# Supplementary material for: Capture, Release, and Identification of Newly Synthesized Proteins for Improved Profiling of Functional Translatomes
Source: Mol Cell Proteomics. 2023 Jan 13;22(3):100497. doi: 10.1016/j.mcpro.2023.100497 (PMC9971285; doi:10.1016/j.mcpro.2023.100497)
Supplement: Supplemental Table S1 [file mmc1.xlsx]

## Sheet: Diazo_Trial_1
Supplemental Table S1
Trial 1 with Diazo biotin-azide cleavable linker												(*) 1675
2607 proteins identified												detected
						PBS-treated			OPP-treated			only in
Acc #	UniProt ID	Gene	Protein Length	Protein MW	Protein Name	Peptide Count	% Coverage	Best Expect Val	Peptide Count	% Coverage	Best Expect Val	OPP-treated
A0AVT1	UBA6_HUMAN	UBA6	1052	117971	Ubiquitin-like modifier-activating enzyme 6	2	1.5	5.2e-05	5	3.9	0.00018
A0FGR8	ESYT2_HUMAN	ESYT2	921	102358	Extended synaptotagmin-2	0	0	0	2	2.2	3.2e-06	*
A0MZ66	SHOT1_HUMAN	SHTN1	631	71640.5	Shootin-1	0	0	0	1	1.4	4.9e-06	*
A1L3X0	ELOV7_HUMAN	ELOVL7	281	33356.6	Elongation of very long chain fatty acids protein 7	0	0	0	1	3.2	0.00013	*
A6NFI3	ZN316_HUMAN	ZNF316	1004	108438	Zinc finger protein 316	0	0	0	1	1.7	7.7e-08	*
A6NHR9	SMHD1_HUMAN	SMCHD1	2005	226376	Structural maintenance of chromosomes flexible hinge domain-containing protein 1	0	0	0	3	1.9	1.4e-22	*
A6NKD9	CC85C_HUMAN	CCDC85C	419	45209.9	Coiled-coil domain-containing protein 85C	0	0	0	1	5.3	0.00018	*
A8K2U0	A2ML1_HUMAN	A2ML1	1454	161108	Alpha-2-macroglobulin-like protein 1	0	0	0	2	1.4	6.4e-07	*
L0R6Q1	S35U4_HUMAN	SLC35A4	103	11132.9	SLC35A4 upstream open reading frame protein	0	0	0	2	17.5	0.00031	*
O00139	KIF2A_HUMAN	KIF2A	706	79955.2	Kinesin-like protein KIF2A	0	0	0	2	2.7	3.2e-05	*
O00148	DX39A_HUMAN	DDX39A	427	49130	ATP-dependent RNA helicase DDX39A	1	1.9	0.00065	6	18.3	2.8e-13
O00151	PDLI1_HUMAN	PDLIM1	329	36072	PDZ and LIM domain protein 1	1	3	8.5e-05	4	18.5	7.9e-14
O00161	SNP23_HUMAN	SNAP23	211	23354.3	Synaptosomal-associated protein 23	1	3.3	0.0034	9	35.5	4.5e-13
O00170	AIP_HUMAN	AIP	330	37636.4	AH receptor-interacting protein	0	0	0	1	3.3	6.8e-07	*
O00193	SMAP_HUMAN	SMAP	183	20332.7	Small acidic protein	0	0	0	4	21.3	3e-16	*
O00203	AP3B1_HUMAN	AP3B1	1094	121321	AP-3 complex subunit beta-1	0	0	0	4	3.6	1.5e-05	*
O00204	ST2B1_HUMAN	SULT2B1	365	41308.1	Sulfotransferase family cytosolic 2B member 1	0	0	0	1	2.7	1.9e-06	*
O00213	APBB1_HUMAN	APBB1	710	77244.9	Amyloid-beta A4 precursor protein-binding family B member 1	0	0	0	1	2.4	8.4e-07	*
O00231	PSD11_HUMAN	PSMD11	422	47464.2	26S proteasome non-ATPase regulatory subunit 11	4	9.5	5.1e-10	7	15.2	7.3e-09
O00232	PSD12_HUMAN	PSMD12	456	52904.9	26S proteasome non-ATPase regulatory subunit 12	3	7.2	7e-10	5	11.6	1.2e-09
O00233	PSMD9_HUMAN	PSMD9	223	24682	26S proteasome non-ATPase regulatory subunit 9	0	0	0	1	4	2.9e-05	*
O00244	ATOX1_HUMAN	ATOX1	68	7401.7	Copper transport protein ATOX1	0	0	0	1	13.2	1.6e-06	*
O00264	PGRC1_HUMAN	PGRMC1	195	21671.3	Membrane-associated progesterone receptor component 1	1	4.1	0.00099	2	14.4	8.1e-19
O00267	SPT5H_HUMAN	SUPT5H	1087	121001	Transcription elongation factor SPT5	0	0	0	6	6.7	1.2e-18	*
O00273	DFFA_HUMAN	DFFA	331	36522.2	DNA fragmentation factor subunit alpha	0	0	0	4	7.6	2.2e-14	*
O00287	RFXAP_HUMAN	RFXAP	272	28232.6	Regulatory factor X-associated protein	0	0	0	1	7.4	7.2e-13	*
O00299	CLIC1_HUMAN	CLIC1	241	26923	Chloride intracellular channel protein 1	7	30.3	3.3e-17	11	42.7	7.1e-17
O00303	EIF3F_HUMAN	EIF3F	357	37564.2	Eukaryotic translation initiation factor 3 subunit F	2	7.3	9.1e-10	6	14.8	3.3e-11
O00308	WWP2_HUMAN	WWP2	870	98912.9	NEDD4-like E3 ubiquitin-protein ligase WWP2	0	0	0	1	1.5	1.4e-05	*
O00410	IPO5_HUMAN	IPO5	1097	123631	Importin-5	7	5.2	5.4e-15	19	15.1	1.3e-14
O00411	RPOM_HUMAN	POLRMT	1230	138622	DNA-directed RNA polymerase, mitochondrial	0	0	0	1	1.2	5.7e-15	*
O00425	IF2B3_HUMAN	IGF2BP3	579	63705.6	Insulin-like growth factor 2 mRNA-binding protein 3	0	0	0	3	5.4	4e-08	*
O00429	DNM1L_HUMAN	DNM1L	736	81877.8	Dynamin-1-like protein	0	0	0	4	6.7	8.9e-09	*
O00461	GOLI4_HUMAN	GOLIM4	696	81880.9	Golgi integral membrane protein 4	0	0	0	1	1.4	1.6e-08	*
O00468	AGRIN_HUMAN	AGRN	2067	217235	Agrin	0	0	0	1	0.8	3e-07	*
O00469	PLOD2_HUMAN	PLOD2	737	84686.4	Procollagen-lysine,2-oxoglutarate 5-dioxygenase 2	1	1.9	1.7e-06	3	4.7	1.6e-10
O00483	NDUA4_HUMAN	NDUFA4	81	9369.9	Cytochrome c oxidase subunit NDUFA4	1	9.9	0.00019	3	32.1	1.8e-07
O00487	PSDE_HUMAN	PSMD14	310	34577.4	26S proteasome non-ATPase regulatory subunit 14	0	0	0	3	6.5	5e-07	*
O00505	IMA4_HUMAN	KPNA3	521	57811.4	Importin subunit alpha-4	0	0	0	4	7.3	7.2e-15	*
O00506	STK25_HUMAN	STK25	426	48112.1	Serine/threonine-protein kinase 25	0	0	0	3	8.9	2.2e-08	*
O00507	USP9Y_HUMAN	USP9Y	2555	291080	Probable ubiquitin carboxyl-terminal hydrolase FAF-Y	1	0.5	3.3e-09	0	0	0
O00541	PESC_HUMAN	PES1	588	68003.2	Pescadillo homolog	0	0	0	3	5.1	0.00062	*
O00566	MPP10_HUMAN	MPHOSPH10	681	78864.4	U3 small nucleolar ribonucleoprotein protein MPP10	0	0	0	2	4	1.8e-13	*
O00567	NOP56_HUMAN	NOP56	594	66050.5	Nucleolar protein 56	0	0	0	3	4.7	1e-06	*
O00571	DDX3X_HUMAN	DDX3X	662	73244	ATP-dependent RNA helicase DDX3X	1	1.8	4e-06	10	17.2	1.4e-15
O00592	PODXL_HUMAN	PODXL	558	58635.7	Podocalyxin	0	0	0	1	2.2	1.4e-08	*
O00629	IMA3_HUMAN	KPNA4	521	57887.2	Importin subunit alpha-3	0	0	0	2	4.4	3.3e-08	*
O00767	ACOD_HUMAN	SCD	359	41523	Acyl-CoA desaturase	0	0	0	2	5.3	8.6e-05	*
O14497	ARI1A_HUMAN	ARID1A	2285	242047	AT-rich interactive domain-containing protein 1A	0	0	0	7	4.2	7.9e-16	*
O14503	BHE40_HUMAN	BHLHE40	412	45510.4	Class E basic helix-loop-helix protein 40	0	0	0	2	9.2	1.5e-15	*
O14545	TRAD1_HUMAN	TRAFD1	582	64841.6	TRAF-type zinc finger domain-containing protein 1	0	0	0	5	5.7	3.6e-08	*
O14562	UBFD1_HUMAN	UBFD1	309	33382.2	Ubiquitin domain-containing protein UBFD1	0	0	0	3	13.9	1.4e-06	*
O14579	COPE_HUMAN	COPE	308	34482.3	Coatomer subunit epsilon	0	0	0	2	7.5	5.8e-07	*
O14602	IF1AY_HUMAN	EIF1AY	144	16442.5	Eukaryotic translation initiation factor 1A, Y-chromosomal	1	4.9	0.00033	1	7.6	3.5e-08
O14641	DVL2_HUMAN	DVL2	736	78948.6	Segment polarity protein dishevelled homolog DVL-2	0	0	0	3	2.6	4.9e-15	*
O14686	KMT2D_HUMAN	KMT2D	5537	593394	Histone-lysine N-methyltransferase 2D	0	0	0	2	0.4	3.1e-10	*
O14744	ANM5_HUMAN	PRMT5	637	72684.5	Protein arginine N-methyltransferase 5	7	11.5	1.6e-11	8	12.9	5.6e-10
O14745	NHRF1_HUMAN	SLC9A3R1	358	38868.7	Na(+)/H(+) exchange regulatory cofactor NHE-RF1	0	0	0	5	17	5.3e-12	*
O14757	CHK1_HUMAN	CHEK1	476	54434.1	Serine/threonine-protein kinase Chk1	0	0	0	1	1.9	1.7e-05	*
O14776	TCRG1_HUMAN	TCERG1	1098	123902	Transcription elongation regulator 1	0	0	0	2	1.7	0.00011	*
O14777	NDC80_HUMAN	NDC80	642	73913.3	Kinetochore protein NDC80 homolog	0	0	0	1	1.2	0.00013	*
O14787	TNPO2_HUMAN	TNPO2	897	101389	Transportin-2	0	0	0	4	3	4e-14	*
O14818	PSA7_HUMAN	PSMA7	248	27887.1	Proteasome subunit alpha type-7	4	18.1	2e-10	4	16.9	3e-12
O14828	SCAM3_HUMAN	SCAMP3	347	38287.3	Secretory carrier-associated membrane protein 3	0	0	0	6	23.9	2.5e-15	*
O14893	GEMI2_HUMAN	GEMIN2	280	31585.4	Gem-associated protein 2	0	0	0	1	4.3	6.9e-08	*
O14925	TIM23_HUMAN	TIMM23	209	21943.4	Mitochondrial import inner membrane translocase subunit Tim23	0	0	0	1	8.1	1.7e-11	*
O14929	HAT1_HUMAN	HAT1	419	49513	Histone acetyltransferase type B catalytic subunit	3	6.2	1.3e-12	7	15.3	3.7e-16
O14950	ML12B_HUMAN	MYL12B	172	19779.3	Myosin regulatory light chain 12B	1	5.8	7.8e-07	8	29.7	6e-10
O14964	HGS_HUMAN	HGS	777	86192.8	Hepatocyte growth factor-regulated tyrosine kinase substrate	2	2.6	1.2e-09	2	3	3.6e-10
O14974	MYPT1_HUMAN	PPP1R12A	1030	115282	Protein phosphatase 1 regulatory subunit 12A	0	0	0	1	0.9	5.1e-05	*
O14979	HNRDL_HUMAN	HNRNPDL	420	46437.9	Heterogeneous nuclear ribonucleoprotein D-like	0	0	0	12	11	1.2e-11	*
O14980	XPO1_HUMAN	XPO1	1071	123387	Exportin-1	10	7.9	3e-15	17	12	3.2e-13
O14983	AT2A1_HUMAN	ATP2A1	1001	110254	Sarcoplasmic/endoplasmic reticulum calcium ATPase 1	0	0	0	15	13.1	5e-11	*
O15013	ARHGA_HUMAN	ARHGEF10	1369	151613	Rho guanine nucleotide exchange factor 10	0	0	0	2	2.8	2.4e-12	*
O15014	ZN609_HUMAN	ZNF609	1411	151192	Zinc finger protein 609	0	0	0	1	0.8	4e-07	*
O15027	SC16A_HUMAN	SEC16A	2179	233519	Protein transport protein Sec16A	0	0	0	2	1	0.00016	*
O15042	SR140_HUMAN	U2SURP	1029	118293	U2 snRNP-associated SURP motif-containing protein	0	0	0	5	5.5	7.5e-16	*
O15067	PUR4_HUMAN	PFAS	1338	144736	Phosphoribosylformylglycinamidine synthase	3	1.9	2.9e-08	6	5.5	3.3e-10
O15126	SCAM1_HUMAN	SCAMP1	338	37920.8	Secretory carrier-associated membrane protein 1	0	0	0	1	3.3	6.4e-05	*
O15131	IMA6_HUMAN	KPNA5	536	60349.5	Importin subunit alpha-6	0	0	0	1	3.5	9.2e-09	*
O15143	ARC1B_HUMAN	ARPC1B	372	40950.2	Actin-related protein 2/3 complex subunit 1B	1	2.2	1.2e-05	3	7	4.9e-12
O15144	ARPC2_HUMAN	ARPC2	300	34333.3	Actin-related protein 2/3 complex subunit 2	0	0	0	2	7	2.5e-06	*
O15151	MDM4_HUMAN	MDM4	490	54864.8	Protein Mdm4	0	0	0	1	3.1	1.2e-11	*
O15164	TIF1A_HUMAN	TRIM24	1050	116832	Transcription intermediary factor 1-alpha	0	0	0	9	6.5	9.7e-18	*
O15234	CASC3_HUMAN	CASC3	703	76278.6	Protein CASC3	0	0	0	4	10.1	1.6e-21	*
O15243	OBRG_HUMAN	LEPROT	131	14253.9	Leptin receptor gene-related protein	0	0	0	1	9.9	2.8e-12	*
O15258	RER1_HUMAN	RER1	196	22958.2	Protein RER1	0	0	0	1	9.2	8.3e-07	*
O15260	SURF4_HUMAN	SURF4	269	30394.3	Surfeit locus protein 4	0	0	0	2	6.7	3.3e-07	*
O15269	SPTC1_HUMAN	SPTLC1	473	52744.4	Serine palmitoyltransferase 1	0	0	0	1	1.9	0.0014	*
O15294	OGT1_HUMAN	OGT	1046	116926	UDP-N-acetylglucosamine--peptide N-acetylglucosaminyltransferase 110 kDa subunit	1	1	6e-05	3	2.5	1.4e-09
O15347	HMGB3_HUMAN	HMGB3	200	22980.2	High mobility group protein B3	0	0	0	3	10.5	3.9e-10	*
O15355	PPM1G_HUMAN	PPM1G	546	59272.1	Protein phosphatase 1G	9	14.5	2.1e-12	19	25.8	1.4e-20
O15371	EIF3D_HUMAN	EIF3D	548	63973.3	Eukaryotic translation initiation factor 3 subunit D	0	0	0	2	3.6	1.3e-10	*
O15372	EIF3H_HUMAN	EIF3H	352	39930.7	Eukaryotic translation initiation factor 3 subunit H	4	13.1	3.9e-13	8	21	4.9e-14
O15397	IPO8_HUMAN	IPO8	1037	119939	Importin-8	0	0	0	1	1.3	2.8e-10	*
O15400	STX7_HUMAN	STX7	261	29815.8	Syntaxin-7	0	0	0	5	19.9	2.7e-11	*
O15405	TOX3_HUMAN	TOX3	576	63342.5	TOX high mobility group box family member 3	0	0	0	1	2.3	2.7e-06	*
O15446	RPA34_HUMAN	CD3EAP	510	54986.1	DNA-directed RNA polymerase I subunit RPA34	0	0	0	1	2.4	1.1e-06	*
O15498	YKT6_HUMAN	YKT6	198	22417.8	Synaptobrevin homolog YKT6	0	0	0	1	4.5	2e-05	*
O15511	ARPC5_HUMAN	ARPC5	151	16320.6	Actin-related protein 2/3 complex subunit 5	0	0	0	1	5.3	0.0014	*
O15541	R113A_HUMAN	RNF113A	343	38787.5	RING finger protein 113A	0	0	0	1	2.3	0.0002	*
O43143	DHX15_HUMAN	DHX15	795	90933.6	Pre-mRNA-splicing factor ATP-dependent RNA helicase DHX15	0	0	0	6	6.9	2.6e-09	*
O43148	MCES_HUMAN	RNMT	476	54844.6	mRNA cap guanine-N7 methyltransferase	0	0	0	1	1.7	0.00096	*
O43156	TTI1_HUMAN	TTI1	1089	122070	TELO2-interacting protein 1 homolog	0	0	0	1	1.3	3.2e-07	*
O43164	PJA2_HUMAN	PJA2	708	78214.8	E3 ubiquitin-protein ligase Praja-2	0	0	0	3	2.4	1.2e-09	*
O43169	CYB5B_HUMAN	CYB5B	146	16332.3	Cytochrome b5 type B	0	0	0	3	8.2	8.6e-10	*
O43172	PRP4_HUMAN	PRPF4	522	58449.7	U4/U6 small nuclear ribonucleoprotein Prp4	0	0	0	1	1.7	7e-06	*
O43175	SERA_HUMAN	PHGDH	533	56651	D-3-phosphoglycerate dehydrogenase	4	8.3	2.3e-08	12	16.5	1.2e-11
O43242	PSMD3_HUMAN	PSMD3	534	60978.1	26S proteasome non-ATPase regulatory subunit 3	2	3.6	2.8e-06	13	25.5	2.4e-11
O43252	PAPS1_HUMAN	PAPSS1	624	70833.8	Bifunctional 3'-phosphoadenosine 5'-phosphosulfate synthase 1	3	4.3	9.1e-07	2	3	7e-08
O43290	SNUT1_HUMAN	SART1	800	90255.5	U4/U6.U5 tri-snRNP-associated protein 1	0	0	0	4	7.4	5.1e-16	*
O43291	SPIT2_HUMAN	SPINT2	252	28228.4	Kunitz-type protease inhibitor 2	0	0	0	1	4.8	2.5e-07	*
O43292	GPAA1_HUMAN	GPAA1	621	67623.8	Glycosylphosphatidylinositol anchor attachment 1 protein	0	0	0	1	1.3	4.3e-05	*
O43314	VIP2_HUMAN	PPIP5K2	1243	140408	Inositol hexakisphosphate and diphosphoinositol-pentakisphosphate kinase 2	0	0	0	1	0.7	5.8e-05	*
O43324	MCA3_HUMAN	EEF1E1	174	19810.7	Eukaryotic translation elongation factor 1 epsilon-1	1	6.9	8.5e-07	2	12.1	4.5e-05
O43390	HNRPR_HUMAN	HNRNPR	633	70943.6	Heterogeneous nuclear ribonucleoprotein R	2	3.2	0.0011	13	13.7	4e-09
O43396	TXNL1_HUMAN	TXNL1	289	32251.6	Thioredoxin-like protein 1	0	0	0	6	18	4.1e-09	*
O43399	TPD54_HUMAN	TPD52L2	206	22237.9	Tumor protein D54	1	5.3	0.00043	8	33	4.8e-15
O43402	EMC8_HUMAN	EMC8	210	23773.3	ER membrane protein complex subunit 8	0	0	0	1	4.8	1.1e-05	*
O43405	COCH_HUMAN	COCH	550	59483.5	Cochlin	0	0	0	3	6.9	6.4e-11	*
O43447	PPIH_HUMAN	PPIH	177	19208.3	Peptidyl-prolyl cis-trans isomerase H	0	0	0	2	11.3	9.1e-09	*
O43491	E41L2_HUMAN	EPB41L2	1005	112589	Band 4.1-like protein 2	0	0	0	18	16.1	1.1e-17	*
O43493	TGON2_HUMAN	TGOLN2	480	51113.2	Trans-Golgi network integral membrane protein 2	0	0	0	3	8.1	4.3e-10	*
O43583	DENR_HUMAN	DENR	198	22092.2	Density-regulated protein	1	9.1	6.9e-11	3	20.2	4.5e-15
O43592	XPOT_HUMAN	XPOT	962	109965	Exportin-T	1	1	9.3e-06	6	6.7	5.1e-10
O43598	DNPH1_HUMAN	DNPH1	174	19108.6	2'-deoxynucleoside 5'-phosphate N-hydrolase 1	1	10.3	2.2e-05	3	15.5	7.9e-10
O43615	TIM44_HUMAN	TIMM44	452	51356.2	Mitochondrial import inner membrane translocase subunit TIM44	0	0	0	2	3.8	0.00064	*
O43660	PLRG1_HUMAN	PLRG1	514	57194.3	Pleiotropic regulator 1	0	0	0	2	3.9	3.2e-06	*
O43663	PRC1_HUMAN	PRC1	620	71607.2	Protein regulator of cytokinesis 1	0	0	0	1	1.8	4.6e-05	*
O43665	RGS10_HUMAN	RGS10	173	20235.9	Regulator of G-protein signaling 10	0	0	0	1	9.2	2.3e-11	*
O43676	NDUB3_HUMAN	NDUFB3	98	11402.1	NADH dehydrogenase [ubiquinone] 1 beta subcomplex subunit 3	0	0	0	1	11.2	8.7e-06	*
O43681	ASNA_HUMAN	ASNA1	348	38793.2	ATPase ASNA1	0	0	0	2	6.3	8.7e-08	*
O43684	BUB3_HUMAN	BUB3	328	37155.1	Mitotic checkpoint protein BUB3	3	7.9	4e-13	4	13.7	5.7e-12
O43707	ACTN4_HUMAN	ACTN4	911	104855	Alpha-actinin-4	34	30.6	4.8e-14	59	34.8	5.7e-15
O43719	HTSF1_HUMAN	HTATSF1	755	85853.5	HIV Tat-specific factor 1	2	3.3	1e-06	7	10.2	4.5e-20
O43747	AP1G1_HUMAN	AP1G1	822	91352.3	AP-1 complex subunit gamma-1	0	0	0	1	1.2	0.0014	*
O43760	SNG2_HUMAN	SYNGR2	224	24810.3	Synaptogyrin-2	1	4.5	6.4e-07	2	8	4.3e-05
O43765	SGTA_HUMAN	SGTA	313	34063.4	Small glutamine-rich tetratricopeptide repeat-containing protein alpha	5	7.7	1.8e-11	7	22	3.1e-14
O43768	ENSA_HUMAN	ENSA	121	13389.1	Alpha-endosulfine	0	0	0	5	34.7	4e-17	*
O43772	MCAT_HUMAN	SLC25A20	301	32944	Mitochondrial carnitine/acylcarnitine carrier protein	0	0	0	1	3	7.9e-06	*
O43776	SYNC_HUMAN	NARS	548	62943.5	Asparagine--tRNA ligase, cytoplasmic	1	2.7	6.5e-11	2	4.2	5.4e-07
O43790	KRT86_HUMAN	KRT86	486	53501.2	Keratin, type II cuticular Hb6	2	3.1	9.9e-05	0	0	0
O43805	SSNA1_HUMAN	SSNA1	119	13596.3	Sjoegren syndrome nuclear autoantigen 1	0	0	0	1	6.7	4.6e-06	*
O43809	CPSF5_HUMAN	NUDT21	227	26227.5	Cleavage and polyadenylation specificity factor subunit 5	1	3.5	2.6e-06	0	0	0
O43818	U3IP2_HUMAN	RRP9	475	51841.1	U3 small nucleolar RNA-interacting protein 2	0	0	0	1	2.1	1.8e-06	*
O43826	G6PT1_HUMAN	SLC37A4	429	46360.5	Glucose-6-phosphate exchanger SLC37A4	0	0	0	1	2.3	9.4e-08	*
O43837	IDH3B_HUMAN	IDH3B	385	42184.1	Isocitrate dehydrogenase [NAD] subunit beta, mitochondrial	0	0	0	1	2.1	0.00025	*
O43847	NRDC_HUMAN	NRDC	1150	131573	Nardilysin	1	1	1.9e-09	8	6.3	1.5e-10
O43852	CALU_HUMAN	CALU	315	37107.1	Calumenin	1	3.8	2e-05	6	14.9	1.8e-10
O43865	SAHH2_HUMAN	AHCYL1	530	58952	S-adenosylhomocysteine hydrolase-like protein 1	0	0	0	2	3	0.0004	*
O60216	RAD21_HUMAN	RAD21	631	71690.1	Double-strand-break repair protein rad21 homolog	0	0	0	1	2.7	0.00017	*
O60231	DHX16_HUMAN	DHX16	1041	119265	Putative pre-mRNA-splicing factor ATP-dependent RNA helicase DHX16	0	0	0	1	1.4	2e-13	*
O60232	SSA27_HUMAN	SSSCA1	199	21474.5	Sjoegren syndrome/scleroderma autoantigen 1	1	3.5	1.2e-05	0	0	0
O60234	GMFG_HUMAN	GMFG	142	16801.5	Glia maturation factor gamma	0	0	0	3	18.3	5.4e-11	*
O60239	3BP5_HUMAN	SH3BP5	455	50425.5	SH3 domain-binding protein 5	0	0	0	1	3.3	3.6e-10	*
O60256	KPRB_HUMAN	PRPSAP2	369	40926.1	Phosphoribosyl pyrophosphate synthase-associated protein 2	1	2.2	0.00085	0	0	0
O60264	SMCA5_HUMAN	SMARCA5	1052	121906	SWI/SNF-related matrix-associated actin-dependent regulator of chromatin subfamily A member 5	0	0	0	10	10.6	9e-17	*
O60271	JIP4_HUMAN	SPAG9	1321	146207	C-Jun-amino-terminal kinase-interacting protein 4	1	1.1	4.2e-09	2	1.3	8.3e-05
O60313	OPA1_HUMAN	OPA1	960	111632	Dynamin-like 120 kDa protein, mitochondrial	2	2	0.0003	5	4.8	2.5e-05
O60333	KIF1B_HUMAN	KIF1B	1816	204478	Kinesin-like protein KIF1B	0	0	0	1	0.7	2.8e-07	*
O60337	MARH6_HUMAN	MARCH6	910	102546	E3 ubiquitin-protein ligase MARCH6	0	0	0	2	1	9.1e-07	*
O60341	KDM1A_HUMAN	KDM1A	852	92903.4	Lysine-specific histone demethylase 1A	0	0	0	2	6.1	2e-15	*
O60343	TBCD4_HUMAN	TBC1D4	1298	146565	TBC1 domain family member 4	0	0	0	1	1.2	7e-05	*
O60427	FADS1_HUMAN	FADS1	444	51964.7	Fatty acid desaturase 1	0	0	0	1	4.1	5.3e-11	*
O60437	PEPL_HUMAN	PPL	1756	204748	Periplakin	0	0	0	1	0.6	1.1e-05	*
O60493	SNX3_HUMAN	SNX3	162	18762.5	Sorting nexin-3	0	0	0	2	9.9	5.3e-05	*
O60506	HNRPQ_HUMAN	SYNCRIP	623	69603.2	Heterogeneous nuclear ribonucleoprotein Q	0	0	0	14	15.4	2.3e-11	*
O60610	DIAP1_HUMAN	DIAPH1	1272	141349	Protein diaphanous homolog 1	1	1.1	5.6e-12	5	4.3	2.8e-13
O60637	TSN3_HUMAN	TSPAN3	253	28018	Tetraspanin-3	0	0	0	1	2.8	0.00061	*
O60664	PLIN3_HUMAN	PLIN3	434	47075.4	Perilipin-3	0	0	0	15	27.2	2e-13	*
O60701	UGDH_HUMAN	UGDH	494	55024.6	UDP-glucose 6-dehydrogenase	0	0	0	1	2	5.4e-06	*
O60716	CTND1_HUMAN	CTNND1	968	108171	Catenin delta-1	0	0	0	1	1.1	1e-07	*
O60732	MAGC1_HUMAN	MAGEC1	1142	123644	Melanoma-associated antigen C1	0	0	0	8	6.9	4.2e-16	*
O60749	SNX2_HUMAN	SNX2	519	58471.6	Sorting nexin-2	0	0	0	2	4.2	1.4e-08	*
O60763	USO1_HUMAN	USO1	962	107896	General vesicular transport factor p115	3	3.5	3e-12	11	11.5	7.2e-12
O60784	TOM1_HUMAN	TOM1	492	53818.9	Target of Myb protein 1	0	0	0	3	7.5	2.4e-08	*
O60814	H2B1K_HUMAN	HIST1H2BK	126	13890.3	Histone H2B type 1-K	1	8.7	4.7e-06	6	21.4	6.2e-08
O60828	PQBP1_HUMAN	PQBP1	265	30472.5	Polyglutamine-binding protein 1	0	0	0	2	7.2	2.6e-09	*
O60830	TI17B_HUMAN	TIMM17B	172	18273.2	Mitochondrial import inner membrane translocase subunit Tim17-B	1	4.1	4.3e-05	1	8.7	0.00012
O60832	DKC1_HUMAN	DKC1	514	57674.6	H/ACA ribonucleoprotein complex subunit 4	0	0	0	1	2.1	1.6e-06	*
O60841	IF2P_HUMAN	EIF5B	1220	138828	Eukaryotic translation initiation factor 5B	0	0	0	9	10	1.4e-16	*
O60869	EDF1_HUMAN	EDF1	148	16368.8	Endothelial differentiation-related factor 1	0	0	0	1	5.4	0.00014	*
O60884	DNJA2_HUMAN	DNAJA2	412	45746	DnaJ homolog subfamily A member 2	0	0	0	5	8.7	4.9e-14	*
O60907	TBL1X_HUMAN	TBL1X	577	62496.2	F-box-like/WD repeat-containing protein TBL1X	1	2.8	8.6e-10	1	2.8	8.7e-11
O60925	PFD1_HUMAN	PFDN1	122	14210.6	Prefoldin subunit 1	0	0	0	2	13.9	4.7e-06	*
O75081	MTG16_HUMAN	CBFA2T3	653	71192.7	Protein CBFA2T3	0	0	0	2	3.5	1.8e-12	*
O75083	WDR1_HUMAN	WDR1	606	66194.1	WD repeat-containing protein 1	5	6.6	4.1e-11	10	14.4	3e-11
O75113	N4BP1_HUMAN	N4BP1	896	100380	NEDD4-binding protein 1	0	0	0	1	1.8	4.1e-10	*
O75122	CLAP2_HUMAN	CLASP2	1294	141134	CLIP-associating protein 2	0	0	0	1	1.2	9e-05	*
O75131	CPNE3_HUMAN	CPNE3	537	60131.2	Copine-3	2	3.2	6.5e-05	5	7.3	2.3e-09
O75147	OBSL1_HUMAN	OBSL1	1896	206949	Obscurin-like protein 1	0	0	0	1	0.5	1.5e-05	*
O75150	BRE1B_HUMAN	RNF40	1001	113651	E3 ubiquitin-protein ligase BRE1B	0	0	0	4	2.3	1.7e-07	*
O75153	CLU_HUMAN	CLUH	1309	146671	Clustered mitochondria protein homolog	0	0	0	3	3.3	8.3e-19	*
O75157	T22D2_HUMAN	TSC22D2	780	79228.9	TSC22 domain family protein 2	0	0	0	2	2.6	6.9e-05	*
O75175	CNOT3_HUMAN	CNOT3	753	81872.7	CCR4-NOT transcription complex subunit 3	0	0	0	2	2.5	8.8e-05	*
O75179	ANR17_HUMAN	ANKRD17	2603	274260	Ankyrin repeat domain-containing protein 17	0	0	0	9	4.5	3e-14	*
O75182	SIN3B_HUMAN	SIN3B	1162	133068	Paired amphipathic helix protein Sin3b	0	0	0	1	0.9	0.00024	*
O75190	DNJB6_HUMAN	DNAJB6	326	36087.3	DnaJ homolog subfamily B member 6	0	0	0	2	4	2.6e-08	*
O75223	GGCT_HUMAN	GGCT	188	21007.9	Gamma-glutamylcyclotransferase	4	24.5	5.8e-08	4	21.3	2.3e-09
O75306	NDUS2_HUMAN	NDUFS2	463	52546.1	NADH dehydrogenase [ubiquinone] iron-sulfur protein 2, mitochondrial	0	0	0	1	4.1	3.3e-07	*
O75312	ZPR1_HUMAN	ZPR1	459	50925.7	Zinc finger protein ZPR1	0	0	0	3	6.8	4.5e-12	*
O75323	NIPS2_HUMAN	NIPSNAP2	286	33742.9	Protein NipSnap homolog 2	0	0	0	1	3.1	4.8e-07	*
O75330	HMMR_HUMAN	HMMR	724	84101.1	Hyaluronan mediated motility receptor	0	0	0	4	3.7	4.4e-12	*
O75340	PDCD6_HUMAN	PDCD6	191	21868.7	Programmed cell death protein 6	0	0	0	1	4.7	3.8e-05	*
O75347	TBCA_HUMAN	TBCA	108	12854.9	Tubulin-specific chaperone A	8	54.6	4.4e-11	12	58.3	5.9e-11
O75348	VATG1_HUMAN	ATP6V1G1	118	13757.6	V-type proton ATPase subunit G 1	0	0	0	3	22.9	1.3e-10	*
O75352	MPU1_HUMAN	MPDU1	247	26638.1	Mannose-P-dolichol utilization defect 1 protein	1	4.5	0.00014	0	0	0
O75368	SH3L1_HUMAN	SH3BGRL	114	12774.4	SH3 domain-binding glutamic acid-rich-like protein	1	11.4	1.1e-08	1	11.4	1.5e-09
O75369	FLNB_HUMAN	FLNB	2602	278166	Filamin-B	10	4.2	7.1e-12	33	11.6	4e-15
O75381	PEX14_HUMAN	PEX14	377	41236.9	Peroxisomal membrane protein PEX14	0	0	0	2	6.6	1.8e-06	*
O75387	LAT3_HUMAN	SLC43A1	559	61477.5	Large neutral amino acids transporter small subunit 3	1	1.6	0.0008	0	0	0
O75390	CISY_HUMAN	CS	466	51712.9	Citrate synthase, mitochondrial	7	13.3	2.7e-10	7	13.9	9.5e-12
O75396	SC22B_HUMAN	SEC22B	215	24593.6	Vesicle-trafficking protein SEC22b	0	0	0	1	8.8	3.5e-13	*
O75400	PR40A_HUMAN	PRPF40A	957	108806	Pre-mRNA-processing factor 40 homolog A	0	0	0	8	7.2	5.6e-10	*
O75410	TACC1_HUMAN	TACC1	805	87795	Transforming acidic coiled-coil-containing protein 1	0	0	0	6	11.9	1e-11	*
O75419	CDC45_HUMAN	CDC45	566	65569.2	Cell division control protein 45 homolog	0	0	0	2	4.2	1.6e-10	*
O75436	VP26A_HUMAN	VPS26A	327	38170.2	Vacuolar protein sorting-associated protein 26A	0	0	0	1	5.5	1.4e-07	*
O75438	NDUB1_HUMAN	NDUFB1	58	6961.3	NADH dehydrogenase [ubiquinone] 1 beta subcomplex subunit 1	0	0	0	1	19	3.2e-07	*
O75439	MPPB_HUMAN	PMPCB	489	54366.6	Mitochondrial-processing peptidase subunit beta	3	4.9	2.2e-05	6	11.9	1.6e-09
O75475	PSIP1_HUMAN	PSIP1	530	60103.7	PC4 and SFRS1-interacting protein	0	0	0	4	8.7	1.9e-10	*
O75477	ERLN1_HUMAN	ERLIN1	346	38926.2	Erlin-1	0	0	0	2	7.5	3.8e-08	*
O75489	NDUS3_HUMAN	NDUFS3	264	30241.8	NADH dehydrogenase [ubiquinone] iron-sulfur protein 3, mitochondrial	1	4.9	6.5e-06	0	0	0
O75496	GEMI_HUMAN	GMNN	209	23565.3	Geminin	0	0	0	2	14.8	1.5e-07	*
O75531	BAF_HUMAN	BANF1	89	10058.7	Barrier-to-autointegration factor	1	7.9	1.7e-05	1	7.9	4.7e-08
O75533	SF3B1_HUMAN	SF3B1	1304	145832	Splicing factor 3B subunit 1	0	0	0	20	16.3	1.9e-15	*
O75534	CSDE1_HUMAN	CSDE1	798	88885.4	Cold shock domain-containing protein E1	2	2.9	1.5e-06	9	8.9	3.9e-17
O75569	PRKRA_HUMAN	PRKRA	313	34404.5	Interferon-inducible double-stranded RNA-dependent protein kinase activator A	0	0	0	1	4.8	4.2e-08	*
O75575	RPC9_HUMAN	CRCP	148	16871.1	DNA-directed RNA polymerase III subunit RPC9	0	0	0	1	4.7	0.0002	*
O75607	NPM3_HUMAN	NPM3	178	19343.9	Nucleoplasmin-3	0	0	0	1	6.2	2.7e-08	*
O75608	LYPA1_HUMAN	LYPLA1	230	24669.8	Acyl-protein thioesterase 1	0	0	0	2	10.4	2.6e-08	*
O75616	ERAL1_HUMAN	ERAL1	437	48350.5	GTPase Era, mitochondrial	0	0	0	1	2.1	0.00095	*
O75635	SPB7_HUMAN	SERPINB7	380	42905.2	Serpin B7	0	0	0	3	8.7	7e-08	*
O75638	CTAG2_HUMAN	CTAG2	210	21060.7	Cancer/testis antigen 2	0	0	0	3	26.7	5.6e-18	*
O75643	U520_HUMAN	SNRNP200	2136	244510	U5 small nuclear ribonucleoprotein 200 kDa helicase	0	0	0	3	1.4	3e-07	*
O75663	TIPRL_HUMAN	TIPRL	272	31444.3	TIP41-like protein	0	0	0	3	11.8	3.2e-09	*
O75683	SURF6_HUMAN	SURF6	361	41450.7	Surfeit locus protein 6	0	0	0	1	3	0.00016	*
O75694	NU155_HUMAN	NUP155	1391	155201	Nuclear pore complex protein Nup155	0	0	0	1	1.2	9.3e-13	*
O75717	WDHD1_HUMAN	WDHD1	1129	125968	WD repeat and HMG-box DNA-binding protein 1	0	0	0	2	1.8	3.2e-06	*
O75718	CRTAP_HUMAN	CRTAP	401	46562.3	Cartilage-associated protein	0	0	0	2	5.2	2.8e-07	*
O75746	CMC1_HUMAN	SLC25A12	678	74762.5	Calcium-binding mitochondrial carrier protein Aralar1	0	0	0	2	2.9	2.6e-06	*
O75821	EIF3G_HUMAN	EIF3G	320	35611.3	Eukaryotic translation initiation factor 3 subunit G	1	4.1	3.2e-07	10	28.8	1.9e-17
O75822	EIF3J_HUMAN	EIF3J	258	29062.6	Eukaryotic translation initiation factor 3 subunit J	1	3.5	3.4e-06	13	34.5	5.4e-22
O75844	FACE1_HUMAN	ZMPSTE24	475	54813.4	CAAX prenyl protease 1 homolog	3	6.3	9.2e-12	7	10.1	2.4e-11
O75874	IDHC_HUMAN	IDH1	414	46659.7	Isocitrate dehydrogenase [NADP] cytoplasmic	4	8	1.1e-05	3	7.5	1.1e-07
O75937	DNJC8_HUMAN	DNAJC8	253	29841.9	DnaJ homolog subfamily C member 8	0	0	0	3	9.5	8.6e-05	*
O75940	SPF30_HUMAN	SMNDC1	238	26711.3	Survival of motor neuron-related-splicing factor 30	0	0	0	2	13	1.6e-07	*
O75947	ATP5H_HUMAN	ATP5H	161	18491.4	ATP synthase subunit d, mitochondrial	1	4.3	2e-05	6	24.2	5e-14
O75955	FLOT1_HUMAN	FLOT1	427	47355.7	Flotillin-1	0	0	0	1	3	1.8e-08	*
O75964	ATP5L_HUMAN	ATP5L	103	11428.6	ATP synthase subunit g, mitochondrial	1	10.7	2.9e-07	0	0	0
O75976	CBPD_HUMAN	CPD	1380	152932	Carboxypeptidase D	0	0	0	3	2.7	9.1e-13	*
O76003	GLRX3_HUMAN	GLRX3	335	37432.4	Glutaredoxin-3	0	0	0	7	17.9	9.7e-11	*
O76021	RL1D1_HUMAN	RSL1D1	490	54973	Ribosomal L1 domain-containing protein 1	0	0	0	2	8.4	1.9e-15	*
O76031	CLPX_HUMAN	CLPX	633	69224.3	ATP-dependent Clp protease ATP-binding subunit clpX-like, mitochondrial	0	0	0	1	1.6	1.8e-05	*
O76064	RNF8_HUMAN	RNF8	485	55518	E3 ubiquitin-protein ligase RNF8	0	0	0	1	2.9	0.00066	*
O76080	ZFAN5_HUMAN	ZFAND5	213	23132.3	AN1-type zinc finger protein 5	0	0	0	3	20.2	2.2e-18	*
O76087	GAGE7_HUMAN	GAGE7	117	12978	G antigen 7	0	0	0	1	29.1	3.6e-07	*
O76094	SRP72_HUMAN	SRP72	671	74606.8	Signal recognition particle subunit SRP72	3	5.7	5.8e-18	3	5.7	2.2e-11
O77932	DXO_HUMAN	DXO	396	44929.3	Decapping and exoribonuclease protein	0	0	0	2	3.8	0.00093	*
O94776	MTA2_HUMAN	MTA2	668	75023.8	Metastasis-associated protein MTA2	0	0	0	4	6.1	2.1e-10	*
O94826	TOM70_HUMAN	TOMM70	608	67455.4	Mitochondrial import receptor subunit TOM70	2	2.6	1.7e-05	5	6.7	1.6e-12
O94832	MYO1D_HUMAN	MYO1D	1006	116203	Unconventional myosin-Id	0	0	0	1	1.1	3e-06	*
O94874	UFL1_HUMAN	UFL1	794	89596	E3 UFM1-protein ligase 1	0	0	0	2	2.4	5.5e-07	*
O94886	CSCL1_HUMAN	TMEM63A	807	92127.1	CSC1-like protein 1	0	0	0	2	1.6	0.00079	*
O94888	UBXN7_HUMAN	UBXN7	489	54862.8	UBX domain-containing protein 7	0	0	0	3	6.3	8.9e-10	*
O94905	ERLN2_HUMAN	ERLIN2	339	37839.9	Erlin-2	1	2.9	1.2e-08	2	8	9.5e-10
O94906	PRP6_HUMAN	PRPF6	941	106926	Pre-mRNA-processing factor 6	0	0	0	3	1.8	8.3e-06	*
O94925	GLSK_HUMAN	GLS	669	73461.8	Glutaminase kidney isoform, mitochondrial	3	4.8	8.2e-10	3	6.7	1.9e-14
O94979	SC31A_HUMAN	SEC31A	1220	133016	Protein transport protein Sec31A	1	0.7	8.3e-05	4	2.8	5e-05
O94985	CSTN1_HUMAN	CLSTN1	981	109794	Calsyntenin-1	0	0	0	1	0.8	7.2e-05	*
O94992	HEXI1_HUMAN	HEXIM1	359	40623.8	Protein HEXIM1	0	0	0	3	6.7	8.9e-12	*
O95067	CCNB2_HUMAN	CCNB2	398	45282	G2/mitotic-specific cyclin-B2	0	0	0	1	2.8	4.3e-07	*
O95104	SFR15_HUMAN	SCAF4	1147	125870	Splicing factor, arginine/serine-rich 15	0	0	0	1	0.9	0.00061	*
O95155	UBE4B_HUMAN	UBE4B	1302	146186	Ubiquitin conjugation factor E4 B	0	0	0	2	2.4	2e-11	*
O95159	ZFPL1_HUMAN	ZFPL1	310	34114.3	Zinc finger protein-like 1	0	0	0	1	2.9	1.4e-05	*
O95166	GBRAP_HUMAN	GABARAP	117	13918.2	Gamma-aminobutyric acid receptor-associated protein	1	6	4.4e-05	0	0	0
O95182	NDUA7_HUMAN	NDUFA7	113	12551.5	NADH dehydrogenase [ubiquinone] 1 alpha subcomplex subunit 7	0	0	0	1	8	4.3e-06	*
O95196	CSPG5_HUMAN	CSPG5	566	60016.8	Chondroitin sulfate proteoglycan 5	0	0	0	1	2.3	0.00021	*
O95197	RTN3_HUMAN	RTN3	1032	112612	Reticulon-3	1	0.8	0.00045	2	4.9	4.8e-11
O95202	LETM1_HUMAN	LETM1	739	83354.9	Mitochondrial proton/calcium exchanger protein	1	1.6	1.3e-09	4	3.5	3.3e-10
O95218	ZRAB2_HUMAN	ZRANB2	330	37404.7	Zinc finger Ran-binding domain-containing protein 2	3	9.1	2.7e-08	5	14.2	2.7e-12
O95232	LC7L3_HUMAN	LUC7L3	432	51466.6	Luc7-like protein 3	1	4.2	1.8e-11	0	0	0
O95243	MBD4_HUMAN	MBD4	580	66051.5	Methyl-CpG-binding domain protein 4	0	0	0	1	2.2	5.7e-05	*
O95249	GOSR1_HUMAN	GOSR1	250	28612.9	Golgi SNAP receptor complex member 1	0	0	0	2	8	2.8e-05	*
O95251	KAT7_HUMAN	KAT7	611	70643	Histone acetyltransferase KAT7	0	0	0	2	4.3	7.1e-08	*
O95292	VAPB_HUMAN	VAPB	243	27228.6	Vesicle-associated membrane protein-associated protein B/C	0	0	0	6	26.3	6.8e-10	*
O95295	SNAPN_HUMAN	SNAPIN	136	14874.1	SNARE-associated protein Snapin	0	0	0	1	16.2	2.6e-12	*
O95297	MPZL1_HUMAN	MPZL1	269	29082.4	Myelin protein zero-like protein 1	0	0	0	1	5.6	1.8e-12	*
O95319	CELF2_HUMAN	CELF2	508	54285.3	CUGBP Elav-like family member 2	0	0	0	1	1.6	3.5e-05	*
O95347	SMC2_HUMAN	SMC2	1197	135657	Structural maintenance of chromosomes protein 2	0	0	0	4	3.6	3.7e-07	*
O95372	LYPA2_HUMAN	LYPLA2	231	24737.2	Acyl-protein thioesterase 2	0	0	0	2	6.9	0.00064	*
O95373	IPO7_HUMAN	IPO7	1038	119518	Importin-7	8	5.4	4.5e-08	9	11	3.6e-16
O95394	AGM1_HUMAN	PGM3	542	59852.5	Phosphoacetylglucosamine mutase	1	1.7	1.7e-05	3	4.8	7.4e-10
O95399	UTS2_HUMAN	UTS2	124	14295.8	Urotensin-2	0	0	0	1	6.5	0.00082	*
O95429	BAG4_HUMAN	BAG4	457	49594.5	BAG family molecular chaperone regulator 4	0	0	0	3	5.7	7.5e-12	*
O95433	AHSA1_HUMAN	AHSA1	338	38274.6	Activator of 90 kDa heat shock protein ATPase homolog 1	3	5.3	1.1e-06	4	11.8	3.5e-10
O95487	SC24B_HUMAN	SEC24B	1268	137419	Protein transport protein Sec24B	1	1.2	2.9e-05	2	1.9	4.6e-06
O95551	TYDP2_HUMAN	TDP2	362	40930	Tyrosyl-DNA phosphodiesterase 2	0	0	0	1	3.3	1e-06	*
O95562	SFT2B_HUMAN	SFT2D2	160	17779.6	Vesicle transport protein SFT2B	0	0	0	1	6.2	2.8e-06	*
O95573	ACSL3_HUMAN	ACSL3	720	80420.8	Long-chain-fatty-acid--CoA ligase 3	1	1	0.0024	5	8.6	2.6e-13
O95613	PCNT_HUMAN	PCNT	3336	378040	Pericentrin	0	0	0	1	0.2	0.00052	*
O95628	CNOT4_HUMAN	CNOT4	575	63510.6	CCR4-NOT transcription complex subunit 4	0	0	0	2	4.2	3.7e-07	*
O95678	K2C75_HUMAN	KRT75	551	59560.9	Keratin, type II cytoskeletal 75	15	12.5	2.5e-11	21	12.9	4.8e-09
O95716	RAB3D_HUMAN	RAB3D	219	24267.4	Ras-related protein Rab-3D	0	0	0	2	8.2	9.4e-06	*
O95721	SNP29_HUMAN	SNAP29	258	28970.6	Synaptosomal-associated protein 29	1	4.7	5.2e-07	6	21.7	2.5e-11
O95747	OXSR1_HUMAN	OXSR1	527	58022.7	Serine/threonine-protein kinase OSR1	1	1.7	0.00049	6	15.2	1.2e-13
O95749	GGPPS_HUMAN	GGPS1	300	34871.2	Geranylgeranyl pyrophosphate synthase	0	0	0	1	3.7	0.00073	*
O95757	HS74L_HUMAN	HSPA4L	839	94513.3	Heat shock 70 kDa protein 4L	8	7.7	4.1e-10	12	13.5	1.7e-11
O95777	LSM8_HUMAN	LSM8	96	10402.7	U6 snRNA-associated Sm-like protein LSm8	0	0	0	1	11.5	9.7e-07	*
O95782	AP2A1_HUMAN	AP2A1	977	107547	AP-2 complex subunit alpha-1	2	1.6	0.003	5	3.7	5.4e-06
O95793	STAU1_HUMAN	STAU1	577	63182.8	Double-stranded RNA-binding protein Staufen homolog 1	0	0	0	3	4.9	3.1e-06	*
O95801	TTC4_HUMAN	TTC4	387	44678.9	Tetratricopeptide repeat protein 4	0	0	0	2	3.9	2.2e-07	*
O95807	TM50A_HUMAN	TMEM50A	157	17400.4	Transmembrane protein 50A	0	0	0	1	5.7	0.004	*
O95816	BAG2_HUMAN	BAG2	211	23772.1	BAG family molecular chaperone regulator 2	1	4.7	0.00066	4	17.5	5.4e-06
O95817	BAG3_HUMAN	BAG3	575	61595.2	BAG family molecular chaperone regulator 3	0	0	0	6	15.5	2e-20	*
O95825	QORL1_HUMAN	CRYZL1	349	38696.9	Quinone oxidoreductase-like protein 1	0	0	0	1	2	0.00037	*
O95831	AIFM1_HUMAN	AIFM1	613	66901.2	Apoptosis-inducing factor 1, mitochondrial	3	4.9	1.8e-07	6	15.3	2.6e-15
O95861	BPNT1_HUMAN	BPNT1	308	33392.6	3'(2'),5'-bisphosphate nucleotidase 1	0	0	0	3	10.1	6.4e-07	*
O95865	DDAH2_HUMAN	DDAH2	285	29644.1	N(G),N(G)-dimethylarginine dimethylaminohydrolase 2	0	0	0	1	4.2	0.00024	*
O95881	TXD12_HUMAN	TXNDC12	172	19205.9	Thioredoxin domain-containing protein 12	1	4.1	0.0003	0	0	0
O95997	PTTG1_HUMAN	PTTG1	202	22024.5	Securin	0	0	0	1	7.4	2.3e-06	*
O96000	NDUBA_HUMAN	NDUFB10	172	20776.9	NADH dehydrogenase [ubiquinone] 1 beta subcomplex subunit 10	0	0	0	2	12.2	1.4e-06	*
O96005	CLPT1_HUMAN	CLPTM1	669	76097.3	Cleft lip and palate transmembrane protein 1	0	0	0	5	3.9	1.7e-12	*
O96008	TOM40_HUMAN	TOMM40	361	37893.4	Mitochondrial import receptor subunit TOM40 homolog	0	0	0	4	19.4	2.5e-10	*
O96019	ACL6A_HUMAN	ACTL6A	429	47461.4	Actin-like protein 6A	0	0	0	1	1.9	1.1e-05	*
P00338	LDHA_HUMAN	LDHA	332	36689.1	L-lactate dehydrogenase A chain	7	15.4	3e-09	21	24.4	8.5e-09
P00367	DHE3_HUMAN	GLUD1	558	61398.4	Glutamate dehydrogenase 1, mitochondrial	3	5.2	6.1e-06	6	11.6	5.7e-13
P00374	DYR_HUMAN	DHFR	187	21452.9	Dihydrofolate reductase	1	5.3	5.5e-07	0	0	0
P00387	NB5R3_HUMAN	CYB5R3	301	34235.2	NADH-cytochrome b5 reductase 3	1	4.3	9.3e-07	3	10.6	2.4e-11
P00390	GSHR_HUMAN	GSR	522	56257.5	Glutathione reductase, mitochondrial	0	0	0	2	4.6	6.9e-11	*
P00403	COX2_HUMAN	MT-CO2	227	25565.3	Cytochrome c oxidase subunit 2	0	0	0	2	11.5	3e-09	*
P00441	SODC_HUMAN	SOD1	154	15935.9	Superoxide dismutase [Cu-Zn]	0	0	0	3	21.4	1.5e-07	*
P00491	PNPH_HUMAN	PNP	289	32118.2	Purine nucleoside phosphorylase	3	13.1	5.1e-11	4	13.1	6.6e-08
P00492	HPRT_HUMAN	HPRT1	218	24579.6	Hypoxanthine-guanine phosphoribosyltransferase	1	5.5	3.7e-05	3	11.5	9.9e-12
P00505	AATM_HUMAN	GOT2	430	47518.1	Aspartate aminotransferase, mitochondrial	5	8.1	1.3e-05	8	16.5	1.1e-08
P00558	PGK1_HUMAN	PGK1	417	44615.1	Phosphoglycerate kinase 1	17	30.9	1.3e-17	24	43.6	1e-15
P00813	ADA_HUMAN	ADA	363	40764.8	Adenosine deaminase	1	3	3.2e-07	0	0	0
P01011	AACT_HUMAN	SERPINA3	423	47651.3	Alpha-1-antichymotrypsin	0	0	0	2	6.4	3.6e-13	*
P01024	CO3_HUMAN	C3	1663	187150	Complement C3	0	0	0	2	1.3	4.3e-05	*
P01033	TIMP1_HUMAN	TIMP1	207	23171.1	Metalloproteinase inhibitor 1	0	0	0	1	4.3	0.00014	*
P01040	CYTA_HUMAN	CSTA	98	11006.6	Cystatin-A	3	27.6	1.9e-06	1	12.2	4.9e-07
P01111	RASN_HUMAN	NRAS	189	21229.4	GTPase NRas	0	0	0	1	5.8	1.5e-06	*
P01130	LDLR_HUMAN	LDLR	860	95377	Low-density lipoprotein receptor	0	0	0	2	2.1	5.9e-10	*
P01137	TGFB1_HUMAN	TGFB1	390	44341.6	Transforming growth factor beta-1	0	0	0	1	4.9	0.00013	*
P01834	IGKC_HUMAN	IGKC	107	11765.1	Immunoglobulin kappa constant	0	0	0	8	47.7	6.7e-15	*
P01857	IGHG1_HUMAN	IGHG1	330	36106.2	Immunoglobulin heavy constant gamma 1	0	0	0	20	31.2	3.7e-16	*
P01859	IGHG2_HUMAN	IGHG2	326	35901	Immunoglobulin heavy constant gamma 2	0	0	0	18	24.2	2.1e-10	*
P01860	IGHG3_HUMAN	IGHG3	377	41287.3	Immunoglobulin heavy constant gamma 3	0	0	0	18	19.1	2.9e-08	*
P01861	IGHG4_HUMAN	IGHG4	327	35940.9	Immunoglobulin heavy constant gamma 4	0	0	0	10	19.9	2.1e-10	*
P01876	IGHA1_HUMAN	IGHA1	353	37655	Immunoglobulin heavy constant alpha 1	0	0	0	2	5.4	0.0003	*
P02008	HBAZ_HUMAN	HBZ	142	15637.2	Hemoglobin subunit zeta	12	36.6	8.7e-11	10	23.2	3.9e-10
P02100	HBE_HUMAN	HBE1	147	16203	Hemoglobin subunit epsilon	0	0	0	4	19	9.1e-07	*
P02458	CO2A1_HUMAN	COL2A1	1487	141786	Collagen alpha-1(II) chain	0	0	0	1	0.7	2.4e-07	*
P02533	K1C14_HUMAN	KRT14	472	51561.9	Keratin, type I cytoskeletal 14	70	48.9	1.2e-16	58	52.1	1.4e-15
P02538	K2C6A_HUMAN	KRT6A	564	60045.4	Keratin, type II cytoskeletal 6A	51	40.6	9.6e-13	71	43.6	1.5e-16
P02545	LMNA_HUMAN	LMNA	664	74140.1	Prelamin-A/C	1	1.7	1.4e-06	23	32.4	2.2e-10
P02549	SPTA1_HUMAN	SPTA1	2419	280017	Spectrin alpha chain, erythrocytic 1	0	0	0	1	0.5	0.0005	*
P02649	APOE_HUMAN	APOE	317	36154.4	Apolipoprotein E	0	0	0	18	37.2	4.8e-14	*
P02724	GLPA_HUMAN	GYPA	150	16331.6	Glycophorin-A	0	0	0	1	8	7.5e-07	*
P02765	FETUA_HUMAN	AHSG	367	39325	Alpha-2-HS-glycoprotein	4	7.1	2.2e-10	3	5.2	6.2e-14
P02768	ALBU_HUMAN	ALB	609	69367.4	Serum albumin	39	15.4	1.5e-15	14	12.2	3e-12
P02786	TFR1_HUMAN	TFRC	760	84872.1	Transferrin receptor protein 1	10	11.3	1.5e-16	19	19.9	1.3e-15
P02788	TRFL_HUMAN	LTF	710	78182.7	Lactotransferrin	0	0	0	1	1.4	2.1e-05	*
P02794	FRIH_HUMAN	FTH1	183	21225.8	Ferritin heavy chain	0	0	0	4	15.3	4.8e-05	*
P02795	MT2_HUMAN	MT2A	61	6042.3	Metallothionein-2	1	13.1	7.1e-09	3	65.6	2.6e-18
P03973	SLPI_HUMAN	SLPI	132	14326.3	Antileukoproteinase	0	0	0	1	9.1	2.7e-09	*
P04035	HMDH_HUMAN	HMGCR	888	97477	3-hydroxy-3-methylglutaryl-coenzyme A reductase	0	0	0	1	1.2	2.7e-05	*
P04040	CATA_HUMAN	CAT	527	59756.7	Catalase	3	5.9	5.8e-08	2	4.6	6.8e-11
P04075	ALDOA_HUMAN	ALDOA	364	39420.4	Fructose-bisphosphate aldolase A	18	39	6e-11	39	43.7	8e-18
P04080	CYTB_HUMAN	CSTB	98	11139.7	Cystatin-B	1	24.5	1.5e-14	6	43.9	1.3e-16
P04083	ANXA1_HUMAN	ANXA1	346	38714.6	Annexin A1	0	0	0	3	9.5	1.1e-15	*
P04179	SODM_HUMAN	SOD2	222	24722.3	Superoxide dismutase [Mn], mitochondrial	0	0	0	1	3.2	0.00076	*
P04181	OAT_HUMAN	OAT	439	48535.3	Ornithine aminotransferase, mitochondrial	0	0	0	6	10.5	7.6e-16	*
P04183	KITH_HUMAN	TK1	234	25468.9	Thymidine kinase, cytosolic	0	0	0	2	13.2	2.9e-09	*
P04259	K2C6B_HUMAN	KRT6B	564	60067.4	Keratin, type II cytoskeletal 6B	48	40.8	9.6e-13	62	43.6	1.5e-16
P04264	K2C1_HUMAN	KRT1	644	66039.2	Keratin, type II cytoskeletal 1	144	56.5	8.5e-47	120	55.3	3e-42
P04350	TBB4A_HUMAN	TUBB4A	444	49586.2	Tubulin beta-4A chain	22	21.6	1.6e-10	50	26.8	4.8e-13
P04406	G3P_HUMAN	GAPDH	335	36053.5	Glyceraldehyde-3-phosphate dehydrogenase	27	27.8	2e-13	24	33.4	2.1e-12
P04632	CPNS1_HUMAN	CAPNS1	268	28316	Calpain small subunit 1	0	0	0	2	7.5	3.3e-12	*
P04792	HSPB1_HUMAN	HSPB1	205	22782.7	Heat shock protein beta-1	1	4.4	8.8e-05	6	22.4	2e-08
P04843	RPN1_HUMAN	RPN1	607	68570	Dolichyl-diphosphooligosaccharide--protein glycosyltransferase subunit 1	9	9.9	4e-10	14	18.6	2.1e-10
P04844	RPN2_HUMAN	RPN2	631	69284.6	Dolichyl-diphosphooligosaccharide--protein glycosyltransferase subunit 2	0	0	0	4	8.7	1.3e-10	*
P04899	GNAI2_HUMAN	GNAI2	355	40451.3	Guanine nucleotide-binding protein G(i) subunit alpha-2	0	0	0	3	9.3	1.8e-06	*
P04908	H2A1B_HUMAN	HIST1H2AB	130	14135.6	Histone H2A type 1-B/E	0	0	0	3	6.9	8.3e-06	*
P04920	B3A2_HUMAN	SLC4A2	1241	137010	Anion exchange protein 2	0	0	0	1	0.9	3.8e-06	*
P04921	GLPC_HUMAN	GYPC	128	13810.8	Glycophorin-C	1	20.3	8.8e-10	1	20.3	5.5e-08
P05023	AT1A1_HUMAN	ATP1A1	1023	112897	Sodium/potassium-transporting ATPase subunit alpha-1	9	11.7	6.8e-14	36	26.9	5.3e-15
P05089	ARGI1_HUMAN	ARG1	322	34735.2	Arginase-1	4	14	1.5e-05	0	0	0
P05090	APOD_HUMAN	APOD	189	21275.8	Apolipoprotein D	4	17.5	2.3e-13	0	0	0
P05091	ALDH2_HUMAN	ALDH2	517	56381.8	Aldehyde dehydrogenase, mitochondrial	0	0	0	4	8.1	5.4e-11	*
P05107	ITB2_HUMAN	ITGB2	769	84782.7	Integrin beta-2	0	0	0	1	1.8	1.6e-08	*
P05109	S10A8_HUMAN	S100A8	93	10834.6	Protein S100-A8	4	19.4	6.9e-08	16	35.5	8e-10
P05141	ADT2_HUMAN	SLC25A5	298	32852.5	ADP/ATP translocase 2	5	13.1	5.2e-07	11	19.5	3.7e-09
P05165	PCCA_HUMAN	PCCA	728	80059.7	Propionyl-CoA carboxylase alpha chain, mitochondrial	0	0	0	2	4	5.8e-15	*
P05166	PCCB_HUMAN	PCCB	539	58216.2	Propionyl-CoA carboxylase beta chain, mitochondrial	1	3	5.6e-05	0	0	0
P05198	IF2A_HUMAN	EIF2S1	315	36112.5	Eukaryotic translation initiation factor 2 subunit 1	6	15.9	3e-07	12	39.4	2e-11
P05362	ICAM1_HUMAN	ICAM1	532	57825.7	Intercellular adhesion molecule 1	0	0	0	1	3	3e-13	*
P05386	RLA1_HUMAN	RPLP1	114	11514	60S acidic ribosomal protein P1	2	52.6	9.8e-16	1	37.7	1.1e-18
P05387	RLA2_HUMAN	RPLP2	115	11665	60S acidic ribosomal protein P2	9	74.8	1.6e-12	12	60	4.8e-13
P05388	RLA0_HUMAN	RPLP0	317	34273.8	60S acidic ribosomal protein P0	6	17.7	1.9e-13	15	28.4	2e-13
P05455	LA_HUMAN	SSB	408	46837.4	Lupus La protein	2	5.1	6.6e-07	14	23	1.3e-13
P05556	ITB1_HUMAN	ITGB1	798	88416.2	Integrin beta-1	1	1.3	2.6e-07	9	9.6	7.7e-32
P05783	K1C18_HUMAN	KRT18	430	48058.2	Keratin, type I cytoskeletal 18	8	3.5	3.5e-05	10	12.1	3.5e-08
P05787	K2C8_HUMAN	KRT8	483	53704.7	Keratin, type II cytoskeletal 8	13	8.7	1.5e-07	21	17.8	4.8e-07
P06132	DCUP_HUMAN	UROD	367	40787.3	Uroporphyrinogen decarboxylase	0	0	0	1	2.7	1.5e-08	*
P06396	GELS_HUMAN	GSN	782	85698.2	Gelsolin	0	0	0	2	3.1	1.6e-09	*
P06400	RB_HUMAN	RB1	928	106160	Retinoblastoma-associated protein	0	0	0	2	2.6	0.00046	*
P06454	PTMA_HUMAN	PTMA	111	12203	Prothymosin alpha	2	26.1	3.6e-13	4	35.1	1.4e-14
P06493	CDK1_HUMAN	CDK1	297	34095.7	Cyclin-dependent kinase 1	0	0	0	7	23.2	4.5e-09	*
P06576	ATPB_HUMAN	ATP5B	529	56560.4	ATP synthase subunit beta, mitochondrial	6	12.7	4.1e-10	16	20.6	2.9e-10
P06702	S10A9_HUMAN	S100A9	114	13242.1	Protein S100-A9	4	30.7	1.1e-14	23	38.6	1.1e-14
P06703	S10A6_HUMAN	S100A6	90	10179.8	Protein S100-A6	0	0	0	1	7.8	0.0014	*
P06730	IF4E_HUMAN	EIF4E	217	25097.5	Eukaryotic translation initiation factor 4E	0	0	0	1	9.7	1.3e-06	*
P06733	ENOA_HUMAN	ENO1	434	47169.4	Alpha-enolase	25	30	6.5e-18	35	38	8.8e-16
P06744	G6PI_HUMAN	GPI	558	63147.7	Glucose-6-phosphate isomerase	9	12.7	4.4e-11	8	11.6	3.7e-11
P06746	DPOLB_HUMAN	POLB	335	38178	DNA polymerase beta	0	0	0	1	3	9.5e-06	*
P06748	NPM_HUMAN	NPM1	294	32575.3	Nucleophosmin	9	12.9	4.2e-09	25	46.9	8.5e-31
P06753	TPM3_HUMAN	TPM3	285	32950.2	Tropomyosin alpha-3 chain	3	10.5	0.0001	13	21.1	3e-09
P06899	H2B1J_HUMAN	HIST1H2BJ	126	13904.3	Histone H2B type 1-J	0	0	0	4	21.4	6.2e-08	*
P07195	LDHB_HUMAN	LDHB	334	36638.8	L-lactate dehydrogenase B chain	18	25.7	5.8e-11	28	27.2	6.3e-13
P07225	PROS_HUMAN	PROS1	676	75123.3	Vitamin K-dependent protein S	0	0	0	1	1.3	0.00014	*
P07237	PDIA1_HUMAN	P4HB	508	57116.8	Protein disulfide-isomerase	15	19.9	3.6e-16	27	33.9	1.2e-19
P07339	CATD_HUMAN	CTSD	412	44552.6	Cathepsin D	2	3.9	6.3e-05	3	6.6	5.4e-11
P07355	ANXA2_HUMAN	ANXA2	339	38604.4	Annexin A2	10	22.4	1e-09	16	28.3	1.1e-09
P07384	CAN1_HUMAN	CAPN1	714	81890.8	Calpain-1 catalytic subunit	3	3.8	2.7e-09	8	9.5	1.9e-22
P07437	TBB5_HUMAN	TUBB	444	49671.3	Tubulin beta chain	38	32.2	2.2e-10	65	34.7	4.8e-13
P07477	TRY1_HUMAN	PRSS1	247	26558.3	Trypsin-1	1	3.2	0.0001	0	0	0
P07602	SAP_HUMAN	PSAP	524	58113.3	Prosaposin	3	5	1.8e-08	13	18.7	9e-14
P07686	HEXB_HUMAN	HEXB	556	63111.9	Beta-hexosaminidase subunit beta	0	0	0	3	5.2	5.1e-05	*
P07737	PROF1_HUMAN	PFN1	140	15054.4	Profilin-1	4	28.6	1.1e-10	16	51.4	1.1e-11
P07741	APT_HUMAN	APRT	180	19607.9	Adenine phosphoribosyltransferase	0	0	0	5	23.9	4.1e-09	*
P07814	SYEP_HUMAN	EPRS	1512	170592	Bifunctional glutamate/proline--tRNA ligase	16	10.9	2.9e-12	21	13.3	3.7e-11
P07858	CATB_HUMAN	CTSB	339	37822	Cathepsin B	0	0	0	1	2.4	3.9e-05	*
P07900	HS90A_HUMAN	HSP90AA1	732	84660.4	Heat shock protein HSP 90-alpha	77	36.6	5.4e-18	102	43	5e-22
P07910	HNRPC_HUMAN	HNRNPC	306	33670.3	Heterogeneous nuclear ribonucleoproteins C1/C2	0	0	0	3	9.5	1.4e-06	*
P07919	QCR6_HUMAN	UQCRH	91	10738.9	Cytochrome b-c1 complex subunit 6, mitochondrial	1	8.8	0.0011	2	16.5	6.6e-07
P07947	YES_HUMAN	YES1	543	60801.8	Tyrosine-protein kinase Yes	0	0	0	2	2.8	0.0017	*
P07948	LYN_HUMAN	LYN	512	58574.6	Tyrosine-protein kinase Lyn	0	0	0	6	9.8	8.8e-08	*
P07954	FUMH_HUMAN	FH	510	54637.5	Fumarate hydratase, mitochondrial	4	6.3	1.7e-10	9	13.5	1.5e-11
P07992	ERCC1_HUMAN	ERCC1	297	32562.7	DNA excision repair protein ERCC-1	0	0	0	1	4	1.1e-06	*
P08047	SP1_HUMAN	SP1	785	80693.6	Transcription factor Sp1	0	0	0	2	5.6	1.5e-13	*
P08133	ANXA6_HUMAN	ANXA6	673	75873.9	Annexin A6	3	4.3	3.6e-07	6	9.1	4.3e-08
P08134	RHOC_HUMAN	RHOC	193	22006.6	Rho-related GTP-binding protein RhoC	1	5.7	0.00015	0	0	0
P08195	4F2_HUMAN	SLC3A2	630	67994.6	4F2 cell-surface antigen heavy chain	0	0	0	25	30.2	3e-17	*
P08237	PFKAM_HUMAN	PFKM	780	85183.3	ATP-dependent 6-phosphofructokinase, muscle type	1	2.7	0.00098	3	2.2	4.6e-05
P08238	HS90B_HUMAN	HSP90AB1	724	83264.9	Heat shock protein HSP 90-beta	95	47.5	1.2e-17	124	51.4	2.5e-22
P08240	SRPRA_HUMAN	SRPRA	638	69811.8	Signal recognition particle receptor subunit alpha	0	0	0	1	1.9	6.4e-09	*
P08243	ASNS_HUMAN	ASNS	561	64370.5	Asparagine synthetase [glutamine-hydrolyzing]	1	1.4	1.5e-06	5	7.7	8e-06
P08397	HEM3_HUMAN	HMBS	361	39330.4	Porphobilinogen deaminase	1	2.2	0.0016	1	3	1.3e-05
P08559	ODPA_HUMAN	PDHA1	390	43296.1	Pyruvate dehydrogenase E1 component subunit alpha, somatic form, mitochondrial	2	4.6	4.5e-10	1	2.3	2e-05
P08574	CY1_HUMAN	CYC1	325	35422.3	Cytochrome c1, heme protein, mitochondrial	0	0	0	2	2.2	0.0015	*
P08579	RU2B_HUMAN	SNRPB2	225	25486.6	U2 small nuclear ribonucleoprotein B''	2	8	1.6e-06	2	8.4	8e-08
P08603	CFAH_HUMAN	CFH	1231	139098	Complement factor H	0	0	0	1	0.8	4.8e-09	*
P08621	RU17_HUMAN	SNRNP70	437	51557.1	U1 small nuclear ribonucleoprotein 70 kDa	2	4.1	1.5e-09	2	6.6	3.2e-09
P08631	HCK_HUMAN	HCK	526	59600.4	Tyrosine-protein kinase HCK	0	0	0	3	4.8	8.8e-08	*
P08670	VIME_HUMAN	VIM	466	53652.1	Vimentin	2	3	3.5e-05	14	22.1	2.4e-10
P08708	RS17_HUMAN	RPS17	135	15550.3	40S ribosomal protein S17	0	0	0	4	8.9	6.5e-10	*
P08727	K1C19_HUMAN	KRT19	400	44106.3	Keratin, type I cytoskeletal 19	19	8	2.8e-06	20	15.8	1.1e-08
P08729	K2C7_HUMAN	KRT7	469	51386.1	Keratin, type II cytoskeletal 7	3	3	3.5e-05	5	3	4.5e-05
P08754	GNAI3_HUMAN	GNAI3	354	40532.6	Guanine nucleotide-binding protein G(k) subunit alpha	1	2.3	0.00021	3	9.3	4.2e-06
P08758	ANXA5_HUMAN	ANXA5	320	35937.1	Annexin A5	1	3.8	9.3e-06	0	0	0
P08779	K1C16_HUMAN	KRT16	473	51268.3	Keratin, type I cytoskeletal 16	61	43.1	2.1e-13	59	63	1.6e-16
P08865	RSSA_HUMAN	RPSA	295	32854.4	40S ribosomal protein SA	6	13.9	2.5e-12	12	23.7	2.8e-11
P08962	CD63_HUMAN	CD63	238	25636.9	CD63 antigen	1	3.4	5.1e-06	1	4.2	1.4e-09
P09012	SNRPA_HUMAN	SNRPA	282	31279.8	U1 small nuclear ribonucleoprotein A	0	0	0	1	2.8	0.00033	*
P09104	ENOG_HUMAN	ENO2	434	47269	Gamma-enolase	3	6.5	1.3e-09	0	0	0
P09211	GSTP1_HUMAN	GSTP1	210	23356	Glutathione S-transferase P	5	33.8	2.6e-16	13	33.8	9e-18
P09382	LEG1_HUMAN	LGALS1	135	14715.8	Galectin-1	0	0	0	1	5.9	3.1e-05	*
P09429	HMGB1_HUMAN	HMGB1	215	24894	High mobility group protein B1	0	0	0	10	27.9	9.1e-15	*
P09493	TPM1_HUMAN	TPM1	284	32708.8	Tropomyosin alpha-1 chain	0	0	0	7	9.2	3.8e-06	*
P09496	CLCA_HUMAN	CLTA	248	27076.9	Clathrin light chain A	3	10.1	4.8e-05	5	10.5	1.4e-05
P09497	CLCB_HUMAN	CLTB	229	25190.7	Clathrin light chain B	2	7.9	6.2e-06	2	8.3	4.3e-07
P09525	ANXA4_HUMAN	ANXA4	319	35883	Annexin A4	0	0	0	1	3.4	2.6e-06	*
P09622	DLDH_HUMAN	DLD	509	54177.7	Dihydrolipoyl dehydrogenase, mitochondrial	5	11.4	1.8e-11	11	13.9	2.4e-12
P09651	ROA1_HUMAN	HNRNPA1	372	38746.9	Heterogeneous nuclear ribonucleoprotein A1	5	17.7	3.1e-20	12	18.8	6.2e-18
P09661	RU2A_HUMAN	SNRPA1	255	28415.8	U2 small nuclear ribonucleoprotein A'	0	0	0	1	4.3	2.7e-06	*
P09874	PARP1_HUMAN	PARP1	1014	113085	Poly [ADP-ribose] polymerase 1	7	5.4	3.9e-07	12	11	2.6e-12
P09960	LKHA4_HUMAN	LTA4H	611	69285.9	Leukotriene A-4 hydrolase	1	2	8.8e-10	5	6.9	2.3e-11
P09972	ALDOC_HUMAN	ALDOC	364	39456.2	Fructose-bisphosphate aldolase C	3	6.3	1.8e-18	7	10.4	5.1e-18
P0C7M4	RHF2B_HUMAN	RHOXF2B	288	31637.8	Rhox homeobox family member 2B	1	5.9	2.5e-10	12	35.4	3.9e-19
P0CB38	PAB4L_HUMAN	PABPC4L	370	41854.3	Polyadenylate-binding protein 4-like	1	2.7	2.8e-06	2	4.3	2.1e-06
P0CG47	UBB_HUMAN	UBB	229	25761.8	Polyubiquitin-B	7	14.8	5.1e-11	49	23.1	5.8e-11
P0DME0	SETLP_HUMAN	SETSIP	302	34882.7	Protein SETSIP	2	7.6	3.4e-07	0	0	0
P0DMU9	CT45A_HUMAN	CT45A10	189	21145.7	Cancer/testis antigen family 45 member A10	0	0	0	3	15.3	2.3e-06	*
P0DMV8	HS71A_HUMAN	HSPA1A	641	70052.8	Heat shock 70 kDa protein 1A	21	22.2	3.2e-11	34	28.4	1.1e-17
P0DMV9	HS71B_HUMAN	HSPA1B	641	70052.8	Heat shock 70 kDa protein 1B	21	22.2	3.2e-11	34	28.4	1.1e-17
P0DN76	U2AF5_HUMAN	U2AF1L5	240	27872.3	Splicing factor U2AF 35 kDa subunit-like protein	0	0	0	2	8.8	3.4e-06	*
P0DN79	CBSL_HUMAN	CBSL	551	60587.1	Cystathionine beta-synthase-like protein	3	7.1	2.4e-10	8	14.9	4.6e-15
P0DOY2	IGLC2_HUMAN	IGLC2	106	11293.7	Immunoglobulin lambda constant 2	0	0	0	6	23.6	1.3e-12	*
P0DP23	CALM1_HUMAN	CALM1	149	16837.7	Calmodulin-1	1	9.4	4.4e-08	11	54.4	1.1e-12
P0DP24	CALM2_HUMAN	CALM2	149	16837.7	Calmodulin-2	0	0	0	11	54.4	1.1e-12	*
P0DP25	CALM3_HUMAN	CALM3	149	16837.7	Calmodulin-3	0	0	0	11	54.4	1.1e-12	*
P10155	RO60_HUMAN	TROVE2	538	60671.2	60 kDa SS-A/Ro ribonucleoprotein	1	1.5	0.0022	2	2.6	1.4e-12
P10253	LYAG_HUMAN	GAA	952	105325	Lysosomal alpha-glucosidase	1	1.1	6.5e-08	1	1.1	8.1e-09
P10412	H14_HUMAN	HIST1H1E	219	21865.4	Histone H1.4	0	0	0	8	26.9	1.1e-09	*
P10515	ODP2_HUMAN	DLAT	647	68997.3	Dihydrolipoyllysine-residue acetyltransferase component of pyruvate dehydrogenase complex, mitochondrial	1	1.2	5.4e-05	8	8.7	5.6e-11
P10599	THIO_HUMAN	TXN	105	11737.6	Thioredoxin	6	21	1.1e-09	7	31.4	3.6e-11
P10606	COX5B_HUMAN	COX5B	129	13695.8	Cytochrome c oxidase subunit 5B, mitochondrial	1	9.3	1.2e-05	3	30.2	1.3e-08
P10619	PPGB_HUMAN	CTSA	480	54466.6	Lysosomal protective protein	0	0	0	2	4	1.2e-07	*
P10644	KAP0_HUMAN	PRKAR1A	381	42982	cAMP-dependent protein kinase type I-alpha regulatory subunit	0	0	0	5	13.6	9.6e-13	*
P10768	ESTD_HUMAN	ESD	282	31463.1	S-formylglutathione hydrolase	1	2.5	0.00019	5	12.8	1.5e-10
P10809	CH60_HUMAN	HSPD1	573	61055.2	60 kDa heat shock protein, mitochondrial	25	27.9	2.1e-13	45	38.9	4.3e-15
P11021	GRP78_HUMAN	HSPA5	654	72333.5	78 kDa glucose-regulated protein	27	28.9	2e-13	40	31.2	5.6e-14
P11142	HSP7C_HUMAN	HSPA8	646	70898.7	Heat shock cognate 71 kDa protein	44	43	6.2e-15	80	46.9	2.3e-17
P11166	GTR1_HUMAN	SLC2A1	492	54084.3	Solute carrier family 2, facilitated glucose transporter member 1	0	0	0	4	4.7	1.4e-11	*
P11169	GTR3_HUMAN	SLC2A3	496	53924.8	Solute carrier family 2, facilitated glucose transporter member 3	1	1.4	0.00029	1	1.4	4.8e-06
P11171	41_HUMAN	EPB41	864	97017.7	Protein 4.1	3	3.7	2.3e-09	6	9.3	1e-10
P11177	ODPB_HUMAN	PDHB	359	39233.8	Pyruvate dehydrogenase E1 component subunit beta, mitochondrial	0	0	0	2	6.1	6e-08	*
P11274	BCR_HUMAN	BCR	1271	142821	Breakpoint cluster region protein	0	0	0	1	0.7	0.0002	*
P11279	LAMP1_HUMAN	LAMP1	417	44882.8	Lysosome-associated membrane glycoprotein 1	2	4.8	9.2e-08	1	2.2	0.00074
P11310	ACADM_HUMAN	ACADM	421	46588.8	Medium-chain specific acyl-CoA dehydrogenase, mitochondrial	2	4	1.3e-06	5	9.3	1.1e-07
P11387	TOP1_HUMAN	TOP1	765	90726.5	DNA topoisomerase 1	0	0	0	1	0.9	0.00093	*
P11388	TOP2A_HUMAN	TOP2A	1531	174387	DNA topoisomerase 2-alpha	0	0	0	4	2.3	1.8e-06	*
P11413	G6PD_HUMAN	G6PD	515	59257.3	Glucose-6-phosphate 1-dehydrogenase	1	1.7	0.0024	5	7	1.2e-11
P11441	UBL4A_HUMAN	UBL4A	157	17776.6	Ubiquitin-like protein 4A	1	6.4	6.7e-05	0	0	0
P11474	ERR1_HUMAN	ESRRA	423	45510	Steroid hormone receptor ERR1	0	0	0	1	1.9	0.00023	*
P11498	PYC_HUMAN	PC	1178	129635	Pyruvate carboxylase, mitochondrial	5	3.7	7e-07	3	2.5	2.6e-07
P11586	C1TC_HUMAN	MTHFD1	935	101560	C-1-tetrahydrofolate synthase, cytoplasmic	2	1.7	1.7e-07	12	12.6	1.8e-09
P11717	MPRI_HUMAN	IGF2R	2491	274377	Cation-independent mannose-6-phosphate receptor	5	1.8	1.8e-06	8	3.5	1e-08
P11766	ADHX_HUMAN	ADH5	374	39724.6	Alcohol dehydrogenase class-3	3	5.9	2.5e-06	7	19	4.5e-12
P11908	PRPS2_HUMAN	PRPS2	318	34769.4	Ribose-phosphate pyrophosphokinase 2	0	0	0	1	4.1	7.1e-07	*
P11940	PABP1_HUMAN	PABPC1	636	70671.5	Polyadenylate-binding protein 1	3	4.1	4e-08	22	23.1	7.7e-18
P12004	PCNA_HUMAN	PCNA	261	28769.1	Proliferating cell nuclear antigen	4	14.6	8.2e-08	11	36	9.4e-14
P12035	K2C3_HUMAN	KRT3	628	64417.5	Keratin, type II cytoskeletal 3	32	25.2	8.9e-11	22	8.6	4.3e-08
P12036	NFH_HUMAN	NEFH	1026	112480	Neurofilament heavy polypeptide	0	0	0	7	1.8	4.8e-09	*
P12081	SYHC_HUMAN	HARS	509	57411	Histidine--tRNA ligase, cytoplasmic	1	1.8	2.5e-05	5	7.9	1.5e-07
P12235	ADT1_HUMAN	SLC25A4	298	33064.8	ADP/ATP translocase 1	0	0	0	6	9.1	2e-08	*
P12236	ADT3_HUMAN	SLC25A6	298	32866.6	ADP/ATP translocase 3	0	0	0	9	15.1	2e-08	*
P12268	IMDH2_HUMAN	IMPDH2	514	55805.5	Inosine-5'-monophosphate dehydrogenase 2	5	8.6	5.2e-05	11	17.9	1.7e-10
P12270	TPR_HUMAN	TPR	2363	267295	Nucleoprotein TPR	1	0.5	4.4e-07	7	2.8	7.3e-10
P12273	PIP_HUMAN	PIP	146	16572.6	Prolactin-inducible protein	1	7.5	9e-15	0	0	0
P12277	KCRB_HUMAN	CKB	381	42644.7	Creatine kinase B-type	3	9.7	8.2e-07	8	24.7	2.5e-12
P12429	ANXA3_HUMAN	ANXA3	323	36375.6	Annexin A3	0	0	0	5	12.4	2.4e-12	*
P12814	ACTN1_HUMAN	ACTN1	892	103058	Alpha-actinin-1	0	0	0	18	10.3	2.3e-19	*
P12829	MYL4_HUMAN	MYL4	197	21564.8	Myosin light chain 4	0	0	0	7	33.5	8e-09	*
P12931	SRC_HUMAN	SRC	536	59835.3	Proto-oncogene tyrosine-protein kinase Src	0	0	0	1	1.3	0.0017	*
P12955	PEPD_HUMAN	PEPD	493	54548.7	Xaa-Pro dipeptidase	1	1.8	0.00021	0	0	0
P12956	XRCC6_HUMAN	XRCC6	609	69843.7	X-ray repair cross-complementing protein 6	11	16.1	1.6e-10	24	22	4.4e-25
P13010	XRCC5_HUMAN	XRCC5	732	82705.3	X-ray repair cross-complementing protein 5	6	4.9	2.2e-11	18	17.3	3e-16
P13073	COX41_HUMAN	COX4I1	169	19576.9	Cytochrome c oxidase subunit 4 isoform 1, mitochondrial	0	0	0	5	18.3	5.5e-09	*
P13164	IFM1_HUMAN	IFITM1	125	13964.6	Interferon-induced transmembrane protein 1	0	0	0	4	12.8	9.2e-16	*
P13196	HEM1_HUMAN	ALAS1	640	70581.5	5-aminolevulinate synthase, nonspecific, mitochondrial	0	0	0	1	2.3	1.2e-08	*
P13224	GP1BB_HUMAN	GP1BB	206	21717.9	Platelet glycoprotein Ib beta chain	0	0	0	1	5.3	1.8e-07	*
P13489	RINI_HUMAN	RNH1	461	49974	Ribonuclease inhibitor	2	5.4	3.8e-06	10	17.8	7.7e-16
P13639	EF2_HUMAN	EEF2	858	95339	Elongation factor 2	37	21.6	6e-17	76	29.8	1.3e-17
P13645	K1C10_HUMAN	KRT10	584	58827.5	Keratin, type I cytoskeletal 10	159	53.3	1.4e-21	100	49.5	3e-24
P13646	K1C13_HUMAN	KRT13	458	49588.6	Keratin, type I cytoskeletal 13	26	10.7	2.2e-09	24	10.7	4.7e-09
P13647	K2C5_HUMAN	KRT5	590	62378.9	Keratin, type II cytoskeletal 5	53	34.7	1e-12	56	43.1	2.8e-11
P13667	PDIA4_HUMAN	PDIA4	645	72933.1	Protein disulfide-isomerase A4	10	12.6	2.8e-15	21	25.7	1.4e-13
P13674	P4HA1_HUMAN	P4HA1	534	61049.8	Prolyl 4-hydroxylase subunit alpha-1	0	0	0	3	6.7	6.2e-09	*
P13693	TCTP_HUMAN	TPT1	172	19595.5	Translationally-controlled tumor protein	3	11.6	3.3e-07	8	27.3	1.6e-12
P13796	PLSL_HUMAN	LCP1	627	70289	Plastin-2	22	31.4	2.8e-17	48	39.1	4.4e-19
P13797	PLST_HUMAN	PLS3	630	70811.6	Plastin-3	0	0	0	8	7.1	2.4e-13	*
P13798	ACPH_HUMAN	APEH	732	81225.3	Acylamino-acid-releasing enzyme	5	7.7	3.6e-08	4	5.9	3.2e-07
P13804	ETFA_HUMAN	ETFA	333	35079.9	Electron transfer flavoprotein subunit alpha, mitochondrial	2	6	0.00038	6	24.6	4.2e-15
P13861	KAP2_HUMAN	PRKAR2A	404	45518.8	cAMP-dependent protein kinase type II-alpha regulatory subunit	0	0	0	4	14.4	2.3e-09	*
P13995	MTDC_HUMAN	MTHFD2	350	37895.4	Bifunctional methylenetetrahydrofolate dehydrogenase/cyclohydrolase, mitochondrial	0	0	0	2	6.6	1.8e-08	*
P14138	EDN3_HUMAN	EDN3	238	25454.7	Endothelin-3	1	4.2	0.00047	0	0	0
P14174	MIF_HUMAN	MIF	115	12476.4	Macrophage migration inhibitory factor	0	0	0	1	7.8	0.0025	*
P14314	GLU2B_HUMAN	PRKCSH	528	59425.9	Glucosidase 2 subunit beta	4	7.2	2.9e-12	21	23.1	8.5e-25
P14324	FPPS_HUMAN	FDPS	419	48275.9	Farnesyl pyrophosphate synthase	1	2.1	5.4e-06	2	4.5	3.9e-06
P14373	TRI27_HUMAN	TRIM27	513	58490.2	Zinc finger protein RFP	0	0	0	1	2.9	1.2e-12	*
P14550	AK1A1_HUMAN	AKR1A1	325	36573.4	Alcohol dehydrogenase [NADP(+)]	0	0	0	2	6.5	6.3e-08	*
P14618	KPYM_HUMAN	PKM	531	57937.4	Pyruvate kinase PKM	12	21.1	3.8e-10	28	35.6	2.9e-14
P14625	ENPL_HUMAN	HSP90B1	803	92469.6	Endoplasmin	39	30.6	9.1e-16	45	36.9	7.7e-15
P14635	CCNB1_HUMAN	CCNB1	433	48337.9	G2/mitotic-specific cyclin-B1	0	0	0	1	1.8	0.0018	*
P14678	RSMB_HUMAN	SNRPB	240	24610.3	Small nuclear ribonucleoprotein-associated proteins B and B'	0	0	0	2	5.8	0.00069	*
P14735	IDE_HUMAN	IDE	1019	117970	Insulin-degrading enzyme	1	0.9	1e-05	3	3.2	3.7e-07
P14854	CX6B1_HUMAN	COX6B1	86	10192.5	Cytochrome c oxidase subunit 6B1	4	17.4	4.2e-05	2	17.4	0.0003
P14866	HNRPL_HUMAN	HNRNPL	589	64133.3	Heterogeneous nuclear ribonucleoprotein L	2	2.9	1.2e-07	3	8	2.7e-14
P14868	SYDC_HUMAN	DARS	501	57136.7	Aspartate--tRNA ligase, cytoplasmic	3	5.2	6.7e-05	23	32.5	2.1e-15
P14923	PLAK_HUMAN	JUP	745	81745.5	Junction plakoglobin	4	5.5	7.7e-10	5	7	1.3e-11
P15104	GLNA_HUMAN	GLUL	373	42064.8	Glutamine synthetase	0	0	0	3	8	1.8e-07	*
P15153	RAC2_HUMAN	RAC2	192	21429	Ras-related C3 botulinum toxin substrate 2	0	0	0	3	14.6	3.7e-08	*
P15170	ERF3A_HUMAN	GSPT1	499	55756.4	Eukaryotic peptide chain release factor GTP-binding subunit ERF3A	3	3.8	1.1e-05	7	9.8	1.5e-09
P15311	EZRI_HUMAN	EZR	586	69413.4	Ezrin	8	9.4	2.3e-08	15	16.6	1.2e-10
P15313	VATB1_HUMAN	ATP6V1B1	513	56833.6	V-type proton ATPase subunit B, kidney isoform	0	0	0	1	1.9	4.5e-06	*
P15336	ATF2_HUMAN	ATF2	505	54537.8	Cyclic AMP-dependent transcription factor ATF-2	0	0	0	1	3	9.3e-11	*
P15374	UCHL3_HUMAN	UCHL3	230	26182.8	Ubiquitin carboxyl-terminal hydrolase isozyme L3	0	0	0	2	12.6	4.7e-13	*
P15531	NDKA_HUMAN	NME1	152	17148.9	Nucleoside diphosphate kinase A	6	39.5	2.4e-10	15	50.7	4.4e-12
P15880	RS2_HUMAN	RPS2	293	31324.7	40S ribosomal protein S2	6	15	1.2e-07	9	26.3	1.2e-15
P15923	TFE2_HUMAN	TCF3	654	67600.9	Transcription factor E2-alpha	0	0	0	2	4.1	3.8e-09	*
P15924	DESP_HUMAN	DSP	2871	331777	Desmoplakin	11	3.7	3.5e-09	13	4.2	1.1e-07
P15927	RFA2_HUMAN	RPA2	270	29247.1	Replication protein A 32 kDa subunit	0	0	0	2	7.4	4e-05	*
P15954	COX7C_HUMAN	COX7C	63	7245.6	Cytochrome c oxidase subunit 7C, mitochondrial	1	14.3	8.2e-10	2	28.6	2.3e-09
P15976	GATA1_HUMAN	GATA1	413	42751.8	Erythroid transcription factor	0	0	0	3	9	5.4e-11	*
P16083	NQO2_HUMAN	NQO2	231	25918.8	Ribosyldihydronicotinamide dehydrogenase [quinone]	1	3.9	0.00015	0	0	0
P16150	LEUK_HUMAN	SPN	400	40322.3	Leukosialin	0	0	0	7	11.5	1.6e-11	*
P16157	ANK1_HUMAN	ANK1	1881	206266	Ankyrin-1	0	0	0	1	0.6	0.00092	*
P16278	BGAL_HUMAN	GLB1	677	76075.5	Beta-galactosidase	0	0	0	1	1.8	1.4e-07	*
P16401	H15_HUMAN	HIST1H1B	226	22580.3	Histone H1.5	0	0	0	5	17.3	7.5e-12	*
P16402	H13_HUMAN	HIST1H1D	221	22350.1	Histone H1.3	0	0	0	9	26.7	5.2e-09	*
P16403	H12_HUMAN	HIST1H1C	213	21364.9	Histone H1.2	3	17.4	1.7e-07	9	27.7	1.4e-10
P16422	EPCAM_HUMAN	EPCAM	314	34932.6	Epithelial cell adhesion molecule	0	0	0	3	8.9	3.6e-15	*
P16435	NCPR_HUMAN	POR	677	76690.4	NADPH--cytochrome P450 reductase	0	0	0	2	2.5	0.0014	*
P16520	GBB3_HUMAN	GNB3	340	37221.5	Guanine nucleotide-binding protein G(I)/G(S)/G(T) subunit beta-3	1	2.9	3e-06	0	0	0
P16615	AT2A2_HUMAN	ATP2A2	1042	114758	Sarcoplasmic/endoplasmic reticulum calcium ATPase 2	11	10.9	6.8e-12	32	25.5	2.5e-13
P16930	FAAA_HUMAN	FAH	419	46374.8	Fumarylacetoacetase	0	0	0	1	2.9	3e-07	*
P16949	STMN1_HUMAN	STMN1	149	17302.7	Stathmin	0	0	0	13	40.3	1.1e-07	*
P16989	YBOX3_HUMAN	YBX3	372	40090.2	Y-box-binding protein 3	4	18.5	6.8e-12	18	43.8	7.6e-20
P17028	ZNF24_HUMAN	ZNF24	368	42155.7	Zinc finger protein 24	0	0	0	1	3	5.7e-06	*
P17066	HSP76_HUMAN	HSPA6	643	71028.7	Heat shock 70 kDa protein 6	11	10	5.6e-10	20	15.7	1.1e-17
P17098	ZNF8_HUMAN	ZNF8	575	64970.9	Zinc finger protein 8	0	0	0	1	3.5	0.0001	*
P17174	AATC_HUMAN	GOT1	413	46247.9	Aspartate aminotransferase, cytoplasmic	2	4.4	4.1e-05	4	11.1	7.6e-07
P17252	KPCA_HUMAN	PRKCA	672	76750.7	Protein kinase C alpha type	0	0	0	1	2.8	5.7e-06	*
P17275	JUNB_HUMAN	JUNB	347	35879.6	Transcription factor jun-B	0	0	0	1	2.9	1.8e-05	*
P17535	JUND_HUMAN	JUND	347	35174.2	Transcription factor jun-D	0	0	0	2	4.3	0.00013	*
P17542	TAL1_HUMAN	TAL1	331	34270.8	T-cell acute lymphocytic leukemia protein 1	0	0	0	1	3.6	1.1e-09	*
P17544	ATF7_HUMAN	ATF7	494	52967.8	Cyclic AMP-dependent transcription factor ATF-7	0	0	0	2	6.5	3.4e-11	*
P17655	CAN2_HUMAN	CAPN2	700	79996	Calpain-2 catalytic subunit	0	0	0	1	1.1	0.00018	*
P17677	NEUM_HUMAN	GAP43	238	24802.8	Neuromodulin	2	3.8	0.0015	0	0	0
P17812	PYRG1_HUMAN	CTPS1	591	66690.9	CTP synthase 1	3	5.9	5.4e-13	11	16.4	4e-15
P17844	DDX5_HUMAN	DDX5	614	69148.7	Probable ATP-dependent RNA helicase DDX5	3	4.7	2.2e-06	18	18.9	2.7e-11
P17858	PFKAL_HUMAN	PFKL	780	85019.2	ATP-dependent 6-phosphofructokinase, liver type	0	0	0	4	5.5	6e-12	*
P17861	XBP1_HUMAN	XBP1	261	28695.1	X-box-binding protein 1	0	0	0	2	11.9	4.7e-09	*
P17900	SAP3_HUMAN	GM2A	193	20838.6	Ganglioside GM2 activator	0	0	0	3	14.5	1.3e-06	*
P17980	PRS6A_HUMAN	PSMC3	439	49204	26S proteasome regulatory subunit 6A	3	9.1	1.4e-09	6	13.9	1.5e-13
P17987	TCPA_HUMAN	TCP1	556	60344.1	T-complex protein 1 subunit alpha	10	14.7	1.5e-06	27	31.7	1e-21
P18031	PTN1_HUMAN	PTPN1	435	49967.3	Tyrosine-protein phosphatase non-receptor type 1	0	0	0	2	5.5	8.8e-10	*
P18065	IBP2_HUMAN	IGFBP2	325	34814.5	Insulin-like growth factor-binding protein 2	0	0	0	3	9.8	2.6e-11	*
P18077	RL35A_HUMAN	RPL35A	110	12537.8	60S ribosomal protein L35a	4	31.8	3.4e-05	5	23.6	7.2e-06
P18085	ARF4_HUMAN	ARF4	180	20511	ADP-ribosylation factor 4	0	0	0	4	11.7	3e-06	*
P18124	RL7_HUMAN	RPL7	248	29226	60S ribosomal protein L7	3	7.3	0.00023	7	24.2	8.3e-11
P18206	VINC_HUMAN	VCL	1134	123800	Vinculin	6	5.8	3.4e-09	22	18.3	3e-10
P18583	SON_HUMAN	SON	2426	263832	Protein SON	0	0	0	11	4	2.4e-12	*
P18615	NELFE_HUMAN	NELFE	380	43240.1	Negative elongation factor E	0	0	0	2	10	2.4e-16	*
P18621	RL17_HUMAN	RPL17	184	21397.2	60S ribosomal protein L17	3	14.7	9.8e-07	11	25.5	3.5e-11
P18669	PGAM1_HUMAN	PGAM1	254	28804.2	Phosphoglycerate mutase 1	0	0	0	4	12.2	8.9e-14	*
P18754	RCC1_HUMAN	RCC1	421	44969.4	Regulator of chromosome condensation	1	3.1	1.8e-05	3	9.5	2.1e-16
P18858	DNLI1_HUMAN	LIG1	919	101737	DNA ligase 1	0	0	0	6	8.5	1.5e-17	*
P18859	ATP5J_HUMAN	ATP5J	108	12587.6	ATP synthase-coupling factor 6, mitochondrial	0	0	0	1	17.6	1.3e-08	*
P19012	K1C15_HUMAN	KRT15	456	49212.1	Keratin, type I cytoskeletal 15	26	11.6	8e-09	20	11.6	8.6e-09
P19013	K2C4_HUMAN	KRT4	534	57285.7	Keratin, type II cytoskeletal 4	10	6.7	1.8e-07	7	4.9	6.1e-07
P19338	NUCL_HUMAN	NCL	710	76615	Nucleolin	17	16.5	3.3e-12	57	35.6	2.8e-18
P19367	HXK1_HUMAN	HK1	917	102487	Hexokinase-1	0	0	0	6	5	9.7e-08	*
P19388	RPAB1_HUMAN	POLR2E	210	24551.4	DNA-directed RNA polymerases I, II, and III subunit RPABC1	0	0	0	6	14.8	2e-10	*
P19404	NDUV2_HUMAN	NDUFV2	249	27391.8	NADH dehydrogenase [ubiquinone] flavoprotein 2, mitochondrial	0	0	0	1	4.4	0.00012	*
P19525	E2AK2_HUMAN	EIF2AK2	551	62094.8	Interferon-induced, double-stranded RNA-activated protein kinase	0	0	0	1	1.5	0.00031	*
P19623	SPEE_HUMAN	SRM	302	33825	Spermidine synthase	0	0	0	6	23.2	1.9e-15	*
P19957	ELAF_HUMAN	PI3	117	12269.7	Elafin	0	0	0	2	19.7	2.3e-07	*
P19971	TYPH_HUMAN	TYMP	482	49955.9	Thymidine phosphorylase	0	0	0	1	2.7	6.2e-08	*
P20020	AT2B1_HUMAN	ATP2B1	1258	138756	Plasma membrane calcium-transporting ATPase 1	0	0	0	3	3.5	1.1e-11	*
P20042	IF2B_HUMAN	EIF2S2	333	38388.7	Eukaryotic translation initiation factor 2 subunit 2	3	9.3	5.5e-06	14	36.3	1.1e-14
P20073	ANXA7_HUMAN	ANXA7	488	52739.7	Annexin A7	3	5.5	1.2e-06	3	6.8	1e-11
P20290	BTF3_HUMAN	BTF3	206	22168.1	Transcription factor BTF3	0	0	0	1	7.8	3.9e-10	*
P20340	RAB6A_HUMAN	RAB6A	208	23593	Ras-related protein Rab-6A	0	0	0	2	11.1	5.1e-07	*
P20618	PSB1_HUMAN	PSMB1	241	26489.6	Proteasome subunit beta type-1	1	3.7	0.00019	1	5.8	3.4e-06
P20645	MPRD_HUMAN	M6PR	277	30993.6	Cation-dependent mannose-6-phosphate receptor	0	0	0	1	3.2	8.6e-06	*
P20674	COX5A_HUMAN	COX5A	150	16762.3	Cytochrome c oxidase subunit 5A, mitochondrial	3	16	2.5e-10	3	16	3.1e-10
P20700	LMNB1_HUMAN	LMNB1	586	66408.9	Lamin-B1	2	3.8	8.6e-05	20	21.5	4.3e-12
P20810	ICAL_HUMAN	CAST	708	76573.4	Calpastatin	0	0	0	3	4.9	6e-12	*
P20930	FILA_HUMAN	FLG	4061	435172	Filaggrin	4	0.7	9.1e-10	0	0	0
P20962	PTMS_HUMAN	PTMS	102	11530	Parathymosin	0	0	0	4	22.5	8.4e-11	*
P21127	CD11B_HUMAN	CDK11B	795	92707.8	Cyclin-dependent kinase 11B	0	0	0	3	3.5	1.4e-07	*
P21333	FLNA_HUMAN	FLNA	2647	280741	Filamin-A	8	3.6	3.9e-17	36	14.7	6e-16
P21399	ACOC_HUMAN	ACO1	889	98399.7	Cytoplasmic aconitate hydratase	0	0	0	2	1.8	0.00022	*
P21675	TAF1_HUMAN	TAF1	1872	212679	Transcription initiation factor TFIID subunit 1	0	0	0	1	1.1	0.00036	*
P21796	VDAC1_HUMAN	VDAC1	283	30772.8	Voltage-dependent anion-selective channel protein 1	10	19.8	6.2e-12	12	41.3	4.7e-11
P21912	SDHB_HUMAN	SDHB	280	31630	Succinate dehydrogenase [ubiquinone] iron-sulfur subunit, mitochondrial	0	0	0	3	8.6	1.1e-06	*
P21964	COMT_HUMAN	COMT	271	30037.3	Catechol O-methyltransferase	0	0	0	4	11.8	3.8e-11	*
P22059	OSBP1_HUMAN	OSBP	807	89421.3	Oxysterol-binding protein 1	0	0	0	6	9.9	2.8e-14	*
P22061	PIMT_HUMAN	PCMT1	227	24636.6	Protein-L-isoaspartate(D-aspartate) O-methyltransferase	1	4	1.4e-06	2	8.8	9.4e-07
P22087	FBRL_HUMAN	FBL	321	33784.5	rRNA 2'-O-methyltransferase fibrillarin	0	0	0	1	3.7	1.5e-07	*
P22102	PUR2_HUMAN	GART	1010	107768	Trifunctional purine biosynthetic protein adenosine-3	4	5	3.6e-12	20	14.8	7.1e-15
P22234	PUR6_HUMAN	PAICS	425	47079.7	Multifunctional protein ADE2	9	15.3	5.7e-07	17	30.4	3.1e-11
P22307	NLTP_HUMAN	SCP2	547	58994.2	Non-specific lipid-transfer protein	0	0	0	2	4.8	3.5e-11	*
P22314	UBA1_HUMAN	UBA1	1058	117850	Ubiquitin-like modifier-activating enzyme 1	9	7.5	1.2e-10	16	10.6	2e-11
P22528	SPR1B_HUMAN	SPRR1B	89	9887.7	Cornifin-B	1	9	3.5e-08	10	43.8	1e-14
P22531	SPR2E_HUMAN	SPRR2E	72	7855.5	Small proline-rich protein 2E	2	30.6	8.7e-09	8	79.2	1.7e-11
P22532	SPR2D_HUMAN	SPRR2D	72	7905.5	Small proline-rich protein 2D	0	0	0	10	91.7	3.2e-10	*
P22570	ADRO_HUMAN	FDXR	491	53837.2	NADPH:adrenodoxin oxidoreductase, mitochondrial	0	0	0	1	2.2	2.7e-06	*
P22626	ROA2_HUMAN	HNRNPA2B1	353	37430	Heterogeneous nuclear ribonucleoproteins A2/B1	6	16.7	2.1e-07	22	36.8	5.2e-26
P22695	QCR2_HUMAN	UQCRC2	453	48443.4	Cytochrome b-c1 complex subunit 2, mitochondrial	1	1.8	0.00083	6	14.8	3e-09
P22735	TGM1_HUMAN	TGM1	817	89787.5	Protein-glutamine gamma-glutamyltransferase K	2	2.3	1.1e-06	0	0	0
P23193	TCEA1_HUMAN	TCEA1	301	33970	Transcription elongation factor A protein 1	1	3.3	2.2e-07	12	32.2	2.7e-12
P23246	SFPQ_HUMAN	SFPQ	707	76150	Splicing factor, proline- and glutamine-rich	5	7.2	2.3e-08	16	14.4	2.3e-12
P23284	PPIB_HUMAN	PPIB	216	23742.7	Peptidyl-prolyl cis-trans isomerase B	2	6.9	3e-05	4	13.9	1.2e-05
P23381	SYWC_HUMAN	WARS	471	53165.9	Tryptophan--tRNA ligase, cytoplasmic	4	6.8	6e-13	11	22.9	3.6e-18
P23396	RS3_HUMAN	RPS3	243	26688.6	40S ribosomal protein S3	13	35	3.2e-09	39	58.4	9e-11
P23434	GCSH_HUMAN	GCSH	173	18884.7	Glycine cleavage system H protein, mitochondrial	0	0	0	1	5.8	0.00014	*
P23490	LORI_HUMAN	LOR	312	25760.9	Loricrin	3	6.7	4.8e-07	0	0	0
P23497	SP100_HUMAN	SP100	879	100418	Nuclear autoantigen Sp-100	0	0	0	6	5.5	5.8e-12	*
P23526	SAHH_HUMAN	AHCY	432	47716.5	Adenosylhomocysteinase	7	13.9	2.6e-08	16	28.2	2.9e-11
P23527	H2B1O_HUMAN	HIST1H2BO	126	13906.3	Histone H2B type 1-O	0	0	0	4	21.4	6.2e-08	*
P23528	COF1_HUMAN	CFL1	166	18502.7	Cofilin-1	8	37.3	4.5e-10	17	44	1.2e-10
P23588	IF4B_HUMAN	EIF4B	611	69151.7	Eukaryotic translation initiation factor 4B	6	11.8	1.2e-11	16	30.1	1.1e-15
P23786	CPT2_HUMAN	CPT2	658	73777.7	Carnitine O-palmitoyltransferase 2, mitochondrial	1	1.1	9.3e-06	1	1.4	0.0001
P23919	KTHY_HUMAN	DTYMK	212	23819.5	Thymidylate kinase	1	3.8	0.0016	2	9	0.00017
P23921	RIR1_HUMAN	RRM1	792	90071	Ribonucleoside-diphosphate reductase large subunit	3	3.2	9.6e-08	6	7.8	6e-11
P24390	ERD21_HUMAN	KDELR1	212	24542.3	ER lumen protein-retaining receptor 1	0	0	0	1	3.8	0.00014	*
P24534	EF1B_HUMAN	EEF1B2	225	24763.9	Elongation factor 1-beta	6	15.1	1e-17	17	36	7.8e-20
P24539	AT5F1_HUMAN	ATP5F1	256	28908.9	ATP synthase F(0) complex subunit B1, mitochondrial	1	3.1	0.00047	5	10.9	4.4e-10
P24666	PPAC_HUMAN	ACP1	158	18042.7	Low molecular weight phosphotyrosine protein phosphatase	1	11.4	2e-11	4	17.1	1.1e-13
P24752	THIL_HUMAN	ACAT1	427	45200	Acetyl-CoA acetyltransferase, mitochondrial	1	2.1	6.2e-07	10	19.4	2.6e-14
P24928	RPB1_HUMAN	POLR2A	1970	217178	DNA-directed RNA polymerase II subunit RPB1	0	0	0	4	2.7	2.5e-10	*
P24941	CDK2_HUMAN	CDK2	298	33929.8	Cyclin-dependent kinase 2	2	7	4e-06	3	9.4	1.2e-06
P25205	MCM3_HUMAN	MCM3	808	90981.6	DNA replication licensing factor MCM3	12	12.9	8.5e-12	22	25.4	1.5e-13
P25311	ZA2G_HUMAN	AZGP1	298	34259	Zinc-alpha-2-glycoprotein	1	3.4	3.3e-08	2	7.7	1e-09
P25398	RS12_HUMAN	RPS12	132	14515.1	40S ribosomal protein S12	3	20.5	2.3e-06	11	34.8	1.9e-09
P25685	DNJB1_HUMAN	DNAJB1	340	38044.4	DnaJ homolog subfamily B member 1	0	0	0	3	8.8	8.5e-11	*
P25686	DNJB2_HUMAN	DNAJB2	324	35580.4	DnaJ homolog subfamily B member 2	0	0	0	1	3.7	1.3e-09	*
P25705	ATPA_HUMAN	ATP5A1	553	59751.1	ATP synthase subunit alpha, mitochondrial	13	19.3	1.6e-09	42	36.7	1.4e-11
P25786	PSA1_HUMAN	PSMA1	263	29555.9	Proteasome subunit alpha type-1	8	19.4	1.1e-07	7	24.3	1.5e-16
P25787	PSA2_HUMAN	PSMA2	234	25898.8	Proteasome subunit alpha type-2	0	0	0	1	6	3e-09	*
P25788	PSA3_HUMAN	PSMA3	255	28433.5	Proteasome subunit alpha type-3	2	2.7	6.2e-06	4	14.9	2.4e-07
P25789	PSA4_HUMAN	PSMA4	261	29484.1	Proteasome subunit alpha type-4	4	6.9	2.9e-07	4	12.6	5.6e-14
P25815	S100P_HUMAN	S100P	95	10400	Protein S100-P	1	13.7	1.6e-05	2	24.2	3.1e-10
P26038	MOES_HUMAN	MSN	577	67820.6	Moesin	14	18.2	7.6e-09	26	34	1.4e-16
P26196	DDX6_HUMAN	DDX6	483	54417.3	Probable ATP-dependent RNA helicase DDX6	0	0	0	4	7	9e-14	*
P26358	DNMT1_HUMAN	DNMT1	1616	183167	DNA (cytosine-5)-methyltransferase 1	1	0.5	0.0015	2	1.6	1.9e-06
P26373	RL13_HUMAN	RPL13	211	24261.7	60S ribosomal protein L13	5	22.3	2.3e-09	10	28.9	4.9e-09
P26583	HMGB2_HUMAN	HMGB2	209	24034	High mobility group protein B2	1	6.2	1.6e-05	6	19.1	3.8e-10
P26599	PTBP1_HUMAN	PTBP1	531	57221.8	Polypyrimidine tract-binding protein 1	5	4.3	1.2e-05	11	14.1	1.7e-12
P26639	SYTC_HUMAN	TARS	723	83435.8	Threonine--tRNA ligase, cytoplasmic	7	9.8	2.3e-06	11	14.1	3.2e-07
P26640	SYVC_HUMAN	VARS	1264	140477	Valine--tRNA ligase	7	4.9	6.6e-11	23	17.3	5e-14
P26641	EF1G_HUMAN	EEF1G	437	50119.2	Elongation factor 1-gamma	15	24.5	6.7e-21	28	27.7	7.4e-22
P27216	ANX13_HUMAN	ANXA13	316	35415.3	Annexin A13	1	2.8	1.8e-06	0	0	0
P27348	1433T_HUMAN	YWHAQ	245	27764.5	14-3-3 protein theta	12	29.4	8.9e-12	29	48.6	1.3e-13
P27361	MK03_HUMAN	MAPK3	379	43136	Mitogen-activated protein kinase 3	0	0	0	3	6.1	4.2e-08	*
P27482	CALL3_HUMAN	CALML3	149	16890.9	Calmodulin-like protein 3	1	9.4	2.7e-06	12	65.8	1.6e-12
P27635	RL10_HUMAN	RPL10	214	24604.1	60S ribosomal protein L10	3	14.5	4.4e-09	7	20.1	9.3e-12
P27694	RFA1_HUMAN	RPA1	616	68138.8	Replication protein A 70 kDa DNA-binding subunit	1	1.5	2.4e-08	2	3.7	3.6e-07
P27695	APEX1_HUMAN	APEX1	318	35554.8	DNA-(apurinic or apyrimidinic site) lyase	4	8.2	2.4e-06	8	20.1	1.6e-13
P27707	DCK_HUMAN	DCK	260	30518.8	Deoxycytidine kinase	0	0	0	1	3.1	0.00019	*
P27708	PYR1_HUMAN	CAD	2225	242986	CAD protein	0	0	0	3	1.8	1.6e-12	*
P27797	CALR_HUMAN	CALR	417	48141.9	Calreticulin	4	10.1	1.1e-07	8	13.2	5.9e-13
P27816	MAP4_HUMAN	MAP4	1152	121006	Microtubule-associated protein 4	2	1.4	8.7e-05	17	16.3	2.7e-13
P27824	CALX_HUMAN	CANX	592	67568.9	Calnexin	6	10.8	4e-12	20	28.9	4e-17
P28066	PSA5_HUMAN	PSMA5	241	26411.3	Proteasome subunit alpha type-5	1	4.1	7.6e-07	2	9.5	1.1e-06
P28070	PSB4_HUMAN	PSMB4	264	29204.5	Proteasome subunit beta type-4	2	3.8	7.1e-08	3	12.9	2.8e-06
P28072	PSB6_HUMAN	PSMB6	239	25358	Proteasome subunit beta type-6	4	8.8	2e-08	4	13	1.4e-06
P28074	PSB5_HUMAN	PSMB5	263	28480.5	Proteasome subunit beta type-5	0	0	0	7	32.7	1.8e-13	*
P28289	TMOD1_HUMAN	TMOD1	359	40569.5	Tropomodulin-1	0	0	0	2	5	1.3e-06	*
P28331	NDUS1_HUMAN	NDUFS1	727	79468.3	NADH-ubiquinone oxidoreductase 75 kDa subunit, mitochondrial	0	0	0	5	6.6	4.3e-09	*
P28482	MK01_HUMAN	MAPK1	360	41390.1	Mitogen-activated protein kinase 1	4	8.9	7.4e-11	9	13.3	1e-09
P28799	GRN_HUMAN	GRN	593	63545.3	Granulins	0	0	0	7	11	9.4e-17	*
P28838	AMPL_HUMAN	LAP3	519	56166.8	Cytosol aminopeptidase	2	4	1.9e-07	6	11.6	2e-10
P29034	S10A2_HUMAN	S100A2	98	11116.9	Protein S100-A2	0	0	0	1	9.2	0.0021	*
P29144	TPP2_HUMAN	TPP2	1249	138351	Tripeptidyl-peptidase 2	5	3.8	6.8e-10	14	11.1	2.8e-17
P29218	IMPA1_HUMAN	IMPA1	277	30189.1	Inositol monophosphatase 1	0	0	0	2	8.7	5.6e-07	*
P29373	RABP2_HUMAN	CRABP2	138	15693.2	Cellular retinoic acid-binding protein 2	0	0	0	1	6.5	2.1e-08	*
P29401	TKT_HUMAN	TKT	623	67878.2	Transketolase	12	16.2	1.2e-09	14	23.4	2.1e-13
P29508	SPB3_HUMAN	SERPINB3	390	44565	Serpin B3	3	5.9	2.6e-06	39	39.7	1.2e-14
P29590	PML_HUMAN	PML	882	97551.5	Protein PML	0	0	0	3	3.5	5.6e-08	*
P29692	EF1D_HUMAN	EEF1D	281	31122.1	Elongation factor 1-delta	2	6.8	6.5e-06	20	35.9	1.3e-16
P30040	ERP29_HUMAN	ERP29	261	28993.7	Endoplasmic reticulum resident protein 29	3	15.3	5.8e-12	11	34.1	8.6e-15
P30041	PRDX6_HUMAN	PRDX6	224	25035.2	Peroxiredoxin-6	2	8.9	2.5e-10	13	33.5	1.7e-13
P30043	BLVRB_HUMAN	BLVRB	206	22119.5	Flavin reductase (NADPH)	0	0	0	3	6.8	2.2e-07	*
P30044	PRDX5_HUMAN	PRDX5	214	22086.6	Peroxiredoxin-5, mitochondrial	0	0	0	1	8.4	5.4e-07	*
P30048	PRDX3_HUMAN	PRDX3	256	27692.9	Thioredoxin-dependent peroxide reductase, mitochondrial	1	3.1	0.00028	4	7.4	5.8e-05
P30049	ATPD_HUMAN	ATP5D	168	17490.1	ATP synthase subunit delta, mitochondrial	3	13.7	2.9e-06	1	8.3	1.5e-09
P30050	RL12_HUMAN	RPL12	165	17818.7	60S ribosomal protein L12	1	9.7	2.6e-08	6	33.9	7.2e-12
P30084	ECHM_HUMAN	ECHS1	290	31387.7	Enoyl-CoA hydratase, mitochondrial	1	3.1	0.00011	1	3.1	3.3e-05
P30085	KCY_HUMAN	CMPK1	196	22222.5	UMP-CMP kinase	1	6.1	1.2e-07	2	11.2	1.9e-08
P30086	PEBP1_HUMAN	PEBP1	187	21057	Phosphatidylethanolamine-binding protein 1	3	23	5.7e-16	8	41.2	6.7e-21
P30101	PDIA3_HUMAN	PDIA3	505	56782.9	Protein disulfide-isomerase A3	15	26.3	3.3e-14	20	29.3	1.1e-13
P30153	2AAA_HUMAN	PPP2R1A	589	65309.2	Serine/threonine-protein phosphatase 2A 65 kDa regulatory subunit A alpha isoform	6	7.8	8.5e-06	10	13.2	1.5e-15
P30260	CDC27_HUMAN	CDC27	824	91868.1	Cell division cycle protein 27 homolog	0	0	0	1	1.1	0.00046	*
P30405	PPIF_HUMAN	PPIF	207	22040.4	Peptidyl-prolyl cis-trans isomerase F, mitochondrial	1	3.4	0.00032	0	0	0
P30419	NMT1_HUMAN	NMT1	496	56806.7	Glycylpeptide N-tetradecanoyltransferase 1	3	5.6	2.8e-12	7	11.1	4.7e-12
P30519	HMOX2_HUMAN	HMOX2	316	36033.2	Heme oxygenase 2	0	0	0	1	5.4	5.8e-12	*
P30520	PURA2_HUMAN	ADSS	456	50097.8	Adenylosuccinate synthetase isozyme 2	0	0	0	3	7.5	1.1e-10	*
P30536	TSPO_HUMAN	TSPO	169	18828.1	Translocator protein	0	0	0	1	4.7	0.00018	*
P30566	PUR8_HUMAN	ADSL	484	54889.8	Adenylosuccinate lyase	3	5.8	4.2e-06	7	13.2	1.6e-14
P30626	SORCN_HUMAN	SRI	198	21676.6	Sorcin	0	0	0	2	9.1	0.00015	*
P30740	ILEU_HUMAN	SERPINB1	379	42742.2	Leukocyte elastase inhibitor	1	2.4	1.2e-05	3	7.7	6.8e-08
P31025	LCN1_HUMAN	LCN1	176	19250.2	Lipocalin-1	1	4.5	0.00074	0	0	0
P31040	SDHA_HUMAN	SDHA	664	72692.2	Succinate dehydrogenase [ubiquinone] flavoprotein subunit, mitochondrial	2	3.3	2.4e-11	5	10.2	9.1e-13
P31146	COR1A_HUMAN	CORO1A	461	51026.7	Coronin-1A	1	3.5	1.7e-06	3	7.2	7e-12
P31150	GDIA_HUMAN	GDI1	447	50583.2	Rab GDP dissociation inhibitor alpha	0	0	0	9	13	3.4e-11	*
P31151	S10A7_HUMAN	S100A7	101	11471.1	Protein S100-A7	3	24.8	3.6e-14	4	35.6	4e-15
P31153	METK2_HUMAN	MAT2A	395	43661	S-adenosylmethionine synthase isoform type-2	3	11.1	1.4e-14	6	15.7	2.9e-14
P31323	KAP3_HUMAN	PRKAR2B	418	46302.5	cAMP-dependent protein kinase type II-beta regulatory subunit	1	1.9	1.4e-05	7	12.4	2.2e-18
P31483	TIA1_HUMAN	TIA1	386	42963.5	Nucleolysin TIA-1 isoform p40	0	0	0	2	4.9	1.1e-05	*
P31689	DNJA1_HUMAN	DNAJA1	397	44868.6	DnaJ homolog subfamily A member 1	1	3.3	1.6e-07	6	12.1	4.4e-15
P31930	QCR1_HUMAN	UQCRC1	480	52646.3	Cytochrome b-c1 complex subunit 1, mitochondrial	2	4	6.3e-08	4	7.5	9.9e-09
P31937	3HIDH_HUMAN	HIBADH	336	35329.2	3-hydroxyisobutyrate dehydrogenase, mitochondrial	0	0	0	1	5.7	9.5e-11	*
P31939	PUR9_HUMAN	ATIC	592	64616.4	Bifunctional purine biosynthesis protein PURH	8	10.5	2.6e-12	11	17.4	2.1e-09
P31942	HNRH3_HUMAN	HNRNPH3	346	36926.8	Heterogeneous nuclear ribonucleoprotein H3	0	0	0	2	5.8	5.5e-07	*
P31943	HNRH1_HUMAN	HNRNPH1	449	49229.9	Heterogeneous nuclear ribonucleoprotein H	3	4.5	8.1e-08	11	18	2.6e-10
P31944	CASPE_HUMAN	CASP14	242	27679.8	Caspase-14	5	13.2	9.6e-11	1	3.3	4.8e-05
P31946	1433B_HUMAN	YWHAB	246	28082.6	14-3-3 protein beta/alpha	13	35.8	2.3e-15	27	48.4	4.3e-18
P31947	1433S_HUMAN	SFN	248	27774.3	14-3-3 protein sigma	7	9.3	3.1e-05	31	46.4	1.1e-13
P31948	STIP1_HUMAN	STIP1	543	62639.8	Stress-induced-phosphoprotein 1	32	35.9	1.9e-08	59	47.5	4.1e-17
P31949	S10AB_HUMAN	S100A11	105	11740.6	Protein S100-A11	2	15.2	0.0015	3	23.8	3.4e-07
P32019	I5P2_HUMAN	INPP5B	993	112853	Type II inositol 1,4,5-trisphosphate 5-phosphatase	0	0	0	1	1.5	6.8e-06	*
P32119	PRDX2_HUMAN	PRDX2	198	21892.1	Peroxiredoxin-2	4	14.1	4.7e-08	13	23.7	2.3e-08
P32322	P5CR1_HUMAN	PYCR1	319	33360.9	Pyrroline-5-carboxylate reductase 1, mitochondrial	0	0	0	1	5.3	4.9e-09	*
P32929	CGL_HUMAN	CTH	405	44508.4	Cystathionine gamma-lyase	0	0	0	2	6.2	3.3e-09	*
P32969	RL9_HUMAN	RPL9	192	21863.6	60S ribosomal protein L9	1	9.9	4e-11	5	22.9	2.1e-11
P33176	KINH_HUMAN	KIF5B	963	109686	Kinesin-1 heavy chain	0	0	0	9	11.8	4.5e-16	*
P33240	CSTF2_HUMAN	CSTF2	577	60960.1	Cleavage stimulation factor subunit 2	1	1.9	1.3e-05	7	15.8	3.2e-14
P33316	DUT_HUMAN	DUT	252	26563.5	Deoxyuridine 5'-triphosphate nucleotidohydrolase, mitochondrial	0	0	0	4	11.9	7.4e-07	*
P33778	H2B1B_HUMAN	HIST1H2BB	126	13950.3	Histone H2B type 1-B	0	0	0	4	21.4	6.2e-08	*
P33991	MCM4_HUMAN	MCM4	863	96558.8	DNA replication licensing factor MCM4	1	1	0.0002	11	12.5	6.7e-12
P33992	MCM5_HUMAN	MCM5	734	82286.3	DNA replication licensing factor MCM5	4	4.5	9.8e-05	6	9	2.6e-08
P33993	MCM7_HUMAN	MCM7	719	81308.7	DNA replication licensing factor MCM7	2	2.8	1.3e-08	5	8.1	4.1e-10
P34897	GLYM_HUMAN	SHMT2	504	55993.5	Serine hydroxymethyltransferase, mitochondrial	8	15.1	1.1e-10	21	29	6.3e-18
P34931	HS71L_HUMAN	HSPA1L	641	70375.6	Heat shock 70 kDa protein 1-like	13	12.3	3.7e-11	19	16.8	1.1e-17
P34932	HSP74_HUMAN	HSPA4	840	94331.8	Heat shock 70 kDa protein 4	22	26.7	3.9e-16	47	41.3	1.1e-19
P35219	CAH8_HUMAN	CA8	290	32973.4	Carbonic anhydrase-related protein	0	0	0	1	3.1	0.00011	*
P35221	CTNA1_HUMAN	CTNNA1	906	100072	Catenin alpha-1	0	0	0	1	1.4	8.4e-10	*
P35222	CTNB1_HUMAN	CTNNB1	781	85497.4	Catenin beta-1	0	0	0	5	5.5	1.1e-09	*
P35232	PHB_HUMAN	PHB	272	29804.3	Prohibitin	9	27.9	1.2e-07	13	33.8	2.2e-09
P35237	SPB6_HUMAN	SERPINB6	376	42622.3	Serpin B6	1	4	2e-11	3	10.1	7.5e-10
P35241	RADI_HUMAN	RDX	583	68564.5	Radixin	0	0	0	7	10.3	6.4e-08	*
P35244	RFA3_HUMAN	RPA3	121	13568.9	Replication protein A 14 kDa subunit	0	0	0	1	8.3	1.2e-06	*
P35249	RFC4_HUMAN	RFC4	363	39682.1	Replication factor C subunit 4	0	0	0	1	2.8	6.5e-07	*
P35250	RFC2_HUMAN	RFC2	354	39157.6	Replication factor C subunit 2	1	2.3	0.00058	5	14.7	4.4e-10
P35268	RL22_HUMAN	RPL22	128	14787.1	60S ribosomal protein L22	4	30.5	1.2e-08	5	30.5	6.5e-14
P35269	T2FA_HUMAN	GTF2F1	517	58240.9	General transcription factor IIF subunit 1	0	0	0	5	17.4	5.6e-20	*
P35326	SPR2A_HUMAN	SPRR2A	72	7965.5	Small proline-rich protein 2A	0	0	0	8	79.2	4.8e-10	*
P35527	K1C9_HUMAN	KRT9	623	62064.8	Keratin, type I cytoskeletal 9	87	68.1	7.5e-32	85	62.9	6.6e-35
P35579	MYH9_HUMAN	MYH9	1960	226534	Myosin-9	8	3.9	3.1e-08	16	8.7	1.7e-14
P35580	MYH10_HUMAN	MYH10	1976	229001	Myosin-10	0	0	0	7	4.7	3.4e-13	*
P35606	COPB2_HUMAN	COPB2	906	102488	Coatomer subunit beta'	3	4	9.7e-10	9	10	1.1e-08
P35611	ADDA_HUMAN	ADD1	737	80955.8	Alpha-adducin	0	0	0	1	1.6	2.1e-06	*
P35613	BASI_HUMAN	BSG	385	42200.7	Basigin	1	2.3	2.3e-07	9	17.4	7.2e-10
P35637	FUS_HUMAN	FUS	526	53426.2	RNA-binding protein FUS	1	1.7	3.1e-11	12	11.2	2.6e-16
P35658	NU214_HUMAN	NUP214	2090	213621	Nuclear pore complex protein Nup214	1	0.4	0.00072	6	3.1	3.3e-10
P35659	DEK_HUMAN	DEK	375	42674.6	Protein DEK	0	0	0	13	18.4	5.2e-30	*
P35754	GLRX1_HUMAN	GLRX	106	11775.9	Glutaredoxin-1	1	8.5	4.3e-05	1	8.5	4e-07
P35908	K22E_HUMAN	KRT2	639	65433.4	Keratin, type II cytoskeletal 2 epidermal	83	63.5	4.9e-26	81	62.1	6.2e-22
P35998	PRS7_HUMAN	PSMC2	433	48634.3	26S proteasome regulatory subunit 7	5	10.2	5.8e-13	17	30.5	6.4e-13
P36222	CH3L1_HUMAN	CHI3L1	383	42625.8	Chitinase-3-like protein 1	0	0	0	1	2.1	0.0019	*
P36507	MP2K2_HUMAN	MAP2K2	400	44424.5	Dual specificity mitogen-activated protein kinase kinase 2	0	0	0	1	2.8	4.8e-09	*
P36542	ATPG_HUMAN	ATP5C1	298	32996.3	ATP synthase subunit gamma, mitochondrial	1	3.4	0.0006	7	20.1	2.1e-07
P36543	VATE1_HUMAN	ATP6V1E1	226	26145.5	V-type proton ATPase subunit E 1	0	0	0	1	4	3.5e-05	*
P36551	HEM6_HUMAN	CPOX	454	50152.4	Oxygen-dependent coproporphyrinogen-III oxidase, mitochondrial	0	0	0	2	6.4	1.1e-09	*
P36578	RL4_HUMAN	RPL4	427	47697.7	60S ribosomal protein L4	2	5.2	6.3e-07	2	4	1.3e-06
P36776	LONM_HUMAN	LONP1	959	106490	Lon protease homolog, mitochondrial	5	3.6	9.6e-07	10	8.1	4.6e-12
P36873	PP1G_HUMAN	PPP1CC	323	36984.1	Serine/threonine-protein phosphatase PP1-gamma catalytic subunit	1	2.8	4.6e-07	0	0	0
P36957	ODO2_HUMAN	DLST	453	48755.7	Dihydrolipoyllysine-residue succinyltransferase component of 2-oxoglutarate dehydrogenase complex, mitochondrial	1	2.4	0.00012	4	10.2	4.6e-09
P36959	GMPR1_HUMAN	GMPR	345	37419.2	GMP reductase 1	0	0	0	2	6.4	2.3e-07	*
P37108	SRP14_HUMAN	SRP14	136	14570.1	Signal recognition particle 14 kDa protein	0	0	0	5	22.8	9.5e-08	*
P37198	NUP62_HUMAN	NUP62	522	53255.4	Nuclear pore glycoprotein p62	0	0	0	1	4.2	2e-05	*
P37268	FDFT_HUMAN	FDFT1	417	48115.7	Squalene synthase	1	2.4	3.2e-06	1	2.4	3e-05
P37802	TAGL2_HUMAN	TAGLN2	199	22391.7	Transgelin-2	5	25.6	1e-08	10	47.2	1.7e-10
P37837	TALDO_HUMAN	TALDO1	337	37540.5	Transaldolase	4	9.8	2e-06	11	30.3	2.6e-09
P38117	ETFB_HUMAN	ETFB	255	27843.9	Electron transfer flavoprotein subunit beta	2	7.5	2.7e-05	6	21.6	2.4e-13
P38159	RBMX_HUMAN	RBMX	391	42332.2	RNA-binding motif protein, X chromosome	0	0	0	5	7.7	7.5e-07	*
P38606	VATA_HUMAN	ATP6V1A	617	68304.7	V-type proton ATPase catalytic subunit A	0	0	0	10	15.6	6.6e-09	*
P38646	GRP75_HUMAN	HSPA9	679	73681.1	Stress-70 protein, mitochondrial	38	35.1	5.2e-11	60	47.9	2.8e-15
P38919	IF4A3_HUMAN	EIF4A3	411	46871.5	Eukaryotic initiation factor 4A-III	1	2.9	1.8e-05	3	6.3	2.9e-08
P39019	RS19_HUMAN	RPS19	145	16060.6	40S ribosomal protein S19	3	19.3	2.9e-06	4	19.3	4.7e-06
P39023	RL3_HUMAN	RPL3	403	46109.3	60S ribosomal protein L3	4	6.9	5.3e-05	12	21.6	7e-16
P39060	COIA1_HUMAN	COL18A1	1754	178189	Collagen alpha-1(XVIII) chain	0	0	0	2	2.3	3.1e-10	*
P39656	OST48_HUMAN	DDOST	456	50801.2	Dolichyl-diphosphooligosaccharide--protein glycosyltransferase 48 kDa subunit	0	0	0	3	3.9	2.9e-05	*
P39687	AN32A_HUMAN	ANP32A	249	28585.6	Acidic leucine-rich nuclear phosphoprotein 32 family member A	6	16.1	3.4e-08	14	22.5	9.7e-12
P39748	FEN1_HUMAN	FEN1	380	42593.4	Flap endonuclease 1	0	0	0	4	12.4	2.2e-10	*
P39880	CUX1_HUMAN	CUX1	1505	164189	Homeobox protein cut-like 1	0	0	0	1	0.7	0.00013	*
P40222	TXLNA_HUMAN	TXLNA	546	61891.6	Alpha-taxilin	0	0	0	18	29.5	1.3e-16	*
P40227	TCPZ_HUMAN	CCT6A	531	58024.7	T-complex protein 1 subunit zeta	7	12.4	2.5e-10	20	23.7	3.1e-11
P40425	PBX2_HUMAN	PBX2	430	45881.7	Pre-B-cell leukemia transcription factor 2	0	0	0	1	7.7	1.6e-05	*
P40429	RL13A_HUMAN	RPL13A	203	23577.4	60S ribosomal protein L13a	3	14.3	0.00023	10	30.5	3.8e-10
P40692	MLH1_HUMAN	MLH1	756	84601.7	DNA mismatch repair protein Mlh1	0	0	0	2	2.5	0.00013	*
P40763	STAT3_HUMAN	STAT3	770	88068.6	Signal transducer and activator of transcription 3	0	0	0	2	3.5	1.2e-10	*
P40855	PEX19_HUMAN	PEX19	299	32806.8	Peroxisomal biogenesis factor 19	3	12.7	5.2e-08	20	42.8	1.7e-16
P40925	MDHC_HUMAN	MDH1	334	36426.4	Malate dehydrogenase, cytoplasmic	5	13.2	6.4e-14	5	14.4	4.2e-12
P40926	MDHM_HUMAN	MDH2	338	35503.6	Malate dehydrogenase, mitochondrial	14	36.4	3.8e-11	17	30.5	1.1e-10
P40937	RFC5_HUMAN	RFC5	340	38496.9	Replication factor C subunit 5	0	0	0	2	6.5	9.7e-09	*
P40938	RFC3_HUMAN	RFC3	356	40556.7	Replication factor C subunit 3	0	0	0	2	7.9	3.1e-11	*
P40939	ECHA_HUMAN	HADHA	763	83000.4	Trifunctional enzyme subunit alpha, mitochondrial	4	4.7	4e-09	16	13.2	2.5e-13
P41091	IF2G_HUMAN	EIF2S3	472	51109.9	Eukaryotic translation initiation factor 2 subunit 3	4	10.4	2.7e-10	12	22	6.8e-11
P41214	EIF2D_HUMAN	EIF2D	584	64707	Eukaryotic translation initiation factor 2D	0	0	0	2	4.5	2.8e-08	*
P41227	NAA10_HUMAN	NAA10	235	26458.7	N-alpha-acetyltransferase 10	2	8.1	0.00013	4	20	1.8e-11
P41236	IPP2_HUMAN	PPP1R2	205	23015.4	Protein phosphatase inhibitor 2	0	0	0	3	13.2	9.3e-14	*
P41240	CSK_HUMAN	CSK	450	50704.8	Tyrosine-protein kinase CSK	0	0	0	2	6.4	4.7e-05	*
P41250	GARS_HUMAN	GARS	739	83166.3	Glycine--tRNA ligase	4	4.6	2e-06	11	11.8	3.3e-08
P41252	SYIC_HUMAN	IARS	1262	144499	Isoleucine--tRNA ligase, cytoplasmic	0	0	0	5	4	1.1e-07	*
P41440	S19A1_HUMAN	SLC19A1	591	64868.9	Folate transporter 1	0	0	0	2	3.9	3.2e-07	*
P42166	LAP2A_HUMAN	TMPO	694	75492.7	Lamina-associated polypeptide 2, isoform alpha	0	0	0	14	15	1.6e-16	*
P42167	LAP2B_HUMAN	TMPO	454	50670.6	Lamina-associated polypeptide 2, isoforms beta/gamma	0	0	0	14	24.7	1.6e-16	*
P42224	STAT1_HUMAN	STAT1	750	87335.5	Signal transducer and activator of transcription 1-alpha/beta	0	0	0	2	3.3	6e-11	*
P42229	STA5A_HUMAN	STAT5A	794	90647.8	Signal transducer and activator of transcription 5A	2	2.5	9.3e-06	6	6.5	8.4e-11
P42285	SK2L2_HUMAN	SKIV2L2	1042	117806	Superkiller viralicidic activity 2-like 2	0	0	0	3	3.1	2.1e-10	*
P42330	AK1C3_HUMAN	AKR1C3	323	36853.6	Aldo-keto reductase family 1 member C3	0	0	0	1	2.5	1.3e-06	*
P42338	PK3CB_HUMAN	PIK3CB	1070	122764	Phosphatidylinositol 4,5-bisphosphate 3-kinase catalytic subunit beta isoform	0	0	0	1	1.4	1.5e-08	*
P42345	MTOR_HUMAN	MTOR	2549	288894	Serine/threonine-protein kinase mTOR	0	0	0	1	0.4	2.5e-06	*
P42566	EPS15_HUMAN	EPS15	896	98656.5	Epidermal growth factor receptor substrate 15	0	0	0	4	5.8	8.6e-16	*
P42677	RS27_HUMAN	RPS27	84	9461.2	40S ribosomal protein S27	1	9.5	6.7e-08	4	38.1	3.5e-11
P42696	RBM34_HUMAN	RBM34	430	48565.2	RNA-binding protein 34	0	0	0	1	3	5.7e-12	*
P42704	LPPRC_HUMAN	LRPPRC	1394	157906	Leucine-rich PPR motif-containing protein, mitochondrial	22	13.5	6.5e-12	38	22.5	1.7e-13
P42766	RL35_HUMAN	RPL35	123	14551.6	60S ribosomal protein L35	0	0	0	1	8.1	1.8e-06	*
P42768	WASP_HUMAN	WAS	502	52913	Wiskott-Aldrich syndrome protein	0	0	0	1	3	2e-10	*
P42898	MTHR_HUMAN	MTHFR	656	74597.2	Methylenetetrahydrofolate reductase	0	0	0	1	1.4	3.5e-05	*
P43034	LIS1_HUMAN	PAFAH1B1	410	46638.4	Platelet-activating factor acetylhydrolase IB subunit alpha	0	0	0	2	3.4	0.00065	*
P43243	MATR3_HUMAN	MATR3	847	94624	Matrin-3	0	0	0	2	2.7	3.3e-09	*
P43246	MSH2_HUMAN	MSH2	934	104744	DNA mismatch repair protein Msh2	1	1.1	2.7e-07	9	9.2	7.2e-16
P43304	GPDM_HUMAN	GPD2	727	80853.4	Glycerol-3-phosphate dehydrogenase, mitochondrial	0	0	0	2	2.9	1.3e-06	*
P43307	SSRA_HUMAN	SSR1	286	32235.6	Translocon-associated protein subunit alpha	0	0	0	2	6.6	2.4e-07	*
P43356	MAGA2_HUMAN	MAGEA2	314	35055.1	Melanoma-associated antigen 2	0	0	0	1	4.8	3.6e-07	*
P43487	RANG_HUMAN	RANBP1	201	23310.3	Ran-specific GTPase-activating protein	8	18.9	6.2e-09	8	29.9	2.3e-09
P43490	NAMPT_HUMAN	NAMPT	491	55521.6	Nicotinamide phosphoribosyltransferase	0	0	0	2	4.5	1.5e-09	*
P43686	PRS6B_HUMAN	PSMC4	418	47366.7	26S proteasome regulatory subunit 6B	3	5.7	6e-06	5	11.5	1e-08
P43897	EFTS_HUMAN	TSFM	325	35391	Elongation factor Ts, mitochondrial	0	0	0	2	5.2	0.00016	*
P45880	VDAC2_HUMAN	VDAC2	294	31566.8	Voltage-dependent anion-selective channel protein 2	6	24.5	4.5e-16	12	31	5.4e-16
P45973	CBX5_HUMAN	CBX5	191	22225.2	Chromobox protein homolog 5	0	0	0	5	29.8	3.3e-18	*
P45974	UBP5_HUMAN	USP5	858	95787.1	Ubiquitin carboxyl-terminal hydrolase 5	5	5.9	1.6e-11	9	11.7	1.9e-12
P46013	KI67_HUMAN	MKI67	3256	358697	Proliferation marker protein Ki-67	0	0	0	1	0.2	3.9e-05	*
P46060	RAGP1_HUMAN	RANGAP1	587	63542.5	Ran GTPase-activating protein 1	2	4.8	5e-08	9	18.2	1.2e-13
P46063	RECQ1_HUMAN	RECQL	649	73458	ATP-dependent DNA helicase Q1	0	0	0	1	1.2	1.8e-05	*
P46087	NOP2_HUMAN	NOP2	812	89302.5	Probable 28S rRNA (cytosine(4447)-C(5))-methyltransferase	0	0	0	1	1.4	0.00019	*
P46108	CRK_HUMAN	CRK	304	33831	Adapter molecule crk	0	0	0	2	9.5	4.6e-10	*
P46109	CRKL_HUMAN	CRKL	303	33777.3	Crk-like protein	7	24.1	4e-14	13	27.7	5.3e-14
P46379	BAG6_HUMAN	BAG6	1132	119410	Large proline-rich protein BAG6	1	0.8	1.2e-05	16	11.7	3.1e-12
P46459	NSF_HUMAN	NSF	744	82595.1	Vesicle-fusing ATPase	0	0	0	5	7.7	2.5e-12	*
P46531	NOTC1_HUMAN	NOTCH1	2555	272508	Neurogenic locus notch homolog protein 1	0	0	0	1	0.5	8.8e-07	*
P46776	RL27A_HUMAN	RPL27A	148	16561.5	60S ribosomal protein L27a	2	14.2	4.7e-09	5	15.5	2.1e-09
P46777	RL5_HUMAN	RPL5	297	34362.9	60S ribosomal protein L5	5	15.8	2.6e-11	7	18.9	3.9e-13
P46779	RL28_HUMAN	RPL28	137	15747.6	60S ribosomal protein L28	3	8.8	5.2e-09	3	21.9	1.4e-06
P46781	RS9_HUMAN	RPS9	194	22591.6	40S ribosomal protein S9	5	23.7	5.2e-08	7	29.4	8e-09
P46782	RS5_HUMAN	RPS5	204	22876.6	40S ribosomal protein S5	3	12.7	7.1e-06	6	21.1	1.2e-14
P46783	RS10_HUMAN	RPS10	165	18897.9	40S ribosomal protein S10	1	8.5	7.5e-10	3	18.2	2.7e-08
P46821	MAP1B_HUMAN	MAP1B	2468	270637	Microtubule-associated protein 1B	0	0	0	10	4.9	9.1e-15	*
P46940	IQGA1_HUMAN	IQGAP1	1657	189254	Ras GTPase-activating-like protein IQGAP1	3	1.7	2.8e-06	13	7.7	1.7e-09
P46977	STT3A_HUMAN	STT3A	705	80530.4	Dolichyl-diphosphooligosaccharide--protein glycosyltransferase subunit STT3A	2	2.8	7.9e-10	4	4	7.9e-09
P47224	MSS4_HUMAN	RABIF	123	13838.9	Guanine nucleotide exchange factor MSS4	0	0	0	1	13	1.7e-05	*
P47755	CAZA2_HUMAN	CAPZA2	286	32949.4	F-actin-capping protein subunit alpha-2	0	0	0	3	7.3	5.3e-10	*
P47756	CAPZB_HUMAN	CAPZB	277	31350.8	F-actin-capping protein subunit beta	1	5.1	3e-06	9	26.4	4.3e-10
P47897	SYQ_HUMAN	QARS	775	87799.5	Glutamine--tRNA ligase	1	1.2	2.3e-06	3	5	3.1e-12
P47914	RL29_HUMAN	RPL29	159	17752.2	60S ribosomal protein L29	1	9.4	1.7e-08	2	14.5	3.4e-11
P47929	LEG7_HUMAN	LGALS7	136	15075.2	Galectin-7	0	0	0	6	41.2	1e-08	*
P47985	UCRI_HUMAN	UQCRFS1	274	29668.2	Cytochrome b-c1 complex subunit Rieske, mitochondrial	0	0	0	1	5.1	1.7e-09	*
P48047	ATPO_HUMAN	ATP5O	213	23277.5	ATP synthase subunit O, mitochondrial	0	0	0	5	25.4	3.9e-13	*
P48059	LIMS1_HUMAN	LIMS1	325	37251.8	LIM and senescent cell antigen-like-containing domain protein 1	0	0	0	1	3.7	9.8e-08	*
P48147	PPCE_HUMAN	PREP	710	80700.2	Prolyl endopeptidase	0	0	0	7	9.2	1.8e-11	*
P48163	MAOX_HUMAN	ME1	572	64150.2	NADP-dependent malic enzyme	1	1.7	2e-10	2	3.1	6.3e-07
P48426	PI42A_HUMAN	PIP4K2A	406	46225	Phosphatidylinositol 5-phosphate 4-kinase type-2 alpha	1	3.7	0.0013	2	3.7	8.6e-07
P48444	COPD_HUMAN	ARCN1	511	57210.9	Coatomer subunit delta	2	2.9	3e-06	2	3.5	1.1e-21
P48449	ERG7_HUMAN	LSS	732	83309.5	Lanosterol synthase	0	0	0	1	1.8	1.6e-10	*
P48507	GSH0_HUMAN	GCLM	274	30727.3	Glutamate--cysteine ligase regulatory subunit	0	0	0	1	4.7	8.6e-07	*
P48556	PSMD8_HUMAN	PSMD8	350	39612.2	26S proteasome non-ATPase regulatory subunit 8	2	4	0.00087	2	4.3	0.00095
P48594	SPB4_HUMAN	SERPINB4	390	44854.3	Serpin B4	0	0	0	36	36.9	9.5e-16	*
P48634	PRC2A_HUMAN	PRRC2A	2157	228865	Protein PRRC2A	0	0	0	4	2.9	1.1e-09	*
P48637	GSHB_HUMAN	GSS	474	52385.3	Glutathione synthetase	2	4.4	1.5e-05	1	2.1	2e-06
P48643	TCPE_HUMAN	CCT5	541	59671.6	T-complex protein 1 subunit epsilon	8	12.4	1e-07	23	26.2	1.1e-09
P48668	K2C6C_HUMAN	KRT6C	564	60025.4	Keratin, type II cytoskeletal 6C	50	37.9	9.6e-13	63	41	1.5e-16
P48735	IDHP_HUMAN	IDH2	452	50909.7	Isocitrate dehydrogenase [NADP], mitochondrial	3	6	3.1e-08	4	8	1.4e-12
P48739	PIPNB_HUMAN	PITPNB	271	31540.3	Phosphatidylinositol transfer protein beta isoform	1	3.3	9.7e-06	6	25.8	4.5e-09
P48741	HSP77_HUMAN	HSPA7	367	40244.8	Putative heat shock 70 kDa protein 7	7	8.7	5.6e-10	13	15.8	1.1e-17
P49006	MRP_HUMAN	MARCKSL1	195	19528.9	MARCKS-related protein	0	0	0	7	68.7	3e-14	*
P49023	PAXI_HUMAN	PXN	591	64505.9	Paxillin	0	0	0	1	2.9	3.5e-14	*
P49189	AL9A1_HUMAN	ALDH9A1	494	53802.4	4-trimethylaminobutyraldehyde dehydrogenase	3	5.7	3e-07	3	5.9	1.1e-08
P49207	RL34_HUMAN	RPL34	117	13293.1	60S ribosomal protein L34	4	29.1	8.2e-10	6	29.1	7.4e-10
P49321	NASP_HUMAN	NASP	788	85238.4	Nuclear autoantigenic sperm protein	26	25.5	6.1e-15	54	49.2	4e-19
P49327	FAS_HUMAN	FASN	2511	273429	Fatty acid synthase	15	6	5e-10	31	11.7	7.5e-17
P49354	FNTA_HUMAN	FNTA	379	44409	Protein farnesyltransferase/geranylgeranyltransferase type-1 subunit alpha	1	3.4	2.1e-07	0	0	0
P49366	DHYS_HUMAN	DHPS	369	40971	Deoxyhypusine synthase	0	0	0	1	3	2.1e-05	*
P49368	TCPG_HUMAN	CCT3	545	60534.5	T-complex protein 1 subunit gamma	8	15	3.5e-08	23	31.6	3.9e-09
P49406	RM19_HUMAN	MRPL19	292	33535.3	39S ribosomal protein L19, mitochondrial	0	0	0	1	3.8	0.00028	*
P49407	ARRB1_HUMAN	ARRB1	418	47066.1	Beta-arrestin-1	0	0	0	1	2.2	1e-06	*
P49411	EFTU_HUMAN	TUFM	452	49542	Elongation factor Tu, mitochondrial	6	12.2	1.5e-05	14	23.2	5.7e-11
P49427	UB2R1_HUMAN	CDC34	236	26737	Ubiquitin-conjugating enzyme E2 R1	0	0	0	3	11	2.6e-05	*
P49454	CENPF_HUMAN	CENPF	3210	367768	Centromere protein F	0	0	0	2	1	4.2e-09	*
P49458	SRP09_HUMAN	SRP9	86	10111.8	Signal recognition particle 9 kDa protein	0	0	0	8	32.6	8.8e-09	*
P49588	SYAC_HUMAN	AARS	968	106811	Alanine--tRNA ligase, cytoplasmic	10	8.8	5.3e-10	16	15.6	9.1e-17
P49589	SYCC_HUMAN	CARS	748	85474.1	Cysteine--tRNA ligase, cytoplasmic	1	2	2.4e-08	7	8.6	3.3e-07
P49591	SYSC_HUMAN	SARS	514	58777.8	Serine--tRNA ligase, cytoplasmic	0	0	0	3	6.8	4e-17	*
P49593	PPM1F_HUMAN	PPM1F	454	49831.2	Protein phosphatase 1F	0	0	0	4	11.5	2.5e-11	*
P49643	PRI2_HUMAN	PRIM2	509	58806.5	DNA primase large subunit	1	2	4.9e-07	1	2	0.00028
P49721	PSB2_HUMAN	PSMB2	201	22836.5	Proteasome subunit beta type-2	1	5	7.3e-06	6	23.4	7.4e-10
P49736	MCM2_HUMAN	MCM2	904	101897	DNA replication licensing factor MCM2	4	4.6	2.9e-07	20	17	1.2e-16
P49748	ACADV_HUMAN	ACADVL	655	70390.7	Very long-chain specific acyl-CoA dehydrogenase, mitochondrial	0	0	0	2	3.4	2e-08	*
P49750	YLPM1_HUMAN	YLPM1	1951	219987	YLP motif-containing protein 1	0	0	0	2	1.5	1.5e-08	*
P49770	EI2BB_HUMAN	EIF2B2	351	38990	Translation initiation factor eIF-2B subunit beta	0	0	0	1	2	0.0008	*
P49773	HINT1_HUMAN	HINT1	126	13802	Histidine triad nucleotide-binding protein 1	0	0	0	2	5.6	4.3e-05	*
P49790	NU153_HUMAN	NUP153	1475	153940	Nuclear pore complex protein Nup153	0	0	0	1	1.1	4e-12	*
P49792	RBP2_HUMAN	RANBP2	3224	358202	E3 SUMO-protein ligase RanBP2	0	0	0	4	1.7	1.5e-10	*
P49821	NDUV1_HUMAN	NDUFV1	464	50817.5	NADH dehydrogenase [ubiquinone] flavoprotein 1, mitochondrial	0	0	0	2	5.4	2.2e-11	*
P49840	GSK3A_HUMAN	GSK3A	483	50981.2	Glycogen synthase kinase-3 alpha	0	0	0	4	14.9	1e-12	*
P49862	KLK7_HUMAN	KLK7	253	27525	Kallikrein-7	0	0	0	1	3.6	7.9e-05	*
P49903	SPS1_HUMAN	SEPHS1	392	42911	Selenide, water dikinase 1	0	0	0	1	5.4	0.00018	*
P49915	GUAA_HUMAN	GMPS	693	76716.1	GMP synthase [glutamine-hydrolyzing]	4	5.2	1.9e-07	10	16.2	1.2e-08
P49918	CDN1C_HUMAN	CDKN1C	316	32177.7	Cyclin-dependent kinase inhibitor 1C	0	0	0	2	6	1.6e-08	*
P50213	IDH3A_HUMAN	IDH3A	366	39592.1	Isocitrate dehydrogenase [NAD] subunit alpha, mitochondrial	0	0	0	4	10.1	1.4e-10	*
P50395	GDIB_HUMAN	GDI2	445	50663.7	Rab GDP dissociation inhibitor beta	9	22	1e-16	24	33.5	1e-14
P50402	EMD_HUMAN	EMD	254	28994.1	Emerin	0	0	0	1	4.7	1.6e-07	*
P50416	CPT1A_HUMAN	CPT1A	773	88368.4	Carnitine O-palmitoyltransferase 1, liver isoform	0	0	0	1	1.8	6e-09	*
P50454	SERPH_HUMAN	SERPINH1	418	46440.9	Serpin H1	0	0	0	5	14.6	2e-12	*
P50502	F10A1_HUMAN	ST13	369	41332.1	Hsc70-interacting protein	7	14.9	4.5e-09	26	27.6	1.5e-11
P50542	PEX5_HUMAN	PEX5	639	70865.3	Peroxisomal targeting signal 1 receptor	0	0	0	2	4.4	4.3e-10	*
P50552	VASP_HUMAN	VASP	380	39830.1	Vasodilator-stimulated phosphoprotein	1	2.4	0.004	13	24.2	2.8e-13
P50570	DYN2_HUMAN	DNM2	870	98065.1	Dynamin-2	0	0	0	3	3.9	8.2e-10	*
P50579	MAP2_HUMAN	METAP2	478	52892	Methionine aminopeptidase 2	0	0	0	9	20.7	5.1e-20	*
P50748	KNTC1_HUMAN	KNTC1	2209	250751	Kinetochore-associated protein 1	0	0	0	1	0.5	1.2e-05	*
P50750	CDK9_HUMAN	CDK9	372	42777.9	Cyclin-dependent kinase 9	0	0	0	2	5.6	0.00018	*
P50851	LRBA_HUMAN	LRBA	2863	319111	Lipopolysaccharide-responsive and beige-like anchor protein	0	0	0	1	0.4	3.6e-06	*
P50897	PPT1_HUMAN	PPT1	306	34193.8	Palmitoyl-protein thioesterase 1	0	0	0	1	2.9	0.00021	*
P50914	RL14_HUMAN	RPL14	215	23432.1	60S ribosomal protein L14	0	0	0	3	13.5	5.6e-08	*
P50990	TCPQ_HUMAN	CCT8	548	59621.1	T-complex protein 1 subunit theta	27	38.5	6.4e-14	53	45.1	7.4e-16
P50991	TCPD_HUMAN	CCT4	539	57924.8	T-complex protein 1 subunit delta	9	16	2.2e-07	23	32.1	1.1e-09
P50995	ANX11_HUMAN	ANXA11	505	54390.2	Annexin A11	0	0	0	4	8.7	9.5e-15	*
P51003	PAPOA_HUMAN	PAPOLA	745	82843.3	Poly(A) polymerase alpha	0	0	0	1	1.2	1.5e-05	*
P51114	FXR1_HUMAN	FXR1	621	69721.4	Fragile X mental retardation syndrome-related protein 1	0	0	0	11	9.3	4.3e-12	*
P51116	FXR2_HUMAN	FXR2	673	74223.9	Fragile X mental retardation syndrome-related protein 2	0	0	0	2	2.7	3.8e-06	*
P51148	RAB5C_HUMAN	RAB5C	216	23482.8	Ras-related protein Rab-5C	1	5.6	1.2e-08	2	5.6	3.8e-07
P51149	RAB7A_HUMAN	RAB7A	207	23490	Ras-related protein Rab-7a	2	7.2	1.3e-07	11	38.2	1.4e-09
P51153	RAB13_HUMAN	RAB13	203	22774.3	Ras-related protein Rab-13	0	0	0	3	8.9	7.1e-06	*
P51159	RB27A_HUMAN	RAB27A	221	24868.3	Ras-related protein Rab-27A	0	0	0	2	10	6.5e-09	*
P51398	RT29_HUMAN	DAP3	398	45566.8	28S ribosomal protein S29, mitochondrial	1	2.3	0.00032	0	0	0
P51532	SMCA4_HUMAN	SMARCA4	1647	184647	Transcription activator BRG1	0	0	0	5	3.2	2e-07	*
P51570	GALK1_HUMAN	GALK1	392	42272.6	Galactokinase	0	0	0	1	2.8	4.5e-05	*
P51572	BAP31_HUMAN	BCAP31	246	27991.8	B-cell receptor-associated protein 31	2	6.9	8.6e-06	5	14.2	2.3e-08
P51606	RENBP_HUMAN	RENBP	427	48831.4	N-acylglucosamine 2-epimerase	0	0	0	1	3.3	4.3e-08	*
P51610	HCFC1_HUMAN	HCFC1	2035	208734	Host cell factor 1	1	0.4	0.00059	2	1.9	4.6e-08
P51659	DHB4_HUMAN	HSD17B4	736	79687	Peroxisomal multifunctional enzyme type 2	3	5.6	7.4e-08	2	3.8	2.7e-10
P51665	PSMD7_HUMAN	PSMD7	324	37025.7	26S proteasome non-ATPase regulatory subunit 7	1	3.1	9.7e-05	2	5.6	3.2e-06
P51784	UBP11_HUMAN	USP11	963	109818	Ubiquitin carboxyl-terminal hydrolase 11	0	0	0	1	1.7	1.2e-07	*
P51812	KS6A3_HUMAN	RPS6KA3	740	83736.7	Ribosomal protein S6 kinase alpha-3	0	0	0	2	2.2	6.6e-07	*
P51858	HDGF_HUMAN	HDGF	240	26788.5	Hepatoma-derived growth factor	2	15.4	2.2e-08	9	39.6	2.3e-21
P51948	MAT1_HUMAN	MNAT1	309	35823.3	CDK-activating kinase assembly factor MAT1	0	0	0	2	6.8	3.9e-08	*
P51965	UB2E1_HUMAN	UBE2E1	193	21404.4	Ubiquitin-conjugating enzyme E2 E1	0	0	0	3	19.2	5.5e-09	*
P51970	NDUA8_HUMAN	NDUFA8	172	20105.2	NADH dehydrogenase [ubiquinone] 1 alpha subcomplex subunit 8	0	0	0	1	4.7	0.0021	*
P51991	ROA3_HUMAN	HNRNPA3	378	39595.3	Heterogeneous nuclear ribonucleoprotein A3	0	0	0	6	7.9	5.2e-08	*
P52209	6PGD_HUMAN	PGD	483	53140.5	6-phosphogluconate dehydrogenase, decarboxylating	6	15.9	1.3e-15	11	21.7	4.8e-17
P52272	HNRPM_HUMAN	HNRNPM	730	77516.4	Heterogeneous nuclear ribonucleoprotein M	10	11.5	3.3e-10	25	28.4	5.1e-11
P52292	IMA1_HUMAN	KPNA2	529	57862.4	Importin subunit alpha-1	1	2.5	3e-09	11	14	8.9e-14
P52294	IMA5_HUMAN	KPNA1	538	60222.3	Importin subunit alpha-5	0	0	0	1	2	1.1e-08	*
P52306	GDS1_HUMAN	RAP1GDS1	607	66317.5	Rap1 GTPase-GDP dissociation stimulator 1	1	2	1.2e-07	3	5.4	4.3e-08
P52434	RPAB3_HUMAN	POLR2H	150	17143.5	DNA-directed RNA polymerases I, II, and III subunit RPABC3	0	0	0	1	8.7	6.6e-10	*
P52565	GDIR1_HUMAN	ARHGDIA	204	23207.3	Rho GDP-dissociation inhibitor 1	0	0	0	6	36.8	7.6e-15	*
P52594	AGFG1_HUMAN	AGFG1	562	58260.6	Arf-GAP domain and FG repeat-containing protein 1	0	0	0	2	5.3	8.5e-08	*
P52597	HNRPF_HUMAN	HNRNPF	415	45672.3	Heterogeneous nuclear ribonucleoprotein F	0	0	0	4	9.6	6e-15	*
P52701	MSH6_HUMAN	MSH6	1360	152787	DNA mismatch repair protein Msh6	2	1.4	0.00069	4	3.2	1.3e-13
P52758	RIDA_HUMAN	RIDA	137	14493.8	2-iminobutanoate/2-iminopropanoate deaminase	0	0	0	2	15.3	7.7e-08	*
P52788	SPSY_HUMAN	SMS	366	41268.6	Spermine synthase	0	0	0	4	7.1	5.5e-06	*
P52789	HXK2_HUMAN	HK2	917	102381	Hexokinase-2	0	0	0	9	9.4	1.4e-12	*
P52888	THOP1_HUMAN	THOP1	689	78840.5	Thimet oligopeptidase	0	0	0	5	8.1	3.1e-06	*
P52907	CAZA1_HUMAN	CAPZA1	286	32923	F-actin-capping protein subunit alpha-1	5	13.6	3.2e-11	4	13.6	2.2e-12
P52948	NUP98_HUMAN	NUP98	1817	197581	Nuclear pore complex protein Nup98-Nup96	0	0	0	2	1.5	9.4e-11	*
P53007	TXTP_HUMAN	SLC25A1	311	34013	Tricarboxylate transport protein, mitochondrial	0	0	0	3	9.6	1.1e-06	*
P53041	PPP5_HUMAN	PPP5C	499	56879.2	Serine/threonine-protein phosphatase 5	0	0	0	2	4	4.9e-07	*
P53367	ARFP1_HUMAN	ARFIP1	373	41738.6	Arfaptin-1	0	0	0	2	9.1	2.4e-12	*
P53396	ACLY_HUMAN	ACLY	1101	120840	ATP-citrate synthase	13	10	4.1e-09	22	15.3	1.1e-11
P53597	SUCA_HUMAN	SUCLG1	346	36250.1	Succinate--CoA ligase [ADP/GDP-forming] subunit alpha, mitochondrial	0	0	0	1	2.6	5.8e-05	*
P53602	MVD1_HUMAN	MVD	400	43405	Diphosphomevalonate decarboxylase	0	0	0	2	4.5	0.0026	*
P53611	PGTB2_HUMAN	RABGGTB	331	36924.7	Geranylgeranyl transferase type-2 subunit beta	0	0	0	2	6.6	1.1e-10	*
P53618	COPB_HUMAN	COPB1	953	107143	Coatomer subunit beta	1	0.9	3.9e-05	7	8.9	2.1e-09
P53621	COPA_HUMAN	COPA	1224	138347	Coatomer subunit alpha	0	0	0	3	2.8	1.4e-05	*
P53677	AP3M2_HUMAN	AP3M2	418	46977.7	AP-3 complex subunit mu-2	0	0	0	1	2.4	0.00017	*
P53701	CCHL_HUMAN	HCCS	268	30601.9	Cytochrome c-type heme lyase	1	5.6	1.7e-09	2	9.3	2.1e-12
P53801	PTTG_HUMAN	PTTG1IP	180	20324	Pituitary tumor-transforming gene 1 protein-interacting protein	1	3.9	3.6e-05	2	13.9	2.5e-05
P53814	SMTN_HUMAN	SMTN	917	99059.5	Smoothelin	0	0	0	1	1.3	1.4e-06	*
P53985	MOT1_HUMAN	SLC16A1	500	53944.7	Monocarboxylate transporter 1	2	5	1e-09	4	9	9.4e-10
P53990	IST1_HUMAN	IST1	364	39750.9	IST1 homolog	2	5.2	9.4e-06	0	0	0
P53992	SC24C_HUMAN	SEC24C	1094	118326	Protein transport protein Sec24C	0	0	0	4	6.9	1.5e-10	*
P53999	TCP4_HUMAN	SUB1	127	14395.5	Activated RNA polymerase II transcriptional coactivator p15	0	0	0	1	7.1	1.6e-05	*
P54105	ICLN_HUMAN	CLNS1A	237	26215.5	Methylosome subunit pICln	0	0	0	12	51.1	5.6e-24	*
P54136	SYRC_HUMAN	RARS	660	75379.7	Arginine--tRNA ligase, cytoplasmic	0	0	0	10	15.5	3.8e-10	*
P54577	SYYC_HUMAN	YARS	528	59144	Tyrosine--tRNA ligase, cytoplasmic	11	16.5	7.6e-10	19	30.3	3e-09
P54578	UBP14_HUMAN	USP14	494	56069.6	Ubiquitin carboxyl-terminal hydrolase 14	4	8.5	1.5e-13	9	15	7.2e-12
P54619	AAKG1_HUMAN	PRKAG1	331	37579.7	5'-AMP-activated protein kinase subunit gamma-1	0	0	0	2	6.3	1.7e-06	*
P54687	BCAT1_HUMAN	BCAT1	386	42966.5	Branched-chain-amino-acid aminotransferase, cytosolic	1	2.1	0.0013	0	0	0
P54709	AT1B3_HUMAN	ATP1B3	279	31512.9	Sodium/potassium-transporting ATPase subunit beta-3	0	0	0	1	5.4	2.4e-10	*
P54725	RD23A_HUMAN	RAD23A	363	39609.5	UV excision repair protein RAD23 homolog A	3	4.7	7.3e-05	20	24.5	2e-16
P54727	RD23B_HUMAN	RAD23B	409	43171.5	UV excision repair protein RAD23 homolog B	0	0	0	15	20.5	4.1e-14	*
P54819	KAD2_HUMAN	AK2	239	26478	Adenylate kinase 2, mitochondrial	2	9.2	7.6e-07	6	18.4	1.4e-11
P54886	P5CS_HUMAN	ALDH18A1	795	87303.1	Delta-1-pyrroline-5-carboxylate synthase	0	0	0	1	1.5	5.5e-08	*
P54920	SNAA_HUMAN	NAPA	295	33233	Alpha-soluble NSF attachment protein	2	5.8	3.6e-08	1	3.4	6.9e-10
P55000	SLUR1_HUMAN	SLURP1	103	11186.1	Secreted Ly-6/uPAR-related protein 1	1	8.7	6.7e-07	0	0	0
P55010	IF5_HUMAN	EIF5	431	49223.2	Eukaryotic translation initiation factor 5	0	0	0	4	8.8	2.5e-08	*
P55036	PSMD4_HUMAN	PSMD4	377	40737	26S proteasome non-ATPase regulatory subunit 4	0	0	0	9	26.8	8.8e-15	*
P55060	XPO2_HUMAN	CSE1L	971	110418	Exportin-2	14	10.4	2.6e-10	28	18.4	4.7e-21
P55072	TERA_HUMAN	VCP	806	89322.6	Transitional endoplasmic reticulum ATPase	7	6.9	1.2e-08	32	28.5	2.8e-22
P55081	MFAP1_HUMAN	MFAP1	439	51958.9	Microfibrillar-associated protein 1	0	0	0	9	15.7	8.9e-17	*
P55084	ECHB_HUMAN	HADHB	474	51294.9	Trifunctional enzyme subunit beta, mitochondrial	1	2.3	2.3e-07	7	14.1	4.2e-07
P55209	NP1L1_HUMAN	NAP1L1	391	45374.5	Nucleosome assembly protein 1-like 1	0	0	0	5	13.3	2.7e-10	*
P55735	SEC13_HUMAN	SEC13	322	35540.8	Protein SEC13 homolog	1	5.3	5.3e-07	2	8.7	4.5e-11
P55769	NH2L1_HUMAN	SNU13	128	14173.7	NHP2-like protein 1	0	0	0	1	9.4	2.3e-07	*
P55786	PSA_HUMAN	NPEPPS	919	103277	Puromycin-sensitive aminopeptidase	2	1.8	1.4e-06	15	15.6	2.1e-08
P55789	ALR_HUMAN	GFER	205	23449.4	FAD-linked sulfhydryl oxidase ALR	0	0	0	1	12.2	5.6e-16	*
P55809	SCOT1_HUMAN	OXCT1	520	56158.1	Succinyl-CoA:3-ketoacid coenzyme A transferase 1, mitochondrial	1	2.1	5.6e-08	1	2.1	1.5e-09
P55854	SUMO3_HUMAN	SUMO3	103	11637.1	Small ubiquitin-related modifier 3	2	11.7	2.3e-07	0	0	0
P55884	EIF3B_HUMAN	EIF3B	814	92482.4	Eukaryotic translation initiation factor 3 subunit B	8	9.5	3.4e-13	20	15.4	1.8e-16
P55957	BID_HUMAN	BID	195	21994.9	BH3-interacting domain death agonist	0	0	0	2	12.3	2e-08	*
P56134	ATPK_HUMAN	ATP5J2	94	10918	ATP synthase subunit f, mitochondrial	0	0	0	1	14.9	1e-10	*
P56182	RRP1_HUMAN	RRP1	461	52839.7	Ribosomal RNA processing protein 1 homolog A	0	0	0	1	2.8	2.1e-08	*
P56192	SYMC_HUMAN	MARS	900	101117	Methionine--tRNA ligase, cytoplasmic	1	1.1	8.5e-07	6	6.7	2.1e-06
P56381	ATP5E_HUMAN	ATP5E	51	5779.8	ATP synthase subunit epsilon, mitochondrial	2	29.4	3.6e-07	1	15.7	4.2e-05
P56385	ATP5I_HUMAN	ATP5I	69	7933.3	ATP synthase subunit e, mitochondrial	0	0	0	1	14.5	0.0038	*
P56537	IF6_HUMAN	EIF6	245	26599.3	Eukaryotic translation initiation factor 6	0	0	0	1	5.7	3e-07	*
P56557	TM50B_HUMAN	TMEM50B	158	17936	Transmembrane protein 50B	0	0	0	1	7	9.3e-06	*
P56645	PER3_HUMAN	PER3	1201	131889	Period circadian protein homolog 3	0	0	0	2	2.2	0.00077	*
P56945	BCAR1_HUMAN	BCAR1	870	93372.6	Breast cancer anti-estrogen resistance protein 1	0	0	0	1	1	7.1e-05	*
P57076	CU059_HUMAN	C21orf59	290	33224.5	UPF0769 protein C21orf59	0	0	0	1	3.4	1.7e-05	*
P57086	SCND1_HUMAN	SCAND1	179	19081.8	SCAN domain-containing protein 1	0	0	0	5	51.4	7.4e-15	*
P57088	TMM33_HUMAN	TMEM33	247	27978.4	Transmembrane protein 33	1	4	4.3e-05	3	10.5	3.7e-05
P57721	PCBP3_HUMAN	PCBP3	371	39465.6	Poly(rC)-binding protein 3	6	14.3	3.6e-11	17	14.3	5.7e-14
P57737	CORO7_HUMAN	CORO7	925	100606	Coronin-7	1	1.4	6.7e-06	2	2.6	5.8e-08
P57772	SELB_HUMAN	EEFSEC	596	65305.3	Selenocysteine-specific elongation factor	0	0	0	1	1.3	0.0011	*
P58004	SESN2_HUMAN	SESN2	480	54494.2	Sestrin-2	0	0	0	2	5.2	2.3e-12	*
P58546	MTPN_HUMAN	MTPN	118	12894.9	Myotrophin	2	14.4	4.2e-16	5	25.4	5e-16
P59665	DEF1_HUMAN	DEFA1	94	10201.1	Neutrophil defensin 1	0	0	0	3	19.1	2.7e-08	*
P59998	ARPC4_HUMAN	ARPC4	168	19667.2	Actin-related protein 2/3 complex subunit 4	0	0	0	1	4.8	0.00056	*
P60059	SC61G_HUMAN	SEC61G	68	7741.4	Protein transport protein Sec61 subunit gamma	0	0	0	2	17.6	1.6e-08	*
P60174	TPIS_HUMAN	TPI1	286	30791.3	Triosephosphate isomerase	12	26.2	5e-11	12	30.8	8.2e-15
P60228	EIF3E_HUMAN	EIF3E	445	52221.3	Eukaryotic translation initiation factor 3 subunit E	1	1.8	3e-07	7	14.6	3e-08
P60468	SC61B_HUMAN	SEC61B	96	9974.5	Protein transport protein Sec61 subunit beta	0	0	0	4	38.5	3.8e-10	*
P60510	PP4C_HUMAN	PPP4C	307	35080.2	Serine/threonine-protein phosphatase 4 catalytic subunit	0	0	0	1	2.9	0.00012	*
P60520	GBRL2_HUMAN	GABARAPL2	117	13667	Gamma-aminobutyric acid receptor-associated protein-like 2	0	0	0	2	15.4	8.6e-06	*
P60660	MYL6_HUMAN	MYL6	151	16930.2	Myosin light polypeptide 6	5	24.5	1.6e-14	11	43	3.6e-15
P60709	ACTB_HUMAN	ACTB	375	41737.1	Actin, cytoplasmic 1	61	44.3	2.6e-21	66	49.1	5.1e-20
P60763	RAC3_HUMAN	RAC3	192	21379.1	Ras-related C3 botulinum toxin substrate 3	0	0	0	3	14.6	3.7e-08	*
P60842	IF4A1_HUMAN	EIF4A1	406	46154.4	Eukaryotic initiation factor 4A-I	8	13.5	7.3e-12	17	25.1	1.9e-11
P60866	RS20_HUMAN	RPS20	119	13372.8	40S ribosomal protein S20	2	15.1	3.3e-09	4	18.5	1.4e-08
P60891	PRPS1_HUMAN	PRPS1	318	34834.6	Ribose-phosphate pyrophosphokinase 1	1	4.1	1.5e-07	2	6.3	5.9e-07
P60900	PSA6_HUMAN	PSMA6	246	27399.7	Proteasome subunit alpha type-6	0	0	0	5	21.5	1.7e-08	*
P60953	CDC42_HUMAN	CDC42	191	21258.8	Cell division control protein 42 homolog	3	16.8	5.2e-08	3	15.2	1.9e-09
P60981	DEST_HUMAN	DSTN	165	18505.9	Destrin	0	0	0	2	12.1	7.3e-09	*
P61006	RAB8A_HUMAN	RAB8A	207	23668.4	Ras-related protein Rab-8A	2	12.1	1.9e-05	4	14.5	7.1e-06
P61009	SPCS3_HUMAN	SPCS3	180	20313.6	Signal peptidase complex subunit 3	0	0	0	1	5	3.7e-05	*
P61011	SRP54_HUMAN	SRP54	504	55705.3	Signal recognition particle 54 kDa protein	0	0	0	4	7.5	5.9e-07	*
P61019	RAB2A_HUMAN	RAB2A	212	23545.8	Ras-related protein Rab-2A	0	0	0	2	6.6	1.3e-09	*
P61026	RAB10_HUMAN	RAB10	200	22541.1	Ras-related protein Rab-10	2	11.5	7.5e-07	4	14.5	7.1e-06
P61081	UBC12_HUMAN	UBE2M	183	20900.2	NEDD8-conjugating enzyme Ubc12	1	4.4	0.00035	3	11.5	8e-08
P61086	UBE2K_HUMAN	UBE2K	200	22406.8	Ubiquitin-conjugating enzyme E2 K	2	7.5	2.3e-08	4	17	2.4e-08
P61088	UBE2N_HUMAN	UBE2N	152	17138	Ubiquitin-conjugating enzyme E2 N	2	13.8	2.5e-08	5	19.7	2.3e-07
P61106	RAB14_HUMAN	RAB14	215	23897.2	Ras-related protein Rab-14	0	0	0	4	19.1	2.7e-10	*
P61158	ARP3_HUMAN	ACTR3	418	47371.6	Actin-related protein 3	3	7.9	3.3e-09	6	8.4	5.6e-11
P61160	ARP2_HUMAN	ACTR2	394	44761.2	Actin-related protein 2	1	1.8	0.0027	2	6.1	3.5e-11
P61163	ACTZ_HUMAN	ACTR1A	376	42614.1	Alpha-centractin	0	0	0	1	4.5	2.4e-11	*
P61201	CSN2_HUMAN	COPS2	443	51597.1	COP9 signalosome complex subunit 2	0	0	0	1	1.8	0.00019	*
P61204	ARF3_HUMAN	ARF3	181	20600.9	ADP-ribosylation factor 3	0	0	0	10	18.8	3e-10	*
P61218	RPAB2_HUMAN	POLR2F	127	14478.2	DNA-directed RNA polymerases I, II, and III subunit RPABC2	0	0	0	1	6.3	5.8e-06	*
P61221	ABCE1_HUMAN	ABCE1	599	67315	ATP-binding cassette sub-family E member 1	3	5.8	2.1e-10	9	16.9	2.1e-08
P61224	RAP1B_HUMAN	RAP1B	184	20825	Ras-related protein Rap-1b	6	19.6	3.4e-06	4	15.8	3e-11
P61247	RS3A_HUMAN	RPS3A	264	29945.2	40S ribosomal protein S3a	3	11.4	0.00092	12	31.4	4.3e-10
P61254	RL26_HUMAN	RPL26	145	17258.4	60S ribosomal protein L26	1	5.5	0.00015	3	17.2	2.8e-06
P61289	PSME3_HUMAN	PSME3	254	29506.3	Proteasome activator complex subunit 3	1	4.3	5.6e-06	2	9.1	1.2e-11
P61313	RL15_HUMAN	RPL15	204	24146.3	60S ribosomal protein L15	1	4.4	0.00014	4	18.1	4.7e-10
P61326	MGN_HUMAN	MAGOH	146	17163.8	Protein mago nashi homolog	0	0	0	1	7.5	2e-05	*
P61421	VA0D1_HUMAN	ATP6V0D1	351	40329.5	V-type proton ATPase subunit d 1	0	0	0	2	5.1	9.1e-06	*
P61513	RL37A_HUMAN	RPL37A	92	10275.4	60S ribosomal protein L37a	1	8.7	1.4e-14	3	28.3	4.8e-12
P61586	RHOA_HUMAN	RHOA	193	21768.3	Transforming protein RhoA	0	0	0	4	15	1.3e-06	*
P61604	CH10_HUMAN	HSPE1	102	10931.8	10 kDa heat shock protein, mitochondrial	5	41.2	1.2e-08	4	33.3	4.2e-08
P61619	S61A1_HUMAN	SEC61A1	476	52265.2	Protein transport protein Sec61 subunit alpha isoform 1	2	3.8	1.5e-05	5	10.5	1.9e-07
P61626	LYSC_HUMAN	LYZ	148	16537.2	Lysozyme C	3	15.5	3.4e-07	0	0	0
P61758	PFD3_HUMAN	VBP1	197	22658.2	Prefoldin subunit 3	3	14.7	1e-06	4	13.7	9.7e-08
P61803	DAD1_HUMAN	DAD1	113	12496.8	Dolichyl-diphosphooligosaccharide--protein glycosyltransferase subunit DAD1	3	25.7	2.2e-05	3	9.7	3.6e-07
P61923	COPZ1_HUMAN	COPZ1	177	20198.4	Coatomer subunit zeta-1	0	0	0	1	5.6	2.5e-09	*
P61956	SUMO2_HUMAN	SUMO2	95	10871.3	Small ubiquitin-related modifier 2	0	0	0	3	23.2	2.1e-09	*
P61960	UFM1_HUMAN	UFM1	85	9117.7	Ubiquitin-fold modifier 1	0	0	0	1	8.2	9.5e-05	*
P61964	WDR5_HUMAN	WDR5	334	36588.8	WD repeat-containing protein 5	0	0	0	1	4.5	8.5e-05	*
P61978	HNRPK_HUMAN	HNRNPK	463	50976.7	Heterogeneous nuclear ribonucleoprotein K	17	24.6	3.9e-15	34	38	1.7e-18
P61981	1433G_HUMAN	YWHAG	247	28302.8	14-3-3 protein gamma	15	42.5	3.8e-09	24	36.8	1.3e-18
P62070	RRAS2_HUMAN	RRAS2	204	23399.8	Ras-related protein R-Ras2	0	0	0	1	5.9	3.9e-06	*
P62081	RS7_HUMAN	RPS7	194	22127	40S ribosomal protein S7	0	0	0	2	8.8	6.3e-08	*
P62140	PP1B_HUMAN	PPP1CB	327	37187.2	Serine/threonine-protein phosphatase PP1-beta catalytic subunit	0	0	0	2	5.8	1.6e-06	*
P62191	PRS4_HUMAN	PSMC1	440	49184.9	26S proteasome regulatory subunit 4	2	4.5	1.1e-05	4	7.5	1.4e-09
P62195	PRS8_HUMAN	PSMC5	406	45626.4	26S proteasome regulatory subunit 8	2	6.2	1.9e-09	13	28.1	3.8e-12
P62241	RS8_HUMAN	RPS8	208	24205.4	40S ribosomal protein S8	2	9.6	1.5e-06	12	28.8	1e-09
P62244	RS15A_HUMAN	RPS15A	130	14839.6	40S ribosomal protein S15a	2	11.5	0.00066	9	30.8	8.1e-06
P62249	RS16_HUMAN	RPS16	146	16445.5	40S ribosomal protein S16	4	22.6	1.7e-05	7	32.2	5e-06
P62258	1433E_HUMAN	YWHAE	255	29174.2	14-3-3 protein epsilon	19	37.3	7.1e-10	44	57.3	8.2e-15
P62263	RS14_HUMAN	RPS14	151	16272.9	40S ribosomal protein S14	4	15.9	3.4e-08	3	29.8	7.9e-11
P62266	RS23_HUMAN	RPS23	143	15807.7	40S ribosomal protein S23	0	0	0	1	7.7	2.7e-05	*
P62269	RS18_HUMAN	RPS18	152	17718.8	40S ribosomal protein S18	1	7.2	1.1e-07	1	5.9	1.3e-05
P62277	RS13_HUMAN	RPS13	151	17222.4	40S ribosomal protein S13	2	11.3	8.7e-05	1	6.6	7.6e-05
P62280	RS11_HUMAN	RPS11	158	18430.9	40S ribosomal protein S11	1	5.1	0.00012	8	23.4	2e-08
P62304	RUXE_HUMAN	SNRPE	92	10803.7	Small nuclear ribonucleoprotein E	0	0	0	1	13	3e-07	*
P62306	RUXF_HUMAN	SNRPF	86	9725.3	Small nuclear ribonucleoprotein F	1	15.1	5.2e-12	3	15.1	3.3e-21
P62316	SMD2_HUMAN	SNRPD2	118	13527	Small nuclear ribonucleoprotein Sm D2	1	8.5	5e-05	2	14.4	1.5e-05
P62318	SMD3_HUMAN	SNRPD3	126	13916.4	Small nuclear ribonucleoprotein Sm D3	0	0	0	2	7.9	8.4e-07	*
P62328	TYB4_HUMAN	TMSB4X	44	5052.7	Thymosin beta-4	0	0	0	2	34.1	1.6e-06	*
P62333	PRS10_HUMAN	PSMC6	389	44173.4	26S proteasome regulatory subunit 10B	0	0	0	3	7.7	1.5e-07	*
P62380	TBPL1_HUMAN	TBPL1	186	20886.7	TATA box-binding protein-like protein 1	0	0	0	1	7	8e-11	*
P62424	RL7A_HUMAN	RPL7A	266	29995.9	60S ribosomal protein L7a	6	21.1	2.6e-09	13	24.4	8e-15
P62491	RB11A_HUMAN	RAB11A	216	24393.7	Ras-related protein Rab-11A	0	0	0	7	27.3	4.7e-06	*
P62495	ERF1_HUMAN	ETF1	437	49031.3	Eukaryotic peptide chain release factor subunit 1	2	3.7	0.00027	7	13.7	9.9e-07
P62633	CNBP_HUMAN	CNBP	177	19462.9	Cellular nucleic acid-binding protein	4	12.4	5.5e-13	7	28.2	1.7e-17
P62701	RS4X_HUMAN	RPS4X	263	29598	40S ribosomal protein S4, X isoform	4	14.8	5.3e-08	13	36.9	2.7e-13
P62714	PP2AB_HUMAN	PPP2CB	309	35575.4	Serine/threonine-protein phosphatase 2A catalytic subunit beta isoform	1	2.6	7.6e-06	0	0	0
P62736	ACTA_HUMAN	ACTA2	377	42009.4	Actin, aortic smooth muscle	36	23.9	1.5e-12	0	0	0
P62750	RL23A_HUMAN	RPL23A	156	17695.2	60S ribosomal protein L23a	0	0	0	3	14.7	1.8e-09	*
P62753	RS6_HUMAN	RPS6	249	28680.9	40S ribosomal protein S6	5	18.1	9e-10	14	18.1	2.2e-13
P62805	H4_HUMAN	HIST1H4A	103	11367.4	Histone H4	0	0	0	8	50.5	1.7e-08	*
P62820	RAB1A_HUMAN	RAB1A	205	22678	Ras-related protein Rab-1A	3	15.1	1.3e-08	7	28.3	2.7e-09
P62826	RAN_HUMAN	RAN	216	24423.3	GTP-binding nuclear protein Ran	5	26.4	2e-08	12	30.1	3.6e-08
P62829	RL23_HUMAN	RPL23	140	14865.6	60S ribosomal protein L23	0	0	0	8	37.9	3.9e-10	*
P62841	RS15_HUMAN	RPS15	145	17040.3	40S ribosomal protein S15	1	8.3	4.3e-08	1	8.3	1.2e-06
P62851	RS25_HUMAN	RPS25	125	13742.2	40S ribosomal protein S25	3	20.8	1.3e-05	5	28	3e-05
P62854	RS26_HUMAN	RPS26	115	13015.5	40S ribosomal protein S26	0	0	0	2	13.9	0.00012	*
P62857	RS28_HUMAN	RPS28	69	7841.1	40S ribosomal protein S28	0	0	0	3	29	2.7e-10	*
P62873	GBB1_HUMAN	GNB1	340	37377.3	Guanine nucleotide-binding protein G(I)/G(S)/G(T) subunit beta-1	0	0	0	3	8.8	6.2e-08	*
P62877	RBX1_HUMAN	RBX1	108	12274.1	E3 ubiquitin-protein ligase RBX1	2	17.6	3.7e-09	3	25	1.2e-15
P62888	RL30_HUMAN	RPL30	115	12784.2	60S ribosomal protein L30	3	28.7	3.6e-11	2	7.8	2.2e-06
P62899	RL31_HUMAN	RPL31	125	14463	60S ribosomal protein L31	3	21.6	2.4e-05	0	0	0
P62906	RL10A_HUMAN	RPL10A	217	24831.5	60S ribosomal protein L10a	3	14.7	3.7e-14	4	14.7	1.2e-16
P62913	RL11_HUMAN	RPL11	178	20252.6	60S ribosomal protein L11	3	15.2	1.7e-09	6	20.2	5.6e-09
P62917	RL8_HUMAN	RPL8	257	28024.9	60S ribosomal protein L8	0	0	0	4	13.2	6.7e-16	*
P62937	PPIA_HUMAN	PPIA	165	18012.7	Peptidyl-prolyl cis-trans isomerase A	10	31.5	3.7e-15	19	31.5	2.6e-15
P62942	FKB1A_HUMAN	FKBP1A	108	11950.8	Peptidyl-prolyl cis-trans isomerase FKBP1A	0	0	0	1	13	1.8e-09	*
P62993	GRB2_HUMAN	GRB2	217	25206.6	Growth factor receptor-bound protein 2	2	8.3	3.8e-06	5	23.5	9.8e-11
P62995	TRA2B_HUMAN	TRA2B	288	33665.9	Transformer-2 protein homolog beta	0	0	0	3	9.7	1.9e-07	*
P63000	RAC1_HUMAN	RAC1	192	21450.3	Ras-related C3 botulinum toxin substrate 1	0	0	0	3	14.6	3.7e-08	*
P63010	AP2B1_HUMAN	AP2B1	937	104554	AP-2 complex subunit beta	2	1.9	2.6e-05	9	7.3	1.9e-10
P63027	VAMP2_HUMAN	VAMP2	116	12662.8	Vesicle-associated membrane protein 2	0	0	0	1	25.9	2.6e-08	*
P63092	GNAS2_HUMAN	GNAS	394	45665	Guanine nucleotide-binding protein G(s) subunit alpha isoforms short	0	0	0	4	12.7	7.1e-11	*
P63096	GNAI1_HUMAN	GNAI1	354	40361.5	Guanine nucleotide-binding protein G(i) subunit alpha-1	0	0	0	2	5.6	1.6e-05	*
P63104	1433Z_HUMAN	YWHAZ	245	27745.3	14-3-3 protein zeta/delta	23	49	1e-13	42	55.9	5.3e-16
P63151	2ABA_HUMAN	PPP2R2A	447	51692.5	Serine/threonine-protein phosphatase 2A 55 kDa regulatory subunit B alpha isoform	0	0	0	1	2.5	1.3e-08	*
P63165	SUMO1_HUMAN	SUMO1	101	11557.1	Small ubiquitin-related modifier 1	2	25.7	7.5e-11	7	44.6	3e-10
P63167	DYL1_HUMAN	DYNLL1	89	10366	Dynein light chain 1, cytoplasmic	0	0	0	2	32.6	4.2e-12	*
P63173	RL38_HUMAN	RPL38	70	8218	60S ribosomal protein L38	0	0	0	3	24.3	5.3e-05	*
P63208	SKP1_HUMAN	SKP1	163	18658.2	S-phase kinase-associated protein 1	3	7.4	8e-11	11	41.1	4.1e-10
P63220	RS21_HUMAN	RPS21	83	9111.5	40S ribosomal protein S21	2	12	4.6e-08	3	45.8	1.6e-14
P63241	IF5A1_HUMAN	EIF5A	154	16832.4	Eukaryotic translation initiation factor 5A-1	7	42.9	5e-14	13	45.5	2.5e-22
P63244	RACK1_HUMAN	RACK1	317	35077	Receptor of activated protein C kinase 1	7	12.9	1.6e-08	19	35.3	1.9e-17
P63267	ACTH_HUMAN	ACTG2	376	41877.3	Actin, gamma-enteric smooth muscle	36	23.9	1.5e-12	0	0	0
P67775	PP2AA_HUMAN	PPP2CA	309	35594.5	Serine/threonine-protein phosphatase 2A catalytic subunit alpha isoform	0	0	0	6	16.8	1.9e-05	*
P67809	YBOX1_HUMAN	YBX1	324	35924.5	Nuclease-sensitive element-binding protein 1	10	29	1.7e-16	26	56.8	3.5e-21
P67870	CSK2B_HUMAN	CSNK2B	215	24942.7	Casein kinase II subunit beta	0	0	0	3	16.3	4.4e-12	*
P67936	TPM4_HUMAN	TPM4	248	28522	Tropomyosin alpha-4 chain	4	14.1	3.4e-05	13	35.9	2.3e-10
P68032	ACTC_HUMAN	ACTC1	377	42019.4	Actin, alpha cardiac muscle 1	36	23.9	1.5e-12	0	0	0
P68036	UB2L3_HUMAN	UBE2L3	154	17861.7	Ubiquitin-conjugating enzyme E2 L3	4	11	3e-07	4	16.9	1.2e-06
P68104	EF1A1_HUMAN	EEF1A1	462	50141.3	Elongation factor 1-alpha 1	25	23.6	6.9e-13	50	23.6	5.1e-11
P68106	FKB1B_HUMAN	FKBP1B	108	11782.6	Peptidyl-prolyl cis-trans isomerase FKBP1B	0	0	0	1	13	0.00037	*
P68133	ACTS_HUMAN	ACTA1	377	42051.4	Actin, alpha skeletal muscle	36	23.9	1.5e-12	0	0	0
P68363	TBA1B_HUMAN	TUBA1B	451	50152.1	Tubulin alpha-1B chain	21	32.6	1.5e-19	59	38.8	4.4e-19
P68366	TBA4A_HUMAN	TUBA4A	448	49924.9	Tubulin alpha-4A chain	0	0	0	44	28.6	3.9e-12	*
P68371	TBB4B_HUMAN	TUBB4B	445	49831.5	Tubulin beta-4B chain	34	28.8	1.6e-10	59	31.2	4.8e-13
P68402	PA1B2_HUMAN	PAFAH1B2	229	25569.5	Platelet-activating factor acetylhydrolase IB subunit beta	0	0	0	5	12.7	5.7e-11	*
P68431	H31_HUMAN	HIST1H3A	136	15404.2	Histone H3.1	1	5.1	0.0022	5	17.6	0.0002
P69849	NOMO3_HUMAN	NOMO3	1222	134135	Nodal modulator 3	0	0	0	4	3.8	2.7e-09	*
P69891	HBG1_HUMAN	HBG1	147	16140.6	Hemoglobin subunit gamma-1	10	44.9	6.9e-09	13	59.2	2.5e-11
P69892	HBG2_HUMAN	HBG2	147	16126.6	Hemoglobin subunit gamma-2	0	0	0	14	59.2	2.5e-11	*
P78316	NOP14_HUMAN	NOP14	857	97669.2	Nucleolar protein 14	0	0	0	2	1.5	4.8e-12	*
P78318	IGBP1_HUMAN	IGBP1	339	39222.2	Immunoglobulin-binding protein 1	0	0	0	1	4.7	1.1e-06	*
P78332	RBM6_HUMAN	RBM6	1123	128645	RNA-binding protein 6	0	0	0	2	1.8	0.00016	*
P78337	PITX1_HUMAN	PITX1	314	34128.4	Pituitary homeobox 1	0	0	0	2	13.1	1.6e-16	*
P78344	IF4G2_HUMAN	EIF4G2	907	102363	Eukaryotic translation initiation factor 4 gamma 2	0	0	0	5	6	2.8e-10	*
P78345	RPP38_HUMAN	RPP38	283	31834.6	Ribonuclease P protein subunit p38	0	0	0	1	2.8	0.00028	*
P78347	GTF2I_HUMAN	GTF2I	998	112417	General transcription factor II-I	3	3.7	4.4e-06	14	10.7	2.6e-19
P78371	TCPB_HUMAN	CCT2	535	57488.7	T-complex protein 1 subunit beta	8	12.5	5.7e-09	17	22.2	1.6e-15
P78385	KRT83_HUMAN	KRT83	493	54195.9	Keratin, type II cuticular Hb3	2	3	9.9e-05	0	0	0
P78417	GSTO1_HUMAN	GSTO1	241	27566.1	Glutathione S-transferase omega-1	0	0	0	1	3.7	6.5e-05	*
P78527	PRKDC_HUMAN	PRKDC	4128	469093	DNA-dependent protein kinase catalytic subunit	4	1	1.3e-06	22	5.5	9.2e-11
P78559	MAP1A_HUMAN	MAP1A	2803	305488	Microtubule-associated protein 1A	1	0.5	1.2e-06	7	3.2	5.8e-12
P80188	NGAL_HUMAN	LCN2	198	22588.3	Neutrophil gelatinase-associated lipocalin	0	0	0	2	7.6	2.1e-11	*
P80217	IN35_HUMAN	IFI35	286	31546.7	Interferon-induced 35 kDa protein	0	0	0	1	3.1	0.00024	*
P80297	MT1X_HUMAN	MT1X	61	6068.4	Metallothionein-1X	0	0	0	3	65.6	1e-21	*
P80303	NUCB2_HUMAN	NUCB2	420	50196.1	Nucleobindin-2	0	0	0	2	4.3	3.6e-09	*
P80748	LV321_HUMAN	IGLV3-21	117	12445.8	Immunoglobulin lambda variable 3-21	0	0	0	1	13.7	1e-11	*
P81605	DCD_HUMAN	DCD	110	11284	Dermcidin	5	20	2.5e-08	4	20	1.8e-08
P82094	TMF1_HUMAN	TMF1	1093	122843	TATA element modulatory factor	0	0	0	1	0.9	2e-07	*
P82650	RT22_HUMAN	MRPS22	360	41280.7	28S ribosomal protein S22, mitochondrial	0	0	0	4	13.3	5.3e-12	*
P82673	RT35_HUMAN	MRPS35	323	36844.6	28S ribosomal protein S35, mitochondrial	0	0	0	1	4	2.5e-10	*
P82914	RT15_HUMAN	MRPS15	257	29842.4	28S ribosomal protein S15, mitochondrial	0	0	0	1	4.7	5.8e-05	*
P82930	RT34_HUMAN	MRPS34	218	25650.7	28S ribosomal protein S34, mitochondrial	0	0	0	1	4.1	0.00062	*
P82970	HMGN5_HUMAN	HMGN5	282	31524.8	High mobility group nucleosome-binding domain-containing protein 5	0	0	0	4	18.4	1.1e-13	*
P82979	SARNP_HUMAN	SARNP	210	23671	SAP domain-containing ribonucleoprotein	2	9.5	1.1e-05	4	17.6	3.2e-09
P83731	RL24_HUMAN	RPL24	157	17779.1	60S ribosomal protein L24	0	0	0	3	13.4	5.8e-09	*
P83881	RL36A_HUMAN	RPL36A	106	12440.9	60S ribosomal protein L36a	0	0	0	1	9.4	3.7e-07	*
P83916	CBX1_HUMAN	CBX1	185	21418	Chromobox protein homolog 1	0	0	0	1	8.6	2.9e-11	*
P84085	ARF5_HUMAN	ARF5	180	20529.8	ADP-ribosylation factor 5	0	0	0	6	16.1	2e-06	*
P84090	ERH_HUMAN	ERH	104	12259.1	Enhancer of rudimentary homolog	1	10.6	2.6e-06	8	38.5	1.7e-13
P84098	RL19_HUMAN	RPL19	196	23466.2	60S ribosomal protein L19	2	13.3	9e-11	3	13.3	9.3e-14
P84103	SRSF3_HUMAN	SRSF3	164	19329.8	Serine/arginine-rich splicing factor 3	2	4.9	4.9e-07	4	17.7	1.2e-08
P86790	CCZ1B_HUMAN	CCZ1B	482	55866.7	Vacuolar fusion protein CCZ1 homolog B	0	0	0	1	3.7	3.7e-11	*
P98153	IDD_HUMAN	DGCR2	550	60811.6	Integral membrane protein DGCR2/IDD	0	0	0	1	1.6	3.4e-08	*
P98170	XIAP_HUMAN	XIAP	497	56685.4	E3 ubiquitin-protein ligase XIAP	0	0	0	1	2	0.00036	*
P98175	RBM10_HUMAN	RBM10	930	103533	RNA-binding protein 10	0	0	0	2	4.7	2.1e-17	*
P98179	RBM3_HUMAN	RBM3	157	17170.5	RNA-binding protein 3	0	0	0	1	6.4	9e-07	*
P99999	CYC_HUMAN	CYCS	105	11748.8	Cytochrome c	1	13.3	4.4e-06	2	20	1.1e-08
Q00325	MPCP_HUMAN	SLC25A3	362	40095.2	Phosphate carrier protein, mitochondrial	8	15.2	3.1e-07	9	20.4	1.3e-10
Q00341	VIGLN_HUMAN	HDLBP	1268	141457	Vigilin	2	1.7	7.2e-07	10	8.4	2.2e-15
Q00403	TF2B_HUMAN	GTF2B	316	34833.3	Transcription initiation factor IIB	0	0	0	1	2.8	0.00029	*
Q00534	CDK6_HUMAN	CDK6	326	36938.7	Cyclin-dependent kinase 6	0	0	0	4	16	2.7e-09	*
Q00577	PURA_HUMAN	PURA	322	34911	Transcriptional activator protein Pur-alpha	0	0	0	2	5	1.6e-05	*
Q00587	BORG5_HUMAN	CDC42EP1	391	40295.1	Cdc42 effector protein 1	0	0	0	3	7.4	4.1e-07	*
Q00610	CLH1_HUMAN	CLTC	1675	191616	Clathrin heavy chain 1	15	5.7	5.8e-11	26	16.9	5.6e-14
Q00613	HSF1_HUMAN	HSF1	529	57261	Heat shock factor protein 1	0	0	0	1	3	1.2e-09	*
Q00688	FKBP3_HUMAN	FKBP3	224	25177	Peptidyl-prolyl cis-trans isomerase FKBP3	1	4.9	1.1e-07	2	8.5	3.5e-11
Q00765	REEP5_HUMAN	REEP5	189	21493.3	Receptor expression-enhancing protein 5	0	0	0	2	10.1	9.3e-09	*
Q00796	DHSO_HUMAN	SORD	357	38324.9	Sorbitol dehydrogenase	1	2.2	0.00014	2	7	7.1e-08
Q00839	HNRPU_HUMAN	HNRNPU	825	90585.2	Heterogeneous nuclear ribonucleoprotein U	6	4.7	2.4e-08	19	20.7	6.9e-22
Q01082	SPTB2_HUMAN	SPTBN1	2364	274612	Spectrin beta chain, non-erythrocytic 1	0	0	0	1	0.5	2.1e-06	*
Q01085	TIAR_HUMAN	TIAL1	375	41591.1	Nucleolysin TIAR	1	2.9	5.5e-06	2	5.9	1.1e-06
Q01105	SET_HUMAN	SET	290	33489.1	Protein SET	0	0	0	9	17.9	1.4e-10	*
Q01130	SRSF2_HUMAN	SRSF2	221	25476.5	Serine/arginine-rich splicing factor 2	13	29	1.2e-11	13	22.2	2.7e-15
Q01415	GALK2_HUMAN	GALK2	458	50378.8	N-acetylgalactosamine kinase	0	0	0	1	2	0.00089	*
Q01433	AMPD2_HUMAN	AMPD2	879	100689	AMP deaminase 2	0	0	0	1	1.3	1.3e-07	*
Q01469	FABP5_HUMAN	FABP5	135	15164.6	Fatty acid-binding protein, epidermal	10	37.8	5.6e-14	22	71.9	1.9e-18
Q01518	CAP1_HUMAN	CAP1	475	51901.9	Adenylyl cyclase-associated protein 1	10	13.3	1.3e-11	15	17.5	3.8e-14
Q01546	K22O_HUMAN	KRT76	638	65841.3	Keratin, type II cytoskeletal 2 oral	28	12.4	2.9e-08	23	7.8	4.8e-09
Q01581	HMCS1_HUMAN	HMGCS1	520	57294.1	Hydroxymethylglutaryl-CoA synthase, cytoplasmic	2	4.2	1.1e-06	4	7.7	1.7e-07
Q01650	LAT1_HUMAN	SLC7A5	507	55010.8	Large neutral amino acids transporter small subunit 1	2	3.6	1.6e-08	3	8.1	1.9e-13
Q01658	NC2B_HUMAN	DR1	176	19443.8	Protein Dr1	1	8.5	2.4e-06	2	13.1	3.3e-09
Q01813	PFKAP_HUMAN	PFKP	784	85596.9	ATP-dependent 6-phosphofructokinase, platelet type	1	1	0.00016	6	7.4	6e-12
Q01844	EWS_HUMAN	EWSR1	656	68478.8	RNA-binding protein EWS	0	0	0	9	12.3	3.8e-18	*
Q02086	SP2_HUMAN	SP2	613	64900.6	Transcription factor Sp2	0	0	0	1	2.6	0.00024	*
Q02218	ODO1_HUMAN	OGDH	1023	115936	2-oxoglutarate dehydrogenase, mitochondrial	1	1.2	6.7e-07	3	3.8	1.3e-05
Q02413	DSG1_HUMAN	DSG1	1049	113749	Desmoglein-1	10	9.3	1.5e-16	14	12.8	6.7e-20
Q02543	RL18A_HUMAN	RPL18A	176	20762.6	60S ribosomal protein L18a	3	11.9	1.3e-11	7	19.9	3.4e-11
Q02750	MP2K1_HUMAN	MAP2K1	393	43439.4	Dual specificity mitogen-activated protein kinase kinase 1	0	0	0	1	2.8	1e-08	*
Q02790	FKBP4_HUMAN	FKBP4	459	51805	Peptidyl-prolyl cis-trans isomerase FKBP4	8	19	6e-09	19	32.2	6.7e-17
Q02818	NUCB1_HUMAN	NUCB1	461	53879.7	Nucleobindin-1	0	0	0	5	10.4	2.2e-09	*
Q02878	RL6_HUMAN	RPL6	288	32728.2	60S ribosomal protein L6	3	10.4	2.3e-08	8	22.6	5.5e-08
Q02978	M2OM_HUMAN	SLC25A11	314	34062	Mitochondrial 2-oxoglutarate/malate carrier protein	0	0	0	3	10.8	2.4e-09	*
Q03154	ACY1_HUMAN	ACY1	408	45885.4	Aminoacylase-1	2	3.9	6.2e-09	0	0	0
Q03188	CENPC_HUMAN	CENPC	943	106835	Centromere protein C	0	0	0	1	1.3	3e-06	*
Q03252	LMNB2_HUMAN	LMNB2	620	69949	Lamin-B2	1	1.6	7.3e-05	12	16.9	7.7e-08
Q03701	CEBPZ_HUMAN	CEBPZ	1054	120975	CCAAT/enhancer-binding protein zeta	0	0	0	1	1.6	8.3e-14	*
Q03924	ZN117_HUMAN	ZNF117	483	56376.2	Zinc finger protein 117	0	0	0	1	1.9	0.0026	*
Q04323	UBXN1_HUMAN	UBXN1	297	33325.6	UBX domain-containing protein 1	1	3	0.00041	6	22.9	2.4e-14
Q04637	IF4G1_HUMAN	EIF4G1	1599	175492	Eukaryotic translation initiation factor 4 gamma 1	2	1	0.00044	22	12.1	1.7e-10
Q04695	K1C17_HUMAN	KRT17	432	48106.1	Keratin, type I cytoskeletal 17	43	34.5	4e-13	41	47.9	1.6e-13
Q04726	TLE3_HUMAN	TLE3	772	83417.4	Transducin-like enhancer protein 3	0	0	0	1	1.9	5.5e-07	*
Q04760	LGUL_HUMAN	GLO1	184	20777.9	Lactoylglutathione lyase	2	15.2	1.4e-06	5	27.7	2.8e-13
Q04837	SSBP_HUMAN	SSBP1	148	17259.8	Single-stranded DNA-binding protein, mitochondrial	0	0	0	1	5.4	8.4e-05	*
Q04917	1433F_HUMAN	YWHAH	246	28219	14-3-3 protein eta	12	27.2	3.9e-09	23	41.5	1.2e-09
Q04941	PLP2_HUMAN	PLP2	152	16690.9	Proteolipid protein 2	1	8.6	9.5e-09	1	8.6	8e-09
Q05209	PTN12_HUMAN	PTPN12	780	88107.2	Tyrosine-protein phosphatase non-receptor type 12	0	0	0	3	4.1	5.1e-07	*
Q06124	PTN11_HUMAN	PTPN11	597	68436.9	Tyrosine-protein phosphatase non-receptor type 11	1	1.5	2.9e-05	3	5.4	4.4e-09
Q06187	BTK_HUMAN	BTK	659	76281.9	Tyrosine-protein kinase BTK	0	0	0	3	4.4	2.1e-05	*
Q06203	PUR1_HUMAN	PPAT	517	57399.5	Amidophosphoribosyltransferase	0	0	0	4	7.4	1.1e-06	*
Q06210	GFPT1_HUMAN	GFPT1	699	78807.1	Glutamine--fructose-6-phosphate aminotransferase [isomerizing] 1	0	0	0	4	4.9	1e-12	*
Q06323	PSME1_HUMAN	PSME1	249	28723.3	Proteasome activator complex subunit 1	0	0	0	6	26.1	5.9e-09	*
Q06546	GABPA_HUMAN	GABPA	454	51295.6	GA-binding protein alpha chain	0	0	0	2	4	4.7e-06	*
Q06587	RING1_HUMAN	RING1	406	42429.6	E3 ubiquitin-protein ligase RING1	0	0	0	1	7.6	1.6e-15	*
Q06730	ZN33A_HUMAN	ZNF33A	810	94384.9	Zinc finger protein 33A	0	0	0	1	1	0.00034	*
Q06830	PRDX1_HUMAN	PRDX1	199	22110.5	Peroxiredoxin-1	21	44.7	7.9e-09	32	53.3	9.2e-12
Q07020	RL18_HUMAN	RPL18	188	21634.7	60S ribosomal protein L18	4	22.3	5.4e-08	6	22.3	4.6e-10
Q07021	C1QBP_HUMAN	C1QBP	282	31362.5	Complement component 1 Q subcomponent-binding protein, mitochondrial	2	11.7	1.6e-10	5	19.1	3.7e-12
Q07065	CKAP4_HUMAN	CKAP4	602	66023	Cytoskeleton-associated protein 4	0	0	0	1	2	1.2e-06	*
Q07157	ZO1_HUMAN	TJP1	1748	195460	Tight junction protein ZO-1	0	0	0	1	0.6	2.7e-05	*
Q07666	KHDR1_HUMAN	KHDRBS1	443	48227.7	KH domain-containing, RNA-binding, signal transduction-associated protein 1	1	3.2	1.2e-10	0	0	0
Q07812	BAX_HUMAN	BAX	192	21184.6	Apoptosis regulator BAX	0	0	0	5	28.1	4.4e-10	*
Q07820	MCL1_HUMAN	MCL1	350	37337.7	Induced myeloid leukemia cell differentiation protein Mcl-1	0	0	0	1	5.7	9.1e-09	*
Q07866	KLC1_HUMAN	KLC1	573	65310.1	Kinesin light chain 1	0	0	0	5	8.6	7.5e-08	*
Q07955	SRSF1_HUMAN	SRSF1	248	27744.8	Serine/arginine-rich splicing factor 1	2	7.7	4.4e-05	7	21	6.9e-11
Q08170	SRSF4_HUMAN	SRSF4	494	56678.8	Serine/arginine-rich splicing factor 4	1	2.4	1.7e-09	0	0	0
Q08188	TGM3_HUMAN	TGM3	693	76632.5	Protein-glutamine gamma-glutamyltransferase E	3	4.3	1e-12	6	8.7	5.7e-10
Q08209	PP2BA_HUMAN	PPP3CA	521	58688.4	Serine/threonine-protein phosphatase 2B catalytic subunit alpha isoform	0	0	0	1	1.9	0.0018	*
Q08211	DHX9_HUMAN	DHX9	1270	140960	ATP-dependent RNA helicase A	3	2	3.6e-06	11	6.9	8.6e-16
Q08257	QOR_HUMAN	CRYZ	329	35206.9	Quinone oxidoreductase	0	0	0	1	3.6	2e-05	*
Q08378	GOGA3_HUMAN	GOLGA3	1498	167356	Golgin subfamily A member 3	0	0	0	2	1.5	7.3e-10	*
Q08379	GOGA2_HUMAN	GOLGA2	1002	113087	Golgin subfamily A member 2	1	1.2	1.4e-07	3	3.6	1.3e-09
Q08380	LG3BP_HUMAN	LGALS3BP	585	65331.6	Galectin-3-binding protein	0	0	0	1	1.9	0.00018	*
Q08554	DSC1_HUMAN	DSC1	894	99987.7	Desmocollin-1	5	7.3	1.2e-09	3	4	6e-10
Q08623	HDHD1_HUMAN	PUDP	228	25249.5	Pseudouridine-5'-phosphatase	0	0	0	1	4.4	6.8e-06	*
Q08722	CD47_HUMAN	CD47	323	35214	Leukocyte surface antigen CD47	1	3.4	5.9e-07	2	5.3	0.00013
Q08752	PPID_HUMAN	PPID	370	40763.9	Peptidyl-prolyl cis-trans isomerase D	0	0	0	5	12.2	2.9e-07	*
Q08945	SSRP1_HUMAN	SSRP1	709	81075.5	FACT complex subunit SSRP1	0	0	0	3	4.2	5.3e-10	*
Q08AM6	VAC14_HUMAN	VAC14	782	87973.5	Protein VAC14 homolog	0	0	0	2	2.6	3.3e-06	*
Q08J23	NSUN2_HUMAN	NSUN2	767	86471.5	tRNA (cytosine(34)-C(5))-methyltransferase	0	0	0	6	10.8	2.1e-09	*
Q09028	RBBP4_HUMAN	RBBP4	425	47656.1	Histone-binding protein RBBP4	5	8.2	4.3e-11	11	15.5	1.8e-11
Q09161	NCBP1_HUMAN	NCBP1	790	91840.3	Nuclear cap-binding protein subunit 1	0	0	0	2	2.8	1.9e-07	*
Q09472	EP300_HUMAN	EP300	2414	264163	Histone acetyltransferase p300	0	0	0	1	1	1.7e-10	*
Q09666	AHNK_HUMAN	AHNAK	5890	629107	Neuroblast differentiation-associated protein AHNAK	0	0	0	2	0.4	1.6e-06	*
Q0VD83	APOBR_HUMAN	APOBR	1088	114875	Apolipoprotein B receptor	0	0	0	9	8.1	2.7e-10	*
Q0VDD7	CS057_HUMAN	C19orf57	668	69556.9	Uncharacterized protein C19orf57	0	0	0	1	2.2	1.7e-11	*
Q10567	AP1B1_HUMAN	AP1B1	949	104638	AP-1 complex subunit beta-1	2	1.9	2.6e-05	11	9.9	1.9e-10
Q10713	MPPA_HUMAN	PMPCA	525	58253.4	Mitochondrial-processing peptidase subunit alpha	2	3.2	9.1e-09	4	8	5.9e-08
Q12772	SRBP2_HUMAN	SREBF2	1141	123689	Sterol regulatory element-binding protein 2	0	0	0	3	2.1	1.9e-08	*
Q12846	STX4_HUMAN	STX4	297	34180.2	Syntaxin-4	0	0	0	1	6.4	2.9e-15	*
Q12849	GRSF1_HUMAN	GRSF1	480	53126.8	G-rich sequence factor 1	2	4.4	4.5e-07	1	2.3	1.5e-07
Q12872	SFSWA_HUMAN	SFSWAP	951	104822	Splicing factor, suppressor of white-apricot homolog	0	0	0	1	1.1	1.8e-07	*
Q12873	CHD3_HUMAN	CHD3	2000	226594	Chromodomain-helicase-DNA-binding protein 3	1	0.4	8.1e-05	0	0	0
Q12874	SF3A3_HUMAN	SF3A3	501	58849.4	Splicing factor 3A subunit 3	0	0	0	10	16.2	1.1e-15	*
Q12888	TP53B_HUMAN	TP53BP1	1972	213576	TP53-binding protein 1	0	0	0	3	2	1.6e-09	*
Q12905	ILF2_HUMAN	ILF2	390	43062.5	Interleukin enhancer-binding factor 2	0	0	0	3	8.5	3.7e-10	*
Q12906	ILF3_HUMAN	ILF3	894	95339.2	Interleukin enhancer-binding factor 3	0	0	0	13	12.9	1.8e-12	*
Q12907	LMAN2_HUMAN	LMAN2	356	40229	Vesicular integral-membrane protein VIP36	2	3.1	9.2e-06	4	9	7.6e-10
Q12931	TRAP1_HUMAN	TRAP1	704	80110.7	Heat shock protein 75 kDa, mitochondrial	17	13.6	4.8e-10	27	20.9	3.7e-12
Q12933	TRAF2_HUMAN	TRAF2	501	55860	TNF receptor-associated factor 2	0	0	0	2	5.8	1.2e-09	*
Q12962	TAF10_HUMAN	TAF10	218	21711.5	Transcription initiation factor TFIID subunit 10	0	0	0	3	30.7	4.3e-18	*
Q12981	SEC20_HUMAN	BNIP1	228	26132.6	Vesicle transport protein SEC20	0	0	0	1	3.9	0.00047	*
Q12996	CSTF3_HUMAN	CSTF3	717	82922.3	Cleavage stimulation factor subunit 3	0	0	0	3	5.6	3e-09	*
Q13057	COASY_HUMAN	COASY	564	62329.4	Bifunctional coenzyme A synthase	0	0	0	1	2	9.1e-14	*
Q13066	GAG2B_HUMAN	GAGE2B	116	12785.8	G antigen 2B/2C	0	0	0	2	29.3	2.4e-08	*
Q13085	ACACA_HUMAN	ACACA	2346	265556	Acetyl-CoA carboxylase 1	6	1.8	4.7e-06	4	1.7	3.3e-09
Q13098	CSN1_HUMAN	GPS1	491	55537.1	COP9 signalosome complex subunit 1	1	3.1	1e-05	4	5.3	7.9e-10
Q13105	ZBT17_HUMAN	ZBTB17	803	87928.4	Zinc finger and BTB domain-containing protein 17	0	0	0	1	2	8.3e-13	*
Q13111	CAF1A_HUMAN	CHAF1A	956	106927	Chromatin assembly factor 1 subunit A	0	0	0	1	1.4	2.8e-10	*
Q13123	RED_HUMAN	IK	557	65602.8	Protein Red	0	0	0	5	9.2	1.4e-13	*
Q13129	RLF_HUMAN	RLF	1914	217955	Zinc finger protein Rlf	0	0	0	1	0.7	0.0001	*
Q13137	CACO2_HUMAN	CALCOCO2	446	52254.3	Calcium-binding and coiled-coil domain-containing protein 2	0	0	0	5	9.4	3.1e-10	*
Q13144	EI2BE_HUMAN	EIF2B5	721	80380.6	Translation initiation factor eIF-2B subunit epsilon	1	1.7	8e-07	3	5.1	1.5e-08
Q13148	TADBP_HUMAN	TARDBP	414	44740.2	TAR DNA-binding protein 43	1	2.2	2.1e-05	5	10.4	7.5e-08
Q13151	ROA0_HUMAN	HNRNPA0	305	30840.9	Heterogeneous nuclear ribonucleoprotein A0	1	4.9	8.9e-05	0	0	0
Q13153	PAK1_HUMAN	PAK1	545	60647.4	Serine/threonine-protein kinase PAK 1	0	0	0	1	2.6	5.8e-11	*
Q13162	PRDX4_HUMAN	PRDX4	271	30540.2	Peroxiredoxin-4	0	0	0	8	18.5	1.8e-07	*
Q13177	PAK2_HUMAN	PAK2	524	58043.1	Serine/threonine-protein kinase PAK 2	0	0	0	12	20.8	5.6e-14	*
Q13185	CBX3_HUMAN	CBX3	183	20811.6	Chromobox protein homolog 3	3	19.1	2.8e-10	13	30.6	1.4e-11
Q13200	PSMD2_HUMAN	PSMD2	908	100201	26S proteasome non-ATPase regulatory subunit 2	7	8.5	6.1e-10	18	15.6	3.1e-12
Q13206	DDX10_HUMAN	DDX10	875	100889	Probable ATP-dependent RNA helicase DDX10	0	0	0	1	0.9	4.8e-05	*
Q13217	DNJC3_HUMAN	DNAJC3	504	57580.6	DnaJ homolog subfamily C member 3	0	0	0	2	5.6	3.8e-05	*
Q13247	SRSF6_HUMAN	SRSF6	344	39587.1	Serine/arginine-rich splicing factor 6	0	0	0	2	5.2	0.00053	*
Q13257	MD2L1_HUMAN	MAD2L1	205	23510.1	Mitotic spindle assembly checkpoint protein MAD2A	0	0	0	1	4.9	0.00096	*
Q13263	TIF1B_HUMAN	TRIM28	835	88550.5	Transcription intermediary factor 1-beta	19	23.6	8e-18	41	49.2	3.6e-30
Q13277	STX3_HUMAN	STX3	289	33155.3	Syntaxin-3	0	0	0	2	5.9	8e-06	*
Q13283	G3BP1_HUMAN	G3BP1	466	52164.7	Ras GTPase-activating protein-binding protein 1	1	3.9	3.3e-13	5	14.2	9.1e-13
Q13287	NMI_HUMAN	NMI	307	35057.1	N-myc-interactor	0	0	0	3	7.5	0.00016	*
Q13310	PABP4_HUMAN	PABPC4	644	70783.5	Polyadenylate-binding protein 4	2	2.8	2.8e-06	17	20	8.3e-13
Q13347	EIF3I_HUMAN	EIF3I	325	36502.2	Eukaryotic translation initiation factor 3 subunit I	4	10.2	5.5e-12	8	20	1.1e-16
Q13356	PPIL2_HUMAN	PPIL2	520	58824	Peptidyl-prolyl cis-trans isomerase-like 2	0	0	0	4	8.8	1e-11	*
Q13363	CTBP1_HUMAN	CTBP1	440	47535.7	C-terminal-binding protein 1	0	0	0	2	3.6	1.9e-05	*
Q13404	UB2V1_HUMAN	UBE2V1	147	16495.1	Ubiquitin-conjugating enzyme E2 variant 1	0	0	0	2	12.9	0.00012	*
Q13409	DC1I2_HUMAN	DYNC1I2	638	71457.2	Cytoplasmic dynein 1 intermediate chain 2	2	4.9	8.1e-12	7	12.7	1.7e-17
Q13416	ORC2_HUMAN	ORC2	577	65972.1	Origin recognition complex subunit 2	0	0	0	1	1.2	0.0014	*
Q13418	ILK_HUMAN	ILK	452	51419.7	Integrin-linked protein kinase	0	0	0	1	1.8	1.3e-06	*
Q13423	NNTM_HUMAN	NNT	1086	113897	NAD(P) transhydrogenase, mitochondrial	0	0	0	5	4.9	5.5e-07	*
Q13428	TCOF_HUMAN	TCOF1	1488	152107	Treacle protein	2	1.3	0.00094	8	5.7	2.2e-10
Q13435	SF3B2_HUMAN	SF3B2	895	100228	Splicing factor 3B subunit 2	1	1.3	0.001	21	16.2	1.5e-12
Q13442	HAP28_HUMAN	PDAP1	181	20630.2	28 kDa heat- and acid-stable phosphoprotein	0	0	0	8	24.9	1.4e-19	*
Q13451	FKBP5_HUMAN	FKBP5	457	51212.6	Peptidyl-prolyl cis-trans isomerase FKBP5	2	3.7	3.4e-05	7	11.4	3.1e-14
Q13472	TOP3A_HUMAN	TOP3A	1001	112373	DNA topoisomerase 3-alpha	0	0	0	1	1.2	1.9e-08	*
Q13492	PICAL_HUMAN	PICALM	652	70755.1	Phosphatidylinositol-binding clathrin assembly protein	0	0	0	3	3.5	6.3e-09	*
Q13501	SQSTM_HUMAN	SQSTM1	440	47687.6	Sequestosome-1	0	0	0	3	18	1.1e-10	*
Q13505	MTX1_HUMAN	MTX1	466	51477.3	Metaxin-1	0	0	0	1	3	4.6e-14	*
Q13509	TBB3_HUMAN	TUBB3	450	50433.2	Tubulin beta-3 chain	15	23.3	2.2e-10	0	0	0
Q13541	4EBP1_HUMAN	EIF4EBP1	118	12580.1	Eukaryotic translation initiation factor 4E-binding protein 1	1	11	3.4e-06	1	11	2.6e-09
Q13542	4EBP2_HUMAN	EIF4EBP2	120	12939.5	Eukaryotic translation initiation factor 4E-binding protein 2	0	0	0	1	12.5	0.00016	*
Q13561	DCTN2_HUMAN	DCTN2	401	44231.4	Dynactin subunit 2	0	0	0	4	10.7	4e-12	*
Q13564	ULA1_HUMAN	NAE1	534	60246.9	NEDD8-activating enzyme E1 regulatory subunit	1	2.1	0.00018	2	4.9	5.6e-06
Q13573	SNW1_HUMAN	SNW1	536	61494.9	SNW domain-containing protein 1	0	0	0	1	2.8	1.7e-11	*
Q13576	IQGA2_HUMAN	IQGAP2	1575	180579	Ras GTPase-activating-like protein IQGAP2	3	1.8	1e-07	9	5.4	4.2e-08
Q13586	STIM1_HUMAN	STIM1	685	77424	Stromal interaction molecule 1	0	0	0	1	2.9	7.4e-18	*
Q13596	SNX1_HUMAN	SNX1	522	59070	Sorting nexin-1	0	0	0	2	4	1.4e-05	*
Q13616	CUL1_HUMAN	CUL1	776	89679.3	Cullin-1	4	4.4	9.7e-05	6	7.7	5.3e-09
Q13617	CUL2_HUMAN	CUL2	745	86983.9	Cullin-2	2	2.4	2.2e-05	4	4.7	2.1e-07
Q13618	CUL3_HUMAN	CUL3	768	88931	Cullin-3	0	0	0	1	2.5	8.8e-11	*
Q13619	CUL4A_HUMAN	CUL4A	759	87681	Cullin-4A	0	0	0	1	1.2	8.1e-06	*
Q13620	CUL4B_HUMAN	CUL4B	913	103983	Cullin-4B	0	0	0	2	2.7	1.7e-06	*
Q13630	FCL_HUMAN	TSTA3	321	35893	GDP-L-fucose synthase	0	0	0	1	3.4	8.7e-08	*
Q13643	FHL3_HUMAN	FHL3	280	31192.3	Four and a half LIM domains protein 3	2	5.4	3.3e-06	4	13.2	2.1e-08
Q13685	AAMP_HUMAN	AAMP	434	46751.3	Angio-associated migratory cell protein	2	4.6	8.5e-07	4	15.7	7.7e-18
Q13765	NACA_HUMAN	NACA	215	23384.1	Nascent polypeptide-associated complex subunit alpha	1	7	2.5e-09	17	35.8	1.9e-20
Q13769	THOC5_HUMAN	THOC5	683	78508.5	THO complex subunit 5 homolog	0	0	0	1	1.2	1.6e-05	*
Q13813	SPTN1_HUMAN	SPTAN1	2472	284542	Spectrin alpha chain, non-erythrocytic 1	0	0	0	4	1.7	7.4e-06	*
Q13835	PKP1_HUMAN	PKP1	747	82861.3	Plakophilin-1	1	1.5	2.9e-07	0	0	0
Q13838	DX39B_HUMAN	DDX39B	428	48991.8	Spliceosome RNA helicase DDX39B	0	0	0	9	20.1	8.5e-20	*
Q13867	BLMH_HUMAN	BLMH	455	52562.7	Bleomycin hydrolase	0	0	0	1	2.9	1.5e-11	*
Q13895	BYST_HUMAN	BYSL	437	49601.8	Bystin	0	0	0	1	3	9.6e-11	*
Q13907	IDI1_HUMAN	IDI1	227	26319.4	Isopentenyl-diphosphate Delta-isomerase 1	0	0	0	1	5.3	5.6e-06	*
Q13951	PEBB_HUMAN	CBFB	182	21508.3	Core-binding factor subunit beta	0	0	0	1	3.8	0.0011	*
Q14008	CKAP5_HUMAN	CKAP5	2032	225497	Cytoskeleton-associated protein 5	0	0	0	9	4.6	2.1e-07	*
Q14011	CIRBP_HUMAN	CIRBP	172	18648.1	Cold-inducible RNA-binding protein	0	0	0	1	6.4	6.4e-05	*
Q14061	COX17_HUMAN	COX17	63	6915.2	Cytochrome c oxidase copper chaperone	0	0	0	1	27	4.3e-15	*
Q14103	HNRPD_HUMAN	HNRNPD	355	38434.5	Heterogeneous nuclear ribonucleoprotein D0	6	17.2	1.2e-14	17	20	9.4e-20
Q14141	SEPT6_HUMAN	SEPT6	434	49717.1	Septin-6	0	0	0	2	3.9	3e-05	*
Q14145	KEAP1_HUMAN	KEAP1	624	69666.9	Kelch-like ECH-associated protein 1	0	0	0	1	1.8	1.7e-05	*
Q14149	MORC3_HUMAN	MORC3	939	107114	MORC family CW-type zinc finger protein 3	0	0	0	1	1.4	3.2e-10	*
Q14151	SAFB2_HUMAN	SAFB2	953	107474	Scaffold attachment factor B2	0	0	0	8	11.8	6.7e-14	*
Q14152	EIF3A_HUMAN	EIF3A	1382	166571	Eukaryotic translation initiation factor 3 subunit A	4	2.4	3.4e-08	6	3.6	2.9e-07
Q14157	UBP2L_HUMAN	UBAP2L	1087	114535	Ubiquitin-associated protein 2-like	2	1.4	1.6e-06	11	12.5	1.5e-14
Q14165	MLEC_HUMAN	MLEC	292	32234.1	Malectin	0	0	0	1	6.2	3.4e-07	*
Q14166	TTL12_HUMAN	TTLL12	644	74404.3	Tubulin--tyrosine ligase-like protein 12	2	3.4	1.3e-06	2	3.4	2.2e-11
Q14197	ICT1_HUMAN	MRPL58	206	23630.3	Peptidyl-tRNA hydrolase ICT1, mitochondrial	1	4.9	0.0001	0	0	0
Q14203	DCTN1_HUMAN	DCTN1	1278	141696	Dynactin subunit 1	1	0.9	1.4e-06	5	3.3	2.4e-08
Q14204	DYHC1_HUMAN	DYNC1H1	4646	532412	Cytoplasmic dynein 1 heavy chain 1	0	0	0	2	0.5	0.00037	*
Q14210	LY6D_HUMAN	LY6D	128	13286.5	Lymphocyte antigen 6D	0	0	0	2	14.8	2.3e-08	*
Q14232	EI2BA_HUMAN	EIF2B1	305	33712.5	Translation initiation factor eIF-2B subunit alpha	0	0	0	2	8.5	5.7e-09	*
Q14240	IF4A2_HUMAN	EIF4A2	407	46402.7	Eukaryotic initiation factor 4A-II	0	0	0	13	20.4	1.9e-11	*
Q14247	SRC8_HUMAN	CTTN	550	61586.6	Src substrate cortactin	2	3.6	2.4e-05	11	21.8	8.1e-10
Q14254	FLOT2_HUMAN	FLOT2	428	47064.6	Flotillin-2	0	0	0	4	8.9	2.8e-08	*
Q14258	TRI25_HUMAN	TRIM25	630	70974.1	E3 ubiquitin/ISG15 ligase TRIM25	0	0	0	1	1.9	6.4e-07	*
Q14315	FLNC_HUMAN	FLNC	2725	291025	Filamin-C	15	6	3.9e-17	47	16.9	1.9e-17
Q14318	FKBP8_HUMAN	FKBP8	412	44562.1	Peptidyl-prolyl cis-trans isomerase FKBP8	1	1.9	0.00011	6	19.2	5.1e-12
Q14331	FRG1_HUMAN	FRG1	258	29172.6	Protein FRG1	0	0	0	2	9.3	2e-05	*
Q14444	CAPR1_HUMAN	CAPRIN1	709	78366.9	Caprin-1	2	2.5	6.2e-05	23	15.8	7.5e-16
Q14498	RBM39_HUMAN	RBM39	530	59380.1	RNA-binding protein 39	0	0	0	1	3.2	6.5e-13	*
Q14533	KRT81_HUMAN	KRT81	505	54928.8	Keratin, type II cuticular Hb1	2	3	9.9e-05	0	0	0
Q14558	KPRA_HUMAN	PRPSAP1	356	39394.1	Phosphoribosyl pyrophosphate synthase-associated protein 1	0	0	0	2	7.3	1e-08	*
Q14566	MCM6_HUMAN	MCM6	821	92890.1	DNA replication licensing factor MCM6	9	10.7	8.9e-11	22	22.4	4.6e-11
Q14568	HS902_HUMAN	HSP90AA2P	343	39365.1	Heat shock protein HSP 90-alpha A2	18	17.5	5.4e-16	16	17.5	5e-22
Q14651	PLSI_HUMAN	PLS1	629	70254.1	Plastin-1	0	0	0	4	3.5	7.2e-10	*
Q14671	PUM1_HUMAN	PUM1	1186	126474	Pumilio homolog 1	0	0	0	5	5.8	3.1e-15	*
Q14676	MDC1_HUMAN	MDC1	2089	226668	Mediator of DNA damage checkpoint protein 1	0	0	0	1	0.5	1.6e-08	*
Q14683	SMC1A_HUMAN	SMC1A	1233	143234	Structural maintenance of chromosomes protein 1A	0	0	0	3	2.4	1.3e-05	*
Q14687	GSE1_HUMAN	GSE1	1217	136165	Genetic suppressor element 1	0	0	0	2	3	7.6e-15	*
Q14692	BMS1_HUMAN	BMS1	1282	145808	Ribosome biogenesis protein BMS1 homolog	0	0	0	1	0.9	1.2e-10	*
Q14694	UBP10_HUMAN	USP10	798	87134.5	Ubiquitin carboxyl-terminal hydrolase 10	2	2.3	2.8e-05	5	9	1.7e-11
Q14696	MESD_HUMAN	MESD	234	26076.9	LRP chaperone MESD	0	0	0	1	3.8	9.8e-06	*
Q14697	GANAB_HUMAN	GANAB	944	106875	Neutral alpha-glucosidase AB	8	9.2	1.6e-11	18	12.5	2.4e-17
Q14739	LBR_HUMAN	LBR	615	70703.8	Lamin-B receptor	2	3.1	0.00089	7	8.3	3.1e-06
Q14766	LTBP1_HUMAN	LTBP1	1721	186798	Latent-transforming growth factor beta-binding protein 1	0	0	0	1	0.7	1.6e-08	*
Q14807	KIF22_HUMAN	KIF22	665	73262.8	Kinesin-like protein KIF22	0	0	0	1	1.7	1.5e-07	*
Q14839	CHD4_HUMAN	CHD4	1912	218006	Chromodomain-helicase-DNA-binding protein 4	0	0	0	7	5.3	2.4e-05	*
Q14847	LASP1_HUMAN	LASP1	261	29717.4	LIM and SH3 domain protein 1	9	35.2	2.4e-13	10	25.7	2.7e-13
Q14934	NFAC4_HUMAN	NFATC4	902	95449.6	Nuclear factor of activated T-cells, cytoplasmic 4	0	0	0	1	1.7	8.2e-05	*
Q14938	NFIX_HUMAN	NFIX	502	55098.7	Nuclear factor 1 X-type	0	0	0	1	2.4	0.0016	*
Q14974	IMB1_HUMAN	KPNB1	876	97171.1	Importin subunit beta-1	9	8.6	2.1e-12	20	16.1	1.8e-22
Q14978	NOLC1_HUMAN	NOLC1	699	73603.8	Nucleolar and coiled-body phosphoprotein 1	0	0	0	1	2.6	2.3e-05	*
Q14980	NUMA1_HUMAN	NUMA1	2115	238261	Nuclear mitotic apparatus protein 1	0	0	0	5	2.9	1.6e-08	*
Q14997	PSME4_HUMAN	PSME4	1843	211336	Proteasome activator complex subunit 4	2	1	3.8e-06	3	2.3	1.2e-09
Q14C86	GAPD1_HUMAN	GAPVD1	1478	164981	GTPase-activating protein and VPS9 domain-containing protein 1	0	0	0	2	1.3	3.4e-06	*
Q14CN4	K2C72_HUMAN	KRT72	511	55877.8	Keratin, type II cytoskeletal 72	7	5.5	2.5e-11	7	5.5	6.8e-08
Q14CX7	NAA25_HUMAN	NAA25	972	112293	N-alpha-acetyltransferase 25, NatB auxiliary subunit	0	0	0	1	0.8	4.6e-05	*
Q15003	CND2_HUMAN	NCAPH	741	82563.9	Condensin complex subunit 2	0	0	0	2	2.8	1.5e-09	*
Q15005	SPCS2_HUMAN	SPCS2	226	25003	Signal peptidase complex subunit 2	0	0	0	2	9.3	5e-07	*
Q15008	PSMD6_HUMAN	PSMD6	389	45531.7	26S proteasome non-ATPase regulatory subunit 6	1	1.5	0.00057	7	14.1	8.4e-05
Q15011	HERP1_HUMAN	HERPUD1	391	43720.3	Homocysteine-responsive endoplasmic reticulum-resident ubiquitin-like domain member 1 protein	0	0	0	1	3.3	2.4e-05	*
Q15014	MO4L2_HUMAN	MORF4L2	288	32308.1	Mortality factor 4-like protein 2	0	0	0	1	3.1	0.00054	*
Q15019	SEPT2_HUMAN	SEPT2	361	41487.8	Septin-2	0	0	0	4	10.8	1.7e-12	*
Q15020	SART3_HUMAN	SART3	963	109936	Squamous cell carcinoma antigen recognized by T-cells 3	1	1.8	1.7e-14	5	7.2	2.3e-12
Q15021	CND1_HUMAN	NCAPD2	1401	157184	Condensin complex subunit 1	0	0	0	2	2.1	3.4e-12	*
Q15029	U5S1_HUMAN	EFTUD2	972	109437	116 kDa U5 small nuclear ribonucleoprotein component	0	0	0	6	3.1	7.1e-10	*
Q15031	SYLM_HUMAN	LARS2	903	101977	Probable leucine--tRNA ligase, mitochondrial	0	0	0	1	1.3	6.4e-09	*
Q15042	RB3GP_HUMAN	RAB3GAP1	981	110525	Rab3 GTPase-activating protein catalytic subunit	0	0	0	2	2.8	2.4e-08	*
Q15043	S39AE_HUMAN	SLC39A14	492	54212.8	Zinc transporter ZIP14	0	0	0	1	2.6	7.3e-08	*
Q15046	SYK_HUMAN	KARS	597	68048.7	Lysine--tRNA ligase	2	2.7	1.1e-05	7	14.6	1.5e-08
Q15056	IF4H_HUMAN	EIF4H	248	27385.3	Eukaryotic translation initiation factor 4H	3	10.9	4.4e-08	7	18.1	1.7e-12
Q15061	WDR43_HUMAN	WDR43	677	74891.3	WD repeat-containing protein 43	0	0	0	2	4	4.1e-13	*
Q15075	EEA1_HUMAN	EEA1	1411	162467	Early endosome antigen 1	0	0	0	3	2.3	5.9e-08	*
Q15084	PDIA6_HUMAN	PDIA6	440	48121.7	Protein disulfide-isomerase A6	4	11.1	5.5e-10	7	15.9	2.1e-11
Q15102	PA1B3_HUMAN	PAFAH1B3	231	25734.5	Platelet-activating factor acetylhydrolase IB subunit gamma	1	3.5	0.0023	2	10.8	1.5e-05
Q15121	PEA15_HUMAN	PEA15	130	15040.2	Astrocytic phosphoprotein PEA-15	0	0	0	1	7.7	9.9e-07	*
Q15149	PLEC_HUMAN	PLEC	4684	531795	Plectin	0	0	0	2	0.4	1.9e-05	*
Q15154	PCM1_HUMAN	PCM1	2024	228535	Pericentriolar material 1 protein	0	0	0	2	1.2	2.4e-06	*
Q15181	IPYR_HUMAN	PPA1	289	32660.3	Inorganic pyrophosphatase	2	5.5	0.001	5	15.9	6.3e-18
Q15185	TEBP_HUMAN	PTGES3	160	18697.6	Prostaglandin E synthase 3	2	13.1	1.5e-10	7	26.9	6.2e-15
Q15233	NONO_HUMAN	NONO	471	54232	Non-POU domain-containing octamer-binding protein	0	0	0	4	6.6	1.2e-10	*
Q15276	RABE1_HUMAN	RABEP1	862	99291.3	Rab GTPase-binding effector protein 1	0	0	0	2	3.1	1e-05	*
Q15291	RBBP5_HUMAN	RBBP5	538	59153.1	Retinoblastoma-binding protein 5	0	0	0	2	3.5	2.1e-05	*
Q15323	K1H1_HUMAN	KRT31	416	47237.5	Keratin, type I cuticular Ha1	8	5.3	2.8e-07	0	0	0
Q15365	PCBP1_HUMAN	PCBP1	356	37498.2	Poly(rC)-binding protein 1	11	25	3.6e-11	26	33.7	5.7e-14
Q15366	PCBP2_HUMAN	PCBP2	365	38580.4	Poly(rC)-binding protein 2	7	17.5	3.6e-11	20	19.7	5.7e-14
Q15369	ELOC_HUMAN	ELOC	112	12473.3	Elongin-C	0	0	0	8	50	3.9e-16	*
Q15370	ELOB_HUMAN	ELOB	118	13132.9	Elongin-B	2	14.4	3.7e-06	3	24.6	2.7e-07
Q15388	TOM20_HUMAN	TOMM20	145	16298	Mitochondrial import receptor subunit TOM20 homolog	1	9	4.3e-08	3	9	2.8e-08
Q15392	DHC24_HUMAN	DHCR24	516	60101.8	Delta(24)-sterol reductase	1	1.6	4.8e-05	0	0	0
Q15393	SF3B3_HUMAN	SF3B3	1217	135578	Splicing factor 3B subunit 3	5	4.1	4.4e-07	18	12.2	1.2e-19
Q15418	KS6A1_HUMAN	RPS6KA1	735	82723.7	Ribosomal protein S6 kinase alpha-1	0	0	0	2	2.2	6.6e-07	*
Q15424	SAFB1_HUMAN	SAFB	915	102642	Scaffold attachment factor B1	0	0	0	15	13.8	6.8e-20	*
Q15427	SF3B4_HUMAN	SF3B4	424	44386.1	Splicing factor 3B subunit 4	1	2.1	0.0019	2	3.3	4.5e-10
Q15428	SF3A2_HUMAN	SF3A2	464	49256	Splicing factor 3A subunit 2	0	0	0	2	5.2	1.6e-05	*
Q15435	PP1R7_HUMAN	PPP1R7	360	41564.6	Protein phosphatase 1 regulatory subunit 7	0	0	0	7	10.3	2e-12	*
Q15437	SC23B_HUMAN	SEC23B	767	86480	Protein transport protein Sec23B	1	1.4	2.8e-07	0	0	0
Q15459	SF3A1_HUMAN	SF3A1	793	88886.9	Splicing factor 3A subunit 1	2	2.4	2.8e-07	25	16.1	3.6e-13
Q15517	CDSN_HUMAN	CDSN	529	51522.5	Corneodesmosin	5	13.6	2.4e-09	2	5.1	1.8e-09
Q15532	SSXT_HUMAN	SS18	418	45929.7	Protein SSXT	0	0	0	1	2.9	7.8e-05	*
Q15542	TAF5_HUMAN	TAF5	800	86831	Transcription initiation factor TFIID subunit 5	0	0	0	2	1.8	5.6e-09	*
Q15544	TAF11_HUMAN	TAF11	211	23307.3	Transcription initiation factor TFIID subunit 11	0	0	0	7	20.9	2.8e-16	*
Q15554	TERF2_HUMAN	TERF2	542	59594	Telomeric repeat-binding factor 2	0	0	0	1	3.9	9.6e-09	*
Q15631	TSN_HUMAN	TSN	228	26183.2	Translin	1	3.9	7.2e-07	2	8.3	3.8e-05
Q15637	SF01_HUMAN	SF1	639	68330.5	Splicing factor 1	0	0	0	11	11.6	6.8e-12	*
Q15642	CIP4_HUMAN	TRIP10	601	68352.8	Cdc42-interacting protein 4	0	0	0	1	1.7	0.00011	*
Q15645	PCH2_HUMAN	TRIP13	432	48551.2	Pachytene checkpoint protein 2 homolog	0	0	0	1	2.1	3.9e-06	*
Q15691	MARE1_HUMAN	MAPRE1	268	29999.3	Microtubule-associated protein RP/EB family member 1	4	11.9	7.1e-14	8	24.3	1e-11
Q15717	ELAV1_HUMAN	ELAVL1	326	36092.2	ELAV-like protein 1	0	0	0	2	6.1	5.1e-07	*
Q15738	NSDHL_HUMAN	NSDHL	373	41900.7	Sterol-4-alpha-carboxylate 3-dehydrogenase, decarboxylating	3	7	0.00012	2	4.3	5.9e-08
Q15758	AAAT_HUMAN	SLC1A5	541	56598.8	Neutral amino acid transporter B(0)	1	2.2	3.2e-10	5	7.6	4.6e-10
Q15785	TOM34_HUMAN	TOMM34	309	34559.7	Mitochondrial import receptor subunit TOM34	0	0	0	1	2.6	4.4e-05	*
Q15813	TBCE_HUMAN	TBCE	527	59346.7	Tubulin-specific chaperone E	1	2.3	6.4e-05	2	3.8	4.1e-05
Q15828	CYTM_HUMAN	CST6	149	16511.3	Cystatin-M	1	7.4	3.2e-06	0	0	0
Q15833	STXB2_HUMAN	STXBP2	593	66453.1	Syntaxin-binding protein 2	1	2	5.8e-06	2	2.9	2e-06
Q15843	NEDD8_HUMAN	NEDD8	81	9071.6	NEDD8	0	0	0	1	17.3	2.6e-05	*
Q15904	VAS1_HUMAN	ATP6AP1	470	52026.3	V-type proton ATPase subunit S1	0	0	0	1	2.3	0.00094	*
Q15906	VPS72_HUMAN	VPS72	364	40594.7	Vacuolar protein sorting-associated protein 72 homolog	0	0	0	1	2.2	0.0011	*
Q15942	ZYX_HUMAN	ZYX	572	61277.9	Zyxin	0	0	0	6	13.6	2.7e-10	*
Q16181	SEPT7_HUMAN	SEPT7	437	50680.4	Septin-7	1	2.1	0.00037	3	7.1	3.6e-10
Q16186	ADRM1_HUMAN	ADRM1	407	42153.6	Proteasomal ubiquitin receptor ADRM1	1	3.9	1.4e-06	4	12.8	1.6e-10
Q16204	CCDC6_HUMAN	CCDC6	474	53291.4	Coiled-coil domain-containing protein 6	0	0	0	2	3.6	0.00012	*
Q16401	PSMD5_HUMAN	PSMD5	504	56196.2	26S proteasome non-ATPase regulatory subunit 5	0	0	0	3	7.7	4.1e-08	*
Q16531	DDB1_HUMAN	DDB1	1140	126969	DNA damage-binding protein 1	6	4.5	4e-05	13	10.4	8e-13
Q16543	CDC37_HUMAN	CDC37	378	44468.7	Hsp90 co-chaperone Cdc37	3	7.1	3.6e-08	10	25.4	1.1e-08
Q16576	RBBP7_HUMAN	RBBP7	425	47820.5	Histone-binding protein RBBP7	0	0	0	7	8.7	1.8e-11	*
Q16587	ZNF74_HUMAN	ZNF74	644	72207.7	Zinc finger protein 74	0	0	0	2	3.7	8.3e-07	*
Q16629	SRSF7_HUMAN	SRSF7	238	27366.8	Serine/arginine-rich splicing factor 7	2	8.8	4.8e-07	0	0	0
Q16630	CPSF6_HUMAN	CPSF6	551	59210.3	Cleavage and polyadenylation specificity factor subunit 6	1	1.6	0.00022	2	3.8	1.7e-09
Q16643	DREB_HUMAN	DBN1	649	71429.9	Drebrin	4	5.5	1.3e-06	13	22.3	9.8e-18
Q16644	MAPK3_HUMAN	MAPKAPK3	382	42987.4	MAP kinase-activated protein kinase 3	0	0	0	2	11	1.6e-07	*
Q16658	FSCN1_HUMAN	FSCN1	493	54530.4	Fascin	11	23.1	5.2e-11	13	21.9	2.8e-15
Q16698	DECR_HUMAN	DECR1	335	36068	2,4-dienoyl-CoA reductase, mitochondrial	0	0	0	3	9.6	1.3e-06	*
Q16718	NDUA5_HUMAN	NDUFA5	116	13458.8	NADH dehydrogenase [ubiquinone] 1 alpha subcomplex subunit 5	1	7.8	4.1e-05	1	7.8	4e-06
Q16740	CLPP_HUMAN	CLPP	277	30180.3	ATP-dependent Clp protease proteolytic subunit, mitochondrial	0	0	0	1	5.8	9e-05	*
Q16763	UBE2S_HUMAN	UBE2S	222	23845.5	Ubiquitin-conjugating enzyme E2 S	0	0	0	2	6.3	1.7e-07	*
Q16778	H2B2E_HUMAN	HIST2H2BE	126	13920.3	Histone H2B type 2-E	0	0	0	4	21.4	6.2e-08	*
Q16795	NDUA9_HUMAN	NDUFA9	377	42509.9	NADH dehydrogenase [ubiquinone] 1 alpha subcomplex subunit 9, mitochondrial	0	0	0	1	2.7	0.00047	*
Q16822	PCKGM_HUMAN	PCK2	640	70730.6	Phosphoenolpyruvate carboxykinase [GTP], mitochondrial	0	0	0	4	7.8	2.8e-08	*
Q16836	HCDH_HUMAN	HADH	314	34293.8	Hydroxyacyl-coenzyme A dehydrogenase, mitochondrial	0	0	0	2	5.4	0.00019	*
Q16850	CP51A_HUMAN	CYP51A1	503	56806.3	Lanosterol 14-alpha demethylase	0	0	0	3	7	9.6e-10	*
Q16851	UGPA_HUMAN	UGP2	508	56940.7	UTP--glucose-1-phosphate uridylyltransferase	2	3.5	6.7e-06	1	1.6	2e-05
Q16881	TRXR1_HUMAN	TXNRD1	649	70906.7	Thioredoxin reductase 1, cytoplasmic	0	0	0	3	4.9	6e-09	*
Q16891	MIC60_HUMAN	IMMT	758	83678.6	MICOS complex subunit MIC60	6	5.8	2.7e-06	15	20.7	2.4e-11
Q1KMD3	HNRL2_HUMAN	HNRNPUL2	747	85105.4	Heterogeneous nuclear ribonucleoprotein U-like protein 2	0	0	0	2	3.2	2.4e-14	*
Q29RF7	PDS5A_HUMAN	PDS5A	1337	150832	Sister chromatid cohesion protein PDS5 homolog A	0	0	0	4	5.2	8e-16	*
Q2TAK8	MUM1_HUMAN	MUM1	710	78636.9	PWWP domain-containing protein MUM1	0	0	0	1	2.5	3.4e-10	*
Q2TB90	HKDC1_HUMAN	HKDC1	917	102546	Putative hexokinase HKDC1	0	0	0	3	1.7	5.8e-05	*
Q32MK0	MYLK3_HUMAN	MYLK3	819	88393.6	Myosin light chain kinase 3	0	0	0	1	1.8	1.2e-07	*
Q32MZ4	LRRF1_HUMAN	LRRFIP1	808	89253.7	Leucine-rich repeat flightless-interacting protein 1	1	1.4	3.8e-08	8	10.4	1.3e-16
Q32P28	P3H1_HUMAN	P3H1	736	83394.7	Prolyl 3-hydroxylase 1	1	1.6	4.2e-08	2	2.9	6.3e-10
Q32P51	RA1L2_HUMAN	HNRNPA1L2	320	34225.6	Heterogeneous nuclear ribonucleoprotein A1-like 2	0	0	0	8	12.5	2.8e-09	*
Q3KNS1	PTHD3_HUMAN	PTCHD3	767	86872.5	Patched domain-containing protein 3	0	0	0	1	1.3	0.0016	*
Q3KQU3	MA7D1_HUMAN	MAP7D1	841	92820.6	MAP7 domain-containing protein 1	0	0	0	2	2.9	4.4e-10	*
Q3LXA3	TKFC_HUMAN	TKFC	575	58947.7	Triokinase/FMN cyclase	0	0	0	2	5	2.1e-14	*
Q3MHD2	LSM12_HUMAN	LSM12	195	21700.9	Protein LSM12 homolog	0	0	0	2	15.9	8.3e-10	*
Q3YEC7	RABL6_HUMAN	RABL6	729	79549.4	Rab-like protein 6	0	0	0	1	1.4	0.00012	*
Q3ZCM7	TBB8_HUMAN	TUBB8	444	49776.5	Tubulin beta-8 chain	20	13.7	1.6e-10	34	14	4.8e-10
Q3ZCQ8	TIM50_HUMAN	TIMM50	353	39646.6	Mitochondrial import inner membrane translocase subunit TIM50	2	6.8	1.1e-05	6	15.3	1e-13
Q4G0F5	VP26B_HUMAN	VPS26B	336	39155	Vacuolar protein sorting-associated protein 26B	0	0	0	1	5.4	5.9e-09	*
Q4V328	GRAP1_HUMAN	GRIPAP1	841	95990.3	GRIP1-associated protein 1	0	0	0	3	2.7	1.2e-09	*
Q4VC44	FWCH1_HUMAN	FLYWCH1	716	80109.1	FLYWCH-type zinc finger-containing protein 1	0	0	0	1	2.1	2.2e-08	*
Q52LJ0	FA98B_HUMAN	FAM98B	330	37191.2	Protein FAM98B	0	0	0	2	7.6	1.1e-05	*
Q53EL6	PDCD4_HUMAN	PDCD4	469	51735.7	Programmed cell death protein 4	1	2.8	0.0002	2	4.9	8.5e-11
Q53GQ0	DHB12_HUMAN	HSD17B12	312	34324.5	Very-long-chain 3-oxoacyl-CoA reductase	0	0	0	2	7.1	1.4e-07	*
Q53H12	AGK_HUMAN	AGK	422	47137.5	Acylglycerol kinase, mitochondrial	0	0	0	1	2.1	9.4e-05	*
Q53HC9	EIPR1_HUMAN	EIPR1	387	43603.7	EARP-interacting protein	0	0	0	1	3.4	9.6e-06	*
Q53HL2	BOREA_HUMAN	CDCA8	280	31323.2	Borealin	0	0	0	2	7.5	2.8e-07	*
Q53S33	BOLA3_HUMAN	BOLA3	107	12114.3	BolA-like protein 3	0	0	0	1	6.5	0.0002	*
Q58FF3	ENPLL_HUMAN	HSP90B2P	399	45859.4	Putative endoplasmin-like protein	5	8.3	3.6e-06	6	8	6.2e-10
Q58FF6	H90B4_HUMAN	HSP90AB4P	505	58264.9	Putative heat shock protein HSP 90-beta 4	18	8.5	3.7e-12	16	9.1	1e-11
Q58FG0	HS905_HUMAN	HSP90AA5P	334	38738.3	Putative heat shock protein HSP 90-alpha A5	8	11.1	3.7e-12	14	11.7	1e-11
Q58FG1	HS904_HUMAN	HSP90AA4P	418	47712.3	Putative heat shock protein HSP 90-alpha A4	0	0	0	11	5.7	2.3e-10	*
Q5C9Z4	NOM1_HUMAN	NOM1	860	96258.2	Nucleolar MIF4G domain-containing protein 1	0	0	0	1	1.4	1.5e-05	*
Q5D862	FILA2_HUMAN	FLG2	2391	248074	Filaggrin-2	7	2.8	1.6e-16	9	2.6	7.7e-17
Q5EBM0	CMPK2_HUMAN	CMPK2	449	49448.3	UMP-CMP kinase 2, mitochondrial	0	0	0	3	6.2	1.1e-06	*
Q5GFL6	VWA2_HUMAN	VWA2	755	82013	von Willebrand factor A domain-containing protein 2	1	1.2	8.6e-05	0	0	0
Q5H9F3	BCORL_HUMAN	BCORL1	1711	182528	BCL-6 corepressor-like protein 1	0	0	0	1	0.8	2.1e-05	*
Q5J8M3	EMC4_HUMAN	EMC4	183	20086.8	ER membrane protein complex subunit 4	0	0	0	1	6.6	1.5e-05	*
Q5JPH6	SYEM_HUMAN	EARS2	523	58689.1	Probable glutamate--tRNA ligase, mitochondrial	0	0	0	1	2.5	1.3e-10	*
Q5JQF8	PAP1M_HUMAN	PABPC1L2A	200	22799.2	Polyadenylate-binding protein 1-like 2	0	0	0	2	7.5	7.1e-07	*
Q5JRA6	TGO1_HUMAN	MIA3	1907	213704	Transport and Golgi organization protein 1 homolog	0	0	0	1	0.6	2.8e-07	*
Q5JRX3	PREP_HUMAN	PITRM1	1037	117414	Presequence protease, mitochondrial	1	1	3.5e-05	0	0	0
Q5JSH3	WDR44_HUMAN	WDR44	913	101367	WD repeat-containing protein 44	1	1	0.00033	8	13	7.6e-08
Q5JTJ3	COA6_HUMAN	COA6	125	14116.2	Cytochrome c oxidase assembly factor 6 homolog	0	0	0	1	10.4	8.4e-05	*
Q5JTV8	TOIP1_HUMAN	TOR1AIP1	583	66248.9	Torsin-1A-interacting protein 1	0	0	0	2	3.4	2e-08	*
Q5JTZ9	SYAM_HUMAN	AARS2	985	107341	Alanine--tRNA ligase, mitochondrial	0	0	0	2	2.4	3.5e-05	*
Q5MIZ7	P4R3B_HUMAN	PPP4R3B	849	97459.1	Serine/threonine-protein phosphatase 4 regulatory subunit 3B	0	0	0	1	1.1	0.00025	*
Q5NUL3	FFAR4_HUMAN	FFAR4	377	42241.7	Free fatty acid receptor 4	0	0	0	2	4	0.00013	*
Q5QJE6	TDIF2_HUMAN	DNTTIP2	756	84469.7	Deoxynucleotidyltransferase terminal-interacting protein 2	0	0	0	3	6	5.7e-12	*
Q5SSJ5	HP1B3_HUMAN	HP1BP3	553	61207.5	Heterochromatin protein 1-binding protein 3	0	0	0	4	11.6	1.2e-09	*
Q5SW79	CE170_HUMAN	CEP170	1584	175294	Centrosomal protein of 170 kDa	0	0	0	2	0.9	2.9e-08	*
Q5T160	SYRM_HUMAN	RARS2	578	65505.9	Probable arginine--tRNA ligase, mitochondrial	0	0	0	1	1.7	0.00044	*
Q5T1M5	FKB15_HUMAN	FKBP15	1219	133631	FK506-binding protein 15	0	0	0	1	1.1	1.2e-07	*
Q5T200	ZC3HD_HUMAN	ZC3H13	1668	196637	Zinc finger CCCH domain-containing protein 13	0	0	0	2	1.5	2e-12	*
Q5T4S7	UBR4_HUMAN	UBR4	5183	573846	E3 ubiquitin-protein ligase UBR4	0	0	0	2	0.4	3.9e-08	*
Q5T6F2	UBAP2_HUMAN	UBAP2	1119	117116	Ubiquitin-associated protein 2	0	0	0	2	2.3	6.5e-13	*
Q5T6V5	QSPP_HUMAN	C9orf64	341	39028.9	Queuosine salvage protein	0	0	0	2	5.3	1e-06	*
Q5T749	KPRP_HUMAN	KPRP	579	64136.4	Keratinocyte proline-rich protein	4	6.9	3.7e-11	2	7.3	6.4e-16
Q5T750	XP32_HUMAN	XP32	250	26238.4	Skin-specific protein 32	2	8.4	1.8e-14	1	3.2	4e-05
Q5T8P6	RBM26_HUMAN	RBM26	1007	113598	RNA-binding protein 26	0	0	0	2	2.9	7e-13	*
Q5T9A4	ATD3B_HUMAN	ATAD3B	648	72573.6	ATPase family AAA domain-containing protein 3B	0	0	0	20	13.7	2e-09	*
Q5TC12	ATPF1_HUMAN	ATPAF1	328	36436.9	ATP synthase mitochondrial F1 complex assembly factor 1	0	0	0	1	3.4	2.3e-05	*
Q5TDH0	DDI2_HUMAN	DDI2	399	44523	Protein DDI1 homolog 2	1	2	6.5e-05	1	2	0.0023
Q5THK1	PR14L_HUMAN	PRR14L	2151	237302	Protein PRR14L	0	0	0	2	1.3	6.9e-11	*
Q5TZA2	CROCC_HUMAN	CROCC	2017	228525	Rootletin	0	0	0	1	0.4	0.0019	*
Q5VTB9	RN220_HUMAN	RNF220	566	62765.8	E3 ubiquitin-protein ligase RNF220	0	0	0	1	1.8	2.8e-05	*
Q5VTR2	BRE1A_HUMAN	RNF20	975	113663	E3 ubiquitin-protein ligase BRE1A	0	0	0	4	5.6	7.2e-09	*
Q5VV67	PPRC1_HUMAN	PPRC1	1664	177546	Peroxisome proliferator-activated receptor gamma coactivator-related protein 1	0	0	0	1	0.5	0.00013	*
Q5VVQ6	OTU1_HUMAN	YOD1	348	38322.7	Ubiquitin thioesterase OTU1	0	0	0	2	4.9	2.2e-06	*
Q5VW32	BROX_HUMAN	BROX	411	46476.5	BRO1 domain-containing protein BROX	2	3.2	0.0012	1	2.7	0.0011
Q5VW38	GP107_HUMAN	GPR107	600	66991	Protein GPR107	0	0	0	1	1.8	0.00011	*
Q5VWZ2	LYPL1_HUMAN	LYPLAL1	237	26316.7	Lysophospholipase-like protein 1	1	4.6	8.1e-05	1	4.6	1.8e-07
Q5VY09	IER5_HUMAN	IER5	327	33704	Immediate early response gene 5 protein	0	0	0	1	6.4	4.4e-15	*
Q5VYK3	ECM29_HUMAN	ECM29	1845	204293	Proteasome-associated protein ECM29 homolog	5	2.9	8.2e-08	7	4.6	5.2e-13
Q5W0Z9	ZDH20_HUMAN	ZDHHC20	365	42278	Probable palmitoyltransferase ZDHHC20	0	0	0	1	5.2	0.00068	*
Q5XKE5	K2C79_HUMAN	KRT79	535	57836.1	Keratin, type II cytoskeletal 79	17	8	2.9e-08	13	6	4.3e-08
Q5XKP0	MIC13_HUMAN	MIC13	118	13087.4	MICOS complex subunit MIC13	0	0	0	1	5.9	0.00013	*
Q63HM2	PCX4_HUMAN	PCNX4	1172	132703	Pecanex-like protein 4	1	0.9	8.2e-05	2	0.9	0.00013
Q641Q2	WAC2A_HUMAN	WASHC2A	1341	147185	WASH complex subunit 2A	0	0	0	2	1.8	2.1e-08	*
Q66PJ3	AR6P4_HUMAN	ARL6IP4	421	44915.8	ADP-ribosylation factor-like protein 6-interacting protein 4	1	3.8	1.3e-08	1	3.8	1.3e-12
Q68CQ4	DIEXF_HUMAN	DIEXF	756	87055.8	Digestive organ expansion factor homolog	0	0	0	1	1.5	6e-06	*
Q68E01	INT3_HUMAN	INTS3	1043	118071	Integrator complex subunit 3	0	0	0	2	3.8	4e-18	*
Q6DD88	ATLA3_HUMAN	ATL3	541	60542.5	Atlastin-3	0	0	0	1	1.8	0.0013	*
Q6DN03	H2B2C_HUMAN	HIST2H2BC	193	21472.3	Putative histone H2B type 2-C	0	0	0	1	4.7	7.9e-06	*
Q6EEV4	GL1AD_HUMAN	POLR2M	148	15131.1	DNA-directed RNA polymerase II subunit GRINL1A, isoforms 4/5	0	0	0	1	8.8	4.6e-09	*
Q6FI81	CPIN1_HUMAN	CIAPIN1	312	33582.6	Anamorsin	0	0	0	2	7.4	5.1e-07	*
Q6FIF0	ZFAN6_HUMAN	ZFAND6	208	22555.3	AN1-type zinc finger protein 6	0	0	0	4	16.3	2.4e-09	*
Q6IA86	ELP2_HUMAN	ELP2	826	92500.9	Elongator complex protein 2	1	1.6	7.2e-11	2	2.4	2.2e-05
Q6IAA8	LTOR1_HUMAN	LAMTOR1	161	17745	Ragulator complex protein LAMTOR1	0	0	0	1	7.5	5.2e-05	*
Q6IBS0	TWF2_HUMAN	TWF2	349	39548.4	Twinfilin-2	0	0	0	1	2.9	1.7e-07	*
Q6IQ49	SDE2_HUMAN	SDE2	451	49742.4	Protein SDE2 homolog	0	0	0	3	7.5	1.6e-11	*
Q6JBY9	CPZIP_HUMAN	RCSD1	416	44504.3	CapZ-interacting protein	0	0	0	5	18	7.8e-14	*
Q6KB66	K2C80_HUMAN	KRT80	452	50525.7	Keratin, type II cytoskeletal 80	2	4.9	1.5e-09	1	2.7	1.2e-08
Q6KC79	NIPBL_HUMAN	NIPBL	2804	316054	Nipped-B-like protein	0	0	0	1	0.6	4.6e-07	*
Q6L8Q7	PDE12_HUMAN	PDE12	609	67352.1	2',5'-phosphodiesterase 12	0	0	0	1	1.6	4.7e-06	*
Q6NUK1	SCMC1_HUMAN	SLC25A24	477	53354.9	Calcium-binding mitochondrial carrier protein SCaMC-1	0	0	0	3	5.9	4.4e-13	*
Q6NUQ4	TM214_HUMAN	TMEM214	689	77151.3	Transmembrane protein 214	0	0	0	1	1.5	6.6e-09	*
Q6NXT6	TAPT1_HUMAN	TAPT1	567	64260.2	Transmembrane anterior posterior transformation protein 1 homolog	0	0	0	1	4.1	8.7e-11	*
Q6NYC8	PPR18_HUMAN	PPP1R18	613	67943.1	Phostensin	0	0	0	1	1.6	0.002	*
Q6NZ67	MZT2B_HUMAN	MZT2B	158	16225.8	Mitotic-spindle organizing protein 2B	0	0	0	1	13.9	2.9e-07	*
Q6NZY4	ZCHC8_HUMAN	ZCCHC8	707	78578	Zinc finger CCHC domain-containing protein 8	0	0	0	1	2.3	3.2e-11	*
Q6P1J9	CDC73_HUMAN	CDC73	531	60577.1	Parafibromin	0	0	0	2	3.4	1.8e-09	*
Q6P1K2	PMF1_HUMAN	PMF1	205	23339.5	Polyamine-modulated factor 1	0	0	0	4	15.1	1.3e-19	*
Q6P1L5	F117B_HUMAN	FAM117B	589	61968.4	Protein FAM117B	0	0	0	1	2.9	9.3e-13	*
Q6P1N0	C2D1A_HUMAN	CC2D1A	951	104063	Coiled-coil and C2 domain-containing protein 1A	0	0	0	1	0.8	0.0024	*
Q6P2E9	EDC4_HUMAN	EDC4	1401	151662	Enhancer of mRNA-decapping protein 4	0	0	0	4	3.4	6.5e-13	*
Q6P2Q9	PRP8_HUMAN	PRPF8	2335	273603	Pre-mRNA-processing-splicing factor 8	0	0	0	1	0.5	2.4e-06	*
Q6PCD5	RFWD3_HUMAN	RFWD3	774	85094.6	E3 ubiquitin-protein ligase RFWD3	0	0	0	1	1.9	6.4e-10	*
Q6PI48	SYDM_HUMAN	DARS2	645	73563.3	Aspartate--tRNA ligase, mitochondrial	0	0	0	2	2.3	0.00027	*
Q6PJ69	TRI65_HUMAN	TRIM65	517	57353.9	Tripartite motif-containing protein 65	0	0	0	1	1.7	5.7e-05	*
Q6PJG6	BRAT1_HUMAN	BRAT1	821	88119.9	BRCA1-associated ATM activator 1	0	0	0	1	1.3	2.9e-07	*
Q6PJT7	ZC3HE_HUMAN	ZC3H14	736	82876.4	Zinc finger CCCH domain-containing protein 14	0	0	0	4	6	6.1e-12	*
Q6PJW8	CNST_HUMAN	CNST	725	79597.6	Consortin	0	0	0	2	3.2	8.1e-10	*
Q6PKG0	LARP1_HUMAN	LARP1	1096	123511	La-related protein 1	2	1.6	6.5e-07	6	6	3.9e-11
Q6PL24	TMED8_HUMAN	TMED8	325	35740.8	Protein TMED8	0	0	0	1	3.7	6.4e-09	*
Q6QNY1	BL1S2_HUMAN	BLOC1S2	142	15961.3	Biogenesis of lysosome-related organelles complex 1 subunit 2	0	0	0	1	8.5	5e-06	*
Q6UB35	C1TM_HUMAN	MTHFD1L	978	105791	Monofunctional C1-tetrahydrofolate synthase, mitochondrial	0	0	0	3	3.2	7.5e-08	*
Q6UN15	FIP1_HUMAN	FIP1L1	594	66526.9	Pre-mRNA 3'-end-processing factor FIP1	0	0	0	4	9.1	1.2e-13	*
Q6UWL2	SUSD1_HUMAN	SUSD1	747	82710.6	Sushi domain-containing protein 1	0	0	0	1	1.7	4.3e-13	*
Q6UWP7	LCLT1_HUMAN	LCLAT1	414	48920.7	Lysocardiolipin acyltransferase 1	0	0	0	1	2.4	0.00013	*
Q6UWP8	SBSN_HUMAN	SBSN	590	60541.3	Suprabasin	0	0	0	2	5.4	5.4e-14	*
Q6UX04	CWC27_HUMAN	CWC27	472	53847.5	Peptidyl-prolyl cis-trans isomerase CWC27 homolog	0	0	0	1	3.4	5.5e-09	*
Q6VMQ6	MCAF1_HUMAN	ATF7IP	1270	136395	Activating transcription factor 7-interacting protein 1	0	0	0	8	3.2	1.5e-10	*
Q6VN20	RBP10_HUMAN	RANBP10	620	67257.3	Ran-binding protein 10	0	0	0	2	7.6	5.3e-08	*
Q6WKZ4	RFIP1_HUMAN	RAB11FIP1	1283	137168	Rab11 family-interacting protein 1	0	0	0	2	2.4	3.8e-10	*
Q6Y7W6	GGYF2_HUMAN	GIGYF2	1299	150071	GRB10-interacting GYF protein 2	0	0	0	1	1	1.4e-12	*
Q6YN16	HSDL2_HUMAN	HSDL2	418	45395.2	Hydroxysteroid dehydrogenase-like protein 2	0	0	0	2	4.8	8.1e-06	*
Q6ZMG9	CERS6_HUMAN	CERS6	384	44890.4	Ceramide synthase 6	1	1.8	0.00035	0	0	0
Q6ZN18	AEBP2_HUMAN	AEBP2	517	54467	Zinc finger protein AEBP2	0	0	0	1	4.6	8.7e-13	*
Q6ZN55	ZN574_HUMAN	ZNF574	896	98901.1	Zinc finger protein 574	0	0	0	1	1.7	1.4e-05	*
Q6ZVX7	FBX50_HUMAN	NCCRP1	275	30847.3	F-box only protein 50	0	0	0	1	4	0.0019	*
Q6ZWJ1	STXB4_HUMAN	STXBP4	553	61662.3	Syntaxin-binding protein 4	0	0	0	1	2.2	1e-05	*
Q6ZYL4	TF2H5_HUMAN	GTF2H5	71	8053.5	General transcription factor IIH subunit 5	0	0	0	1	15.5	0.00025	*
Q712K3	UB2R2_HUMAN	UBE2R2	238	27166.2	Ubiquitin-conjugating enzyme E2 R2	0	0	0	2	8	1.6e-06	*
Q71F23	CENPU_HUMAN	CENPU	418	47522	Centromere protein U	0	0	0	1	2.4	0.00034	*
Q71RC2	LARP4_HUMAN	LARP4	724	80596.7	La-related protein 4	0	0	0	2	2.8	0.00047	*
Q71UM5	RS27L_HUMAN	RPS27L	84	9477.3	40S ribosomal protein S27-like	0	0	0	4	38.1	3.5e-11	*
Q7KZ85	SPT6H_HUMAN	SUPT6H	1726	199074	Transcription elongation factor SPT6	0	0	0	4	3.4	3.1e-22	*
Q7KZF4	SND1_HUMAN	SND1	910	101998	Staphylococcal nuclease domain-containing protein 1	12	12.2	6.7e-13	25	24.5	6.4e-15
Q7L014	DDX46_HUMAN	DDX46	1031	117363	Probable ATP-dependent RNA helicase DDX46	2	1.8	2.3e-05	5	5	7.1e-09
Q7L0Y3	MRRP1_HUMAN	TRMT10C	403	47347.4	Mitochondrial ribonuclease P protein 1	0	0	0	7	17.6	2.7e-13	*
Q7L1Q6	BZW1_HUMAN	BZW1	419	48043.6	Basic leucine zipper and W2 domain-containing protein 1	4	8.1	4e-06	6	12.9	3.1e-06
Q7L1V2	MON1B_HUMAN	MON1B	547	59217.8	Vacuolar fusion protein MON1 homolog B	0	0	0	1	5.3	3.8e-09	*
Q7L2E3	DHX30_HUMAN	DHX30	1194	133939	Putative ATP-dependent RNA helicase DHX30	0	0	0	1	0.7	1.4e-05	*
Q7L2H7	EIF3M_HUMAN	EIF3M	374	42503.3	Eukaryotic translation initiation factor 3 subunit M	0	0	0	3	10.2	6.1e-12	*
Q7L2J0	MEPCE_HUMAN	MEPCE	689	74355.8	7SK snRNA methylphosphate capping enzyme	0	0	0	3	6.7	9.3e-08	*
Q7L4I2	RSRC2_HUMAN	RSRC2	434	50560.1	Arginine/serine-rich coiled-coil protein 2	1	3.7	3.1e-08	0	0	0
Q7L590	MCM10_HUMAN	MCM10	875	98183.9	Protein MCM10 homolog	0	0	0	1	0.9	1.5e-05	*
Q7L5D6	GET4_HUMAN	GET4	327	36504.6	Golgi to ER traffic protein 4 homolog	0	0	0	1	4.3	1.5e-08	*
Q7LFL8	CXXC5_HUMAN	CXXC5	322	32977.7	CXXC-type zinc finger protein 5	0	0	0	5	9.6	1.5e-11	*
Q7RTS7	K2C74_HUMAN	KRT74	529	57865.9	Keratin, type II cytoskeletal 74	9	7.4	1.8e-07	12	7.2	4.8e-09
Q7RTV0	PHF5A_HUMAN	PHF5A	110	12405.6	PHD finger-like domain-containing protein 5A	1	7.3	0.00046	2	19.1	1.9e-12
Q7Z2K8	GRIN1_HUMAN	GPRIN1	1008	102400	G protein-regulated inducer of neurite outgrowth 1	0	0	0	1	1.2	0.00062	*
Q7Z2T5	TRM1L_HUMAN	TRMT1L	733	81748.1	TRMT1-like protein	0	0	0	1	1.1	7.8e-06	*
Q7Z2W4	ZCCHV_HUMAN	ZC3HAV1	902	101432	Zinc finger CCCH-type antiviral protein 1	0	0	0	6	6.5	2.9e-08	*
Q7Z388	D19L4_HUMAN	DPY19L4	723	83756.4	Probable C-mannosyltransferase DPY19L4	0	0	0	1	1.7	3.1e-08	*
Q7Z3T8	ZFY16_HUMAN	ZFYVE16	1539	168905	Zinc finger FYVE domain-containing protein 16	0	0	0	1	0.5	0.00098	*
Q7Z3Y7	K1C28_HUMAN	KRT28	464	50567.8	Keratin, type I cytoskeletal 28	23	6.9	8e-09	12	7.1	8.6e-09
Q7Z3Y8	K1C27_HUMAN	KRT27	459	49822.8	Keratin, type I cytoskeletal 27	16	5.4	8e-09	8	5.4	8.6e-09
Q7Z3Z0	K1C25_HUMAN	KRT25	450	49318.3	Keratin, type I cytoskeletal 25	14	4	1.7e-07	7	4	3.8e-07
Q7Z417	NUFP2_HUMAN	NUFIP2	695	76121.7	Nuclear fragile X mental retardation-interacting protein 2	0	0	0	3	8.2	9.3e-17	*
Q7Z434	MAVS_HUMAN	MAVS	540	56528.6	Mitochondrial antiviral-signaling protein	0	0	0	6	16.9	1.6e-15	*
Q7Z478	DHX29_HUMAN	DHX29	1369	155237	ATP-dependent RNA helicase DHX29	0	0	0	1	0.7	0.00017	*
Q7Z4H3	HDDC2_HUMAN	HDDC2	204	23390.7	HD domain-containing protein 2	0	0	0	1	5.4	2.4e-09	*
Q7Z4Q2	HEAT3_HUMAN	HEATR3	680	74583.4	HEAT repeat-containing protein 3	0	0	0	1	2.4	7.2e-11	*
Q7Z4V5	HDGR2_HUMAN	HDGFL2	671	74317.4	Hepatoma-derived growth factor-related protein 2	1	1	0.0008	2	4	5.5e-12
Q7Z4W1	DCXR_HUMAN	DCXR	244	25913.3	L-xylulose reductase	0	0	0	3	12.3	0.00013	*
Q7Z569	BRAP_HUMAN	BRAP	592	67305.2	BRCA1-associated protein	0	0	0	2	4.1	7e-09	*
Q7Z5H4	VN1R5_HUMAN	VN1R5	357	40779	Vomeronasal type-1 receptor 5	0	0	0	1	2	0.00074	*
Q7Z5K2	WAPL_HUMAN	WAPL	1190	132947	Wings apart-like protein homolog	0	0	0	2	2.1	9.5e-16	*
Q7Z5L2	R3HCL_HUMAN	R3HCC1L	792	87884.6	Coiled-coil domain-containing protein R3HCC1L	0	0	0	1	2	3.4e-10	*
Q7Z5L9	I2BP2_HUMAN	IRF2BP2	587	61025.2	Interferon regulatory factor 2-binding protein 2	0	0	0	1	3.7	1.5e-08	*
Q7Z6E9	RBBP6_HUMAN	RBBP6	1792	201566	E3 ubiquitin-protein ligase RBBP6	0	0	0	2	1.7	1.8e-12	*
Q7Z6Z7	HUWE1_HUMAN	HUWE1	4374	481895	E3 ubiquitin-protein ligase HUWE1	0	0	0	2	0.7	9.9e-10	*
Q7Z739	YTHD3_HUMAN	YTHDF3	585	63861.8	YTH domain-containing family protein 3	1	1.5	1.8e-05	0	0	0
Q7Z794	K2C1B_HUMAN	KRT77	578	61901.9	Keratin, type II cytoskeletal 1b	33	29.2	8.6e-10	14	9.7	3.8e-09
Q7Z7F0	BLOM7_HUMAN	KIAA0907	614	64845.8	Protein BLOM7	0	0	0	2	3.7	4.3e-07	*
Q7Z7K0	COXM1_HUMAN	CMC1	106	12489.8	COX assembly mitochondrial protein homolog	0	0	0	1	8.5	1.2e-05	*
Q86SX6	GLRX5_HUMAN	GLRX5	157	16628	Glutaredoxin-related protein 5, mitochondrial	0	0	0	1	8.9	9.3e-10	*
Q86U38	NOP9_HUMAN	NOP9	636	69438.3	Nucleolar protein 9	0	0	0	1	2	3.8e-06	*
Q86U42	PABP2_HUMAN	PABPN1	306	32749.3	Polyadenylate-binding protein 2	3	8.2	8.5e-11	11	27.8	4.1e-17
Q86UA1	PRP39_HUMAN	PRPF39	669	78430.4	Pre-mRNA-processing factor 39	0	0	0	1	2.2	2.2e-08	*
Q86UE4	LYRIC_HUMAN	MTDH	582	63837.4	Protein LYRIC	0	0	0	9	18.2	6.8e-12	*
Q86UK7	ZN598_HUMAN	ZNF598	904	98637.9	E3 ubiquitin-protein ligase ZNF598	0	0	0	1	1.3	7.2e-09	*
Q86UP2	KTN1_HUMAN	KTN1	1357	156276	Kinectin	1	0.7	1.7e-05	4	3.5	1e-08
Q86VM9	ZCH18_HUMAN	ZC3H18	953	106379	Zinc finger CCCH domain-containing protein 18	0	0	0	4	5.6	5.2e-13	*
Q86VP1	TAXB1_HUMAN	TAX1BP1	789	90877.9	Tax1-binding protein 1	0	0	0	2	2.4	2.7e-06	*
Q86VP6	CAND1_HUMAN	CAND1	1230	136377	Cullin-associated NEDD8-dissociated protein 1	9	5.5	6.7e-07	17	13.9	6.2e-12
Q86VS8	HOOK3_HUMAN	HOOK3	718	83126.5	Protein Hook homolog 3	0	0	0	3	4.5	2.6e-11	*
Q86VY4	TSYL5_HUMAN	TSPYL5	417	45143.8	Testis-specific Y-encoded-like protein 5	0	0	0	3	9.1	8.3e-09	*
Q86WB0	NIPA_HUMAN	ZC3HC1	502	55262	Nuclear-interacting partner of ALK	0	0	0	6	16.3	3e-12	*
Q86X55	CARM1_HUMAN	CARM1	608	65854.3	Histone-arginine methyltransferase CARM1	0	0	0	1	5.9	1e-13	*
Q86XP3	DDX42_HUMAN	DDX42	938	102976	ATP-dependent RNA helicase DDX42	0	0	0	2	3.6	2.6e-07	*
Q86Y56	DAAF5_HUMAN	DNAAF5	855	93522	Dynein assembly factor 5, axonemal	0	0	0	6	5.5	9.4e-06	*
Q86Y82	STX12_HUMAN	STX12	276	31642.2	Syntaxin-12	0	0	0	1	5.4	0.00019	*
Q86YP4	P66A_HUMAN	GATAD2A	633	68063.3	Transcriptional repressor p66-alpha	1	1.9	7.2e-05	7	10.9	1.2e-06
Q86YZ3	HORN_HUMAN	HRNR	2850	282392	Hornerin	10	4.7	6.8e-19	5	3.3	1.5e-15
Q8IUR7	ARMC8_HUMAN	ARMC8	673	75510	Armadillo repeat-containing protein 8	0	0	0	1	1.8	1.5e-11	*
Q8IV08	PLD3_HUMAN	PLD3	490	54705.8	Phospholipase D3	0	0	0	1	2	0.00048	*
Q8IV48	ERI1_HUMAN	ERI1	349	40064.3	3'-5' exoribonuclease 1	0	0	0	1	4.3	2e-11	*
Q8IVD9	NUDC3_HUMAN	NUDCD3	361	40822.4	NudC domain-containing protein 3	0	0	0	2	5.5	0.00033	*
Q8IVM0	CCD50_HUMAN	CCDC50	306	35822.3	Coiled-coil domain-containing protein 50	0	0	0	1	5.9	8e-09	*
Q8IVT5	KSR1_HUMAN	KSR1	923	102161	Kinase suppressor of Ras 1	0	0	0	1	2.3	3.4e-09	*
Q8IVV2	LOXH1_HUMAN	LOXHD1	1947	221949	Lipoxygenase homology domain-containing protein 1	0	0	0	1	0.4	0.00073	*
Q8IW41	MAPK5_HUMAN	MAPKAPK5	473	54220.9	MAP kinase-activated protein kinase 5	0	0	0	1	1.7	6.6e-07	*
Q8IWD4	CC117_HUMAN	CCDC117	279	30541.6	Coiled-coil domain-containing protein 117	0	0	0	1	4.3	3.6e-06	*
Q8IWJ2	GCC2_HUMAN	GCC2	1684	195911	GRIP and coiled-coil domain-containing protein 2	0	0	0	2	1.1	3.6e-07	*
Q8IWX8	CHERP_HUMAN	CHERP	916	103703	Calcium homeostasis endoplasmic reticulum protein	0	0	0	5	3.1	7.1e-08	*
Q8IWZ3	ANKH1_HUMAN	ANKHD1	2542	269460	Ankyrin repeat and KH domain-containing protein 1	0	0	0	9	3	1.1e-13	*
Q8IWZ8	SUGP1_HUMAN	SUGP1	645	72471.5	SURP and G-patch domain-containing protein 1	0	0	0	3	5.6	2.8e-07	*
Q8IX90	SKA3_HUMAN	SKA3	412	46359.7	Spindle and kinetochore-associated protein 3	0	0	0	1	3.2	1.4e-10	*
Q8IXH7	NELFD_HUMAN	NELFCD	590	66247.2	Negative elongation factor C/D	1	2.4	4.9e-05	0	0	0
Q8IXI1	MIRO2_HUMAN	RHOT2	618	68118.4	Mitochondrial Rho GTPase 2	0	0	0	1	1.5	2e-05	*
Q8IY67	RAVR1_HUMAN	RAVER1	606	63877.6	Ribonucleoprotein PTB-binding 1	1	2.1	1.8e-07	1	2.1	2.2e-10
Q8IYB3	SRRM1_HUMAN	SRRM1	904	102336	Serine/arginine repetitive matrix protein 1	5	6.2	6.5e-12	3	3.7	2.6e-08
Q8IYB9	ZN595_HUMAN	ZNF595	648	74290.7	Zinc finger protein 595	0	0	0	3	4.8	8.8e-09	*
Q8IYI6	EXOC8_HUMAN	EXOC8	725	81799.8	Exocyst complex component 8	0	0	0	1	1.9	7.1e-09	*
Q8IYK4	GT252_HUMAN	COLGALT2	626	72925	Procollagen galactosyltransferase 2	0	0	0	1	1.6	0.0014	*
Q8IYN2	TCAL8_HUMAN	TCEAL8	117	13616.2	Transcription elongation factor A protein-like 8	0	0	0	6	56.4	1.2e-17	*
Q8IYW5	RN168_HUMAN	RNF168	571	65020.5	E3 ubiquitin-protein ligase RNF168	0	0	0	1	3	2.6e-13	*
Q8IZ07	AN13A_HUMAN	ANKRD13A	590	67619.6	Ankyrin repeat domain-containing protein 13A	0	0	0	1	2.2	2.1e-05	*
Q8IZ69	TRM2A_HUMAN	TRMT2A	625	68726.2	tRNA (uracil-5-)-methyltransferase homolog A	0	0	0	1	1.8	7.1e-07	*
Q8IZ73	RUSD2_HUMAN	RPUSD2	545	61312	RNA pseudouridylate synthase domain-containing protein 2	0	0	0	1	2.4	7.3e-06	*
Q8N0U8	VKORL_HUMAN	VKORC1L1	176	19835.9	Vitamin K epoxide reductase complex subunit 1-like protein 1	0	0	0	1	5.7	0.00013	*
Q8N0X7	SPART_HUMAN	SPART	666	72833.6	Spartin	0	0	0	1	2.3	1e-07	*
Q8N108	MIER1_HUMAN	MIER1	512	57983.7	Mesoderm induction early response protein 1	0	0	0	3	10.5	3.4e-09	*
Q8N163	CCAR2_HUMAN	CCAR2	923	102902	Cell cycle and apoptosis regulator protein 2	2	2	4e-06	5	4.6	5.6e-12
Q8N196	SIX5_HUMAN	SIX5	739	74562.1	Homeobox protein SIX5	2	2.7	1.3e-05	0	0	0
Q8N1F7	NUP93_HUMAN	NUP93	819	93489.1	Nuclear pore complex protein Nup93	0	0	0	6	7.3	7e-07	*
Q8N1G0	ZN687_HUMAN	ZNF687	1237	129530	Zinc finger protein 687	0	0	0	3	3.2	6.9e-13	*
Q8N1G2	CMTR1_HUMAN	CMTR1	835	95321.6	Cap-specific mRNA (nucleoside-2'-O-)-methyltransferase 1	0	0	0	1	1.9	8.4e-13	*
Q8N1G4	LRC47_HUMAN	LRRC47	583	63473.5	Leucine-rich repeat-containing protein 47	1	1.2	0.00012	2	3.9	1.3e-07
Q8N1N4	K2C78_HUMAN	KRT78	520	56866.3	Keratin, type II cytoskeletal 78	8	9.2	1.8e-07	7	6.3	4.8e-09
Q8N257	H2B3B_HUMAN	HIST3H2BB	126	13908.2	Histone H2B type 3-B	0	0	0	3	15.9	6.2e-08	*
Q8N2F6	ARM10_HUMAN	ARMC10	343	37540.3	Armadillo repeat-containing protein 10	0	0	0	1	2	6.3e-05	*
Q8N2U0	TM256_HUMAN	TMEM256	113	11741.7	Transmembrane protein 256	1	8	0.0004	1	8	3.3e-05
Q8N392	RHG18_HUMAN	ARHGAP18	663	74977.4	Rho GTPase-activating protein 18	0	0	0	3	5.1	1.7e-07	*
Q8N3D4	EH1L1_HUMAN	EHBP1L1	1523	161856	EH domain-binding protein 1-like protein 1	0	0	0	3	3.2	1.7e-13	*
Q8N3J3	CQ053_HUMAN	C17orf53	647	69771.6	Uncharacterized protein C17orf53	0	0	0	1	1.5	0.00011	*
Q8N3X1	FNBP4_HUMAN	FNBP4	1017	110267	Formin-binding protein 4	0	0	0	1	1.5	1e-12	*
Q8N4Q1	MIA40_HUMAN	CHCHD4	142	15996.5	Mitochondrial intermembrane space import and assembly protein 40	2	12	8.3e-07	5	40.1	5e-09
Q8N4S0	CCD82_HUMAN	CCDC82	544	64002.6	Coiled-coil domain-containing protein 82	0	0	0	1	2	1.1e-06	*
Q8N5A5	ZGPAT_HUMAN	ZGPAT	531	57359.1	Zinc finger CCCH-type with G patch domain-containing protein	0	0	0	1	1.9	1.1e-06	*
Q8N5K1	CISD2_HUMAN	CISD2	135	15278.3	CDGSH iron-sulfur domain-containing protein 2	0	0	0	2	5.9	0.0013	*
Q8N5P1	ZC3H8_HUMAN	ZC3H8	291	33576.1	Zinc finger CCCH domain-containing protein 8	0	0	0	1	5.5	1.7e-07	*
Q8N684	CPSF7_HUMAN	CPSF7	471	52050.5	Cleavage and polyadenylation specificity factor subunit 7	0	0	0	2	4.7	1.3e-08	*
Q8N6H7	ARFG2_HUMAN	ARFGAP2	521	56720.8	ADP-ribosylation factor GTPase-activating protein 2	0	0	0	3	5	1.4e-09	*
Q8N6M0	OTU6B_HUMAN	OTUD6B	293	33812.9	OTU domain-containing protein 6B	0	0	0	1	4.4	8.9e-08	*
Q8N6R0	MET13_HUMAN	METTL13	699	78768.6	Methyltransferase-like protein 13	0	0	0	1	1.1	0.0029	*
Q8N6T3	ARFG1_HUMAN	ARFGAP1	406	44668.3	ADP-ribosylation factor GTPase-activating protein 1	0	0	0	1	2.2	9e-06	*
Q8N766	EMC1_HUMAN	EMC1	993	111760	ER membrane protein complex subunit 1	0	0	0	1	1.3	2.2e-07	*
Q8N806	UBR7_HUMAN	UBR7	425	47999.3	Putative E3 ubiquitin-protein ligase UBR7	0	0	0	3	5.9	2.2e-15	*
Q8N8R3	MCATL_HUMAN	SLC25A29	303	32062.5	Mitochondrial basic amino acids transporter	0	0	0	1	3	0.00051	*
Q8N9N8	EIF1A_HUMAN	EIF1AD	165	19053.2	Probable RNA-binding protein EIF1AD	0	0	0	2	14.5	4.2e-11	*
Q8NAF0	ZN579_HUMAN	ZNF579	562	60509.8	Zinc finger protein 579	0	0	0	1	2.7	3e-11	*
Q8NBJ4	GOLM1_HUMAN	GOLM1	401	45333.6	Golgi membrane protein 1	0	0	0	1	3.7	0.0015	*
Q8NBJ5	GT251_HUMAN	COLGALT1	622	71636.7	Procollagen galactosyltransferase 1	0	0	0	2	2.9	1.6e-08	*
Q8NBM4	UBAC2_HUMAN	UBAC2	344	38963.9	Ubiquitin-associated domain-containing protein 2	0	0	0	2	5.2	0.00018	*
Q8NBN3	TM87A_HUMAN	TMEM87A	555	63430.6	Transmembrane protein 87A	0	0	0	1	2.2	2.1e-05	*
Q8NBN7	RDH13_HUMAN	RDH13	331	35932.5	Retinol dehydrogenase 13	0	0	0	1	3.3	1e-06	*
Q8NBQ5	DHB11_HUMAN	HSD17B11	300	32936.1	Estradiol 17-beta-dehydrogenase 11	0	0	0	2	8.7	6.2e-09	*
Q8NBS9	TXND5_HUMAN	TXNDC5	432	47629.3	Thioredoxin domain-containing protein 5	4	9	1.8e-15	7	16.4	4.4e-18
Q8NBT2	SPC24_HUMAN	SPC24	197	22478.4	Kinetochore protein Spc24	0	0	0	1	5.1	1.9e-06	*
Q8NBU5	ATAD1_HUMAN	ATAD1	361	40744.4	ATPase family AAA domain-containing protein 1	0	0	0	1	3.3	2.5e-06	*
Q8NBX0	SCPDL_HUMAN	SCCPDH	429	47151.8	Saccharopine dehydrogenase-like oxidoreductase	0	0	0	1	3	4.3e-05	*
Q8NC44	RETR2_HUMAN	RETREG2	543	57830.5	Reticulophagy regulator 2	0	0	0	1	2.8	4.6e-06	*
Q8NC51	PAIRB_HUMAN	SERBP1	408	44965.7	Plasminogen activator inhibitor 1 RNA-binding protein	7	16.9	7.5e-12	20	31.9	1.1e-13
Q8NC54	KCT2_HUMAN	KCT2	265	29235	Keratinocyte-associated transmembrane protein 2	0	0	0	1	4.9	1.9e-10	*
Q8NC56	LEMD2_HUMAN	LEMD2	503	56975.7	LEM domain-containing protein 2	0	0	0	2	4.6	5.2e-07	*
Q8NC60	NOA1_HUMAN	NOA1	698	78458.5	Nitric oxide-associated protein 1	0	0	0	1	2	9.2e-07	*
Q8NCE0	SEN2_HUMAN	TSEN2	465	53247.4	tRNA-splicing endonuclease subunit Sen2	0	0	0	1	2.4	6.8e-06	*
Q8NCN4	RN169_HUMAN	RNF169	708	77195	E3 ubiquitin-protein ligase RNF169	0	0	0	1	1.6	4.5e-08	*
Q8ND04	SMG8_HUMAN	SMG8	991	109685	Protein SMG8	0	0	0	1	2.4	1.9e-14	*
Q8ND24	RN214_HUMAN	RNF214	703	77668.1	RING finger protein 214	0	0	0	7	13.1	6.6e-14	*
Q8NDC0	MISSL_HUMAN	MAPK1IP1L	245	24269.4	MAPK-interacting and spindle-stabilizing protein-like	0	0	0	1	7.3	1.5e-13	*
Q8NDD1	CA131_HUMAN	C1orf131	294	32766.7	Uncharacterized protein C1orf131	0	0	0	1	3.7	1.1e-06	*
Q8NDV7	TNR6A_HUMAN	TNRC6A	1962	210299	Trinucleotide repeat-containing gene 6A protein	0	0	0	1	0.8	5.1e-07	*
Q8NDX1	PSD4_HUMAN	PSD4	1056	116250	PH and SEC7 domain-containing protein 4	0	0	0	1	1.5	6.7e-06	*
Q8NE71	ABCF1_HUMAN	ABCF1	845	95926.5	ATP-binding cassette sub-family F member 1	1	1.3	1.4e-06	7	14.1	3.7e-12
Q8NEZ5	FBX22_HUMAN	FBXO22	403	44508.8	F-box only protein 22	0	0	0	1	2	7.6e-06	*
Q8NFH4	NUP37_HUMAN	NUP37	326	36707.9	Nucleoporin Nup37	0	0	0	3	5.5	0.00046	*
Q8NFQ8	TOIP2_HUMAN	TOR1AIP2	470	51263.7	Torsin-1A-interacting protein 2	0	0	0	1	6.2	1.6e-19	*
Q8NHH9	ATLA2_HUMAN	ATL2	583	66229.8	Atlastin-2	0	0	0	1	1.7	2.4e-07	*
Q8TAF3	WDR48_HUMAN	WDR48	677	76211.1	WD repeat-containing protein 48	1	1.9	2.7e-05	0	0	0
Q8TAQ2	SMRC2_HUMAN	SMARCC2	1214	132880	SWI/SNF complex subunit SMARCC2	0	0	0	1	1.2	0.00077	*
Q8TAT6	NPL4_HUMAN	NPLOC4	608	68120.8	Nuclear protein localization protein 4 homolog	0	0	0	1	1.6	1.1e-07	*
Q8TB72	PUM2_HUMAN	PUM2	1066	114217	Pumilio homolog 2	0	0	0	3	2.9	3.3e-11	*
Q8TBB5	KLDC4_HUMAN	KLHDC4	520	57892.1	Kelch domain-containing protein 4	0	0	0	1	2.1	0.0008	*
Q8TBC4	UBA3_HUMAN	UBA3	463	51852.9	NEDD8-activating enzyme E1 catalytic subunit	0	0	0	1	2.4	1.6e-05	*
Q8TC07	TBC15_HUMAN	TBC1D15	691	79491.4	TBC1 domain family member 15	0	0	0	1	2.2	2.8e-09	*
Q8TC12	RDH11_HUMAN	RDH11	318	35386.5	Retinol dehydrogenase 11	0	0	0	1	4.4	3.5e-09	*
Q8TCS8	PNPT1_HUMAN	PNPT1	783	85951.4	Polyribonucleotide nucleotidyltransferase 1, mitochondrial	1	1.1	0.0001	0	0	0
Q8TCT9	HM13_HUMAN	HM13	377	41488.7	Minor histocompatibility antigen H13	2	5	5.2e-06	2	5	1.7e-06
Q8TD16	BICD2_HUMAN	BICD2	824	93533.9	Protein bicaudal D homolog 2	0	0	0	1	1.5	9.2e-08	*
Q8TD19	NEK9_HUMAN	NEK9	979	107169	Serine/threonine-protein kinase Nek9	0	0	0	1	0.9	0.00039	*
Q8TDP1	RNH2C_HUMAN	RNASEH2C	164	17840.3	Ribonuclease H2 subunit C	1	8.5	2.9e-09	0	0	0
Q8TEA8	DTD1_HUMAN	DTD1	209	23423.7	D-aminoacyl-tRNA deacylase 1	1	7.7	1.2e-09	1	7.7	1.8e-15
Q8TEM1	PO210_HUMAN	NUP210	1887	205113	Nuclear pore membrane glycoprotein 210	2	0.9	4.2e-05	5	2.4	1.1e-07
Q8TEQ6	GEMI5_HUMAN	GEMIN5	1508	168591	Gem-associated protein 5	0	0	0	8	5.6	2e-11	*
Q8TEX9	IPO4_HUMAN	IPO4	1081	118716	Importin-4	4	3.1	9.9e-05	8	7.8	9.5e-15
Q8TF01	PNISR_HUMAN	PNISR	805	92577.5	Arginine/serine-rich protein PNISR	0	0	0	2	2.5	3e-08	*
Q8TF05	PP4R1_HUMAN	PPP4R1	950	107005	Serine/threonine-protein phosphatase 4 regulatory subunit 1	0	0	0	1	1.1	4.2e-06	*
Q8TF72	SHRM3_HUMAN	SHROOM3	1996	216859	Protein Shroom3	2	0.5	6.1e-05	1	0.5	2.3e-05
Q8WTV0	SCRB1_HUMAN	SCARB1	552	60878.5	Scavenger receptor class B member 1	0	0	0	1	1.8	0.00024	*
Q8WU90	ZC3HF_HUMAN	ZC3H15	426	48602.9	Zinc finger CCCH domain-containing protein 15	0	0	0	1	2.1	2.3e-05	*
Q8WUD4	CCD12_HUMAN	CCDC12	166	19180.9	Coiled-coil domain-containing protein 12	0	0	0	1	6	4.4e-08	*
Q8WUM4	PDC6I_HUMAN	PDCD6IP	868	96024	Programmed cell death 6-interacting protein	7	6	1.4e-08	26	27.4	1.1e-13
Q8WUX2	CHAC2_HUMAN	CHAC2	184	20874.9	Glutathione-specific gamma-glutamylcyclotransferase 2	0	0	0	1	4.9	0.0001	*
Q8WVB6	CTF18_HUMAN	CHTF18	975	107384	Chromosome transmission fidelity protein 18 homolog	0	0	0	1	2.2	5e-11	*
Q8WVC0	LEO1_HUMAN	LEO1	666	75404.6	RNA polymerase-associated protein LEO1	0	0	0	3	3.8	3.7e-13	*
Q8WVD3	RN138_HUMAN	RNF138	245	28192.9	E3 ubiquitin-protein ligase RNF138	0	0	0	1	10.2	5.4e-13	*
Q8WVJ2	NUDC2_HUMAN	NUDCD2	157	17676	NudC domain-containing protein 2	1	7	1.8e-06	1	7	1.2e-06
Q8WVM8	SCFD1_HUMAN	SCFD1	642	72380.5	Sec1 family domain-containing protein 1	0	0	0	2	2.8	0.0001	*
Q8WVT3	TPC12_HUMAN	TRAPPC12	735	79375.8	Trafficking protein particle complex subunit 12	0	0	0	3	5.3	3.8e-08	*
Q8WVV4	POF1B_HUMAN	POF1B	589	68065.6	Protein POF1B	1	1.7	1.3e-06	0	0	0
Q8WW01	SEN15_HUMAN	TSEN15	171	18641.4	tRNA-splicing endonuclease subunit Sen15	0	0	0	1	10.5	1.1e-09	*
Q8WW12	PCNP_HUMAN	PCNP	178	18925	PEST proteolytic signal-containing nuclear protein	0	0	0	3	17.4	2.8e-12	*
Q8WW33	GTSF1_HUMAN	GTSF1	167	19266.6	Gametocyte-specific factor 1	1	4.8	9.1e-05	9	32.9	5.2e-15
Q8WWC4	MAIP1_HUMAN	MAIP1	291	32545	m-AAA protease-interacting protein 1, mitochondrial	0	0	0	1	3.1	0.00047	*
Q8WWM7	ATX2L_HUMAN	ATXN2L	1075	113374	Ataxin-2-like protein	1	1	2e-08	15	13.9	3.2e-12
Q8WWY3	PRP31_HUMAN	PRPF31	499	55456.5	U4/U6 small nuclear ribonucleoprotein Prp31	0	0	0	1	3	2.2e-11	*
Q8WWY7	WFD12_HUMAN	WFDC12	111	12050	WAP four-disulfide core domain protein 12	1	14.4	1.1e-12	0	0	0
Q8WX92	NELFB_HUMAN	NELFB	580	65698	Negative elongation factor B	0	0	0	1	2.2	4e-06	*
Q8WXE1	ATRIP_HUMAN	ATRIP	791	85838.5	ATR-interacting protein	0	0	0	1	1.4	0.0019	*
Q8WXF1	PSPC1_HUMAN	PSPC1	523	58744.1	Paraspeckle component 1	0	0	0	1	1.7	0.00013	*
Q8WXI9	P66B_HUMAN	GATAD2B	593	65261.3	Transcriptional repressor p66-beta	0	0	0	2	4	1e-06	*
Q8WXX5	DNJC9_HUMAN	DNAJC9	260	29910	DnaJ homolog subfamily C member 9	0	0	0	5	15.8	1.2e-07	*
Q8WY22	BRI3B_HUMAN	BRI3BP	251	27835.8	BRI3-binding protein	1	6.8	3.8e-05	0	0	0
Q8WZA0	LZIC_HUMAN	LZIC	190	21494.7	Protein LZIC	0	0	0	1	4.2	0.0018	*
Q8WZA9	IRGQ_HUMAN	IRGQ	623	62717.8	Immunity-related GTPase family Q protein	0	0	0	1	2.1	9.1e-06	*
Q92499	DDX1_HUMAN	DDX1	740	82432.9	ATP-dependent RNA helicase DDX1	2	2	0.001	3	3.9	0.00022
Q92522	H1X_HUMAN	H1FX	213	22487.3	Histone H1x	0	0	0	1	5.2	0.00012	*
Q92530	PSMF1_HUMAN	PSMF1	271	29817	Proteasome inhibitor PI31 subunit	0	0	0	1	4.4	2.4e-06	*
Q92541	RTF1_HUMAN	RTF1	710	80314.1	RNA polymerase-associated protein RTF1 homolog	0	0	0	1	1.5	6.9e-06	*
Q92544	TM9S4_HUMAN	TM9SF4	642	74519.5	Transmembrane 9 superfamily member 4	0	0	0	1	1.2	0.00014	*
Q92552	RT27_HUMAN	MRPS27	414	47611.8	28S ribosomal protein S27, mitochondrial	0	0	0	5	13	6.4e-17	*
Q92572	AP3S1_HUMAN	AP3S1	193	21732.3	AP-3 complex subunit sigma-1	0	0	0	1	7.8	5.3e-09	*
Q92575	UBXN4_HUMAN	UBXN4	508	56778	UBX domain-containing protein 4	0	0	0	2	9.4	2.5e-08	*
Q92576	PHF3_HUMAN	PHF3	2039	229483	PHD finger protein 3	0	0	0	1	0.8	7.2e-06	*
Q92598	HS105_HUMAN	HSPH1	858	96865.8	Heat shock protein 105 kDa	13	14	7.6e-14	22	21.2	5.1e-13
Q92599	SEPT8_HUMAN	SEPT8	483	55756.7	Septin-8	0	0	0	2	3.3	6.7e-09	*
Q92608	DOCK2_HUMAN	DOCK2	1830	211950	Dedicator of cytokinesis protein 2	0	0	0	1	0.5	0.0002	*
Q92609	TBCD5_HUMAN	TBC1D5	795	89005.2	TBC1 domain family member 5	0	0	0	1	1.9	1e-08	*
Q92615	LAR4B_HUMAN	LARP4B	738	80552.6	La-related protein 4B	0	0	0	2	3.7	5.8e-05	*
Q92616	GCN1_HUMAN	GCN1	2671	292761	eIF-2-alpha kinase activator GCN1	0	0	0	16	6	1.9e-17	*
Q92620	PRP16_HUMAN	DHX38	1227	140504	Pre-mRNA-splicing factor ATP-dependent RNA helicase PRP16	0	0	0	2	2.4	2.3e-12	*
Q92621	NU205_HUMAN	NUP205	2012	227924	Nuclear pore complex protein Nup205	0	0	0	1	0.7	1.6e-08	*
Q92667	AKAP1_HUMAN	AKAP1	903	97342.4	A-kinase anchor protein 1, mitochondrial	0	0	0	6	8.6	4.7e-10	*
Q92688	AN32B_HUMAN	ANP32B	251	28787.9	Acidic leucine-rich nuclear phosphoprotein 32 family member B	3	11.2	6.9e-06	8	15.5	3.1e-06
Q92696	PGTA_HUMAN	RABGGTA	567	65072.4	Geranylgeranyl transferase type-2 subunit alpha	0	0	0	2	3.9	1.7e-08	*
Q92734	TFG_HUMAN	TFG	400	43448.3	Protein TFG	0	0	0	2	9	5.2e-12	*
Q92764	KRT35_HUMAN	KRT35	455	50361.2	Keratin, type I cuticular Ha5	0	0	0	4	3.5	3.1e-07	*
Q92793	CBP_HUMAN	CREBBP	2442	265353	CREB-binding protein	0	0	0	3	1.1	1e-11	*
Q92797	SYMPK_HUMAN	SYMPK	1274	141150	Symplekin	1	0.8	5.8e-05	0	0	0
Q92804	RBP56_HUMAN	TAF15	592	61830.4	TATA-binding protein-associated factor 2N	0	0	0	3	8.4	4.9e-19	*
Q92841	DDX17_HUMAN	DDX17	729	80273.1	Probable ATP-dependent RNA helicase DDX17	4	6.7	2.7e-09	10	9.3	4.2e-12
Q92876	KLK6_HUMAN	KLK6	244	26856	Kallikrein-6	0	0	0	2	9	1.7e-07	*
Q92878	RAD50_HUMAN	RAD50	1312	153894	DNA repair protein RAD50	0	0	0	2	1.7	9.7e-06	*
Q92879	CELF1_HUMAN	CELF1	486	52063.6	CUGBP Elav-like family member 1	0	0	0	1	1.6	4.2e-05	*
Q92888	ARHG1_HUMAN	ARHGEF1	912	102436	Rho guanine nucleotide exchange factor 1	0	0	0	3	3.7	2.8e-05	*
Q92890	UFD1_HUMAN	UFD1	307	34500.6	Ubiquitin recognition factor in ER-associated degradation protein 1	0	0	0	3	10.1	2.6e-10	*
Q92896	GSLG1_HUMAN	GLG1	1179	134553	Golgi apparatus protein 1	1	0.7	0.0024	3	2.3	9.6e-10
Q92900	RENT1_HUMAN	UPF1	1129	124346	Regulator of nonsense transcripts 1	1	0.8	0.00023	4	3.2	7.7e-07
Q92905	CSN5_HUMAN	COPS5	334	37579.2	COP9 signalosome complex subunit 5	1	3	3.7e-05	0	0	0
Q92917	GPKOW_HUMAN	GPKOW	476	52229.2	G patch domain and KOW motifs-containing protein	0	0	0	3	3.2	4.5e-15	*
Q92922	SMRC1_HUMAN	SMARCC1	1105	122868	SWI/SNF complex subunit SMARCC1	0	0	0	5	6.9	7.2e-17	*
Q92930	RAB8B_HUMAN	RAB8B	207	23584.3	Ras-related protein Rab-8B	0	0	0	4	14.5	7.1e-06	*
Q92945	FUBP2_HUMAN	KHSRP	711	73115.9	Far upstream element-binding protein 2	22	28.3	1.6e-11	38	40.1	2.7e-20
Q92947	GCDH_HUMAN	GCDH	438	48127.6	Glutaryl-CoA dehydrogenase, mitochondrial	0	0	0	1	2.7	5.2e-07	*
Q92973	TNPO1_HUMAN	TNPO1	898	102356	Transportin-1	7	8.6	2.2e-12	10	12.2	6e-18
Q92993	KAT5_HUMAN	KAT5	513	58582.6	Histone acetyltransferase KAT5	0	0	0	1	2.3	7.7e-06	*
Q93008	USP9X_HUMAN	USP9X	2570	292282	Probable ubiquitin carboxyl-terminal hydrolase FAF-X	2	1	3.3e-09	4	1.7	3.4e-12
Q93009	UBP7_HUMAN	USP7	1102	128303	Ubiquitin carboxyl-terminal hydrolase 7	2	1.5	9.9e-06	9	8.5	3.8e-10
Q93050	VPP1_HUMAN	ATP6V0A1	837	96413.6	V-type proton ATPase 116 kDa subunit a isoform 1	0	0	0	2	2.7	5.1e-07	*
Q93084	AT2A3_HUMAN	ATP2A3	1043	113978	Sarcoplasmic/endoplasmic reticulum calcium ATPase 3	0	0	0	16	13.3	2.5e-13	*
Q969E8	TSR2_HUMAN	TSR2	191	20894.2	Pre-rRNA-processing protein TSR2 homolog	0	0	0	1	4.7	8.1e-06	*
Q969G3	SMCE1_HUMAN	SMARCE1	411	46649.8	SWI/SNF-related matrix-associated actin-dependent regulator of chromatin subfamily E member 1	0	0	0	4	8	6.5e-08	*
Q969Q0	RL36L_HUMAN	RPL36AL	106	12469	60S ribosomal protein L36a-like	2	16	5.9e-11	0	0	0
Q969S3	ZN622_HUMAN	ZNF622	477	54272.5	Zinc finger protein 622	0	0	0	4	10.3	1.8e-08	*
Q969T4	UB2E3_HUMAN	UBE2E3	207	22912.8	Ubiquitin-conjugating enzyme E2 E3	0	0	0	4	24.2	2.4e-14	*
Q969T9	WBP2_HUMAN	WBP2	261	28087.2	WW domain-binding protein 2	0	0	0	2	7.3	8.2e-06	*
Q969U7	PSMG2_HUMAN	PSMG2	264	29396.4	Proteasome assembly chaperone 2	0	0	0	2	3.4	1.6e-05	*
Q969V3	NCLN_HUMAN	NCLN	563	62974.9	Nicalin	0	0	0	3	5.2	0.00015	*
Q969X1	LFG3_HUMAN	TMBIM1	311	34607.8	Protein lifeguard 3	0	0	0	1	4.2	4.2e-06	*
Q969X6	UTP4_HUMAN	UTP4	686	76890.9	U3 small nucleolar RNA-associated protein 4 homolog	0	0	0	1	1.2	0.00063	*
Q969Z0	TBRG4_HUMAN	TBRG4	631	70738.6	Protein TBRG4	0	0	0	1	1.6	0.003	*
Q96A26	F162A_HUMAN	FAM162A	154	17342.5	Protein FAM162A	0	0	0	1	7.1	1.2e-08	*
Q96A49	SYAP1_HUMAN	SYAP1	352	39933.7	Synapse-associated protein 1	0	0	0	2	8.5	7.9e-13	*
Q96A65	EXOC4_HUMAN	EXOC4	974	110499	Exocyst complex component 4	0	0	0	1	1.2	9.7e-06	*
Q96AE4	FUBP1_HUMAN	FUBP1	644	67560.9	Far upstream element-binding protein 1	11	15.5	2.2e-08	35	31.4	2.5e-19
Q96AG4	LRC59_HUMAN	LRRC59	307	34930.8	Leucine-rich repeat-containing protein 59	1	2.9	3.8e-05	5	12.7	1.4e-08
Q96AP7	ESAM_HUMAN	ESAM	390	41176.7	Endothelial cell-selective adhesion molecule	0	0	0	1	3.6	1.7e-12	*
Q96B23	CR025_HUMAN	C18orf25	403	43324.3	Uncharacterized protein C18orf25	0	0	0	2	7.4	2.4e-10	*
Q96B26	EXOS8_HUMAN	EXOSC8	276	30039.9	Exosome complex component RRP43	0	0	0	1	6.9	2.5e-08	*
Q96B54	ZN428_HUMAN	ZNF428	188	20480.8	Zinc finger protein 428	0	0	0	4	29.8	7.6e-14	*
Q96BN8	OTUL_HUMAN	OTULIN	352	40263.3	Ubiquitin thioesterase otulin	0	0	0	1	2.6	4.9e-07	*
Q96BR5	COA7_HUMAN	COA7	231	25709.3	Cytochrome c oxidase assembly factor 7	0	0	0	6	19.9	7.9e-11	*
Q96BR6	ZN669_HUMAN	ZNF669	464	52597.1	Zinc finger protein 669	0	0	0	1	2.2	0.00011	*
Q96BS2	CHP3_HUMAN	TESC	214	24750.1	Calcineurin B homologous protein 3	0	0	0	3	13.6	3.5e-13	*
Q96BU1	S1PBP_HUMAN	S100PBP	408	45582.3	S100P-binding protein	0	0	0	2	4.9	0.00052	*
Q96BY9	SARAF_HUMAN	SARAF	339	36975.5	Store-operated calcium entry-associated regulatory factor	0	0	0	1	4.1	1.4e-09	*
Q96C01	F136A_HUMAN	FAM136A	138	15641.4	Protein FAM136A	0	0	0	2	13	7.5e-07	*
Q96C19	EFHD2_HUMAN	EFHD2	240	26697.5	EF-hand domain-containing protein D2	0	0	0	1	6.2	8.7e-09	*
Q96C36	P5CR2_HUMAN	PYCR2	320	33637.5	Pyrroline-5-carboxylate reductase 2	2	8.1	1.8e-06	3	8.1	4.5e-08
Q96C57	CL043_HUMAN	C12orf43	262	28170.7	Uncharacterized protein C12orf43	0	0	0	2	9.5	2.1e-08	*
Q96C90	PP14B_HUMAN	PPP1R14B	147	15911.1	Protein phosphatase 1 regulatory subunit 14B	0	0	0	2	18.4	7.2e-09	*
Q96CB8	INT12_HUMAN	INTS12	462	48808	Integrator complex subunit 12	0	0	0	2	6.1	4.7e-06	*
Q96CT7	CC124_HUMAN	CCDC124	223	25835.4	Coiled-coil domain-containing protein 124	0	0	0	2	8.1	4.4e-05	*
Q96D46	NMD3_HUMAN	NMD3	503	57603.7	60S ribosomal export protein NMD3	0	0	0	2	5	3.4e-14	*
Q96D71	REPS1_HUMAN	REPS1	796	86662.8	RalBP1-associated Eps domain-containing protein 1	0	0	0	2	2.9	6.1e-08	*
Q96DF8	DGC14_HUMAN	DGCR14	476	52568.5	Protein DGCR14	0	0	0	1	1.7	1.5e-06	*
Q96DG6	CMBL_HUMAN	CMBL	245	28048.4	Carboxymethylenebutenolidase homolog	4	9.4	3.3e-12	13	29.8	2.7e-14
Q96DI7	SNR40_HUMAN	SNRNP40	357	39310.9	U5 small nuclear ribonucleoprotein 40 kDa protein	0	0	0	1	4.2	5.8e-07	*
Q96DX7	TRI44_HUMAN	TRIM44	344	38472.5	Tripartite motif-containing protein 44	0	0	0	1	2.3	1.6e-11	*
Q96EA4	SPDLY_HUMAN	SPDL1	605	70172.7	Protein Spindly	0	0	0	3	6.9	5.3e-09	*
Q96EB6	SIR1_HUMAN	SIRT1	747	81681.7	NAD-dependent protein deacetylase sirtuin-1	0	0	0	9	16.3	1.5e-18	*
Q96EK7	F120B_HUMAN	FAM120B	910	103784	Constitutive coactivator of peroxisome proliferator-activated receptor gamma	0	0	0	1	1.3	1.4e-08	*
Q96EP5	DAZP1_HUMAN	DAZAP1	407	43383.7	DAZ-associated protein 1	0	0	0	3	8.8	7.2e-11	*
Q96ER3	SAAL1_HUMAN	SAAL1	474	53558.5	Protein SAAL1	1	1.7	0.00019	1	2.1	2.5e-07
Q96EV2	RBM33_HUMAN	RBM33	1170	129987	RNA-binding protein 33	0	0	0	2	3.9	1.2e-22	*
Q96EY7	PTCD3_HUMAN	PTCD3	689	78550.4	Pentatricopeptide repeat domain-containing protein 3, mitochondrial	0	0	0	2	3.6	1.4e-08	*
[truncated: 612 more rows]

## Sheet: Diazo_Trial_2
Supplemental Table S1
Trial 2 with Diazo biotin-azide cleavable linker												(*) 1918
2774 proteins identified												detected
						PBS-treated			OPP-treated			only in
Acc #	UniProt ID	Gene	Protein Length	Protein MW	Protein Name	Peptide Count	% Coverage	Best Expect Val	Peptide Count	% Coverage	Best Expect Val	OPP-treated
A0AVT1	UBA6_HUMAN	UBA6	1052	117971	Ubiquitin-like modifier-activating enzyme 6	2	2.4	2.1e-11	16	14.4	3.3e-13
A0MZ66	SHOT1_HUMAN	SHTN1	631	71640.5	Shootin-1	0	0	0	3	5.9	6.9e-08	*
A4D126	ISPD_HUMAN	ISPD	451	49873.1	D-ribitol-5-phosphate cytidylyltransferase	0	0	0	2	6.9	3.1e-07	*
A6NDG6	PGP_HUMAN	PGP	321	34006.4	Glycerol-3-phosphate phosphatase	0	0	0	10	17.4	1.4e-12	*
A6NFI3	ZN316_HUMAN	ZNF316	1004	108438	Zinc finger protein 316	0	0	0	1	1.7	0.00021	*
A6NHL2	TBAL3_HUMAN	TUBAL3	446	49909.2	Tubulin alpha chain-like 3	0	0	0	10	9.4	1.2e-15	*
A6NKG5	RTL1_HUMAN	RTL1	1358	155049	Retrotransposon-like protein 1	0	0	0	1	0.9	0.00076	*
A8K2U0	A2ML1_HUMAN	A2ML1	1454	161108	Alpha-2-macroglobulin-like protein 1	1	1.4	4.5e-06	0	0	0
L0R6Q1	S35U4_HUMAN	SLC35A4	103	11132.9	SLC35A4 upstream open reading frame protein	0	0	0	3	26.2	9.9e-07	*
O00116	ADAS_HUMAN	AGPS	658	72912.5	Alkyldihydroxyacetonephosphate synthase, peroxisomal	0	0	0	4	9.3	1.6e-13	*
O00139	KIF2A_HUMAN	KIF2A	706	79955.2	Kinesin-like protein KIF2A	0	0	0	1	1.1	0.00099	*
O00148	DX39A_HUMAN	DDX39A	427	49130	ATP-dependent RNA helicase DDX39A	0	0	0	17	31.6	3.8e-17	*
O00151	PDLI1_HUMAN	PDLIM1	329	36072	PDZ and LIM domain protein 1	0	0	0	6	25.8	6.6e-13	*
O00154	BACH_HUMAN	ACOT7	380	41796.4	Cytosolic acyl coenzyme A thioester hydrolase	1	2.9	4.3e-08	3	10	1.1e-09
O00161	SNP23_HUMAN	SNAP23	211	23354.3	Synaptosomal-associated protein 23	0	0	0	14	50.7	4.5e-12	*
O00170	AIP_HUMAN	AIP	330	37636.4	AH receptor-interacting protein	0	0	0	2	4.5	5.4e-10	*
O00178	GTPB1_HUMAN	GTPBP1	669	72454.5	GTP-binding protein 1	0	0	0	1	2.4	1.1e-09	*
O00186	STXB3_HUMAN	STXBP3	592	67764.9	Syntaxin-binding protein 3	0	0	0	2	4.1	3.9e-09	*
O00193	SMAP_HUMAN	SMAP	183	20332.7	Small acidic protein	0	0	0	3	21.3	2.1e-15	*
O00217	NDUS8_HUMAN	NDUFS8	210	23705.3	NADH dehydrogenase [ubiquinone] iron-sulfur protein 8, mitochondrial	0	0	0	1	8.6	2.4e-14	*
O00231	PSD11_HUMAN	PSMD11	422	47464.2	26S proteasome non-ATPase regulatory subunit 11	5	13.3	1.6e-08	11	28.2	8.8e-12
O00232	PSD12_HUMAN	PSMD12	456	52904.9	26S proteasome non-ATPase regulatory subunit 12	3	6.1	1.5e-08	12	27.2	1.2e-14
O00233	PSMD9_HUMAN	PSMD9	223	24682	26S proteasome non-ATPase regulatory subunit 9	1	4	3.1e-05	3	16.6	3e-14
O00264	PGRC1_HUMAN	PGRMC1	195	21671.3	Membrane-associated progesterone receptor component 1	2	8.7	2.6e-06	3	21.5	6e-15
O00267	SPT5H_HUMAN	SUPT5H	1087	121001	Transcription elongation factor SPT5	0	0	0	11	14.5	2.8e-21	*
O00273	DFFA_HUMAN	DFFA	331	36522.2	DNA fragmentation factor subunit alpha	0	0	0	6	25.4	4.3e-11	*
O00299	CLIC1_HUMAN	CLIC1	241	26923	Chloride intracellular channel protein 1	20	65.1	1.9e-18	37	74.3	2.2e-17
O00303	EIF3F_HUMAN	EIF3F	357	37564.2	Eukaryotic translation initiation factor 3 subunit F	3	10.1	6.4e-10	8	21.8	5.7e-12
O00330	ODPX_HUMAN	PDHX	501	54122.8	Pyruvate dehydrogenase protein X component, mitochondrial	0	0	0	2	7.4	2.5e-13	*
O00399	DCTN6_HUMAN	DCTN6	190	20747.2	Dynactin subunit 6	0	0	0	1	7.4	5.2e-06	*
O00410	IPO5_HUMAN	IPO5	1097	123631	Importin-5	7	7.9	8.5e-08	28	23.4	3.4e-14
O00425	IF2B3_HUMAN	IGF2BP3	579	63705.6	Insulin-like growth factor 2 mRNA-binding protein 3	0	0	0	9	18.1	1e-14	*
O00429	DNM1L_HUMAN	DNM1L	736	81877.8	Dynamin-1-like protein	0	0	0	7	11.8	4.3e-11	*
O00442	RTCA_HUMAN	RTCA	366	39337.1	RNA 3'-terminal phosphate cyclase	0	0	0	3	9	5.1e-14	*
O00483	NDUA4_HUMAN	NDUFA4	81	9369.9	Cytochrome c oxidase subunit NDUFA4	0	0	0	3	37	3e-09	*
O00487	PSDE_HUMAN	PSMD14	310	34577.4	26S proteasome non-ATPase regulatory subunit 14	2	6.5	6.1e-09	4	13.9	2.6e-09
O00505	IMA4_HUMAN	KPNA3	521	57811.4	Importin subunit alpha-4	0	0	0	5	7.3	2.9e-10	*
O00506	STK25_HUMAN	STK25	426	48112.1	Serine/threonine-protein kinase 25	1	3.8	5.6e-10	0	0	0
O00571	DDX3X_HUMAN	DDX3X	662	73244	ATP-dependent RNA helicase DDX3X	2	3.3	2.9e-07	13	21.8	1e-16
O00629	IMA3_HUMAN	KPNA4	521	57887.2	Importin subunit alpha-3	2	7.3	2.4e-11	8	15.4	6.1e-14
O00743	PPP6_HUMAN	PPP6C	305	35144.6	Serine/threonine-protein phosphatase 6 catalytic subunit	0	0	0	3	14.1	4.9e-14	*
O00763	ACACB_HUMAN	ACACB	2458	276543	Acetyl-CoA carboxylase 2	0	0	0	1	0.5	0.00031	*
O00764	PDXK_HUMAN	PDXK	312	35102.6	Pyridoxal kinase	1	6.7	2.3e-05	0	0	0
O14497	ARI1A_HUMAN	ARID1A	2285	242047	AT-rich interactive domain-containing protein 1A	0	0	0	6	4.7	1.8e-20	*
O14503	BHE40_HUMAN	BHLHE40	412	45510.4	Class E basic helix-loop-helix protein 40	0	0	0	3	12.1	9.5e-20	*
O14530	TXND9_HUMAN	TXNDC9	226	26534.3	Thioredoxin domain-containing protein 9	0	0	0	1	4	1.9e-07	*
O14545	TRAD1_HUMAN	TRAFD1	582	64841.6	TRAF-type zinc finger domain-containing protein 1	1	1.9	5e-08	2	3.4	6.6e-07
O14569	C56D2_HUMAN	CYB561D2	222	23973.9	Cytochrome b561 domain-containing protein 2	0	0	0	1	5.9	0.00019	*
O14579	COPE_HUMAN	COPE	308	34482.3	Coatomer subunit epsilon	0	0	0	2	7.5	2.8e-14	*
O14618	CCS_HUMAN	CCS	274	29040.9	Copper chaperone for superoxide dismutase	0	0	0	1	4.7	1e-10	*
O14638	ENPP3_HUMAN	ENPP3	875	100125	Ectonucleotide pyrophosphatase/phosphodiesterase family member 3	0	0	0	1	1.7	1.1e-05	*
O14732	IMPA2_HUMAN	IMPA2	288	31321.2	Inositol monophosphatase 2	1	4.2	4.7e-05	0	0	0
O14737	PDCD5_HUMAN	PDCD5	125	14285.2	Programmed cell death protein 5	0	0	0	3	28	2e-09	*
O14744	ANM5_HUMAN	PRMT5	637	72684.5	Protein arginine N-methyltransferase 5	7	11.5	5.3e-16	16	21.4	2.1e-18
O14745	NHRF1_HUMAN	SLC9A3R1	358	38868.7	Na(+)/H(+) exchange regulatory cofactor NHE-RF1	1	3.9	4.4e-07	6	17.6	1.4e-15
O14763	TR10B_HUMAN	TNFRSF10B	440	47878.8	Tumor necrosis factor receptor superfamily member 10B	0	0	0	1	3.4	1.9e-05	*
O14773	TPP1_HUMAN	TPP1	563	61248.4	Tripeptidyl-peptidase 1	1	3.2	6.5e-06	2	5.7	7.5e-13
O14776	TCRG1_HUMAN	TCERG1	1098	123902	Transcription elongation regulator 1	0	0	0	3	3.1	6.7e-09	*
O14787	TNPO2_HUMAN	TNPO2	897	101389	Transportin-2	0	0	0	8	8.7	7.5e-12	*
O14818	PSA7_HUMAN	PSMA7	248	27887.1	Proteasome subunit alpha type-7	4	19	7.8e-17	8	31.5	2.9e-14
O14828	SCAM3_HUMAN	SCAMP3	347	38287.3	Secretory carrier-associated membrane protein 3	0	0	0	8	30.3	2.4e-17	*
O14867	BACH1_HUMAN	BACH1	736	81958.4	Transcription regulator protein BACH1	0	0	0	1	1.8	6.6e-10	*
O14908	GIPC1_HUMAN	GIPC1	333	36049.5	PDZ domain-containing protein GIPC1	0	0	0	1	4.2	9e-09	*
O14925	TIM23_HUMAN	TIMM23	209	21943.4	Mitochondrial import inner membrane translocase subunit Tim23	0	0	0	4	26.8	9.7e-13	*
O14929	HAT1_HUMAN	HAT1	419	49513	Histone acetyltransferase type B catalytic subunit	1	3.8	1.5e-12	7	16.2	7e-17
O14950	ML12B_HUMAN	MYL12B	172	19779.3	Myosin regulatory light chain 12B	0	0	0	6	18	1.1e-11	*
O14964	HGS_HUMAN	HGS	777	86192.8	Hepatocyte growth factor-regulated tyrosine kinase substrate	0	0	0	2	3	1.8e-08	*
O14965	AURKA_HUMAN	AURKA	403	45809.7	Aurora kinase A	0	0	0	1	5	0.00018	*
O14974	MYPT1_HUMAN	PPP1R12A	1030	115282	Protein phosphatase 1 regulatory subunit 12A	0	0	0	1	1.4	1.4e-07	*
O14975	S27A2_HUMAN	SLC27A2	620	70312.9	Very long-chain acyl-CoA synthetase	0	0	0	2	3.2	5.9e-07	*
O14979	HNRDL_HUMAN	HNRNPDL	420	46437.9	Heterogeneous nuclear ribonucleoprotein D-like	3	8.1	3.8e-11	7	16.4	3.3e-11
O14980	XPO1_HUMAN	XPO1	1071	123387	Exportin-1	6	6.5	7.1e-13	34	26.1	8.5e-15
O14983	AT2A1_HUMAN	ATP2A1	1001	110254	Sarcoplasmic/endoplasmic reticulum calcium ATPase 1	0	0	0	9	9.5	4.4e-12	*
O15014	ZN609_HUMAN	ZNF609	1411	151192	Zinc finger protein 609	0	0	0	1	0.8	4.1e-06	*
O15042	SR140_HUMAN	U2SURP	1029	118293	U2 snRNP-associated SURP motif-containing protein	0	0	0	3	2.9	1.8e-11	*
O15067	PUR4_HUMAN	PFAS	1338	144736	Phosphoribosylformylglycinamidine synthase	1	0.8	9.9e-11	11	11.1	1.2e-17
O15118	NPC1_HUMAN	NPC1	1278	142168	Niemann-Pick C1 protein	0	0	0	4	3.6	3.3e-06	*
O15127	SCAM2_HUMAN	SCAMP2	329	36649.2	Secretory carrier-associated membrane protein 2	0	0	0	2	9.7	1.7e-14	*
O15131	IMA6_HUMAN	KPNA5	536	60349.5	Importin subunit alpha-6	0	0	0	2	4.1	1.8e-06	*
O15143	ARC1B_HUMAN	ARPC1B	372	40950.2	Actin-related protein 2/3 complex subunit 1B	1	4.8	1.7e-11	5	14.2	4.3e-17
O15144	ARPC2_HUMAN	ARPC2	300	34333.3	Actin-related protein 2/3 complex subunit 2	0	0	0	5	16.3	1.2e-08	*
O15145	ARPC3_HUMAN	ARPC3	178	20546.9	Actin-related protein 2/3 complex subunit 3	1	7.3	2.3e-10	4	24.2	1.6e-09
O15160	RPAC1_HUMAN	POLR1C	346	39250	DNA-directed RNA polymerases I and III subunit RPAC1	0	0	0	2	7.8	7.1e-11	*
O15164	TIF1A_HUMAN	TRIM24	1050	116832	Transcription intermediary factor 1-alpha	0	0	0	2	4.4	6.6e-16	*
O15173	PGRC2_HUMAN	PGRMC2	223	23818.6	Membrane-associated progesterone receptor component 2	0	0	0	2	12.1	2.9e-10	*
O15212	PFD6_HUMAN	PFDN6	129	14582.8	Prefoldin subunit 6	0	0	0	1	6.2	1.3e-06	*
O15240	VGF_HUMAN	VGF	615	67258.4	Neurosecretory protein VGF	0	0	0	12	20.8	1.3e-20	*
O15243	OBRG_HUMAN	LEPROT	131	14253.9	Leptin receptor gene-related protein	0	0	0	1	9.9	3.7e-19	*
O15247	CLIC2_HUMAN	CLIC2	247	28356.6	Chloride intracellular channel protein 2	1	10.5	1.5e-07	6	34	2.6e-17
O15258	RER1_HUMAN	RER1	196	22958.2	Protein RER1	0	0	0	5	29.1	1.2e-15	*
O15260	SURF4_HUMAN	SURF4	269	30394.3	Surfeit locus protein 4	0	0	0	4	10	9.9e-07	*
O15269	SPTC1_HUMAN	SPTLC1	473	52744.4	Serine palmitoyltransferase 1	0	0	0	2	4.4	6.2e-06	*
O15294	OGT1_HUMAN	OGT	1046	116926	UDP-N-acetylglucosamine--peptide N-acetylglucosaminyltransferase 110 kDa subunit	0	0	0	1	1	2.2e-05	*
O15355	PPM1G_HUMAN	PPM1G	546	59272.1	Protein phosphatase 1G	4	8.6	1.3e-10	14	26.4	9e-19
O15357	SHIP2_HUMAN	INPPL1	1258	138600	Phosphatidylinositol 3,4,5-trisphosphate 5-phosphatase 2	0	0	0	1	0.9	1.7e-05	*
O15371	EIF3D_HUMAN	EIF3D	548	63973.3	Eukaryotic translation initiation factor 3 subunit D	0	0	0	6	14.6	2.8e-16	*
O15372	EIF3H_HUMAN	EIF3H	352	39930.7	Eukaryotic translation initiation factor 3 subunit H	0	0	0	5	13.4	1.2e-06	*
O15397	IPO8_HUMAN	IPO8	1037	119939	Importin-8	0	0	0	5	6	8.7e-13	*
O15400	STX7_HUMAN	STX7	261	29815.8	Syntaxin-7	0	0	0	5	27.6	4.3e-14	*
O15405	TOX3_HUMAN	TOX3	576	63342.5	TOX high mobility group box family member 3	0	0	0	1	2.4	3.2e-07	*
O15460	P4HA2_HUMAN	P4HA2	535	60902.5	Prolyl 4-hydroxylase subunit alpha-2	0	0	0	1	1.7	0.0015	*
O15479	MAGB2_HUMAN	MAGEB2	319	35277.3	Melanoma-associated antigen B2	2	5	2e-05	4	10	8.3e-11
O15498	YKT6_HUMAN	YKT6	198	22417.8	Synaptobrevin homolog YKT6	1	4	1.4e-05	2	7.6	4.4e-05
O15523	DDX3Y_HUMAN	DDX3Y	660	73154.2	ATP-dependent RNA helicase DDX3Y	0	0	0	10	13	5e-11	*
O15541	R113A_HUMAN	RNF113A	343	38787.5	RING finger protein 113A	0	0	0	1	2.6	3.3e-06	*
O43143	DHX15_HUMAN	DHX15	795	90933.6	Pre-mRNA-splicing factor ATP-dependent RNA helicase DHX15	0	0	0	6	7.2	8e-09	*
O43148	MCES_HUMAN	RNMT	476	54844.6	mRNA cap guanine-N7 methyltransferase	0	0	0	1	5.7	1e-07	*
O43156	TTI1_HUMAN	TTI1	1089	122070	TELO2-interacting protein 1 homolog	0	0	0	1	1.3	1.3e-08	*
O43164	PJA2_HUMAN	PJA2	708	78214.8	E3 ubiquitin-protein ligase Praja-2	0	0	0	2	4.4	1.5e-09	*
O43169	CYB5B_HUMAN	CYB5B	146	16332.3	Cytochrome b5 type B	0	0	0	1	8.2	7.3e-09	*
O43172	PRP4_HUMAN	PRPF4	522	58449.7	U4/U6 small nuclear ribonucleoprotein Prp4	0	0	0	3	7.5	6.9e-09	*
O43175	SERA_HUMAN	PHGDH	533	56651	D-3-phosphoglycerate dehydrogenase	3	7.1	6.9e-09	10	24.4	5.3e-12
O43242	PSMD3_HUMAN	PSMD3	534	60978.1	26S proteasome non-ATPase regulatory subunit 3	1	1.7	1.2e-05	10	23	6.7e-14
O43252	PAPS1_HUMAN	PAPSS1	624	70833.8	Bifunctional 3'-phosphoadenosine 5'-phosphosulfate synthase 1	0	0	0	1	1.9	1.4e-05	*
O43264	ZW10_HUMAN	ZW10	779	88830.3	Centromere/kinetochore protein zw10 homolog	0	0	0	5	8.3	6.6e-14	*
O43290	SNUT1_HUMAN	SART1	800	90255.5	U4/U6.U5 tri-snRNP-associated protein 1	0	0	0	4	7.2	3.8e-14	*
O43324	MCA3_HUMAN	EEF1E1	174	19810.7	Eukaryotic translation elongation factor 1 epsilon-1	1	6.9	1.4e-06	2	12.1	2.7e-07
O43390	HNRPR_HUMAN	HNRNPR	633	70943.6	Heterogeneous nuclear ribonucleoprotein R	4	6.3	2.9e-09	9	13.3	6.7e-08
O43395	PRPF3_HUMAN	PRPF3	683	77529.6	U4/U6 small nuclear ribonucleoprotein Prp3	0	0	0	1	2.2	0.00011	*
O43396	TXNL1_HUMAN	TXNL1	289	32251.6	Thioredoxin-like protein 1	2	7.6	1.4e-09	9	30.4	3e-29
O43399	TPD54_HUMAN	TPD52L2	206	22237.9	Tumor protein D54	0	0	0	9	39.3	3.2e-16	*
O43423	AN32C_HUMAN	ANP32C	234	26762.1	Acidic leucine-rich nuclear phosphoprotein 32 family member C	0	0	0	3	9.4	2.6e-05	*
O43447	PPIH_HUMAN	PPIH	177	19208.3	Peptidyl-prolyl cis-trans isomerase H	0	0	0	2	10.7	4.7e-07	*
O43488	ARK72_HUMAN	AKR7A2	359	39589.3	Aflatoxin B1 aldehyde reductase member 2	1	5.3	8.7e-10	3	12.5	9.5e-13
O43491	E41L2_HUMAN	EPB41L2	1005	112589	Band 4.1-like protein 2	0	0	0	2	3	2.4e-09	*
O43493	TGON2_HUMAN	TGOLN2	480	51113.2	Trans-Golgi network integral membrane protein 2	0	0	0	3	5.2	1.9e-07	*
O43502	RA51C_HUMAN	RAD51C	376	42190	DNA repair protein RAD51 homolog 3	0	0	0	1	1.9	0.00034	*
O43504	LTOR5_HUMAN	LAMTOR5	91	9614	Ragulator complex protein LAMTOR5	0	0	0	1	22	6.1e-10	*
O43583	DENR_HUMAN	DENR	198	22092.2	Density-regulated protein	0	0	0	4	27.3	9.1e-14	*
O43592	XPOT_HUMAN	XPOT	962	109965	Exportin-T	0	0	0	18	18.7	5.4e-16	*
O43598	DNPH1_HUMAN	DNPH1	174	19108.6	2'-deoxynucleoside 5'-phosphate N-hydrolase 1	0	0	0	1	9.8	4.8e-11	*
O43615	TIM44_HUMAN	TIMM44	452	51356.2	Mitochondrial import inner membrane translocase subunit TIM44	1	2.2	8.1e-07	7	18.1	1.1e-11
O43670	ZN207_HUMAN	ZNF207	478	50751	BUB3-interacting and GLEBS motif-containing protein ZNF207	0	0	0	2	7.1	6.2e-06	*
O43681	ASNA_HUMAN	ASNA1	348	38793.2	ATPase ASNA1	0	0	0	6	14.4	5.2e-10	*
O43684	BUB3_HUMAN	BUB3	328	37155.1	Mitotic checkpoint protein BUB3	4	15.5	1.6e-08	10	29.9	7.8e-12
O43707	ACTN4_HUMAN	ACTN4	911	104855	Alpha-actinin-4	37	41.6	3.8e-14	55	42.3	1.9e-17
O43719	HTSF1_HUMAN	HTATSF1	755	85853.5	HIV Tat-specific factor 1	0	0	0	2	4.2	5.6e-11	*
O43736	ITM2A_HUMAN	ITM2A	263	29741.7	Integral membrane protein 2A	0	0	0	1	3	0.00052	*
O43747	AP1G1_HUMAN	AP1G1	822	91352.3	AP-1 complex subunit gamma-1	0	0	0	4	5	1.5e-07	*
O43760	SNG2_HUMAN	SYNGR2	224	24810.3	Synaptogyrin-2	1	4.5	3.6e-05	2	8.9	9.8e-07
O43765	SGTA_HUMAN	SGTA	313	34063.4	Small glutamine-rich tetratricopeptide repeat-containing protein alpha	1	2.9	1.7e-06	8	22.4	4.7e-13
O43768	ENSA_HUMAN	ENSA	121	13389.1	Alpha-endosulfine	0	0	0	2	19.8	2.3e-07	*
O43772	MCAT_HUMAN	SLC25A20	301	32944	Mitochondrial carnitine/acylcarnitine carrier protein	0	0	0	1	3	2.4e-06	*
O43776	SYNC_HUMAN	NARS	548	62943.5	Asparagine--tRNA ligase, cytoplasmic	5	14.1	1.2e-11	19	28.6	1.4e-14
O43790	KRT86_HUMAN	KRT86	486	53501.2	Keratin, type II cuticular Hb6	2	2.9	0.00083	0	0	0
O43809	CPSF5_HUMAN	NUDT21	227	26227.5	Cleavage and polyadenylation specificity factor subunit 5	0	0	0	1	3.5	0.0029	*
O43837	IDH3B_HUMAN	IDH3B	385	42184.1	Isocitrate dehydrogenase [NAD] subunit beta, mitochondrial	1	2.1	6.3e-05	2	6.2	2.3e-12
O43847	NRDC_HUMAN	NRDC	1150	131573	Nardilysin	0	0	0	4	5.1	3.3e-13	*
O43852	CALU_HUMAN	CALU	315	37107.1	Calumenin	5	15.2	7.2e-09	12	22.5	1.8e-14
O60216	RAD21_HUMAN	RAD21	631	71690.1	Double-strand-break repair protein rad21 homolog	0	0	0	3	5.5	1.5e-10	*
O60231	DHX16_HUMAN	DHX16	1041	119265	Putative pre-mRNA-splicing factor ATP-dependent RNA helicase DHX16	0	0	0	2	2.7	2.8e-10	*
O60232	SSA27_HUMAN	SSSCA1	199	21474.5	Sjoegren syndrome/scleroderma autoantigen 1	0	0	0	3	23.6	1.6e-11	*
O60234	GMFG_HUMAN	GMFG	142	16801.5	Glia maturation factor gamma	0	0	0	1	6.3	0.0002	*
O60239	3BP5_HUMAN	SH3BP5	455	50425.5	SH3 domain-binding protein 5	0	0	0	1	3.3	1.1e-10	*
O60264	SMCA5_HUMAN	SMARCA5	1052	121906	SWI/SNF-related matrix-associated actin-dependent regulator of chromatin subfamily A member 5	0	0	0	10	13.3	1e-15	*
O60268	K0513_HUMAN	KIAA0513	411	46639	Uncharacterized protein KIAA0513	0	0	0	1	3.2	4.9e-08	*
O60271	JIP4_HUMAN	SPAG9	1321	146207	C-Jun-amino-terminal kinase-interacting protein 4	0	0	0	6	8.7	3.5e-14	*
O60313	OPA1_HUMAN	OPA1	960	111632	Dynamin-like 120 kDa protein, mitochondrial	1	1.1	6.1e-06	5	4.4	3.2e-06
O60341	KDM1A_HUMAN	KDM1A	852	92903.4	Lysine-specific histone demethylase 1A	0	0	0	1	1.6	8e-10	*
O60361	NDK8_HUMAN	NME2P1	137	15529.2	Putative nucleoside diphosphate kinase	3	19	2.1e-07	8	47.4	1.2e-11
O60488	ACSL4_HUMAN	ACSL4	711	79188.8	Long-chain-fatty-acid--CoA ligase 4	0	0	0	4	6.9	6.9e-09	*
O60493	SNX3_HUMAN	SNX3	162	18762.5	Sorting nexin-3	0	0	0	2	14.2	1.5e-07	*
O60502	OGA_HUMAN	MGEA5	916	102916	Protein O-GlcNAcase	0	0	0	4	6.4	3.8e-14	*
O60506	HNRPQ_HUMAN	SYNCRIP	623	69603.2	Heterogeneous nuclear ribonucleoprotein Q	5	9.1	2.3e-11	10	16.2	9.5e-10
O60524	NEMF_HUMAN	NEMF	1076	122955	Nuclear export mediator factor NEMF	0	0	0	1	0.9	1.1e-06	*
O60610	DIAP1_HUMAN	DIAPH1	1272	141349	Protein diaphanous homolog 1	1	1.1	1.4e-11	19	16.7	2e-14
O60645	EXOC3_HUMAN	EXOC3	756	86845.6	Exocyst complex component 3	0	0	0	2	3.6	2.1e-11	*
O60664	PLIN3_HUMAN	PLIN3	434	47075.4	Perilipin-3	4	11.5	2.8e-09	21	51.2	4.8e-14
O60684	IMA7_HUMAN	KPNA6	536	60030	Importin subunit alpha-7	0	0	0	3	6.7	5.8e-10	*
O60701	UGDH_HUMAN	UGDH	494	55024.6	UDP-glucose 6-dehydrogenase	0	0	0	1	2.6	4.5e-07	*
O60732	MAGC1_HUMAN	MAGEC1	1142	123644	Melanoma-associated antigen C1	0	0	0	2	4.3	1.2e-13	*
O60739	EIF1B_HUMAN	EIF1B	113	12823.7	Eukaryotic translation initiation factor 1b	0	0	0	3	42.5	1e-11	*
O60749	SNX2_HUMAN	SNX2	519	58471.6	Sorting nexin-2	1	1.9	2.2e-08	5	11.9	8.9e-11
O60762	DPM1_HUMAN	DPM1	260	29634.5	Dolichol-phosphate mannosyltransferase subunit 1	0	0	0	2	8.5	8.3e-07	*
O60763	USO1_HUMAN	USO1	962	107896	General vesicular transport factor p115	4	4.2	9.7e-12	16	19.5	1.6e-15
O60814	H2B1K_HUMAN	HIST1H2BK	126	13890.3	Histone H2B type 1-K	0	0	0	1	7.1	0.0001	*
O60825	F262_HUMAN	PFKFB2	505	58477.3	6-phosphofructo-2-kinase/fructose-2,6-bisphosphatase 2	0	0	0	3	6.7	2.3e-07	*
O60830	TI17B_HUMAN	TIMM17B	172	18273.2	Mitochondrial import inner membrane translocase subunit Tim17-B	0	0	0	2	4.1	8.2e-06	*
O60841	IF2P_HUMAN	EIF5B	1220	138828	Eukaryotic translation initiation factor 5B	0	0	0	8	11.1	7.3e-14	*
O60869	EDF1_HUMAN	EDF1	148	16368.8	Endothelial differentiation-related factor 1	0	0	0	1	8.8	5.7e-09	*
O60884	DNJA2_HUMAN	DNAJA2	412	45746	DnaJ homolog subfamily A member 2	0	0	0	4	6.6	1.1e-11	*
O60888	CUTA_HUMAN	CUTA	179	19116.5	Protein CutA	1	7.8	1.9e-08	2	7.8	1.1e-08
O60907	TBL1X_HUMAN	TBL1X	577	62496.2	F-box-like/WD repeat-containing protein TBL1X	0	0	0	2	5	1.9e-10	*
O60925	PFD1_HUMAN	PFDN1	122	14210.6	Prefoldin subunit 1	0	0	0	2	15.6	5.1e-07	*
O60927	PP1RB_HUMAN	PPP1R11	126	13952.6	Protein phosphatase 1 regulatory subunit 11	0	0	0	4	32.5	1.9e-17	*
O75044	SRGP2_HUMAN	SRGAP2	1071	120882	SLIT-ROBO Rho GTPase-activating protein 2	0	0	0	1	0.9	2.2e-05	*
O75083	WDR1_HUMAN	WDR1	606	66194.1	WD repeat-containing protein 1	5	11.7	2.3e-13	21	26.9	3.3e-20
O75112	LDB3_HUMAN	LDB3	727	77135.6	LIM domain-binding protein 3	0	0	0	1	2.1	0.00011	*
O75122	CLAP2_HUMAN	CLASP2	1294	141134	CLIP-associating protein 2	0	0	0	1	1.2	2.3e-05	*
O75131	CPNE3_HUMAN	CPNE3	537	60131.2	Copine-3	1	2.2	2.9e-08	6	11.7	9.5e-09
O75146	HIP1R_HUMAN	HIP1R	1068	119389	Huntingtin-interacting protein 1-related protein	0	0	0	1	1.3	6.7e-08	*
O75152	ZC11A_HUMAN	ZC3H11A	810	89131.9	Zinc finger CCCH domain-containing protein 11A	0	0	0	1	1.9	8.1e-07	*
O75153	CLU_HUMAN	CLUH	1309	146671	Clustered mitochondria protein homolog	0	0	0	4	4.8	7.1e-18	*
O75157	T22D2_HUMAN	TSC22D2	780	79228.9	TSC22 domain family protein 2	0	0	0	1	1.5	1e-14	*
O75175	CNOT3_HUMAN	CNOT3	753	81872.7	CCR4-NOT transcription complex subunit 3	0	0	0	2	3.6	1.4e-08	*
O75179	ANR17_HUMAN	ANKRD17	2603	274260	Ankyrin repeat domain-containing protein 17	0	0	0	2	1	1.6e-06	*
O75190	DNJB6_HUMAN	DNAJB6	326	36087.3	DnaJ homolog subfamily B member 6	0	0	0	3	10.7	1.1e-09	*
O75223	GGCT_HUMAN	GGCT	188	21007.9	Gamma-glutamylcyclotransferase	4	25	4.4e-10	3	16	4.3e-05
O75251	NDUS7_HUMAN	NDUFS7	213	23563.7	NADH dehydrogenase [ubiquinone] iron-sulfur protein 7, mitochondrial	0	0	0	1	4.2	6.4e-05	*
O75298	RTN2_HUMAN	RTN2	545	59264.3	Reticulon-2	0	0	0	1	1.7	9.5e-06	*
O75306	NDUS2_HUMAN	NDUFS2	463	52546.1	NADH dehydrogenase [ubiquinone] iron-sulfur protein 2, mitochondrial	0	0	0	4	9.1	5.2e-13	*
O75312	ZPR1_HUMAN	ZPR1	459	50925.7	Zinc finger protein ZPR1	2	5.2	2.2e-08	8	17.9	7.7e-14
O75330	HMMR_HUMAN	HMMR	724	84101.1	Hyaluronan mediated motility receptor	0	0	0	1	2.3	3.8e-16	*
O75340	PDCD6_HUMAN	PDCD6	191	21868.7	Programmed cell death protein 6	0	0	0	4	21.5	1.6e-06	*
O75347	TBCA_HUMAN	TBCA	108	12854.9	Tubulin-specific chaperone A	3	26.9	1.6e-05	7	50	5.1e-12
O75348	VATG1_HUMAN	ATP6V1G1	118	13757.6	V-type proton ATPase subunit G 1	0	0	0	2	22.9	2.4e-07	*
O75351	VPS4B_HUMAN	VPS4B	444	49302.5	Vacuolar protein sorting-associated protein 4B	0	0	0	2	5.6	8.1e-08	*
O75352	MPU1_HUMAN	MPDU1	247	26638.1	Mannose-P-dolichol utilization defect 1 protein	0	0	0	3	14.2	8.2e-13	*
O75363	BCAS1_HUMAN	BCAS1	584	61709.4	Breast carcinoma-amplified sequence 1	0	0	0	2	5	6e-05	*
O75369	FLNB_HUMAN	FLNB	2602	278166	Filamin-B	6	2.8	1.5e-11	48	21.6	3.5e-14
O75381	PEX14_HUMAN	PEX14	377	41236.9	Peroxisomal membrane protein PEX14	0	0	0	2	15.1	4.3e-09	*
O75390	CISY_HUMAN	CS	466	51712.9	Citrate synthase, mitochondrial	4	9.4	2.1e-10	12	17.8	5.1e-12
O75396	SC22B_HUMAN	SEC22B	215	24593.6	Vesicle-trafficking protein SEC22b	2	15.3	4.6e-07	6	29.8	8.2e-16
O75400	PR40A_HUMAN	PRPF40A	957	108806	Pre-mRNA-processing factor 40 homolog A	0	0	0	5	6.6	1.3e-13	*
O75410	TACC1_HUMAN	TACC1	805	87795	Transforming acidic coiled-coil-containing protein 1	0	0	0	1	2.5	1.1e-10	*
O75436	VP26A_HUMAN	VPS26A	327	38170.2	Vacuolar protein sorting-associated protein 26A	1	5.5	4.9e-07	3	13.8	3.2e-10
O75439	MPPB_HUMAN	PMPCB	489	54366.6	Mitochondrial-processing peptidase subunit beta	0	0	0	2	4.7	9.1e-12	*
O75459	PAGE1_HUMAN	PAGE1	146	16150.4	P antigen family member 1	0	0	0	3	25.3	3.9e-16	*
O75477	ERLN1_HUMAN	ERLIN1	346	38926.2	Erlin-1	0	0	0	2	7.8	1.5e-07	*
O75489	NDUS3_HUMAN	NDUFS3	264	30241.8	NADH dehydrogenase [ubiquinone] iron-sulfur protein 3, mitochondrial	0	0	0	1	4.9	1.2e-07	*
O75496	GEMI_HUMAN	GMNN	209	23565.3	Geminin	0	0	0	3	22	7.6e-12	*
O75521	ECI2_HUMAN	ECI2	394	43585.5	Enoyl-CoA delta isomerase 2, mitochondrial	0	0	0	2	10.7	3e-15	*
O75531	BAF_HUMAN	BANF1	89	10058.7	Barrier-to-autointegration factor	0	0	0	2	34.8	7.1e-10	*
O75533	SF3B1_HUMAN	SF3B1	1304	145832	Splicing factor 3B subunit 1	0	0	0	7	7.3	1.6e-11	*
O75534	CSDE1_HUMAN	CSDE1	798	88885.4	Cold shock domain-containing protein E1	0	0	0	13	17.8	2.6e-13	*
O75556	SG2A1_HUMAN	SCGB2A1	95	10883.9	Mammaglobin-B	1	18.9	6e-10	0	0	0
O75600	KBL_HUMAN	GCAT	419	45285.5	2-amino-3-ketobutyrate coenzyme A ligase, mitochondrial	0	0	0	1	5	2.6e-10	*
O75608	LYPA1_HUMAN	LYPLA1	230	24669.8	Acyl-protein thioesterase 1	3	16.5	6.3e-08	3	13.9	5.9e-10
O75643	U520_HUMAN	SNRNP200	2136	244510	U5 small nuclear ribonucleoprotein 200 kDa helicase	0	0	0	13	6.7	5.6e-13	*
O75663	TIPRL_HUMAN	TIPRL	272	31444.3	TIP41-like protein	0	0	0	6	15.1	3.9e-10	*
O75683	SURF6_HUMAN	SURF6	361	41450.7	Surfeit locus protein 6	0	0	0	1	6.6	2.6e-07	*
O75688	PPM1B_HUMAN	PPM1B	479	52643.1	Protein phosphatase 1B	0	0	0	1	2.5	3.6e-07	*
O75694	NU155_HUMAN	NUP155	1391	155201	Nuclear pore complex protein Nup155	0	0	0	2	2.2	1.1e-09	*
O75718	CRTAP_HUMAN	CRTAP	401	46562.3	Cartilage-associated protein	0	0	0	1	3.2	3.1e-08	*
O75791	GRAP2_HUMAN	GRAP2	330	37909.5	GRB2-related adapter protein 2	0	0	0	1	4.2	0.0001	*
O75792	RNH2A_HUMAN	RNASEH2A	299	33395.2	Ribonuclease H2 subunit A	0	0	0	1	5.7	3.1e-17	*
O75794	CD123_HUMAN	CDC123	336	39135.1	Cell division cycle protein 123 homolog	0	0	0	2	8	3.6e-09	*
O75821	EIF3G_HUMAN	EIF3G	320	35611.3	Eukaryotic translation initiation factor 3 subunit G	2	8.4	9.9e-06	16	33.4	1.7e-18
O75822	EIF3J_HUMAN	EIF3J	258	29062.6	Eukaryotic translation initiation factor 3 subunit J	2	8.5	4.6e-07	11	35.7	1.7e-20
O75832	PSD10_HUMAN	PSMD10	226	24428.1	26S proteasome non-ATPase regulatory subunit 10	0	0	0	2	15.9	8.4e-16	*
O75844	FACE1_HUMAN	ZMPSTE24	475	54813.4	CAAX prenyl protease 1 homolog	0	0	0	6	12	2.1e-10	*
O75874	IDHC_HUMAN	IDH1	414	46659.7	Isocitrate dehydrogenase [NADP] cytoplasmic	4	11.1	3e-08	15	32.9	3.8e-15
O75909	CCNK_HUMAN	CCNK	580	64240.3	Cyclin-K	0	0	0	1	4.1	2.3e-07	*
O75911	DHRS3_HUMAN	DHRS3	302	33548.7	Short-chain dehydrogenase/reductase 3	0	0	0	1	4.3	3.7e-08	*
O75934	SPF27_HUMAN	BCAS2	225	26131.7	Pre-mRNA-splicing factor SPF27	0	0	0	1	4	4.3e-07	*
O75947	ATP5H_HUMAN	ATP5H	161	18491.4	ATP synthase subunit d, mitochondrial	2	10.6	4.7e-07	7	36.6	1.9e-12
O75955	FLOT1_HUMAN	FLOT1	427	47355.7	Flotillin-1	0	0	0	3	8.9	8.4e-10	*
O75964	ATP5L_HUMAN	ATP5L	103	11428.6	ATP synthase subunit g, mitochondrial	0	0	0	1	10.7	4.1e-06	*
O76003	GLRX3_HUMAN	GLRX3	335	37432.4	Glutaredoxin-3	2	7.8	2.2e-07	6	23.3	1.5e-10
O76009	KT33A_HUMAN	KRT33A	404	45940.8	Keratin, type I cuticular Ha3-I	1	2.5	3.4e-05	1	3	2.2e-07
O76031	CLPX_HUMAN	CLPX	633	69224.3	ATP-dependent Clp protease ATP-binding subunit clpX-like, mitochondrial	0	0	0	2	4.1	6.2e-10	*
O76070	SYUG_HUMAN	SNCG	127	13330.9	Gamma-synuclein	0	0	0	7	47.2	3e-11	*
O76071	CIAO1_HUMAN	CIAO1	339	37840.4	Probable cytosolic iron-sulfur protein assembly protein CIAO1	0	0	0	2	8.8	1.2e-11	*
O76080	ZFAN5_HUMAN	ZFAND5	213	23132.3	AN1-type zinc finger protein 5	0	0	0	3	8.5	4.1e-11	*
O76087	GAGE7_HUMAN	GAGE7	117	12978	G antigen 7	0	0	0	7	29.9	5.1e-15	*
O76094	SRP72_HUMAN	SRP72	671	74606.8	Signal recognition particle subunit SRP72	1	2.5	2.4e-06	2	5.5	8.7e-12
O76095	JTB_HUMAN	JTB	146	16358.4	Protein JTB	0	0	0	1	8.9	2.7e-08	*
O94766	B3GA3_HUMAN	B3GAT3	335	37122.1	Galactosylgalactosylxylosylprotein 3-beta-glucuronosyltransferase 3	0	0	0	1	4.2	5e-06	*
O94776	MTA2_HUMAN	MTA2	668	75023.8	Metastasis-associated protein MTA2	0	0	0	7	11.5	9e-08	*
O94788	AL1A2_HUMAN	ALDH1A2	518	56724.4	Retinal dehydrogenase 2	10	24.5	1.4e-17	17	27.2	2e-18
O94822	LTN1_HUMAN	LTN1	1766	200554	E3 ubiquitin-protein ligase listerin	0	0	0	1	0.5	0.0016	*
O94826	TOM70_HUMAN	TOMM70	608	67455.4	Mitochondrial import receptor subunit TOM70	3	4.6	1.3e-08	15	33.7	8.7e-15
O94851	MICA2_HUMAN	MICAL2	1124	126690	[F-actin]-monooxygenase MICAL2	0	0	0	1	1.1	0.00016	*
O94874	UFL1_HUMAN	UFL1	794	89596	E3 UFM1-protein ligase 1	0	0	0	4	4.8	6.3e-07	*
O94888	UBXN7_HUMAN	UBXN7	489	54862.8	UBX domain-containing protein 7	0	0	0	4	11	1.2e-08	*
O94905	ERLN2_HUMAN	ERLIN2	339	37839.9	Erlin-2	0	0	0	5	16.8	8e-08	*
O94906	PRP6_HUMAN	PRPF6	941	106926	Pre-mRNA-processing factor 6	0	0	0	2	3.1	1.1e-09	*
O94919	ENDD1_HUMAN	ENDOD1	500	55017.1	Endonuclease domain-containing 1 protein	0	0	0	3	8.6	2.1e-15	*
O94925	GLSK_HUMAN	GLS	669	73461.8	Glutaminase kidney isoform, mitochondrial	0	0	0	2	4.8	9.4e-15	*
O94973	AP2A2_HUMAN	AP2A2	939	103961	AP-2 complex subunit alpha-2	0	0	0	5	6	3.8e-11	*
O94979	SC31A_HUMAN	SEC31A	1220	133016	Protein transport protein Sec31A	0	0	0	8	6.1	2.4e-09	*
O95104	SFR15_HUMAN	SCAF4	1147	125870	Splicing factor, arginine/serine-rich 15	0	0	0	1	1	6.3e-08	*
O95140	MFN2_HUMAN	MFN2	757	86402.9	Mitofusin-2	0	0	0	1	0.9	0.00097	*
O95155	UBE4B_HUMAN	UBE4B	1302	146186	Ubiquitin conjugation factor E4 B	0	0	0	3	2.4	2.5e-10	*
O95159	ZFPL1_HUMAN	ZFPL1	310	34114.3	Zinc finger protein-like 1	0	0	0	2	7.4	1.4e-07	*
O95163	ELP1_HUMAN	ELP1	1332	150256	Elongator complex protein 1	0	0	0	2	3.1	2.4e-12	*
O95197	RTN3_HUMAN	RTN3	1032	112612	Reticulon-3	2	4.9	4e-07	5	5.7	3.1e-16
O95201	ZN205_HUMAN	ZNF205	554	60630.4	Zinc finger protein 205	0	0	0	1	2.3	2.1e-06	*
O95202	LETM1_HUMAN	LETM1	739	83354.9	Mitochondrial proton/calcium exchanger protein	0	0	0	15	15.7	3.1e-10	*
O95214	LERL1_HUMAN	LEPROTL1	131	14428.4	Leptin receptor overlapping transcript-like 1	0	0	0	1	9.9	5.9e-13	*
O95218	ZRAB2_HUMAN	ZRANB2	330	37404.7	Zinc finger Ran-binding domain-containing protein 2	0	0	0	5	15.5	1.8e-12	*
O95229	ZWINT_HUMAN	ZWINT	277	31293.7	ZW10 interactor	0	0	0	1	3.6	0.00068	*
O95232	LC7L3_HUMAN	LUC7L3	432	51466.6	Luc7-like protein 3	1	4.2	6.2e-14	2	6.2	1.8e-13
O95251	KAT7_HUMAN	KAT7	611	70643	Histone acetyltransferase KAT7	0	0	0	2	7	8e-18	*
O95273	CCDB1_HUMAN	CCNDBP1	360	40262.3	Cyclin-D1-binding protein 1	0	0	0	4	12.8	9.2e-12	*
O95292	VAPB_HUMAN	VAPB	243	27228.6	Vesicle-associated membrane protein-associated protein B/C	2	10.7	3.1e-12	6	28	4.4e-11
O95336	6PGL_HUMAN	PGLS	258	27547.1	6-phosphogluconolactonase	1	10.1	1.3e-07	2	9.3	1.6e-08
O95347	SMC2_HUMAN	SMC2	1197	135657	Structural maintenance of chromosomes protein 2	0	0	0	1	0.9	0.001	*
O95372	LYPA2_HUMAN	LYPLA2	231	24737.2	Acyl-protein thioesterase 2	0	0	0	2	11.3	2.8e-10	*
O95373	IPO7_HUMAN	IPO7	1038	119518	Importin-7	6	7.2	3.4e-09	26	19.9	7.9e-16
O95376	ARI2_HUMAN	ARIH2	493	57819.4	E3 ubiquitin-protein ligase ARIH2	0	0	0	1	3.4	2.6e-08	*
O95394	AGM1_HUMAN	PGM3	542	59852.5	Phosphoacetylglucosamine mutase	0	0	0	5	9.4	8.5e-10	*
O95399	UTS2_HUMAN	UTS2	124	14295.8	Urotensin-2	1	6.5	0.00015	1	6.5	0.00016
O95400	CD2B2_HUMAN	CD2BP2	341	37646.8	CD2 antigen cytoplasmic tail-binding protein 2	0	0	0	2	12.6	1.1e-12	*
O95433	AHSA1_HUMAN	AHSA1	338	38274.6	Activator of 90 kDa heat shock protein ATPase homolog 1	1	2.7	6e-05	6	17.5	8.9e-08
O95456	PSMG1_HUMAN	PSMG1	288	32854.2	Proteasome assembly chaperone 1	1	3.8	1.2e-08	2	6.2	3.8e-08
O95551	TYDP2_HUMAN	TDP2	362	40930	Tyrosyl-DNA phosphodiesterase 2	0	0	0	2	7.7	1.6e-16	*
O95573	ACSL3_HUMAN	ACSL3	720	80420.8	Long-chain-fatty-acid--CoA ligase 3	2	4.6	4.2e-07	8	14.2	6e-11
O95674	CDS2_HUMAN	CDS2	445	51418.5	Phosphatidate cytidylyltransferase 2	0	0	0	3	10.3	1.1e-12	*
O95678	K2C75_HUMAN	KRT75	551	59560.9	Keratin, type II cytoskeletal 75	27	15.1	2.7e-11	13	12.5	8.4e-10
O95684	FR1OP_HUMAN	FGFR1OP	399	43065.2	FGFR1 oncogene partner	0	0	0	1	4.3	6.9e-12	*
O95716	RAB3D_HUMAN	RAB3D	219	24267.4	Ras-related protein Rab-3D	0	0	0	2	8.7	9.7e-08	*
O95721	SNP29_HUMAN	SNAP29	258	28970.6	Synaptosomal-associated protein 29	0	0	0	6	29.5	1.7e-11	*
O95747	OXSR1_HUMAN	OXSR1	527	58022.7	Serine/threonine-protein kinase OSR1	0	0	0	7	18.2	4.9e-14	*
O95749	GGPPS_HUMAN	GGPS1	300	34871.2	Geranylgeranyl pyrophosphate synthase	0	0	0	2	7	4.5e-08	*
O95757	HS74L_HUMAN	HSPA4L	839	94513.3	Heat shock 70 kDa protein 4L	2	3.3	2e-07	11	16.9	1e-19
O95777	LSM8_HUMAN	LSM8	96	10402.7	U6 snRNA-associated Sm-like protein LSm8	0	0	0	1	11.5	2.8e-06	*
O95782	AP2A1_HUMAN	AP2A1	977	107547	AP-2 complex subunit alpha-1	1	0.9	0.001	12	14.6	2.6e-15
O95793	STAU1_HUMAN	STAU1	577	63182.8	Double-stranded RNA-binding protein Staufen homolog 1	0	0	0	2	4.5	4.5e-07	*
O95801	TTC4_HUMAN	TTC4	387	44678.9	Tetratricopeptide repeat protein 4	0	0	0	4	10.9	5e-08	*
O95807	TM50A_HUMAN	TMEM50A	157	17400.4	Transmembrane protein 50A	0	0	0	2	12.1	7.9e-05	*
O95810	CAVN2_HUMAN	CAVIN2	425	47173.5	Caveolae-associated protein 2	0	0	0	5	19.8	5e-15	*
O95816	BAG2_HUMAN	BAG2	211	23772.1	BAG family molecular chaperone regulator 2	0	0	0	1	5.2	4.9e-06	*
O95817	BAG3_HUMAN	BAG3	575	61595.2	BAG family molecular chaperone regulator 3	0	0	0	2	7.7	4.2e-12	*
O95831	AIFM1_HUMAN	AIFM1	613	66901.2	Apoptosis-inducing factor 1, mitochondrial	0	0	0	6	13.1	5.3e-12	*
O95861	BPNT1_HUMAN	BPNT1	308	33392.6	3'(2'),5'-bisphosphate nucleotidase 1	0	0	0	1	5.2	3.1e-11	*
O95865	DDAH2_HUMAN	DDAH2	285	29644.1	N(G),N(G)-dimethylarginine dimethylaminohydrolase 2	0	0	0	3	16.5	3.4e-14	*
O95881	TXD12_HUMAN	TXNDC12	172	19205.9	Thioredoxin domain-containing protein 12	0	0	0	3	17.4	2.6e-09	*
O95926	SYF2_HUMAN	SYF2	243	28722.6	Pre-mRNA-splicing factor SYF2	0	0	0	1	4.1	6.2e-06	*
O95989	NUDT3_HUMAN	NUDT3	172	19471.1	Diphosphoinositol polyphosphate phosphohydrolase 1	1	8.1	0.00024	1	8.1	1.6e-13
O95997	PTTG1_HUMAN	PTTG1	202	22024.5	Securin	0	0	0	1	7.4	2.1e-10	*
O96005	CLPT1_HUMAN	CLPTM1	669	76097.3	Cleft lip and palate transmembrane protein 1	0	0	0	2	3.9	2.2e-11	*
O96008	TOM40_HUMAN	TOMM40	361	37893.4	Mitochondrial import receptor subunit TOM40 homolog	1	3	0.0015	11	31.6	3.4e-28
O96011	PX11B_HUMAN	PEX11B	259	28431.5	Peroxisomal membrane protein 11B	0	0	0	1	4.6	3.4e-12	*
O96019	ACL6A_HUMAN	ACTL6A	429	47461.4	Actin-like protein 6A	0	0	0	1	2.3	0.00031	*
P00338	LDHA_HUMAN	LDHA	332	36689.1	L-lactate dehydrogenase A chain	12	29.8	4.8e-11	12	32.5	1.3e-10
P00352	AL1A1_HUMAN	ALDH1A1	501	54862.3	Retinal dehydrogenase 1	1	3.4	9.5e-13	10	25.5	7.4e-16
P00367	DHE3_HUMAN	GLUD1	558	61398.4	Glutamate dehydrogenase 1, mitochondrial	4	8.8	3e-09	5	11.6	2.1e-12
P00387	NB5R3_HUMAN	CYB5R3	301	34235.2	NADH-cytochrome b5 reductase 3	0	0	0	2	10.3	1.3e-08	*
P00390	GSHR_HUMAN	GSR	522	56257.5	Glutathione reductase, mitochondrial	1	2.1	3.8e-06	8	21.6	6.8e-15
P00403	COX2_HUMAN	MT-CO2	227	25565.3	Cytochrome c oxidase subunit 2	0	0	0	3	15.9	5.6e-11	*
P00441	SODC_HUMAN	SOD1	154	15935.9	Superoxide dismutase [Cu-Zn]	0	0	0	3	16.9	2.9e-10	*
P00491	PNPH_HUMAN	PNP	289	32118.2	Purine nucleoside phosphorylase	5	21.8	8.7e-11	11	35.6	2.3e-15
P00492	HPRT_HUMAN	HPRT1	218	24579.6	Hypoxanthine-guanine phosphoribosyltransferase	1	7.3	2e-07	9	45	6.1e-11
P00505	AATM_HUMAN	GOT2	430	47518.1	Aspartate aminotransferase, mitochondrial	4	11.4	1.4e-09	9	21.6	1.7e-09
P00558	PGK1_HUMAN	PGK1	417	44615.1	Phosphoglycerate kinase 1	19	54.2	3.9e-14	33	58	5.8e-19
P00568	KAD1_HUMAN	AK1	194	21635	Adenylate kinase isoenzyme 1	1	6.2	2.8e-05	7	32	6e-09
P00797	RENI_HUMAN	REN	406	45057.9	Renin	0	0	0	5	17	1.3e-13	*
P01033	TIMP1_HUMAN	TIMP1	207	23171.1	Metalloproteinase inhibitor 1	0	0	0	7	34.8	4.9e-17	*
P01036	CYTS_HUMAN	CST4	141	16214.5	Cystatin-S	3	29.1	4.1e-08	0	0	0
P01040	CYTA_HUMAN	CSTA	98	11006.6	Cystatin-A	5	57.1	5.5e-12	0	0	0
P01111	RASN_HUMAN	NRAS	189	21229.4	GTPase NRas	0	0	0	1	5.8	0.00032	*
P01137	TGFB1_HUMAN	TGFB1	390	44341.6	Transforming growth factor beta-1	0	0	0	1	4.9	7.4e-16	*
P01834	IGKC_HUMAN	IGKC	107	11765.1	Immunoglobulin kappa constant	2	34.6	1.3e-14	1	13.1	3e-07
P01857	IGHG1_HUMAN	IGHG1	330	36106.2	Immunoglobulin heavy constant gamma 1	2	8.8	1.6e-12	0	0	0
P01877	IGHA2_HUMAN	IGHA2	340	36591.7	Immunoglobulin heavy constant alpha 2	1	4.4	2.3e-06	0	0	0
P02008	HBAZ_HUMAN	HBZ	142	15637.2	Hemoglobin subunit zeta	10	65.5	3.6e-14	11	69	5.1e-14
P02042	HBD_HUMAN	HBD	147	16055.6	Hemoglobin subunit delta	2	15	6e-08	0	0	0
P02100	HBE_HUMAN	HBE1	147	16203	Hemoglobin subunit epsilon	5	40.8	6.9e-18	13	63.9	8.8e-10
P02533	K1C14_HUMAN	KRT14	472	51561.9	Keratin, type I cytoskeletal 14	53	58.9	1e-16	31	44.9	7.4e-16
P02538	K2C6A_HUMAN	KRT6A	564	60045.4	Keratin, type II cytoskeletal 6A	65	55.1	6.2e-21	27	30.9	9.2e-13
P02545	LMNA_HUMAN	LMNA	664	74140.1	Prelamin-A/C	3	5	4.4e-06	24	29.7	3.3e-11
P02649	APOE_HUMAN	APOE	317	36154.4	Apolipoprotein E	0	0	0	14	37.9	5.9e-12	*
P02768	ALBU_HUMAN	ALB	609	69367.4	Serum albumin	16	29.1	3.6e-11	8	12.8	1.9e-09
P02786	TFR1_HUMAN	TFRC	760	84872.1	Transferrin receptor protein 1	7	9.7	9.9e-15	26	29.2	2.5e-14
P02788	TRFL_HUMAN	LTF	710	78182.7	Lactotransferrin	6	10.8	1.2e-14	0	0	0
P02792	FRIL_HUMAN	FTL	175	20019.8	Ferritin light chain	0	0	0	1	8.6	2e-10	*
P02794	FRIH_HUMAN	FTH1	183	21225.8	Ferritin heavy chain	4	22.4	2.1e-07	9	32.2	3.3e-12
P02795	MT2_HUMAN	MT2A	61	6042.3	Metallothionein-2	0	0	0	1	19.7	3.6e-10	*
P02808	STAT_HUMAN	STATH	62	7304.5	Statherin	1	48.4	8.4e-06	0	0	0
P02814	SMR3B_HUMAN	SMR3B	79	8187.7	Submaxillary gland androgen-regulated protein 3B	2	26.6	3.7e-05	0	0	0
P03905	NU4M_HUMAN	MT-ND4	459	51581.5	NADH-ubiquinone oxidoreductase chain 4	0	0	0	1	2.2	2.3e-05	*
P04040	CATA_HUMAN	CAT	527	59756.7	Catalase	7	15.4	7.5e-10	7	16.1	4.5e-13
P04075	ALDOA_HUMAN	ALDOA	364	39420.4	Fructose-bisphosphate aldolase A	21	49.7	4.3e-15	34	53.8	1.6e-15
P04080	CYTB_HUMAN	CSTB	98	11139.7	Cystatin-B	0	0	0	3	36.7	2.4e-16	*
P04083	ANXA1_HUMAN	ANXA1	346	38714.6	Annexin A1	16	49.4	8.4e-16	22	53.2	2.6e-15
P04150	GCR_HUMAN	NR3C1	777	85660.1	Glucocorticoid receptor	0	0	0	1	1.8	2e-11	*
P04179	SODM_HUMAN	SOD2	222	24722.3	Superoxide dismutase [Mn], mitochondrial	0	0	0	2	9.5	4.3e-13	*
P04181	OAT_HUMAN	OAT	439	48535.3	Ornithine aminotransferase, mitochondrial	3	9.6	1.2e-14	7	13.7	4.7e-13
P04183	KITH_HUMAN	TK1	234	25468.9	Thymidine kinase, cytosolic	0	0	0	5	28.6	3.6e-11	*
P04259	K2C6B_HUMAN	KRT6B	564	60067.4	Keratin, type II cytoskeletal 6B	71	53.4	6.2e-21	25	28	9.2e-13
P04264	K2C1_HUMAN	KRT1	644	66039.2	Keratin, type II cytoskeletal 1	161	59.8	9.2e-29	92	58.2	2.4e-33
P04350	TBB4A_HUMAN	TUBB4A	444	49586.2	Tubulin beta-4A chain	26	44.1	3.3e-13	0	0	0
P04406	G3P_HUMAN	GAPDH	335	36053.5	Glyceraldehyde-3-phosphate dehydrogenase	15	42.4	3.9e-15	23	40.3	5e-17
P04424	ARLY_HUMAN	ASL	464	51658.4	Argininosuccinate lyase	0	0	0	1	4.3	1.2e-12	*
P04632	CPNS1_HUMAN	CAPNS1	268	28316	Calpain small subunit 1	2	6	2.1e-05	6	19	4.6e-16
P04745	AMY1_HUMAN	AMY1A	511	57768.3	Alpha-amylase 1	0	0	0	1	3.1	2.3e-11	*
P04792	HSPB1_HUMAN	HSPB1	205	22782.7	Heat shock protein beta-1	7	39	4.4e-11	15	59.5	1.1e-12
P04818	TYSY_HUMAN	TYMS	313	35716.3	Thymidylate synthase	0	0	0	2	6.7	6.7e-08	*
P04843	RPN1_HUMAN	RPN1	607	68570	Dolichyl-diphosphooligosaccharide--protein glycosyltransferase subunit 1	2	3.1	1.5e-08	13	19.3	6.4e-12
P04844	RPN2_HUMAN	RPN2	631	69284.6	Dolichyl-diphosphooligosaccharide--protein glycosyltransferase subunit 2	2	6	8.7e-12	5	13.6	4e-12
P04899	GNAI2_HUMAN	GNAI2	355	40451.3	Guanine nucleotide-binding protein G(i) subunit alpha-2	0	0	0	4	13.2	3.2e-09	*
P04908	H2A1B_HUMAN	HIST1H2AB	130	14135.6	Histone H2A type 1-B/E	0	0	0	2	12.3	5.8e-05	*
P04920	B3A2_HUMAN	SLC4A2	1241	137010	Anion exchange protein 2	0	0	0	1	1.4	4.2e-08	*
P04921	GLPC_HUMAN	GYPC	128	13810.8	Glycophorin-C	0	0	0	1	20.3	9.5e-12	*
P05023	AT1A1_HUMAN	ATP1A1	1023	112897	Sodium/potassium-transporting ATPase subunit alpha-1	4	4.1	9.4e-12	23	24	2.5e-14
P05089	ARGI1_HUMAN	ARG1	322	34735.2	Arginase-1	5	15.8	7.9e-10	0	0	0
P05090	APOD_HUMAN	APOD	189	21275.8	Apolipoprotein D	5	25.4	1.2e-09	0	0	0
P05109	S10A8_HUMAN	S100A8	93	10834.6	Protein S100-A8	8	48.4	3e-08	3	23.7	2e-09
P05129	KPCG_HUMAN	PRKCG	697	78448.6	Protein kinase C gamma type	2	3	4.6e-10	0	0	0
P05141	ADT2_HUMAN	SLC25A5	298	32852.5	ADP/ATP translocase 2	7	19.8	8.3e-09	29	45.6	9.2e-16
P05161	ISG15_HUMAN	ISG15	165	17887.7	Ubiquitin-like protein ISG15	0	0	0	1	12.1	2.3e-14	*
P05165	PCCA_HUMAN	PCCA	728	80059.7	Propionyl-CoA carboxylase alpha chain, mitochondrial	6	9.8	4.4e-14	0	0	0
P05166	PCCB_HUMAN	PCCB	539	58216.2	Propionyl-CoA carboxylase beta chain, mitochondrial	0	0	0	1	3	3.3e-11	*
P05198	IF2A_HUMAN	EIF2S1	315	36112.5	Eukaryotic translation initiation factor 2 subunit 1	5	17.5	1.7e-14	24	55.2	4.6e-23
P05362	ICAM1_HUMAN	ICAM1	532	57825.7	Intercellular adhesion molecule 1	0	0	0	4	10.3	1.8e-10	*
P05386	RLA1_HUMAN	RPLP1	114	11514	60S acidic ribosomal protein P1	0	0	0	3	52.6	1.7e-16	*
P05387	RLA2_HUMAN	RPLP2	115	11665	60S acidic ribosomal protein P2	0	0	0	11	84.3	2.7e-18	*
P05388	RLA0_HUMAN	RPLP0	317	34273.8	60S acidic ribosomal protein P0	7	34.1	3.5e-14	17	51.7	9.8e-17
P05412	JUN_HUMAN	JUN	331	35675.9	Transcription factor AP-1	0	0	0	1	4.5	9.5e-12	*
P05455	LA_HUMAN	SSB	408	46837.4	Lupus La protein	1	3.4	7e-05	11	21.8	7.8e-13
P05556	ITB1_HUMAN	ITGB1	798	88416.2	Integrin beta-1	0	0	0	3	3.9	3.3e-07	*
P05771	KPCB_HUMAN	PRKCB	671	76869.7	Protein kinase C beta type	0	0	0	10	20.4	1.3e-16	*
P05783	K1C18_HUMAN	KRT18	430	48058.2	Keratin, type I cytoskeletal 18	4	3.7	2.1e-05	32	38.1	3.9e-14
P05787	K2C8_HUMAN	KRT8	483	53704.7	Keratin, type II cytoskeletal 8	17	15.3	2.5e-08	51	52.2	1.2e-15
P05937	CALB1_HUMAN	CALB1	261	30025.4	Calbindin	0	0	0	4	12.3	6.8e-09	*
P06132	DCUP_HUMAN	UROD	367	40787.3	Uroporphyrinogen decarboxylase	0	0	0	5	15.5	1.6e-07	*
P06241	FYN_HUMAN	FYN	537	60762.4	Tyrosine-protein kinase Fyn	0	0	0	3	5	6.1e-07	*
P06396	GELS_HUMAN	GSN	782	85698.2	Gelsolin	1	1.2	6.3e-05	4	4.6	4.5e-10
P06454	PTMA_HUMAN	PTMA	111	12203	Prothymosin alpha	0	0	0	1	13.5	1.6e-10	*
P06493	CDK1_HUMAN	CDK1	297	34095.7	Cyclin-dependent kinase 1	0	0	0	6	21.9	2.3e-07	*
P06576	ATPB_HUMAN	ATP5B	529	56560.4	ATP synthase subunit beta, mitochondrial	7	15.1	1e-10	22	42.7	2.2e-15
P06702	S10A9_HUMAN	S100A9	114	13242.1	Protein S100-A9	8	50.9	1e-14	6	37.7	5.1e-15
P06703	S10A6_HUMAN	S100A6	90	10179.8	Protein S100-A6	0	0	0	1	8.9	0.00076	*
P06730	IF4E_HUMAN	EIF4E	217	25097.5	Eukaryotic translation initiation factor 4E	2	11.5	5.5e-10	5	31.3	2.6e-14
P06733	ENOA_HUMAN	ENO1	434	47169.4	Alpha-enolase	31	41.5	2.1e-17	67	49.8	2.3e-15
P06744	G6PI_HUMAN	GPI	558	63147.7	Glucose-6-phosphate isomerase	10	19.9	3.9e-10	13	18.6	1.1e-12
P06748	NPM_HUMAN	NPM1	294	32575.3	Nucleophosmin	8	10.2	2e-16	17	49.3	1.1e-29
P06753	TPM3_HUMAN	TPM3	285	32950.2	Tropomyosin alpha-3 chain	2	6.7	1.1e-05	12	19.6	1.5e-10
P07148	FABPL_HUMAN	FABP1	127	14208.5	Fatty acid-binding protein, liver	0	0	0	1	15.7	0.00021	*
P07195	LDHB_HUMAN	LDHB	334	36638.8	L-lactate dehydrogenase B chain	16	44	5.8e-11	21	40.1	9.1e-13
P07237	PDIA1_HUMAN	P4HB	508	57116.8	Protein disulfide-isomerase	12	25.8	1.2e-14	24	39	5.8e-23
P07339	CATD_HUMAN	CTSD	412	44552.6	Cathepsin D	9	21.4	1.3e-10	6	23.1	7e-11
P07355	ANXA2_HUMAN	ANXA2	339	38604.4	Annexin A2	14	43.4	3.3e-13	22	51.6	1.3e-12
P07384	CAN1_HUMAN	CAPN1	714	81890.8	Calpain-1 catalytic subunit	3	4.3	8.6e-09	9	17.4	1.4e-12
P07437	TBB5_HUMAN	TUBB	444	49671.3	Tubulin beta chain	38	61.3	2.1e-15	68	62.8	1.8e-14
P07602	SAP_HUMAN	PSAP	524	58113.3	Prosaposin	2	3.1	5.7e-05	16	31.3	8.7e-14
P07686	HEXB_HUMAN	HEXB	556	63111.9	Beta-hexosaminidase subunit beta	0	0	0	2	3.4	1.4e-05	*
P07711	CATL1_HUMAN	CTSL	333	37564.5	Cathepsin L1	0	0	0	3	10.8	6.6e-09	*
P07737	PROF1_HUMAN	PFN1	140	15054.4	Profilin-1	9	64.3	1.4e-13	23	87.9	1.6e-15
P07741	APT_HUMAN	APRT	180	19607.9	Adenine phosphoribosyltransferase	3	24.4	2.1e-09	7	31.1	5.4e-10
P07814	SYEP_HUMAN	EPRS	1512	170592	Bifunctional glutamate/proline--tRNA ligase	4	3.5	7.3e-10	34	26.8	2.1e-16
P07858	CATB_HUMAN	CTSB	339	37822	Cathepsin B	3	10.3	2e-07	3	10.3	2e-11
P07900	HS90A_HUMAN	HSP90AA1	732	84660.4	Heat shock protein HSP 90-alpha	40	48.9	2.5e-16	113	49.2	1.5e-20
P07910	HNRPC_HUMAN	HNRNPC	306	33670.3	Heterogeneous nuclear ribonucleoproteins C1/C2	0	0	0	12	30.4	9.9e-10	*
P07947	YES_HUMAN	YES1	543	60801.8	Tyrosine-protein kinase Yes	0	0	0	3	5	6.1e-07	*
P07948	LYN_HUMAN	LYN	512	58574.6	Tyrosine-protein kinase Lyn	0	0	0	2	3.1	3.6e-05	*
P07954	FUMH_HUMAN	FH	510	54637.5	Fumarate hydratase, mitochondrial	4	9.2	4.5e-11	12	18.8	4.5e-14
P07992	ERCC1_HUMAN	ERCC1	297	32562.7	DNA excision repair protein ERCC-1	0	0	0	2	7.1	6.3e-07	*
P07996	TSP1_HUMAN	THBS1	1170	129384	Thrombospondin-1	0	0	0	5	5.6	4.5e-12	*
P08047	SP1_HUMAN	SP1	785	80693.6	Transcription factor Sp1	0	0	0	2	7.5	4.2e-15	*
P08134	RHOC_HUMAN	RHOC	193	22006.6	Rho-related GTP-binding protein RhoC	1	7.3	1.5e-05	8	39.9	1.9e-16
P08195	4F2_HUMAN	SLC3A2	630	67994.6	4F2 cell-surface antigen heavy chain	4	7.6	6.8e-10	21	31.4	4.8e-15
P08238	HS90B_HUMAN	HSP90AB1	724	83264.9	Heat shock protein HSP 90-beta	46	49.7	1.1e-17	114	55.1	3.4e-21
P08240	SRPRA_HUMAN	SRPRA	638	69811.8	Signal recognition particle receptor subunit alpha	0	0	0	6	10.2	2.1e-09	*
P08243	ASNS_HUMAN	ASNS	561	64370.5	Asparagine synthetase [glutamine-hydrolyzing]	3	4.6	3.7e-07	13	24.8	3.3e-17
P08397	HEM3_HUMAN	HMBS	361	39330.4	Porphobilinogen deaminase	2	6.1	3.6e-09	3	9.4	3.2e-12
P08473	NEP_HUMAN	MME	750	85514.7	Neprilysin	0	0	0	1	2.3	5.8e-15	*
P08574	CY1_HUMAN	CYC1	325	35422.3	Cytochrome c1, heme protein, mitochondrial	1	3.7	2.4e-08	3	9.5	6.9e-14
P08575	PTPRC_HUMAN	PTPRC	1304	147255	Receptor-type tyrosine-protein phosphatase C	1	1.2	9.5e-07	5	4.4	5.2e-13
P08631	HCK_HUMAN	HCK	526	59600.4	Tyrosine-protein kinase HCK	0	0	0	2	3	3.6e-05	*
P08648	ITA5_HUMAN	ITGA5	1049	114537	Integrin alpha-5	0	0	0	1	1.7	1.9e-14	*
P08670	VIME_HUMAN	VIM	466	53652.1	Vimentin	3	5.4	0.00012	47	47.9	1.1e-15
P08708	RS17_HUMAN	RPS17	135	15550.3	40S ribosomal protein S17	3	24.4	4.3e-15	4	32.6	2.9e-09
P08727	K1C19_HUMAN	KRT19	400	44106.3	Keratin, type I cytoskeletal 19	17	23.2	1.1e-08	25	34.5	3.5e-13
P08729	K2C7_HUMAN	KRT7	469	51386.1	Keratin, type II cytoskeletal 7	6	7	1.5e-07	10	7	1.9e-07
P08754	GNAI3_HUMAN	GNAI3	354	40532.6	Guanine nucleotide-binding protein G(k) subunit alpha	2	5.4	1.3e-07	10	24.6	2.6e-12
P08758	ANXA5_HUMAN	ANXA5	320	35937.1	Annexin A5	4	17.8	4.1e-14	7	20.6	2e-20
P08779	K1C16_HUMAN	KRT16	473	51268.3	Keratin, type I cytoskeletal 16	44	64.9	2.2e-18	17	35.7	7.9e-16
P08865	RSSA_HUMAN	RPSA	295	32854.4	40S ribosomal protein SA	3	19.3	2.7e-11	10	29.5	5.9e-13
P08962	CD63_HUMAN	CD63	238	25636.9	CD63 antigen	0	0	0	4	12.6	6.4e-12	*
P09012	SNRPA_HUMAN	SNRPA	282	31279.8	U1 small nuclear ribonucleoprotein A	0	0	0	3	13.5	3e-07	*
P09105	HBAT_HUMAN	HBQ1	142	15507.9	Hemoglobin subunit theta-1	0	0	0	2	14.1	0.00049	*
P09211	GSTP1_HUMAN	GSTP1	210	23356	Glutathione S-transferase P	10	51.9	4.9e-17	21	49	1.2e-15
P09228	CYTT_HUMAN	CST2	141	16444.8	Cystatin-SA	3	29.1	1.1e-10	0	0	0
P09234	RU1C_HUMAN	SNRPC	159	17393.9	U1 small nuclear ribonucleoprotein C	0	0	0	3	18.9	2.6e-15	*
P09382	LEG1_HUMAN	LGALS1	135	14715.8	Galectin-1	3	20.7	1.1e-08	10	59.3	6.9e-16
P09429	HMGB1_HUMAN	HMGB1	215	24894	High mobility group protein B1	0	0	0	5	25.6	2.7e-15	*
P09493	TPM1_HUMAN	TPM1	284	32708.8	Tropomyosin alpha-1 chain	0	0	0	2	6.7	2.7e-05	*
P09496	CLCA_HUMAN	CLTA	248	27076.9	Clathrin light chain A	1	3.6	0.00039	4	9.7	5.6e-06
P09525	ANXA4_HUMAN	ANXA4	319	35883	Annexin A4	0	0	0	1	3.4	4.8e-08	*
P09543	CN37_HUMAN	CNP	421	47579	2',3'-cyclic-nucleotide 3'-phosphodiesterase	1	2.6	0.00019	2	6.2	2.6e-12
P09622	DLDH_HUMAN	DLD	509	54177.7	Dihydrolipoyl dehydrogenase, mitochondrial	6	13	3.9e-10	8	19.6	3.3e-11
P09651	ROA1_HUMAN	HNRNPA1	372	38746.9	Heterogeneous nuclear ribonucleoprotein A1	4	15.6	7.8e-20	17	29	6.1e-17
P09661	RU2A_HUMAN	SNRPA1	255	28415.8	U2 small nuclear ribonucleoprotein A'	0	0	0	2	9.8	1.1e-07	*
P09874	PARP1_HUMAN	PARP1	1014	113085	Poly [ADP-ribose] polymerase 1	3	5.6	8e-13	23	22.9	8.2e-14
P09960	LKHA4_HUMAN	LTA4H	611	69285.9	Leukotriene A-4 hydrolase	1	3.4	4.4e-05	9	18	1.7e-11
P09972	ALDOC_HUMAN	ALDOC	364	39456.2	Fructose-bisphosphate aldolase C	9	26.9	1.4e-16	14	35.4	1.7e-17
P0C7M4	RHF2B_HUMAN	RHOXF2B	288	31637.8	Rhox homeobox family member 2B	0	0	0	1	3.1	0.00018	*
P0C7P1	RBY1D_HUMAN	RBMY1D	496	55775	RNA-binding motif protein, Y chromosome, family 1 member D	1	3	5.9e-06	0	0	0
P0C7P3	SLN14_HUMAN	SLFN14	912	103908	Protein SLFN14	0	0	0	1	1	4.1e-08	*
P0CB38	PAB4L_HUMAN	PABPC4L	370	41854.3	Polyadenylate-binding protein 4-like	0	0	0	2	4.9	5.9e-08	*
P0CF74	IGLC6_HUMAN	IGLC6	106	11276.6	Immunoglobulin lambda constant 6	1	14.2	1.4e-12	1	14.2	2.6e-11
P0CG39	POTEJ_HUMAN	POTEJ	1038	117391	POTE ankyrin domain family member J	13	5.5	1.3e-13	0	0	0
P0CG47	UBB_HUMAN	UBB	229	25761.8	Polyubiquitin-B	0	0	0	53	26.6	2.1e-11	*
P0DMU7	CT456_HUMAN	CT45A6	189	21231.8	Cancer/testis antigen family 45 member A6	0	0	0	1	5.3	1.2e-05	*
P0DMV8	HS71A_HUMAN	HSPA1A	641	70052.8	Heat shock 70 kDa protein 1A	30	40.9	2.1e-19	56	47.7	6.3e-18
P0DMV9	HS71B_HUMAN	HSPA1B	641	70052.8	Heat shock 70 kDa protein 1B	30	40.9	2.1e-19	56	47.7	6.3e-18
P0DN76	U2AF5_HUMAN	U2AF1L5	240	27872.3	Splicing factor U2AF 35 kDa subunit-like protein	0	0	0	1	3.3	3.9e-05	*
P0DN79	CBSL_HUMAN	CBSL	551	60587.1	Cystathionine beta-synthase-like protein	0	0	0	2	6.2	7.4e-11	*
P0DP23	CALM1_HUMAN	CALM1	149	16837.7	Calmodulin-1	2	20.1	1.3e-09	9	45	2.9e-11
P10114	RAP2A_HUMAN	RAP2A	183	20615.6	Ras-related protein Rap-2a	0	0	0	1	5.5	1.7e-08	*
P10124	SRGN_HUMAN	SRGN	158	17652	Serglycin	0	0	0	1	8.9	8.9e-13	*
P10155	RO60_HUMAN	TROVE2	538	60671.2	60 kDa SS-A/Ro ribonucleoprotein	1	2	1.8e-05	5	9.7	3.1e-10
P10242	MYB_HUMAN	MYB	640	72341.8	Transcriptional activator Myb	0	0	0	1	2	6.3e-05	*
P10412	H14_HUMAN	HIST1H1E	219	21865.4	Histone H1.4	0	0	0	7	23.3	1.8e-10	*
P10515	ODP2_HUMAN	DLAT	647	68997.3	Dihydrolipoyllysine-residue acetyltransferase component of pyruvate dehydrogenase complex, mitochondrial	2	2.6	2.4e-05	5	7.4	1.8e-11
P10599	THIO_HUMAN	TXN	105	11737.6	Thioredoxin	4	29.5	1.4e-09	4	31.4	2.7e-10
P10606	COX5B_HUMAN	COX5B	129	13695.8	Cytochrome c oxidase subunit 5B, mitochondrial	0	0	0	5	34.1	1.2e-13	*
P10644	KAP0_HUMAN	PRKAR1A	381	42982	cAMP-dependent protein kinase type I-alpha regulatory subunit	0	0	0	5	10.8	2.9e-14	*
P10646	TFPI1_HUMAN	TFPI	304	35015.5	Tissue factor pathway inhibitor	0	0	0	2	12.2	5.5e-12	*
P10768	ESTD_HUMAN	ESD	282	31463.1	S-formylglutathione hydrolase	3	18.4	1.5e-15	8	22.7	1.1e-13
P10809	CH60_HUMAN	HSPD1	573	61055.2	60 kDa heat shock protein, mitochondrial	20	27.4	1.3e-15	46	47.5	1.4e-16
P11021	GRP78_HUMAN	HSPA5	654	72333.5	78 kDa glucose-regulated protein	24	35.2	3.9e-13	51	46.3	3.3e-14
P11142	HSP7C_HUMAN	HSPA8	646	70898.7	Heat shock cognate 71 kDa protein	48	58	8.2e-20	88	58	1.9e-19
P11166	GTR1_HUMAN	SLC2A1	492	54084.3	Solute carrier family 2, facilitated glucose transporter member 1	0	0	0	4	9.6	2.6e-10	*
P11169	GTR3_HUMAN	SLC2A3	496	53924.8	Solute carrier family 2, facilitated glucose transporter member 3	1	1.8	0.00022	6	8.5	7.9e-15
P11171	41_HUMAN	EPB41	864	97017.7	Protein 4.1	0	0	0	10	14.8	1.5e-12	*
P11172	UMPS_HUMAN	UMPS	480	52222	Uridine 5'-monophosphate synthase	0	0	0	3	7.7	9.2e-08	*
P11177	ODPB_HUMAN	PDHB	359	39233.8	Pyruvate dehydrogenase E1 component subunit beta, mitochondrial	0	0	0	7	16.2	2.6e-11	*
P11216	PYGB_HUMAN	PYGB	843	96696.8	Glycogen phosphorylase, brain form	0	0	0	1	2.1	3.7e-07	*
P11233	RALA_HUMAN	RALA	206	23567	Ras-related protein Ral-A	0	0	0	1	7.3	7.2e-08	*
P11279	LAMP1_HUMAN	LAMP1	417	44882.8	Lysosome-associated membrane glycoprotein 1	1	2.2	0.00066	0	0	0
P11387	TOP1_HUMAN	TOP1	765	90726.5	DNA topoisomerase 1	0	0	0	3	6	1.3e-07	*
P11388	TOP2A_HUMAN	TOP2A	1531	174387	DNA topoisomerase 2-alpha	0	0	0	2	1.4	1.1e-07	*
P11413	G6PD_HUMAN	G6PD	515	59257.3	Glucose-6-phosphate 1-dehydrogenase	11	24.5	5.1e-14	27	45.4	1.4e-15
P11441	UBL4A_HUMAN	UBL4A	157	17776.6	Ubiquitin-like protein 4A	0	0	0	3	23.6	3.1e-07	*
P11474	ERR1_HUMAN	ESRRA	423	45510	Steroid hormone receptor ERR1	0	0	0	1	3.3	2.6e-06	*
P11498	PYC_HUMAN	PC	1178	129635	Pyruvate carboxylase, mitochondrial	10	10.4	4.8e-11	2	2.2	1.9e-11
P11586	C1TC_HUMAN	MTHFD1	935	101560	C-1-tetrahydrofolate synthase, cytoplasmic	1	1	0.00012	9	11.6	2.9e-11
P11717	MPRI_HUMAN	IGF2R	2491	274377	Cation-independent mannose-6-phosphate receptor	0	0	0	14	6.7	4.6e-15	*
P11766	ADHX_HUMAN	ADH5	374	39724.6	Alcohol dehydrogenase class-3	5	16.3	3.5e-12	11	28.9	1.3e-15
P11908	PRPS2_HUMAN	PRPS2	318	34769.4	Ribose-phosphate pyrophosphokinase 2	0	0	0	9	28	7.9e-20	*
P11940	PABP1_HUMAN	PABPC1	636	70671.5	Polyadenylate-binding protein 1	4	7.7	8.8e-12	21	30.3	1e-15
P12004	PCNA_HUMAN	PCNA	261	28769.1	Proliferating cell nuclear antigen	3	9.2	5.2e-08	14	51	1.5e-15
P12035	K2C3_HUMAN	KRT3	628	64417.5	Keratin, type II cytoskeletal 3	10	10.2	1.7e-08	9	6.8	8.3e-09
P12036	NFH_HUMAN	NEFH	1026	112480	Neurofilament heavy polypeptide	0	0	0	4	1.7	1.8e-07	*
P12081	SYHC_HUMAN	HARS	509	57411	Histidine--tRNA ligase, cytoplasmic	7	16.5	3.7e-08	14	29.5	6e-10
P12235	ADT1_HUMAN	SLC25A4	298	33064.8	ADP/ATP translocase 1	4	9.1	0.0002	17	31.9	1.6e-12
P12236	ADT3_HUMAN	SLC25A6	298	32866.6	ADP/ATP translocase 3	6	15.4	7.9e-07	21	40.9	1.6e-12
P12268	IMDH2_HUMAN	IMPDH2	514	55805.5	Inosine-5'-monophosphate dehydrogenase 2	9	21.6	2.9e-12	15	29.4	1.2e-13
P12270	TPR_HUMAN	TPR	2363	267295	Nucleoprotein TPR	2	0.9	1.4e-06	8	3.3	6.2e-09
P12273	PIP_HUMAN	PIP	146	16572.6	Prolactin-inducible protein	4	34.9	6e-11	1	10.3	6.9e-08
P12277	KCRB_HUMAN	CKB	381	42644.7	Creatine kinase B-type	4	15	5.7e-13	8	25.2	3.2e-16
P12814	ACTN1_HUMAN	ACTN1	892	103058	Alpha-actinin-1	14	17.5	1.5e-17	23	21.4	4.2e-18
P12829	MYL4_HUMAN	MYL4	197	21564.8	Myosin light chain 4	0	0	0	11	51.3	6.8e-10	*
P12931	SRC_HUMAN	SRC	536	59835.3	Proto-oncogene tyrosine-protein kinase Src	0	0	0	2	3.5	6.1e-07	*
P12956	XRCC6_HUMAN	XRCC6	609	69843.7	X-ray repair cross-complementing protein 6	6	10.3	5.8e-13	14	24.8	5.6e-23
P13010	XRCC5_HUMAN	XRCC5	732	82705.3	X-ray repair cross-complementing protein 5	5	10.4	1.1e-10	11	18.3	1.1e-13
P13073	COX41_HUMAN	COX4I1	169	19576.9	Cytochrome c oxidase subunit 4 isoform 1, mitochondrial	0	0	0	10	32	1.2e-10	*
P13164	IFM1_HUMAN	IFITM1	125	13964.6	Interferon-induced transmembrane protein 1	1	12.8	2.8e-11	2	12.8	2.6e-16
P13224	GP1BB_HUMAN	GP1BB	206	21717.9	Platelet glycoprotein Ib beta chain	0	0	0	1	5.3	0.00021	*
P13473	LAMP2_HUMAN	LAMP2	410	44961.1	Lysosome-associated membrane glycoprotein 2	0	0	0	1	5.4	9.8e-10	*
P13489	RINI_HUMAN	RNH1	461	49974	Ribonuclease inhibitor	9	27.5	5.6e-17	17	42.7	9.7e-17
P13498	CY24A_HUMAN	CYBA	195	21012.7	Cytochrome b-245 light chain	0	0	0	1	3.6	0.00061	*
P13639	EF2_HUMAN	EEF2	858	95339	Elongation factor 2	43	42.4	1.9e-17	72	41.3	7.4e-17
P13645	K1C10_HUMAN	KRT10	584	58827.5	Keratin, type I cytoskeletal 10	160	58.4	6.8e-24	62	51.4	6.2e-21
P13646	K1C13_HUMAN	KRT13	458	49588.6	Keratin, type I cytoskeletal 13	27	30.8	4.7e-12	11	11.1	6.1e-08
P13647	K2C5_HUMAN	KRT5	590	62378.9	Keratin, type II cytoskeletal 5	67	42.5	7.6e-15	31	32.5	3.4e-14
P13667	PDIA4_HUMAN	PDIA4	645	72933.1	Protein disulfide-isomerase A4	17	25.7	9.8e-15	28	39.4	1.3e-15
P13674	P4HA1_HUMAN	P4HA1	534	61049.8	Prolyl 4-hydroxylase subunit alpha-1	0	0	0	1	2.6	9.1e-08	*
P13693	TCTP_HUMAN	TPT1	172	19595.5	Translationally-controlled tumor protein	2	15.7	3.2e-08	11	31.4	1.8e-14
P13727	PRG2_HUMAN	PRG2	222	25205.8	Bone marrow proteoglycan	0	0	0	1	5	1.9e-09	*
P13796	PLSL_HUMAN	LCP1	627	70289	Plastin-2	23	40.4	1.5e-18	47	52.3	3.6e-19
P13798	ACPH_HUMAN	APEH	732	81225.3	Acylamino-acid-releasing enzyme	2	3.6	2.2e-06	5	10	8e-10
P13804	ETFA_HUMAN	ETFA	333	35079.9	Electron transfer flavoprotein subunit alpha, mitochondrial	3	13.5	2.2e-11	13	41.7	4.9e-17
P13861	KAP2_HUMAN	PRKAR2A	404	45518.8	cAMP-dependent protein kinase type II-alpha regulatory subunit	0	0	0	4	14.6	4.7e-18	*
P13984	T2FB_HUMAN	GTF2F2	249	28380.5	General transcription factor IIF subunit 2	0	0	0	1	4	6.8e-06	*
P14136	GFAP_HUMAN	GFAP	432	49880.6	Glial fibrillary acidic protein	4	4.2	1.5e-07	3	4.2	1.9e-07
P14174	MIF_HUMAN	MIF	115	12476.4	Macrophage migration inhibitory factor	1	7.8	0.0037	2	18.3	4.2e-09
P14314	GLU2B_HUMAN	PRKCSH	528	59425.9	Glucosidase 2 subunit beta	3	6.6	1e-12	8	19.7	3.8e-15
P14317	HCLS1_HUMAN	HCLS1	486	54014.4	Hematopoietic lineage cell-specific protein	0	0	0	7	14.2	5.4e-13	*
P14324	FPPS_HUMAN	FDPS	419	48275.9	Farnesyl pyrophosphate synthase	1	2.4	0.00063	6	14.3	9.6e-14
P14406	CX7A2_HUMAN	COX7A2	83	9396.1	Cytochrome c oxidase subunit 7A2, mitochondrial	0	0	0	1	15.7	7e-09	*
P14550	AK1A1_HUMAN	AKR1A1	325	36573.4	Alcohol dehydrogenase [NADP(+)]	1	4.6	1.7e-06	6	21.2	3.3e-09
P14618	KPYM_HUMAN	PKM	531	57937.4	Pyruvate kinase PKM	22	41.2	4.6e-18	50	55.2	1.7e-18
P14625	ENPL_HUMAN	HSP90B1	803	92469.6	Endoplasmin	21	26.4	1.6e-11	53	44	1.2e-18
P14635	CCNB1_HUMAN	CCNB1	433	48337.9	G2/mitotic-specific cyclin-B1	0	0	0	5	15.2	6.3e-17	*
P14678	RSMB_HUMAN	SNRPB	240	24610.3	Small nuclear ribonucleoprotein-associated proteins B and B'	0	0	0	2	6.2	3.6e-06	*
P14735	IDE_HUMAN	IDE	1019	117970	Insulin-degrading enzyme	1	0.9	1.5e-05	4	3.2	3.5e-09
P14854	CX6B1_HUMAN	COX6B1	86	10192.5	Cytochrome c oxidase subunit 6B1	0	0	0	4	23.3	6e-08	*
P14866	HNRPL_HUMAN	HNRNPL	589	64133.3	Heterogeneous nuclear ribonucleoprotein L	4	4.6	6.3e-09	3	7	4.5e-08
P14868	SYDC_HUMAN	DARS	501	57136.7	Aspartate--tRNA ligase, cytoplasmic	6	13.4	1.2e-12	22	46.3	1.2e-14
P14923	PLAK_HUMAN	JUP	745	81745.5	Junction plakoglobin	15	27.1	2e-13	3	3.6	3.5e-07
P15104	GLNA_HUMAN	GLUL	373	42064.8	Glutamine synthetase	0	0	0	5	16.6	1.9e-12	*
P15153	RAC2_HUMAN	RAC2	192	21429	Ras-related C3 botulinum toxin substrate 2	1	5.2	1.3e-08	6	30.7	5.2e-08
P15170	ERF3A_HUMAN	GSPT1	499	55756.4	Eukaryotic peptide chain release factor GTP-binding subunit ERF3A	2	3.8	2.2e-05	9	18	1.5e-11
P15311	EZRI_HUMAN	EZR	586	69413.4	Ezrin	12	22.2	4.2e-10	27	25.3	1.2e-12
P15374	UCHL3_HUMAN	UCHL3	230	26182.8	Ubiquitin carboxyl-terminal hydrolase isozyme L3	0	0	0	4	24.3	5.4e-11	*
P15408	FOSL2_HUMAN	FOSL2	326	35193.7	Fos-related antigen 2	0	0	0	1	5.5	7.8e-11	*
P15531	NDKA_HUMAN	NME1	152	17148.9	Nucleoside diphosphate kinase A	7	34.9	1.2e-09	14	57.2	1.2e-11
P15559	NQO1_HUMAN	NQO1	274	30867.9	NAD(P)H dehydrogenase [quinone] 1	0	0	0	4	17.5	2.7e-07	*
P15586	GNS_HUMAN	GNS	552	62082.7	N-acetylglucosamine-6-sulfatase	0	0	0	1	2.4	1.2e-07	*
P15880	RS2_HUMAN	RPS2	293	31324.7	40S ribosomal protein S2	6	20.8	2.7e-10	14	39.2	3.3e-14
P15924	DESP_HUMAN	DSP	2871	331777	Desmoplakin	30	12	2.6e-12	2	0.6	0.00011
P15976	GATA1_HUMAN	GATA1	413	42751.8	Erythroid transcription factor	0	0	0	3	9	3.9e-07	*
P16070	CD44_HUMAN	CD44	742	81538.3	CD44 antigen	0	0	0	3	4.6	5.2e-19	*
P16150	LEUK_HUMAN	SPN	400	40322.3	Leukosialin	0	0	0	7	16.5	7e-13	*
P16152	CBR1_HUMAN	CBR1	277	30375.2	Carbonyl reductase [NADPH] 1	0	0	0	3	14.1	2.9e-11	*
P16157	ANK1_HUMAN	ANK1	1881	206266	Ankyrin-1	0	0	0	4	3.2	6.2e-10	*
P16278	BGAL_HUMAN	GLB1	677	76075.5	Beta-galactosidase	0	0	0	2	4.6	5e-10	*
P16401	H15_HUMAN	HIST1H1B	226	22580.3	Histone H1.5	0	0	0	2	12.8	5e-09	*
P16402	H13_HUMAN	HIST1H1D	221	22350.1	Histone H1.3	0	0	0	7	23.1	6.3e-12	*
P16403	H12_HUMAN	HIST1H1C	213	21364.9	Histone H1.2	0	0	0	8	23.9	6.7e-12	*
P16435	NCPR_HUMAN	POR	677	76690.4	NADPH--cytochrome P450 reductase	1	1.3	8.6e-07	16	23.5	1.3e-11
P16520	GBB3_HUMAN	GNB3	340	37221.5	Guanine nucleotide-binding protein G(I)/G(S)/G(T) subunit beta-3	1	2.9	0.00024	0	0	0
P16615	AT2A2_HUMAN	ATP2A2	1042	114758	Sarcoplasmic/endoplasmic reticulum calcium ATPase 2	3	3	2.3e-07	26	25.5	8.1e-13
P16930	FAAA_HUMAN	FAH	419	46374.8	Fumarylacetoacetase	0	0	0	2	4.8	1.5e-07	*
P16949	STMN1_HUMAN	STMN1	149	17302.7	Stathmin	0	0	0	15	47.7	2.8e-12	*
P16989	YBOX3_HUMAN	YBX3	372	40090.2	Y-box-binding protein 3	1	4.6	1.5e-11	11	38.7	1.4e-19
P17050	NAGAB_HUMAN	NAGA	411	46565	Alpha-N-acetylgalactosaminidase	0	0	0	1	2.9	2.1e-09	*
P17066	HSP76_HUMAN	HSPA6	643	71028.7	Heat shock 70 kDa protein 6	14	14.3	2.1e-19	22	16	6.3e-18
P17174	AATC_HUMAN	GOT1	413	46247.9	Aspartate aminotransferase, cytoplasmic	5	15.7	2.2e-09	6	15.7	1.7e-12
P17275	JUNB_HUMAN	JUNB	347	35879.6	Transcription factor jun-B	0	0	0	9	19.9	8.2e-24	*
P17535	JUND_HUMAN	JUND	347	35174.2	Transcription factor jun-D	0	0	0	1	4.3	4.7e-11	*
P17544	ATF7_HUMAN	ATF7	494	52967.8	Cyclic AMP-dependent transcription factor ATF-7	0	0	0	1	3	3.8e-10	*
P17612	KAPCA_HUMAN	PRKACA	351	40590	cAMP-dependent protein kinase catalytic subunit alpha	0	0	0	3	6	1.9e-07	*
P17655	CAN2_HUMAN	CAPN2	700	79996	Calpain-2 catalytic subunit	1	1.1	0.00017	8	14.3	1.1e-13
P17812	PYRG1_HUMAN	CTPS1	591	66690.9	CTP synthase 1	0	0	0	6	12.9	3.8e-12	*
P17844	DDX5_HUMAN	DDX5	614	69148.7	Probable ATP-dependent RNA helicase DDX5	3	5	1.7e-08	15	19.1	3.3e-09
P17858	PFKAL_HUMAN	PFKL	780	85019.2	ATP-dependent 6-phosphofructokinase, liver type	0	0	0	5	7.8	2.2e-13	*
P17980	PRS6A_HUMAN	PSMC3	439	49204	26S proteasome regulatory subunit 6A	2	6.2	4.4e-08	6	14.1	2.1e-12
P17987	TCPA_HUMAN	TCP1	556	60344.1	T-complex protein 1 subunit alpha	14	29.1	8.5e-13	46	50.7	1.7e-17
P18031	PTN1_HUMAN	PTPN1	435	49967.3	Tyrosine-protein phosphatase non-receptor type 1	0	0	0	12	29.2	5.5e-19	*
P18074	ERCC2_HUMAN	ERCC2	760	86910	TFIIH basal transcription factor complex helicase XPD subunit	0	0	0	1	2	4.9e-08	*
P18077	RL35A_HUMAN	RPL35A	110	12537.8	60S ribosomal protein L35a	1	8.2	5.4e-06	2	14.5	1.2e-06
P18085	ARF4_HUMAN	ARF4	180	20511	ADP-ribosylation factor 4	0	0	0	4	24.4	3.4e-08	*
P18124	RL7_HUMAN	RPL7	248	29226	60S ribosomal protein L7	2	8.5	3.6e-07	4	15.7	7.9e-08
P18146	EGR1_HUMAN	EGR1	543	57507.3	Early growth response protein 1	0	0	0	3	6.3	5.2e-08	*
P18206	VINC_HUMAN	VCL	1134	123800	Vinculin	24	24.5	1e-11	74	47.8	4.7e-15
P18583	SON_HUMAN	SON	2426	263832	Protein SON	0	0	0	5	2.7	9.5e-15	*
P18615	NELFE_HUMAN	NELFE	380	43240.1	Negative elongation factor E	0	0	0	6	19.5	7.1e-17	*
P18621	RL17_HUMAN	RPL17	184	21397.2	60S ribosomal protein L17	2	16.3	2.8e-11	7	35.9	7.1e-11
P18669	PGAM1_HUMAN	PGAM1	254	28804.2	Phosphoglycerate mutase 1	2	13.8	1.8e-09	7	33.9	1.2e-13
P18754	RCC1_HUMAN	RCC1	421	44969.4	Regulator of chromosome condensation	1	4	1.2e-10	7	26.1	7.9e-16
P18858	DNLI1_HUMAN	LIG1	919	101737	DNA ligase 1	0	0	0	3	5.1	6.2e-14	*
P18859	ATP5J_HUMAN	ATP5J	108	12587.6	ATP synthase-coupling factor 6, mitochondrial	0	0	0	1	17.6	1.5e-13	*
P18887	XRCC1_HUMAN	XRCC1	633	69477.1	DNA repair protein XRCC1	0	0	0	1	1.6	0.00026	*
P19012	K1C15_HUMAN	KRT15	456	49212.1	Keratin, type I cytoskeletal 15	19	18.4	3.8e-08	8	12.1	1.7e-07
P19013	K2C4_HUMAN	KRT4	534	57285.7	Keratin, type II cytoskeletal 4	9	13.3	2.4e-10	5	5.1	1.9e-07
P19338	NUCL_HUMAN	NCL	710	76615	Nucleolin	1	1.4	8.9e-05	10	13	5.5e-12
P19367	HXK1_HUMAN	HK1	917	102487	Hexokinase-1	0	0	0	16	16.1	1.5e-11	*
P19404	NDUV2_HUMAN	NDUFV2	249	27391.8	NADH dehydrogenase [ubiquinone] flavoprotein 2, mitochondrial	0	0	0	5	22.5	2e-13	*
P19474	RO52_HUMAN	TRIM21	475	54170.2	E3 ubiquitin-protein ligase TRIM21	0	0	0	1	2.9	1e-08	*
P19525	E2AK2_HUMAN	EIF2AK2	551	62094.8	Interferon-induced, double-stranded RNA-activated protein kinase	0	0	0	1	1.5	0.0014	*
P19623	SPEE_HUMAN	SRM	302	33825	Spermidine synthase	3	11.6	4.5e-13	9	33.8	6e-13
P20042	IF2B_HUMAN	EIF2S2	333	38388.7	Eukaryotic translation initiation factor 2 subunit 2	2	9	5e-15	10	31.8	3.8e-17
P20073	ANXA7_HUMAN	ANXA7	488	52739.7	Annexin A7	1	3.3	4.5e-13	6	10.2	1.1e-13
P20290	BTF3_HUMAN	BTF3	206	22168.1	Transcription factor BTF3	0	0	0	1	9.2	5.4e-13	*
P20336	RAB3A_HUMAN	RAB3A	220	24984.1	Ras-related protein Rab-3A	0	0	0	2	8.6	9.7e-08	*
P20337	RAB3B_HUMAN	RAB3B	219	24758.1	Ras-related protein Rab-3B	0	0	0	2	8.7	9.7e-08	*
P20339	RAB5A_HUMAN	RAB5A	215	23658.9	Ras-related protein Rab-5A	1	5.1	8.2e-06	0	0	0
P20618	PSB1_HUMAN	PSMB1	241	26489.6	Proteasome subunit beta type-1	4	20.3	3.7e-10	10	34.9	2.2e-11
P20674	COX5A_HUMAN	COX5A	150	16762.3	Cytochrome c oxidase subunit 5A, mitochondrial	0	0	0	3	16	5.9e-12	*
P20700	LMNB1_HUMAN	LMNB1	586	66408.9	Lamin-B1	0	0	0	7	11.4	6.9e-11	*
P20810	ICAL_HUMAN	CAST	708	76573.4	Calpastatin	0	0	0	2	2.4	1.3e-10	*
P20839	IMDH1_HUMAN	IMPDH1	514	55406.3	Inosine-5'-monophosphate dehydrogenase 1	1	2.3	1.3e-06	4	8.6	3.9e-08
P20930	FILA_HUMAN	FLG	4061	435172	Filaggrin	5	2	2e-12	0	0	0
P20962	PTMS_HUMAN	PTMS	102	11530	Parathymosin	0	0	0	1	10.8	4.7e-06	*
P21108	PRPS3_HUMAN	PRPS1L1	318	34839.7	Ribose-phosphate pyrophosphokinase 3	0	0	0	4	11.9	1.2e-11	*
P21281	VATB2_HUMAN	ATP6V1B2	511	56501.2	V-type proton ATPase subunit B, brain isoform	1	2.9	2.9e-09	6	13.9	9.1e-09
P21283	VATC1_HUMAN	ATP6V1C1	382	43942	V-type proton ATPase subunit C 1	1	3.4	2.9e-09	3	7.1	3.5e-06
P21291	CSRP1_HUMAN	CSRP1	193	20567.6	Cysteine and glycine-rich protein 1	0	0	0	4	22.3	9.4e-13	*
P21333	FLNA_HUMAN	FLNA	2647	280741	Filamin-A	40	22.3	1.4e-16	128	44	4.1e-18
P21796	VDAC1_HUMAN	VDAC1	283	30772.8	Voltage-dependent anion-selective channel protein 1	3	8.1	3.8e-10	10	41.3	3e-14
P21912	SDHB_HUMAN	SDHB	280	31630	Succinate dehydrogenase [ubiquinone] iron-sulfur subunit, mitochondrial	0	0	0	6	17.5	4.6e-06	*
P21964	COMT_HUMAN	COMT	271	30037.3	Catechol O-methyltransferase	2	11.1	9e-07	11	21.4	5.1e-13
P21980	TGM2_HUMAN	TGM2	687	77329.5	Protein-glutamine gamma-glutamyltransferase 2	7	12.1	8.4e-13	18	22	5.5e-15
P22033	MUTA_HUMAN	MUT	750	83135.2	Methylmalonyl-CoA mutase, mitochondrial	0	0	0	1	1.3	0.0023	*
P22059	OSBP1_HUMAN	OSBP	807	89421.3	Oxysterol-binding protein 1	0	0	0	6	17.8	1.8e-15	*
P22061	PIMT_HUMAN	PCMT1	227	24636.6	Protein-L-isoaspartate(D-aspartate) O-methyltransferase	3	17.2	4.8e-13	8	29.5	2.6e-15
P22102	PUR2_HUMAN	GART	1010	107768	Trifunctional purine biosynthetic protein adenosine-3	11	16.4	3.5e-15	31	31.5	7.5e-16
P22234	PUR6_HUMAN	PAICS	425	47079.7	Multifunctional protein ADE2	10	25.9	4.4e-15	19	41.9	1.9e-16
P22307	NLTP_HUMAN	SCP2	547	58994.2	Non-specific lipid-transfer protein	0	0	0	1	1.5	8e-05	*
P22314	UBA1_HUMAN	UBA1	1058	117850	Ubiquitin-like modifier-activating enzyme 1	20	21.9	7.2e-17	26	22.8	2.4e-13
P22392	NDKB_HUMAN	NME2	152	17298.2	Nucleoside diphosphate kinase B	5	30.3	1.2e-09	11	49.3	1.2e-11
P22528	SPR1B_HUMAN	SPRR1B	89	9887.7	Cornifin-B	2	28.1	9.7e-09	0	0	0
P22531	SPR2E_HUMAN	SPRR2E	72	7855.5	Small proline-rich protein 2E	4	54.2	1.4e-07	0	0	0
P22532	SPR2D_HUMAN	SPRR2D	72	7905.5	Small proline-rich protein 2D	4	54.2	1.4e-07	2	36.1	3.3e-09
P22570	ADRO_HUMAN	FDXR	491	53837.2	NADPH:adrenodoxin oxidoreductase, mitochondrial	0	0	0	5	10.6	3.1e-09	*
P22626	ROA2_HUMAN	HNRNPA2B1	353	37430	Heterogeneous nuclear ribonucleoproteins A2/B1	6	16.4	9.3e-18	13	24.1	3.5e-18
P22670	RFX1_HUMAN	RFX1	979	104759	MHC class II regulatory factor RFX1	0	0	0	2	6.2	2.9e-11	*
P22681	CBL_HUMAN	CBL	906	99633.7	E3 ubiquitin-protein ligase CBL	0	0	0	2	3	1.3e-10	*
P22695	QCR2_HUMAN	UQCRC2	453	48443.4	Cytochrome b-c1 complex subunit 2, mitochondrial	0	0	0	8	19	2.4e-11	*
P22735	TGM1_HUMAN	TGM1	817	89787.5	Protein-glutamine gamma-glutamyltransferase K	1	1.1	0.00027	0	0	0
P22830	HEMH_HUMAN	FECH	423	47862.6	Ferrochelatase, mitochondrial	0	0	0	1	5.7	3.4e-08	*
P23025	XPA_HUMAN	XPA	273	31368.2	DNA repair protein complementing XP-A cells	0	0	0	1	9.2	3.4e-12	*
P23193	TCEA1_HUMAN	TCEA1	301	33970	Transcription elongation factor A protein 1	0	0	0	8	23.9	9.6e-10	*
P23246	SFPQ_HUMAN	SFPQ	707	76150	Splicing factor, proline- and glutamine-rich	0	0	0	7	11	1.9e-08	*
P23284	PPIB_HUMAN	PPIB	216	23742.7	Peptidyl-prolyl cis-trans isomerase B	8	30.6	1.2e-10	10	37.5	5.4e-09
P23368	MAOM_HUMAN	ME2	584	65444.2	NAD-dependent malic enzyme, mitochondrial	0	0	0	1	2.6	3.1e-06	*
P23381	SYWC_HUMAN	WARS	471	53165.9	Tryptophan--tRNA ligase, cytoplasmic	11	23.8	6.2e-15	16	33.8	1.6e-17
P23396	RS3_HUMAN	RPS3	243	26688.6	40S ribosomal protein S3	9	35.8	1.9e-12	20	65.8	8.5e-15
P23526	SAHH_HUMAN	AHCY	432	47716.5	Adenosylhomocysteinase	7	17.1	8.3e-09	17	29.9	6.2e-12
P23528	COF1_HUMAN	CFL1	166	18502.7	Cofilin-1	7	47.6	3.6e-09	21	55.4	5.3e-14
P23588	IF4B_HUMAN	EIF4B	611	69151.7	Eukaryotic translation initiation factor 4B	0	0	0	2	2.1	3e-09	*
P23634	AT2B4_HUMAN	ATP2B4	1241	137921	Plasma membrane calcium-transporting ATPase 4	0	0	0	3	4.1	1.4e-10	*
P23677	IP3KA_HUMAN	ITPKA	461	51009.3	Inositol-trisphosphate 3-kinase A	0	0	0	1	3	2.1e-08	*
P23769	GATA2_HUMAN	GATA2	480	50500.3	Endothelial transcription factor GATA-2	0	0	0	3	8.1	3.1e-16	*
P23921	RIR1_HUMAN	RRM1	792	90071	Ribonucleoside-diphosphate reductase large subunit	0	0	0	3	4.8	4.9e-08	*
P24468	COT2_HUMAN	NR2F2	414	45571.6	COUP transcription factor 2	0	0	0	1	3.6	4e-09	*
P24534	EF1B_HUMAN	EEF1B2	225	24763.9	Elongation factor 1-beta	3	24.9	1.1e-12	8	41.8	1.3e-32
P24539	AT5F1_HUMAN	ATP5F1	256	28908.9	ATP synthase F(0) complex subunit B1, mitochondrial	0	0	0	12	22.3	1.6e-10	*
P24666	PPAC_HUMAN	ACP1	158	18042.7	Low molecular weight phosphotyrosine protein phosphatase	2	12.7	2.9e-06	3	24.1	3.3e-13
P24752	THIL_HUMAN	ACAT1	427	45200	Acetyl-CoA acetyltransferase, mitochondrial	0	0	0	10	28.6	1e-14	*
P24941	CDK2_HUMAN	CDK2	298	33929.8	Cyclin-dependent kinase 2	0	0	0	4	16.4	2.3e-07	*
P25205	MCM3_HUMAN	MCM3	808	90981.6	DNA replication licensing factor MCM3	2	2.7	1.4e-06	13	18.4	7.8e-12
P25311	ZA2G_HUMAN	AZGP1	298	34259	Zinc-alpha-2-glycoprotein	8	26.5	7.1e-12	0	0	0
P25325	THTM_HUMAN	MPST	297	33178.7	3-mercaptopyruvate sulfurtransferase	0	0	0	1	3	0.0013	*
P25398	RS12_HUMAN	RPS12	132	14515.1	40S ribosomal protein S12	6	63.6	2.4e-11	11	53.8	2.1e-16
P25685	DNJB1_HUMAN	DNAJB1	340	38044.4	DnaJ homolog subfamily B member 1	0	0	0	5	16.8	1.5e-11	*
P25686	DNJB2_HUMAN	DNAJB2	324	35580.4	DnaJ homolog subfamily B member 2	0	0	0	2	6.8	8.5e-10	*
P25705	ATPA_HUMAN	ATP5A1	553	59751.1	ATP synthase subunit alpha, mitochondrial	10	20.3	1.2e-08	31	37.1	4.4e-14
P25786	PSA1_HUMAN	PSMA1	263	29555.9	Proteasome subunit alpha type-1	4	20.9	1.7e-12	7	28.5	1.2e-19
P25787	PSA2_HUMAN	PSMA2	234	25898.8	Proteasome subunit alpha type-2	0	0	0	3	18.8	3.3e-13	*
P25788	PSA3_HUMAN	PSMA3	255	28433.5	Proteasome subunit alpha type-3	2	7.5	1.9e-06	5	24.3	6.4e-16
P25789	PSA4_HUMAN	PSMA4	261	29484.1	Proteasome subunit alpha type-4	6	33.7	2.3e-08	8	23	2.7e-11
P25815	S100P_HUMAN	S100P	95	10400	Protein S100-P	0	0	0	1	13.7	9.5e-09	*
P26038	MOES_HUMAN	MSN	577	67820.6	Moesin	15	23.1	1.1e-13	36	38.3	3.8e-18
P26196	DDX6_HUMAN	DDX6	483	54417.3	Probable ATP-dependent RNA helicase DDX6	1	2.5	7.5e-07	7	19.5	4.5e-15
P26358	DNMT1_HUMAN	DNMT1	1616	183167	DNA (cytosine-5)-methyltransferase 1	0	0	0	1	1	2.9e-13	*
P26368	U2AF2_HUMAN	U2AF2	475	53501.5	Splicing factor U2AF 65 kDa subunit	1	3.8	2e-06	6	18.3	8.7e-15
P26373	RL13_HUMAN	RPL13	211	24261.7	60S ribosomal protein L13	2	11.4	9.7e-09	5	20.4	8.2e-09
P26583	HMGB2_HUMAN	HMGB2	209	24034	High mobility group protein B2	1	5.3	4.7e-07	2	11	2.2e-10
P26599	PTBP1_HUMAN	PTBP1	531	57221.8	Polypyrimidine tract-binding protein 1	3	5.8	3.1e-13	8	14.7	2.5e-15
P26639	SYTC_HUMAN	TARS	723	83435.8	Threonine--tRNA ligase, cytoplasmic	14	22.3	3.2e-12	28	28.4	4e-14
P26640	SYVC_HUMAN	VARS	1264	140477	Valine--tRNA ligase	1	1.3	3.6e-11	24	21	6.6e-16
P26641	EF1G_HUMAN	EEF1G	437	50119.2	Elongation factor 1-gamma	15	29.5	4.3e-18	31	32	4.5e-21
P27348	1433T_HUMAN	YWHAQ	245	27764.5	14-3-3 protein theta	15	38	4e-15	27	53.5	3.9e-16
P27361	MK03_HUMAN	MAPK3	379	43136	Mitogen-activated protein kinase 3	0	0	0	4	10.3	1.9e-09	*
P27469	G0S2_HUMAN	G0S2	103	11321.4	G0/G1 switch protein 2	0	0	0	1	11.7	1.2e-10	*
P27482	CALL3_HUMAN	CALML3	149	16890.9	Calmodulin-like protein 3	1	11.4	7.8e-18	0	0	0
P27635	RL10_HUMAN	RPL10	214	24604.1	60S ribosomal protein L10	1	4.2	1.2e-08	7	23.8	8.9e-14
P27694	RFA1_HUMAN	RPA1	616	68138.8	Replication protein A 70 kDa DNA-binding subunit	0	0	0	2	3.2	2.8e-06	*
P27695	APEX1_HUMAN	APEX1	318	35554.8	DNA-(apurinic or apyrimidinic site) lyase	2	6.6	3.1e-08	6	24.2	7.9e-15
P27707	DCK_HUMAN	DCK	260	30518.8	Deoxycytidine kinase	0	0	0	2	8.8	3.5e-11	*
P27708	PYR1_HUMAN	CAD	2225	242986	CAD protein	0	0	0	4	1.9	2.1e-11	*
P27797	CALR_HUMAN	CALR	417	48141.9	Calreticulin	5	10.8	1.8e-11	32	36.5	3.2e-15
P27816	MAP4_HUMAN	MAP4	1152	121006	Microtubule-associated protein 4	0	0	0	12	12.8	9.4e-11	*
P27824	CALX_HUMAN	CANX	592	67568.9	Calnexin	8	15.9	9e-15	23	21.1	1.2e-15
P28066	PSA5_HUMAN	PSMA5	241	26411.3	Proteasome subunit alpha type-5	4	25.3	1.1e-09	15	49.8	1.1e-12
P28070	PSB4_HUMAN	PSMB4	264	29204.5	Proteasome subunit beta type-4	4	17	7.6e-07	5	17	7e-19
P28072	PSB6_HUMAN	PSMB6	239	25358	Proteasome subunit beta type-6	0	0	0	2	8.4	4.3e-07	*
P28074	PSB5_HUMAN	PSMB5	263	28480.5	Proteasome subunit beta type-5	2	6.8	1.9e-06	9	34.2	2.1e-12
P28482	MK01_HUMAN	MAPK1	360	41390.1	Mitogen-activated protein kinase 1	8	27.2	3.3e-09	11	29.2	3e-11
P28799	GRN_HUMAN	GRN	593	63545.3	Granulins	0	0	0	4	6.9	3e-13	*
P28838	AMPL_HUMAN	LAP3	519	56166.8	Cytosol aminopeptidase	0	0	0	5	12.3	1.1e-12	*
P29083	T2EA_HUMAN	GTF2E1	439	49452.6	General transcription factor IIE subunit 1	0	0	0	1	3.4	6.5e-09	*
P29144	TPP2_HUMAN	TPP2	1249	138351	Tripeptidyl-peptidase 2	0	0	0	22	18.7	2.7e-17	*
P29218	IMPA1_HUMAN	IMPA1	277	30189.1	Inositol monophosphatase 1	1	4	7.9e-05	2	7.9	0.00024
P29353	SHC1_HUMAN	SHC1	583	62822.7	SHC-transforming protein 1	0	0	0	1	2.7	1.8e-13	*
P29401	TKT_HUMAN	TKT	623	67878.2	Transketolase	11	18.5	3.6e-12	22	32.6	9.1e-15
P29508	SPB3_HUMAN	SERPINB3	390	44565	Serpin B3	8	19.7	2.4e-13	1	1.8	0.0033
P29590	PML_HUMAN	PML	882	97551.5	Protein PML	0	0	0	2	2.6	5e-08	*
P29692	EF1D_HUMAN	EEF1D	281	31122.1	Elongation factor 1-delta	2	7.5	8.3e-09	12	44.8	1.5e-17
P30038	AL4A1_HUMAN	ALDH4A1	563	61720	Delta-1-pyrroline-5-carboxylate dehydrogenase, mitochondrial	0	0	0	1	2.7	3e-08	*
P30040	ERP29_HUMAN	ERP29	261	28993.7	Endoplasmic reticulum resident protein 29	4	19.9	2e-09	8	30.3	2.4e-13
P30041	PRDX6_HUMAN	PRDX6	224	25035.2	Peroxiredoxin-6	11	56.2	4.9e-13	20	61.6	9e-15
P30042	ES1_HUMAN	C21orf33	268	28170.7	ES1 protein homolog, mitochondrial	0	0	0	2	13.1	1.5e-11	*
P30043	BLVRB_HUMAN	BLVRB	206	22119.5	Flavin reductase (NADPH)	4	18.9	4.1e-10	7	28.2	1.8e-11
P30044	PRDX5_HUMAN	PRDX5	214	22086.6	Peroxiredoxin-5, mitochondrial	0	0	0	3	17.3	6.3e-10	*
P30046	DOPD_HUMAN	DDT	118	12711.9	D-dopachrome decarboxylase	0	0	0	2	21.2	4.7e-09	*
P30048	PRDX3_HUMAN	PRDX3	256	27692.9	Thioredoxin-dependent peroxide reductase, mitochondrial	1	3.1	7.9e-05	5	20.3	9.8e-10
P30050	RL12_HUMAN	RPL12	165	17818.7	60S ribosomal protein L12	4	33.9	1.3e-10	10	54.5	7.8e-13
P30084	ECHM_HUMAN	ECHS1	290	31387.7	Enoyl-CoA hydratase, mitochondrial	0	0	0	4	19	1.3e-11	*
P30085	KCY_HUMAN	CMPK1	196	22222.5	UMP-CMP kinase	1	6.6	1.5e-08	10	38.8	1e-11
P30086	PEBP1_HUMAN	PEBP1	187	21057	Phosphatidylethanolamine-binding protein 1	2	18.7	1.5e-16	8	49.2	1.6e-13
P30101	PDIA3_HUMAN	PDIA3	505	56782.9	Protein disulfide-isomerase A3	14	26.3	2.8e-13	27	44.2	5.8e-15
P30153	2AAA_HUMAN	PPP2R1A	589	65309.2	Serine/threonine-protein phosphatase 2A 65 kDa regulatory subunit A alpha isoform	9	16.1	1.8e-12	24	27	1.2e-16
P30154	2AAB_HUMAN	PPP2R1B	601	66214.1	Serine/threonine-protein phosphatase 2A 65 kDa regulatory subunit A beta isoform	0	0	0	2	4.2	2.2e-07	*
P30419	NMT1_HUMAN	NMT1	496	56806.7	Glycylpeptide N-tetradecanoyltransferase 1	0	0	0	3	8.9	1.4e-11	*
P30519	HMOX2_HUMAN	HMOX2	316	36033.2	Heme oxygenase 2	1	7.3	5.2e-08	8	20.9	4.4e-11
P30520	PURA2_HUMAN	ADSS	456	50097.8	Adenylosuccinate synthetase isozyme 2	0	0	0	2	7	2.1e-12	*
P30566	PUR8_HUMAN	ADSL	484	54889.8	Adenylosuccinate lyase	0	0	0	6	11.8	7.9e-16	*
P30613	KPYR_HUMAN	PKLR	574	61830.7	Pyruvate kinase PKLR	0	0	0	3	7	9.2e-08	*
P30626	SORCN_HUMAN	SRI	198	21676.6	Sorcin	0	0	0	3	15.2	3.1e-11	*
P30740	ILEU_HUMAN	SERPINB1	379	42742.2	Leukocyte elastase inhibitor	2	5	5.5e-06	7	17.2	7.7e-07
P30837	AL1B1_HUMAN	ALDH1B1	517	57206.8	Aldehyde dehydrogenase X, mitochondrial	0	0	0	3	8.5	9.3e-13	*
P30876	RPB2_HUMAN	POLR2B	1174	133898	DNA-directed RNA polymerase II subunit RPB2	0	0	0	3	4.8	2.6e-16	*
P31025	LCN1_HUMAN	LCN1	176	19250.2	Lipocalin-1	6	31.8	5.6e-13	0	0	0
P31040	SDHA_HUMAN	SDHA	664	72692.2	Succinate dehydrogenase [ubiquinone] flavoprotein subunit, mitochondrial	5	8.7	3.3e-09	11	20	6.3e-16
P31146	COR1A_HUMAN	CORO1A	461	51026.7	Coronin-1A	0	0	0	2	3.5	8.2e-07	*
P31150	GDIA_HUMAN	GDI1	447	50583.2	Rab GDP dissociation inhibitor alpha	0	0	0	13	25.7	3e-15	*
P31151	S10A7_HUMAN	S100A7	101	11471.1	Protein S100-A7	9	48.5	1.2e-11	2	22.8	1e-09
P31153	METK2_HUMAN	MAT2A	395	43661	S-adenosylmethionine synthase isoform type-2	4	15.7	8.1e-13	11	29.4	5.5e-15
P31323	KAP3_HUMAN	PRKAR2B	418	46302.5	cAMP-dependent protein kinase type II-beta regulatory subunit	0	0	0	4	13.4	2.7e-16	*
P31350	RIR2_HUMAN	RRM2	389	44878.1	Ribonucleoside-diphosphate reductase subunit M2	0	0	0	2	8	3.5e-15	*
P31431	SDC4_HUMAN	SDC4	198	21641.7	Syndecan-4	0	0	0	2	13.6	2.6e-11	*
P31483	TIA1_HUMAN	TIA1	386	42963.5	Nucleolysin TIA-1 isoform p40	0	0	0	2	6.5	2.4e-11	*
P31689	DNJA1_HUMAN	DNAJA1	397	44868.6	DnaJ homolog subfamily A member 1	2	6.3	2.6e-09	12	26.2	3.8e-18
P31930	QCR1_HUMAN	UQCRC1	480	52646.3	Cytochrome b-c1 complex subunit 1, mitochondrial	3	5	2.6e-05	8	15.4	5.2e-11
P31937	3HIDH_HUMAN	HIBADH	336	35329.2	3-hydroxyisobutyrate dehydrogenase, mitochondrial	0	0	0	1	5.7	1.2e-13	*
P31939	PUR9_HUMAN	ATIC	592	64616.4	Bifunctional purine biosynthesis protein PURH	14	33.4	2.3e-12	22	34.8	6.7e-13
P31942	HNRH3_HUMAN	HNRNPH3	346	36926.8	Heterogeneous nuclear ribonucleoprotein H3	2	4.9	4.9e-06	2	8.4	4.3e-07
P31943	HNRH1_HUMAN	HNRNPH1	449	49229.9	Heterogeneous nuclear ribonucleoprotein H	6	15.4	4.7e-13	17	34.3	1.8e-11
P31944	CASPE_HUMAN	CASP14	242	27679.8	Caspase-14	9	35.1	4.1e-11	2	8.7	6.4e-09
P31946	1433B_HUMAN	YWHAB	246	28082.6	14-3-3 protein beta/alpha	16	38.6	2.3e-15	21	52.4	5.9e-23
P31947	1433S_HUMAN	SFN	248	27774.3	14-3-3 protein sigma	8	13.3	2.2e-07	8	13.3	9.8e-08
P31948	STIP1_HUMAN	STIP1	543	62639.8	Stress-induced-phosphoprotein 1	16	29.7	7.2e-13	32	47	6.3e-16
P31949	S10AB_HUMAN	S100A11	105	11740.6	Protein S100-A11	3	30.5	4.2e-11	5	34.3	8.6e-08
P32119	PRDX2_HUMAN	PRDX2	198	21892.1	Peroxiredoxin-2	9	27.8	3.1e-11	7	21.7	3.3e-08
P32321	DCTD_HUMAN	DCTD	178	20016.2	Deoxycytidylate deaminase	0	0	0	1	4.5	0.0028	*
P32322	P5CR1_HUMAN	PYCR1	319	33360.9	Pyrroline-5-carboxylate reductase 1, mitochondrial	0	0	0	5	18.8	1.9e-12	*
P32780	TF2H1_HUMAN	GTF2H1	548	62032.1	General transcription factor IIH subunit 1	0	0	0	2	4.7	0.00032	*
P32856	STX2_HUMAN	STX2	288	33341.3	Syntaxin-2	0	0	0	1	4.9	2.6e-12	*
P32929	CGL_HUMAN	CTH	405	44508.4	Cystathionine gamma-lyase	0	0	0	1	3.2	1.1e-08	*
P32969	RL9_HUMAN	RPL9	192	21863.6	60S ribosomal protein L9	1	5.2	3.6e-07	7	21.4	1.3e-12
P33176	KINH_HUMAN	KIF5B	963	109686	Kinesin-1 heavy chain	1	1	2.3e-05	4	4.6	2.1e-07
P33240	CSTF2_HUMAN	CSTF2	577	60960.1	Cleavage stimulation factor subunit 2	0	0	0	12	20.8	1.6e-18	*
P33316	DUT_HUMAN	DUT	252	26563.5	Deoxyuridine 5'-triphosphate nucleotidohydrolase, mitochondrial	0	0	0	7	36.5	8.1e-11	*
P33908	MA1A1_HUMAN	MAN1A1	653	72969.2	Mannosyl-oligosaccharide 1,2-alpha-mannosidase IA	0	0	0	1	2.5	8.6e-07	*
P33991	MCM4_HUMAN	MCM4	863	96558.8	DNA replication licensing factor MCM4	0	0	0	13	14.3	6.6e-16	*
P33992	MCM5_HUMAN	MCM5	734	82286.3	DNA replication licensing factor MCM5	0	0	0	5	9.7	1.4e-08	*
P33993	MCM7_HUMAN	MCM7	719	81308.7	DNA replication licensing factor MCM7	1	1.8	5.8e-09	6	12.2	3.5e-11
P34897	GLYM_HUMAN	SHMT2	504	55993.5	Serine hydroxymethyltransferase, mitochondrial	7	14.7	6.9e-12	14	27.2	1.2e-12
P34913	HYES_HUMAN	EPHX2	555	62616.4	Bifunctional epoxide hydrolase 2	0	0	0	1	1.3	0.0011	*
P34931	HS71L_HUMAN	HSPA1L	641	70375.6	Heat shock 70 kDa protein 1-like	17	20.6	2.1e-19	26	24.3	6.3e-18
P34932	HSP74_HUMAN	HSPA4	840	94331.8	Heat shock 70 kDa protein 4	16	20.5	1e-15	37	43.7	4.4e-19
P35219	CAH8_HUMAN	CA8	290	32973.4	Carbonic anhydrase-related protein	0	0	0	1	4.1	4e-09	*
P35221	CTNA1_HUMAN	CTNNA1	906	100072	Catenin alpha-1	0	0	0	4	6.5	3.2e-17	*
P35222	CTNB1_HUMAN	CTNNB1	781	85497.4	Catenin beta-1	0	0	0	2	2.2	9e-06	*
P35232	PHB_HUMAN	PHB	272	29804.3	Prohibitin	5	23.2	1.4e-10	11	36.4	1.8e-11
P35237	SPB6_HUMAN	SERPINB6	376	42622.3	Serpin B6	4	15.2	9.7e-13	19	39.4	3.9e-14
P35241	RADI_HUMAN	RDX	583	68564.5	Radixin	7	13.7	3.6e-08	19	19.2	3.5e-12
P35244	RFA3_HUMAN	RPA3	121	13568.9	Replication protein A 14 kDa subunit	0	0	0	1	13.2	6.9e-07	*
P35249	RFC4_HUMAN	RFC4	363	39682.1	Replication factor C subunit 4	0	0	0	4	12.1	8.5e-08	*
P35250	RFC2_HUMAN	RFC2	354	39157.6	Replication factor C subunit 2	0	0	0	8	22.3	4.6e-12	*
P35268	RL22_HUMAN	RPL22	128	14787.1	60S ribosomal protein L22	2	18.8	3.5e-07	3	30.5	1.8e-13
P35325	SPR2B_HUMAN	SPRR2B	72	7975.5	Small proline-rich protein 2B	4	54.2	1.4e-07	0	0	0
P35527	K1C9_HUMAN	KRT9	623	62064.8	Keratin, type I cytoskeletal 9	150	81.4	5.6e-28	95	78.3	6.8e-43
P35544	UBIM_HUMAN	FAU	74	7759.9	Ubiquitin-like protein FUBI	0	0	0	1	25.7	7.5e-11	*
P35573	GDE_HUMAN	AGL	1532	174765	Glycogen debranching enzyme	0	0	0	6	4.2	7.8e-08	*
P35579	MYH9_HUMAN	MYH9	1960	226534	Myosin-9	5	3.4	2.9e-10	14	9	1.7e-12
P35606	COPB2_HUMAN	COPB2	906	102488	Coatomer subunit beta'	4	5.8	4.3e-11	22	23.3	2.7e-14
P35609	ACTN2_HUMAN	ACTN2	894	103855	Alpha-actinin-2	0	0	0	8	6.5	1.1e-09	*
P35611	ADDA_HUMAN	ADD1	737	80955.8	Alpha-adducin	0	0	0	2	4.5	3.3e-06	*
P35613	BASI_HUMAN	BSG	385	42200.7	Basigin	0	0	0	7	20.8	2.9e-12	*
P35637	FUS_HUMAN	FUS	526	53426.2	RNA-binding protein FUS	1	2.7	8.4e-09	7	8.6	7.4e-11
P35658	NU214_HUMAN	NUP214	2090	213621	Nuclear pore complex protein Nup214	0	0	0	4	2.6	4.3e-10	*
P35659	DEK_HUMAN	DEK	375	42674.6	Protein DEK	0	0	0	5	16.5	1.8e-24	*
P35754	GLRX1_HUMAN	GLRX	106	11775.9	Glutaredoxin-1	1	8.5	5.8e-08	0	0	0
P35790	CHKA_HUMAN	CHKA	457	52249.5	Choline kinase alpha	0	0	0	1	2	0.00014	*
P35900	K1C20_HUMAN	KRT20	424	48487	Keratin, type I cytoskeletal 20	0	0	0	3	2.6	6.9e-06	*
P35908	K22E_HUMAN	KRT2	639	65433.4	Keratin, type II cytoskeletal 2 epidermal	104	83.7	6.8e-22	54	56.7	3e-20
P35998	PRS7_HUMAN	PSMC2	433	48634.3	26S proteasome regulatory subunit 7	0	0	0	18	32.6	6.4e-15	*
P36405	ARL3_HUMAN	ARL3	182	20455.7	ADP-ribosylation factor-like protein 3	0	0	0	1	6	0.00014	*
P36507	MP2K2_HUMAN	MAP2K2	400	44424.5	Dual specificity mitogen-activated protein kinase kinase 2	0	0	0	2	4.8	3.1e-05	*
P36542	ATPG_HUMAN	ATP5C1	298	32996.3	ATP synthase subunit gamma, mitochondrial	0	0	0	7	17.8	9.6e-10	*
P36543	VATE1_HUMAN	ATP6V1E1	226	26145.5	V-type proton ATPase subunit E 1	0	0	0	5	22.1	7.5e-06	*
P36551	HEM6_HUMAN	CPOX	454	50152.4	Oxygen-dependent coproporphyrinogen-III oxidase, mitochondrial	0	0	0	5	13.7	1.8e-08	*
P36578	RL4_HUMAN	RPL4	427	47697.7	60S ribosomal protein L4	4	6.8	2.4e-07	9	22.7	7e-15
P36639	8ODP_HUMAN	NUDT1	197	22519.8	7,8-dihydro-8-oxoguanine triphosphatase	0	0	0	3	20.3	2.3e-10	*
P36776	LONM_HUMAN	LONP1	959	106490	Lon protease homolog, mitochondrial	4	4.8	1.3e-12	24	22.5	5.5e-13
P36873	PP1G_HUMAN	PPP1CC	323	36984.1	Serine/threonine-protein phosphatase PP1-gamma catalytic subunit	1	2.8	3.8e-06	0	0	0
P36915	GNL1_HUMAN	GNL1	607	68661.4	Guanine nucleotide-binding protein-like 1	0	0	0	1	2	3.7e-07	*
P36954	RPB9_HUMAN	POLR2I	125	14523.4	DNA-directed RNA polymerase II subunit RPB9	0	0	0	1	12	5.3e-10	*
P36957	ODO2_HUMAN	DLST	453	48755.7	Dihydrolipoyllysine-residue succinyltransferase component of 2-oxoglutarate dehydrogenase complex, mitochondrial	0	0	0	3	7.3	1e-08	*
P37108	SRP14_HUMAN	SRP14	136	14570.1	Signal recognition particle 14 kDa protein	0	0	0	2	16.9	2.5e-07	*
P37235	HPCL1_HUMAN	HPCAL1	193	22313.4	Hippocalcin-like protein 1	0	0	0	3	16.1	8.2e-09	*
P37268	FDFT_HUMAN	FDFT1	417	48115.7	Squalene synthase	0	0	0	4	11.3	8.7e-11	*
P37802	TAGL2_HUMAN	TAGLN2	199	22391.7	Transgelin-2	9	38.2	1.1e-12	17	50.8	2.5e-13
P37837	TALDO_HUMAN	TALDO1	337	37540.5	Transaldolase	4	10.4	3.2e-06	13	35.6	3.1e-09
P38117	ETFB_HUMAN	ETFB	255	27843.9	Electron transfer flavoprotein subunit beta	2	7.8	6.6e-07	12	42.7	9.5e-14
P38159	RBMX_HUMAN	RBMX	391	42332.2	RNA-binding motif protein, X chromosome	0	0	0	4	7.4	8.1e-07	*
P38435	VKGC_HUMAN	GGCX	758	87561.6	Vitamin K-dependent gamma-carboxylase	0	0	0	1	2.1	0.00013	*
P38606	VATA_HUMAN	ATP6V1A	617	68304.7	V-type proton ATPase catalytic subunit A	1	2.4	6.7e-06	8	13.5	1e-12
P38646	GRP75_HUMAN	HSPA9	679	73681.1	Stress-70 protein, mitochondrial	20	30.6	6.4e-14	71	48.2	2.2e-18
P38919	IF4A3_HUMAN	EIF4A3	411	46871.5	Eukaryotic initiation factor 4A-III	0	0	0	9	19.5	1.7e-11	*
P38936	CDN1A_HUMAN	CDKN1A	164	18119.5	Cyclin-dependent kinase inhibitor 1	0	0	0	1	7.3	2.3e-06	*
P39019	RS19_HUMAN	RPS19	145	16060.6	40S ribosomal protein S19	0	0	0	3	21.4	6.1e-10	*
P39023	RL3_HUMAN	RPL3	403	46109.3	60S ribosomal protein L3	2	8.2	2.7e-06	7	12.2	8.4e-14
P39656	OST48_HUMAN	DDOST	456	50801.2	Dolichyl-diphosphooligosaccharide--protein glycosyltransferase 48 kDa subunit	4	9.2	2.3e-07	7	17.1	1.3e-11
P39687	AN32A_HUMAN	ANP32A	249	28585.6	Acidic leucine-rich nuclear phosphoprotein 32 family member A	0	0	0	6	14.5	6.1e-08	*
P39748	FEN1_HUMAN	FEN1	380	42593.4	Flap endonuclease 1	1	4.2	2.6e-08	4	8.7	1.1e-12
P40121	CAPG_HUMAN	CAPG	348	38498.9	Macrophage-capping protein	0	0	0	4	18.1	4.4e-16	*
P40222	TXLNA_HUMAN	TXLNA	546	61891.6	Alpha-taxilin	0	0	0	4	11.5	1.7e-14	*
P40227	TCPZ_HUMAN	CCT6A	531	58024.7	T-complex protein 1 subunit zeta	13	27.3	2.5e-11	31	33.9	5.7e-12
P40429	RL13A_HUMAN	RPL13A	203	23577.4	60S ribosomal protein L13a	3	15.8	2.2e-08	5	21.2	3e-10
P40763	STAT3_HUMAN	STAT3	770	88068.6	Signal transducer and activator of transcription 3	0	0	0	5	10.6	7.2e-16	*
P40818	UBP8_HUMAN	USP8	1118	127524	Ubiquitin carboxyl-terminal hydrolase 8	0	0	0	1	1.5	2.7e-07	*
P40855	PEX19_HUMAN	PEX19	299	32806.8	Peroxisomal biogenesis factor 19	0	0	0	8	40.1	4.9e-14	*
P40925	MDHC_HUMAN	MDH1	334	36426.4	Malate dehydrogenase, cytoplasmic	4	14.7	4.9e-12	10	28.1	2.4e-13
P40926	MDHM_HUMAN	MDH2	338	35503.6	Malate dehydrogenase, mitochondrial	16	46.7	5.9e-14	23	63.3	3.1e-16
P40937	RFC5_HUMAN	RFC5	340	38496.9	Replication factor C subunit 5	0	0	0	1	4.4	1.1e-10	*
P40938	RFC3_HUMAN	RFC3	356	40556.7	Replication factor C subunit 3	0	0	0	2	6.2	9.1e-10	*
P40939	ECHA_HUMAN	HADHA	763	83000.4	Trifunctional enzyme subunit alpha, mitochondrial	2	5.1	1.4e-08	9	14.4	7e-16
P41091	IF2G_HUMAN	EIF2S3	472	51109.9	Eukaryotic translation initiation factor 2 subunit 3	5	16.1	2.7e-13	18	37.1	2.7e-15
P41208	CETN2_HUMAN	CETN2	172	19738.6	Centrin-2	0	0	0	3	12.2	1.2e-05	*
P41214	EIF2D_HUMAN	EIF2D	584	64707	Eukaryotic translation initiation factor 2D	0	0	0	1	3.4	1.7e-07	*
P41223	BUD31_HUMAN	BUD31	144	16999.9	Protein BUD31 homolog	0	0	0	1	5.6	0.00012	*
P41227	NAA10_HUMAN	NAA10	235	26458.7	N-alpha-acetyltransferase 10	0	0	0	4	24.7	1.6e-14	*
P41236	IPP2_HUMAN	PPP1R2	205	23015.4	Protein phosphatase inhibitor 2	0	0	0	3	16.6	6.2e-17	*
P41240	CSK_HUMAN	CSK	450	50704.8	Tyrosine-protein kinase CSK	0	0	0	3	9.6	1.7e-15	*
P41250	GARS_HUMAN	GARS	739	83166.3	Glycine--tRNA ligase	7	8.8	4.6e-11	18	14.5	8.8e-12
P41252	SYIC_HUMAN	IARS	1262	144499	Isoleucine--tRNA ligase, cytoplasmic	3	2.5	1.5e-08	20	15	6.5e-12
P41743	KPCI_HUMAN	PRKCI	596	68263	Protein kinase C iota type	0	0	0	1	2.3	1.6e-07	*
P42025	ACTY_HUMAN	ACTR1B	376	42293.8	Beta-centractin	0	0	0	2	8.2	3.6e-13	*
P42126	ECI1_HUMAN	ECI1	302	32816.3	Enoyl-CoA delta isomerase 1, mitochondrial	0	0	0	4	12.6	1.9e-10	*
P42166	LAP2A_HUMAN	TMPO	694	75492.7	Lamina-associated polypeptide 2, isoform alpha	0	0	0	8	18.2	6.6e-19	*
P42167	LAP2B_HUMAN	TMPO	454	50670.6	Lamina-associated polypeptide 2, isoforms beta/gamma	0	0	0	8	28	6.6e-19	*
P42224	STAT1_HUMAN	STAT1	750	87335.5	Signal transducer and activator of transcription 1-alpha/beta	0	0	0	7	8.5	2e-12	*
P42229	STA5A_HUMAN	STAT5A	794	90647.8	Signal transducer and activator of transcription 5A	2	3.1	6.3e-08	7	8.8	2.4e-08
P42285	SK2L2_HUMAN	SKIV2L2	1042	117806	Superkiller viralicidic activity 2-like 2	0	0	0	4	4.7	1.8e-10	*
P42330	AK1C3_HUMAN	AKR1C3	323	36853.6	Aldo-keto reductase family 1 member C3	2	5	8.2e-05	2	5	8.3e-06
P42331	RHG25_HUMAN	ARHGAP25	645	73435.9	Rho GTPase-activating protein 25	0	0	0	3	5.6	1.8e-07	*
P42338	PK3CB_HUMAN	PIK3CB	1070	122764	Phosphatidylinositol 4,5-bisphosphate 3-kinase catalytic subunit beta isoform	0	0	0	1	1.4	5.8e-09	*
P42345	MTOR_HUMAN	MTOR	2549	288894	Serine/threonine-protein kinase mTOR	0	0	0	1	0.7	6.9e-07	*
P42566	EPS15_HUMAN	EPS15	896	98656.5	Epidermal growth factor receptor substrate 15	0	0	0	8	10.3	2.6e-14	*
P42574	CASP3_HUMAN	CASP3	277	31608.2	Caspase-3	0	0	0	1	2.9	0.00035	*
P42677	RS27_HUMAN	RPS27	84	9461.2	40S ribosomal protein S27	1	15.5	1.7e-09	4	38.1	2.5e-12
P42704	LPPRC_HUMAN	LRPPRC	1394	157906	Leucine-rich PPR motif-containing protein, mitochondrial	22	17.3	1.8e-12	43	25.8	1.1e-13
P42765	THIM_HUMAN	ACAA2	397	41924.5	3-ketoacyl-CoA thiolase, mitochondrial	0	0	0	1	2	0.0001	*
P42766	RL35_HUMAN	RPL35	123	14551.6	60S ribosomal protein L35	0	0	0	1	8.1	3e-06	*
P42898	MTHR_HUMAN	MTHFR	656	74597.2	Methylenetetrahydrofolate reductase	0	0	0	3	5.3	1e-07	*
P43007	SATT_HUMAN	SLC1A4	532	55723.6	Neutral amino acid transporter A	0	0	0	1	2.1	5.2e-07	*
P43034	LIS1_HUMAN	PAFAH1B1	410	46638.4	Platelet-activating factor acetylhydrolase IB subunit alpha	1	3.7	5.2e-09	6	20.2	1.5e-12
P43121	MUC18_HUMAN	MCAM	646	71608	Cell surface glycoprotein MUC18	0	0	0	1	1.9	3.5e-06	*
P43243	MATR3_HUMAN	MATR3	847	94624	Matrin-3	0	0	0	2	0.9	4.5e-05	*
P43246	MSH2_HUMAN	MSH2	934	104744	DNA mismatch repair protein Msh2	0	0	0	8	10.6	2.1e-14	*
P43304	GPDM_HUMAN	GPD2	727	80853.4	Glycerol-3-phosphate dehydrogenase, mitochondrial	0	0	0	2	3.4	5e-08	*
P43307	SSRA_HUMAN	SSR1	286	32235.6	Translocon-associated protein subunit alpha	0	0	0	1	2.8	8e-05	*
P43362	MAGA9_HUMAN	MAGEA9	315	35088.7	Melanoma-associated antigen 9	0	0	0	3	10.8	6.9e-10	*
P43366	MAGB1_HUMAN	MAGEB1	347	39037.5	Melanoma-associated antigen B1	0	0	0	2	5.2	1.1e-05	*
P43487	RANG_HUMAN	RANBP1	201	23310.3	Ran-specific GTPase-activating protein	4	31.3	4.9e-17	13	37.8	5.5e-15
P43490	NAMPT_HUMAN	NAMPT	491	55521.6	Nicotinamide phosphoribosyltransferase	7	16.7	8.1e-12	20	36.7	2.5e-13
P43686	PRS6B_HUMAN	PSMC4	418	47366.7	26S proteasome regulatory subunit 6B	1	2.2	3.9e-07	6	17	8.6e-11
P43897	EFTS_HUMAN	TSFM	325	35391	Elongation factor Ts, mitochondrial	0	0	0	3	17.5	3.1e-15	*
P45880	VDAC2_HUMAN	VDAC2	294	31566.8	Voltage-dependent anion-selective channel protein 2	12	52.7	1.1e-17	32	55.1	3e-21
P45974	UBP5_HUMAN	USP5	858	95787.1	Ubiquitin carboxyl-terminal hydrolase 5	3	5	3.3e-11	11	14.2	1.6e-13
P46060	RAGP1_HUMAN	RANGAP1	587	63542.5	Ran GTPase-activating protein 1	1	2.6	5.5e-10	11	22.5	4.4e-12
P46063	RECQ1_HUMAN	RECQL	649	73458	ATP-dependent DNA helicase Q1	0	0	0	9	14.2	7.6e-14	*
P46108	CRK_HUMAN	CRK	304	33831	Adapter molecule crk	0	0	0	1	5.9	1.4e-13	*
P46109	CRKL_HUMAN	CRKL	303	33777.3	Crk-like protein	5	18.8	5.3e-12	8	30	1.7e-14
P46199	IF2M_HUMAN	MTIF2	727	81318.1	Translation initiation factor IF-2, mitochondrial	0	0	0	2	4	1.1e-08	*
P46379	BAG6_HUMAN	BAG6	1132	119410	Large proline-rich protein BAG6	0	0	0	21	22.3	1.4e-16	*
P46459	NSF_HUMAN	NSF	744	82595.1	Vesicle-fusing ATPase	1	1.3	0.00021	11	16.4	2e-15
P46776	RL27A_HUMAN	RPL27A	148	16561.5	60S ribosomal protein L27a	2	15.5	1.1e-08	3	20.9	5.1e-09
P46777	RL5_HUMAN	RPL5	297	34362.9	60S ribosomal protein L5	2	6.7	2.9e-05	10	20.5	5.7e-11
P46778	RL21_HUMAN	RPL21	160	18565	60S ribosomal protein L21	0	0	0	1	5	0.00097	*
P46779	RL28_HUMAN	RPL28	137	15747.6	60S ribosomal protein L28	0	0	0	1	8	1.5e-07	*
P46781	RS9_HUMAN	RPS9	194	22591.6	40S ribosomal protein S9	7	31.4	7.3e-06	9	35.6	3.6e-08
P46782	RS5_HUMAN	RPS5	204	22876.6	40S ribosomal protein S5	2	10.8	2.4e-08	7	28.4	7e-10
P46783	RS10_HUMAN	RPS10	165	18897.9	40S ribosomal protein S10	0	0	0	2	9.1	3.4e-08	*
P46821	MAP1B_HUMAN	MAP1B	2468	270637	Microtubule-associated protein 1B	0	0	0	6	3.4	1.1e-15	*
P46926	GNPI1_HUMAN	GNPDA1	289	32668.8	Glucosamine-6-phosphate isomerase 1	1	3.1	9e-05	0	0	0
P46940	IQGA1_HUMAN	IQGAP1	1657	189254	Ras GTPase-activating-like protein IQGAP1	7	6	2.3e-12	42	27.8	1.3e-19
P46977	STT3A_HUMAN	STT3A	705	80530.4	Dolichyl-diphosphooligosaccharide--protein glycosyltransferase subunit STT3A	2	2.6	3.5e-05	7	9.6	2.9e-09
P47224	MSS4_HUMAN	RABIF	123	13838.9	Guanine nucleotide exchange factor MSS4	0	0	0	1	8.9	0.00034	*
P47755	CAZA2_HUMAN	CAPZA2	286	32949.4	F-actin-capping protein subunit alpha-2	0	0	0	6	38.1	3.2e-11	*
P47756	CAPZB_HUMAN	CAPZB	277	31350.8	F-actin-capping protein subunit beta	7	26.4	3.4e-10	22	52.3	2.5e-16
P47897	SYQ_HUMAN	QARS	775	87799.5	Glutamine--tRNA ligase	2	3.2	1.9e-11	3	5	6.7e-10
P47914	RL29_HUMAN	RPL29	159	17752.2	60S ribosomal protein L29	1	9.4	4.2e-09	1	9.4	4.8e-08
P47929	LEG7_HUMAN	LGALS7	136	15075.2	Galectin-7	5	44.9	4.7e-09	1	10.3	1.1e-05
P47985	UCRI_HUMAN	UQCRFS1	274	29668.2	Cytochrome b-c1 complex subunit Rieske, mitochondrial	0	0	0	2	5.1	1.2e-09	*
P48047	ATPO_HUMAN	ATP5O	213	23277.5	ATP synthase subunit O, mitochondrial	3	20.2	1.8e-13	3	15.5	1.2e-16
P48059	LIMS1_HUMAN	LIMS1	325	37251.8	LIM and senescent cell antigen-like-containing domain protein 1	0	0	0	2	6.8	2e-08	*
P48147	PPCE_HUMAN	PREP	710	80700.2	Prolyl endopeptidase	0	0	0	10	14.9	3.2e-13	*
P48426	PI42A_HUMAN	PIP4K2A	406	46225	Phosphatidylinositol 5-phosphate 4-kinase type-2 alpha	0	0	0	3	9.4	1.3e-12	*
P48444	COPD_HUMAN	ARCN1	511	57210.9	Coatomer subunit delta	1	2.3	1.9e-05	9	17.2	8e-08
P48507	GSH0_HUMAN	GCLM	274	30727.3	Glutamate--cysteine ligase regulatory subunit	0	0	0	3	16.1	5.7e-12	*
P48556	PSMD8_HUMAN	PSMD8	350	39612.2	26S proteasome non-ATPase regulatory subunit 8	1	2.3	0.00011	3	7.1	8.7e-06
P48634	PRC2A_HUMAN	PRRC2A	2157	228865	Protein PRRC2A	0	0	0	9	6.1	1.1e-14	*
P48637	GSHB_HUMAN	GSS	474	52385.3	Glutathione synthetase	0	0	0	3	10.8	8.4e-07	*
P48643	TCPE_HUMAN	CCT5	541	59671.6	T-complex protein 1 subunit epsilon	19	31.2	6e-10	38	38.1	5.5e-12
P48651	PTSS1_HUMAN	PTDSS1	473	55528.1	Phosphatidylserine synthase 1	0	0	0	1	2.5	1.5e-06	*
P48668	K2C6C_HUMAN	KRT6C	564	60025.4	Keratin, type II cytoskeletal 6C	61	50.7	6.2e-21	28	32.6	9.2e-13
P48735	IDHP_HUMAN	IDH2	452	50909.7	Isocitrate dehydrogenase [NADP], mitochondrial	0	0	0	9	22.3	2.8e-09	*
P48739	PIPNB_HUMAN	PITPNB	271	31540.3	Phosphatidylinositol transfer protein beta isoform	0	0	0	2	6.6	2.7e-05	*
P48741	HSP77_HUMAN	HSPA7	367	40244.8	Putative heat shock 70 kDa protein 7	10	16.3	2.1e-19	11	16.3	6.3e-18
P48960	CD97_HUMAN	CD97	835	91870.2	CD97 antigen	0	0	0	3	3.6	4.8e-08	*
P49005	DPOD2_HUMAN	POLD2	469	51289.9	DNA polymerase delta subunit 2	0	0	0	1	3	8.5e-10	*
P49006	MRP_HUMAN	MARCKSL1	195	19528.9	MARCKS-related protein	0	0	0	3	31.8	3.6e-19	*
P49023	PAXI_HUMAN	PXN	591	64505.9	Paxillin	1	2.2	3.5e-07	6	15.9	1.2e-15
P49189	AL9A1_HUMAN	ALDH9A1	494	53802.4	4-trimethylaminobutyraldehyde dehydrogenase	1	2.8	8.5e-12	6	15.8	1e-10
P49207	RL34_HUMAN	RPL34	117	13293.1	60S ribosomal protein L34	2	12.8	5.3e-06	2	12.8	1.5e-05
P49257	LMAN1_HUMAN	LMAN1	510	57549.4	Protein ERGIC-53	1	4.1	2.2e-07	3	9	1.3e-11
P49321	NASP_HUMAN	NASP	788	85238.4	Nuclear autoantigenic sperm protein	6	8.2	3.4e-11	27	30.5	1.7e-17
P49327	FAS_HUMAN	FASN	2511	273429	Fatty acid synthase	8	4.6	5.4e-15	14	7.9	5.6e-17
P49366	DHYS_HUMAN	DHPS	369	40971	Deoxyhypusine synthase	0	0	0	1	3.3	4.4e-07	*
P49368	TCPG_HUMAN	CCT3	545	60534.5	T-complex protein 1 subunit gamma	16	36.7	5.2e-13	36	49.2	9.2e-12
P49406	RM19_HUMAN	MRPL19	292	33535.3	39S ribosomal protein L19, mitochondrial	0	0	0	1	3.1	0.00051	*
P49407	ARRB1_HUMAN	ARRB1	418	47066.1	Beta-arrestin-1	0	0	0	2	5	7.2e-07	*
P49411	EFTU_HUMAN	TUFM	452	49542	Elongation factor Tu, mitochondrial	11	30.1	3.9e-13	23	43.6	3.4e-13
P49458	SRP09_HUMAN	SRP9	86	10111.8	Signal recognition particle 9 kDa protein	0	0	0	2	14	1.2e-08	*
P49459	UBE2A_HUMAN	UBE2A	152	17315.6	Ubiquitin-conjugating enzyme E2 A	0	0	0	1	6.6	1.3e-06	*
P49585	PCY1A_HUMAN	PCYT1A	367	41731.4	Choline-phosphate cytidylyltransferase A	0	0	0	2	7.4	5.9e-06	*
P49588	SYAC_HUMAN	AARS	968	106811	Alanine--tRNA ligase, cytoplasmic	21	22.7	2.4e-14	55	37.5	1.2e-22
P49589	SYCC_HUMAN	CARS	748	85474.1	Cysteine--tRNA ligase, cytoplasmic	3	5.2	3.5e-09	17	23	6.9e-14
P49591	SYSC_HUMAN	SARS	514	58777.8	Serine--tRNA ligase, cytoplasmic	5	12.1	7.1e-15	10	21	1.8e-15
P49593	PPM1F_HUMAN	PPM1F	454	49831.2	Protein phosphatase 1F	0	0	0	5	15	1.1e-16	*
P49642	PRI1_HUMAN	PRIM1	420	49902.5	DNA primase small subunit	0	0	0	3	6.7	3.6e-08	*
P49720	PSB3_HUMAN	PSMB3	205	22949.1	Proteasome subunit beta type-3	3	20	1e-09	3	11.2	2e-11
P49721	PSB2_HUMAN	PSMB2	201	22836.5	Proteasome subunit beta type-2	1	7.5	7.3e-10	3	16.4	5.8e-09
P49736	MCM2_HUMAN	MCM2	904	101897	DNA replication licensing factor MCM2	1	1.3	8.1e-05	8	12.5	4e-15
P49748	ACADV_HUMAN	ACADVL	655	70390.7	Very long-chain specific acyl-CoA dehydrogenase, mitochondrial	0	0	0	2	4.1	3.5e-07	*
P49755	TMEDA_HUMAN	TMED10	219	24976.2	Transmembrane emp24 domain-containing protein 10	0	0	0	4	14.6	2.7e-11	*
P49757	NUMB_HUMAN	NUMB	651	70804.4	Protein numb homolog	0	0	0	2	2.3	0.00033	*
P49770	EI2BB_HUMAN	EIF2B2	351	38990	Translation initiation factor eIF-2B subunit beta	0	0	0	5	12.8	4.1e-09	*
P49773	HINT1_HUMAN	HINT1	126	13802	Histidine triad nucleotide-binding protein 1	0	0	0	1	5.6	3.3e-05	*
P49790	NU153_HUMAN	NUP153	1475	153940	Nuclear pore complex protein Nup153	0	0	0	3	3.2	2.7e-12	*
P49792	RBP2_HUMAN	RANBP2	3224	358202	E3 SUMO-protein ligase RanBP2	0	0	0	1	0.5	2.1e-06	*
P49840	GSK3A_HUMAN	GSK3A	483	50981.2	Glycogen synthase kinase-3 alpha	0	0	0	2	9.5	2.5e-13	*
P49862	KLK7_HUMAN	KLK7	253	27525	Kallikrein-7	1	3.6	0.00076	0	0	0
P49903	SPS1_HUMAN	SEPHS1	392	42911	Selenide, water dikinase 1	0	0	0	1	2	5.3e-05	*
P49915	GUAA_HUMAN	GMPS	693	76716.1	GMP synthase [glutamine-hydrolyzing]	4	7.5	7.7e-07	10	16.3	1.7e-10
P49959	MRE11_HUMAN	MRE11	708	80593.9	Double-strand break repair protein MRE11	0	0	0	1	2	1.7e-09	*
P50213	IDH3A_HUMAN	IDH3A	366	39592.1	Isocitrate dehydrogenase [NAD] subunit alpha, mitochondrial	0	0	0	7	16.4	4.3e-10	*
P50281	MMP14_HUMAN	MMP14	582	65894.5	Matrix metalloproteinase-14	0	0	0	1	2.1	0.0019	*
P50395	GDIB_HUMAN	GDI2	445	50663.7	Rab GDP dissociation inhibitor beta	13	35.1	4.2e-13	30	45.8	5.3e-26
P50402	EMD_HUMAN	EMD	254	28994.1	Emerin	0	0	0	1	4.7	6e-07	*
P50416	CPT1A_HUMAN	CPT1A	773	88368.4	Carnitine O-palmitoyltransferase 1, liver isoform	0	0	0	1	1.7	9e-06	*
P50453	SPB9_HUMAN	SERPINB9	376	42404	Serpin B9	3	12	1.6e-11	13	38.6	3.3e-15
P50454	SERPH_HUMAN	SERPINH1	418	46440.9	Serpin H1	4	12.2	4.2e-11	8	24.6	2.4e-13
P50479	PDLI4_HUMAN	PDLIM4	330	35398.3	PDZ and LIM domain protein 4	0	0	0	4	17.6	1.3e-10	*
P50502	F10A1_HUMAN	ST13	369	41332.1	Hsc70-interacting protein	1	3.5	2.9e-07	11	19	2.2e-14
P50552	VASP_HUMAN	VASP	380	39830.1	Vasodilator-stimulated phosphoprotein	0	0	0	16	34.2	1.4e-14	*
P50570	DYN2_HUMAN	DNM2	870	98065.1	Dynamin-2	2	2.9	3.1e-08	10	15.4	4.4e-14
P50579	MAP2_HUMAN	METAP2	478	52892	Methionine aminopeptidase 2	0	0	0	1	4.8	1.3e-18	*
P50750	CDK9_HUMAN	CDK9	372	42777.9	Cyclin-dependent kinase 9	0	0	0	3	8.3	4.1e-10	*
P50851	LRBA_HUMAN	LRBA	2863	319111	Lipopolysaccharide-responsive and beige-like anchor protein	0	0	0	2	0.9	6.5e-06	*
P50897	PPT1_HUMAN	PPT1	306	34193.8	Palmitoyl-protein thioesterase 1	1	4.9	1.1e-09	2	10.8	9.9e-10
P50914	RL14_HUMAN	RPL14	215	23432.1	60S ribosomal protein L14	0	0	0	3	16.3	8.8e-09	*
P50990	TCPQ_HUMAN	CCT8	548	59621.1	T-complex protein 1 subunit theta	17	36.5	1.1e-09	45	58	2.3e-14
P50991	TCPD_HUMAN	CCT4	539	57924.8	T-complex protein 1 subunit delta	16	34.3	4.3e-13	38	43.4	3.7e-18
P50995	ANX11_HUMAN	ANXA11	505	54390.2	Annexin A11	2	5.3	9.8e-12	7	10.1	8.6e-15
P51114	FXR1_HUMAN	FXR1	621	69721.4	Fragile X mental retardation syndrome-related protein 1	0	0	0	3	4.8	1.2e-10	*
P51116	FXR2_HUMAN	FXR2	673	74223.9	Fragile X mental retardation syndrome-related protein 2	0	0	0	1	2.5	5.2e-11	*
P51148	RAB5C_HUMAN	RAB5C	216	23482.8	Ras-related protein Rab-5C	0	0	0	7	44.4	8.5e-12	*
P51149	RAB7A_HUMAN	RAB7A	207	23490	Ras-related protein Rab-7a	6	36.7	1.3e-07	16	65.7	3.9e-12
P51153	RAB13_HUMAN	RAB13	203	22774.3	Ras-related protein Rab-13	0	0	0	4	21.2	3.7e-12	*
P51159	RB27A_HUMAN	RAB27A	221	24868.3	Ras-related protein Rab-27A	0	0	0	6	28.1	4.5e-08	*
P51398	RT29_HUMAN	DAP3	398	45566.8	28S ribosomal protein S29, mitochondrial	0	0	0	2	6.5	1.5e-09	*
P51532	SMCA4_HUMAN	SMARCA4	1647	184647	Transcription activator BRG1	0	0	0	3	2.5	1.1e-08	*
P51571	SSRD_HUMAN	SSR4	173	18998.8	Translocon-associated protein subunit delta	0	0	0	4	12.1	7.4e-08	*
P51572	BAP31_HUMAN	BCAP31	246	27991.8	B-cell receptor-associated protein 31	2	3.7	1.1e-05	3	8.1	1.1e-07
P51580	TPMT_HUMAN	TPMT	245	28180.6	Thiopurine S-methyltransferase	0	0	0	1	4.9	4.3e-07	*
P51606	RENBP_HUMAN	RENBP	427	48831.4	N-acylglucosamine 2-epimerase	0	0	0	1	3.3	4.9e-08	*
P51610	HCFC1_HUMAN	HCFC1	2035	208734	Host cell factor 1	0	0	0	8	5.5	1.6e-12	*
P51636	CAV2_HUMAN	CAV2	162	18291.4	Caveolin-2	0	0	0	1	9.9	3e-07	*
P51649	SSDH_HUMAN	ALDH5A1	535	57215.3	Succinate-semialdehyde dehydrogenase, mitochondrial	0	0	0	3	4.5	4.3e-07	*
P51659	DHB4_HUMAN	HSD17B4	736	79687	Peroxisomal multifunctional enzyme type 2	2	3.1	2.3e-08	3	7.2	9e-10
P51665	PSMD7_HUMAN	PSMD7	324	37025.7	26S proteasome non-ATPase regulatory subunit 7	3	10.2	3.3e-06	6	20.7	2.7e-15
P51692	STA5B_HUMAN	STAT5B	787	89866.6	Signal transducer and activator of transcription 5B	2	2.9	7.9e-05	6	7.5	9.2e-07
P51784	UBP11_HUMAN	USP11	963	109818	Ubiquitin carboxyl-terminal hydrolase 11	0	0	0	1	1	8.1e-06	*
P51809	VAMP7_HUMAN	VAMP7	220	24935.3	Vesicle-associated membrane protein 7	0	0	0	4	13.2	1.1e-09	*
P51812	KS6A3_HUMAN	RPS6KA3	740	83736.7	Ribosomal protein S6 kinase alpha-3	0	0	0	3	3.6	6e-05	*
P51858	HDGF_HUMAN	HDGF	240	26788.5	Hepatoma-derived growth factor	0	0	0	2	12.5	4.8e-17	*
P51948	MAT1_HUMAN	MNAT1	309	35823.3	CDK-activating kinase assembly factor MAT1	0	0	0	2	9.4	2.1e-07	*
P51965	UB2E1_HUMAN	UBE2E1	193	21404.4	Ubiquitin-conjugating enzyme E2 E1	0	0	0	3	19.2	1.2e-07	*
P51991	ROA3_HUMAN	HNRNPA3	378	39595.3	Heterogeneous nuclear ribonucleoprotein A3	3	14.3	1.4e-15	11	21.7	1.4e-16
P52209	6PGD_HUMAN	PGD	483	53140.5	6-phosphogluconate dehydrogenase, decarboxylating	10	26.5	1.4e-18	27	30.6	1.8e-23
P52272	HNRPM_HUMAN	HNRNPM	730	77516.4	Heterogeneous nuclear ribonucleoprotein M	6	9.2	1.1e-09	19	28.4	4.4e-13
P52292	IMA1_HUMAN	KPNA2	529	57862.4	Importin subunit alpha-1	3	9.5	1.2e-13	11	22.1	1.4e-13
P52294	IMA5_HUMAN	KPNA1	538	60222.3	Importin subunit alpha-5	0	0	0	3	7.4	3.2e-12	*
P52298	NCBP2_HUMAN	NCBP2	156	18001.3	Nuclear cap-binding protein subunit 2	0	0	0	1	7.1	1.9e-06	*
P52306	GDS1_HUMAN	RAP1GDS1	607	66317.5	Rap1 GTPase-GDP dissociation stimulator 1	0	0	0	2	3.6	4.1e-08	*
P52565	GDIR1_HUMAN	ARHGDIA	204	23207.3	Rho GDP-dissociation inhibitor 1	3	31.4	4.6e-11	10	38.7	2.8e-19
P52566	GDIR2_HUMAN	ARHGDIB	201	22988.2	Rho GDP-dissociation inhibitor 2	0	0	0	3	21.9	1.4e-08	*
P52594	AGFG1_HUMAN	AGFG1	562	58260.6	Arf-GAP domain and FG repeat-containing protein 1	0	0	0	2	7.5	3.6e-09	*
P52597	HNRPF_HUMAN	HNRNPF	415	45672.3	Heterogeneous nuclear ribonucleoprotein F	7	18.1	4.7e-13	21	31.6	2.3e-17
P52630	STAT2_HUMAN	STAT2	851	97917.1	Signal transducer and activator of transcription 2	0	0	0	1	1.1	0.0014	*
P52732	KIF11_HUMAN	KIF11	1056	119160	Kinesin-like protein KIF11	0	0	0	2	2.3	2.1e-08	*
P52788	SPSY_HUMAN	SMS	366	41268.6	Spermine synthase	0	0	0	5	13.4	3.3e-15	*
P52789	HXK2_HUMAN	HK2	917	102381	Hexokinase-2	0	0	0	6	7.2	2.7e-10	*
P52790	HXK3_HUMAN	HK3	923	99026.3	Hexokinase-3	0	0	0	2	2.3	2.4e-07	*
P52815	RM12_HUMAN	MRPL12	198	21348.4	39S ribosomal protein L12, mitochondrial	0	0	0	1	6.1	1.2e-07	*
P52823	STC1_HUMAN	STC1	247	27621.7	Stanniocalcin-1	0	0	0	1	4.5	9.9e-06	*
P52888	THOP1_HUMAN	THOP1	689	78840.5	Thimet oligopeptidase	0	0	0	2	5.7	3.6e-10	*
P52907	CAZA1_HUMAN	CAPZA1	286	32923	F-actin-capping protein subunit alpha-1	4	22.7	2.8e-13	17	52.4	6.2e-15
P53004	BIEA_HUMAN	BLVRA	296	33428.8	Biliverdin reductase A	2	7.1	1.8e-08	6	22.6	5.6e-12
P53007	TXTP_HUMAN	SLC25A1	311	34013	Tricarboxylate transport protein, mitochondrial	0	0	0	4	14.8	1.9e-08	*
P53041	PPP5_HUMAN	PPP5C	499	56879.2	Serine/threonine-protein phosphatase 5	0	0	0	3	9.8	1.2e-09	*
P53384	NUBP1_HUMAN	NUBP1	320	34534.8	Cytosolic Fe-S cluster assembly factor NUBP1	0	0	0	5	14.7	2e-20	*
P53396	ACLY_HUMAN	ACLY	1101	120840	ATP-citrate synthase	0	0	0	10	10.5	1.5e-11	*
P53597	SUCA_HUMAN	SUCLG1	346	36250.1	Succinate--CoA ligase [ADP/GDP-forming] subunit alpha, mitochondrial	0	0	0	2	7.2	2.7e-11	*
P53602	MVD1_HUMAN	MVD	400	43405	Diphosphomevalonate decarboxylase	0	0	0	4	11.5	2.5e-11	*
P53611	PGTB2_HUMAN	RABGGTB	331	36924.7	Geranylgeranyl transferase type-2 subunit beta	0	0	0	2	6.6	2.2e-09	*
P53618	COPB_HUMAN	COPB1	953	107143	Coatomer subunit beta	4	6.2	3.3e-11	18	19.7	2.2e-14
P53621	COPA_HUMAN	COPA	1224	138347	Coatomer subunit alpha	2	2.1	5.9e-08	20	17.3	1.1e-11
P53634	CATC_HUMAN	CTSC	463	51854.3	Dipeptidyl peptidase 1	0	0	0	4	9.1	1.9e-18	*
P53680	AP2S1_HUMAN	AP2S1	142	17017.9	AP-2 complex subunit sigma	0	0	0	2	14.8	2.1e-09	*
P53701	CCHL_HUMAN	HCCS	268	30601.9	Cytochrome c-type heme lyase	0	0	0	2	9.3	2.5e-15	*
P53801	PTTG_HUMAN	PTTG1IP	180	20324	Pituitary tumor-transforming gene 1 protein-interacting protein	0	0	0	2	10	5.5e-14	*
P53814	SMTN_HUMAN	SMTN	917	99059.5	Smoothelin	0	0	0	1	1.6	2.8e-08	*
P53985	MOT1_HUMAN	SLC16A1	500	53944.7	Monocarboxylate transporter 1	1	2.4	2.9e-05	3	5	1.9e-07
P53992	SC24C_HUMAN	SEC24C	1094	118326	Protein transport protein Sec24C	0	0	0	11	14.4	2.6e-17	*
P54105	ICLN_HUMAN	CLNS1A	237	26215.5	Methylosome subunit pICln	0	0	0	7	38.4	2.5e-21	*
P54136	SYRC_HUMAN	RARS	660	75379.7	Arginine--tRNA ligase, cytoplasmic	2	4.2	2.3e-10	25	35	9.9e-14
P54577	SYYC_HUMAN	YARS	528	59144	Tyrosine--tRNA ligase, cytoplasmic	13	25.8	1.2e-11	49	61	5.6e-14
P54578	UBP14_HUMAN	USP14	494	56069.6	Ubiquitin carboxyl-terminal hydrolase 14	3	5.1	4.9e-06	18	34.4	1.8e-15
P54619	AAKG1_HUMAN	PRKAG1	331	37579.7	5'-AMP-activated protein kinase subunit gamma-1	0	0	0	2	6.6	8.5e-06	*
P54652	HSP72_HUMAN	HSPA2	639	70021.5	Heat shock-related 70 kDa protein 2	0	0	0	19	15.6	2.7e-18	*
P54687	BCAT1_HUMAN	BCAT1	386	42966.5	Branched-chain-amino-acid aminotransferase, cytosolic	0	0	0	5	11.9	3e-09	*
P54709	AT1B3_HUMAN	ATP1B3	279	31512.9	Sodium/potassium-transporting ATPase subunit beta-3	0	0	0	3	14.3	1.7e-09	*
P54725	RD23A_HUMAN	RAD23A	363	39609.5	UV excision repair protein RAD23 homolog A	0	0	0	12	15.2	9.1e-16	*
P54727	RD23B_HUMAN	RAD23B	409	43171.5	UV excision repair protein RAD23 homolog B	0	0	0	14	34.7	2.2e-16	*
P54819	KAD2_HUMAN	AK2	239	26478	Adenylate kinase 2, mitochondrial	0	0	0	6	23	4.9e-09	*
P54852	EMP3_HUMAN	EMP3	163	18429.2	Epithelial membrane protein 3	0	0	0	2	18.4	4.1e-15	*
P54886	P5CS_HUMAN	ALDH18A1	795	87303.1	Delta-1-pyrroline-5-carboxylate synthase	0	0	0	3	5.2	7e-11	*
P54920	SNAA_HUMAN	NAPA	295	33233	Alpha-soluble NSF attachment protein	1	3.4	9e-06	4	20.7	1.4e-14
P55010	IF5_HUMAN	EIF5	431	49223.2	Eukaryotic translation initiation factor 5	2	3.9	1.9e-05	12	23.9	1.4e-15
P55036	PSMD4_HUMAN	PSMD4	377	40737	26S proteasome non-ATPase regulatory subunit 4	3	13.8	1.5e-10	9	24.7	6.7e-14
P55039	DRG2_HUMAN	DRG2	364	40746.8	Developmentally-regulated GTP-binding protein 2	0	0	0	1	3	5.5e-06	*
P55060	XPO2_HUMAN	CSE1L	971	110418	Exportin-2	13	16.5	1.6e-16	32	27	5.8e-15
P55061	BI1_HUMAN	TMBIM6	237	26538	Bax inhibitor 1	0	0	0	1	3.4	5.9e-05	*
P55072	TERA_HUMAN	VCP	806	89322.6	Transitional endoplasmic reticulum ATPase	25	35.1	1.9e-11	50	42.7	4.1e-23
P55081	MFAP1_HUMAN	MFAP1	439	51958.9	Microfibrillar-associated protein 1	0	0	0	3	9.1	9.4e-11	*
P55084	ECHB_HUMAN	HADHB	474	51294.9	Trifunctional enzyme subunit beta, mitochondrial	0	0	0	2	4.9	7.5e-09	*
P55196	AFAD_HUMAN	AFDN	1824	206806	Afadin	0	0	0	1	1	8.4e-11	*
P55209	NP1L1_HUMAN	NAP1L1	391	45374.5	Nucleosome assembly protein 1-like 1	2	5.4	8.6e-09	10	32.5	1.3e-17
P55211	CASP9_HUMAN	CASP9	416	46281.2	Caspase-9	0	0	0	2	4.6	1.7e-08	*
P55212	CASP6_HUMAN	CASP6	293	33310.3	Caspase-6	0	0	0	1	3.8	7.6e-07	*
P55735	SEC13_HUMAN	SEC13	322	35540.8	Protein SEC13 homolog	2	8.1	3.1e-10	10	37.6	5e-16
P55769	NH2L1_HUMAN	SNU13	128	14173.7	NHP2-like protein 1	0	0	0	4	33.6	7e-09	*
P55786	PSA_HUMAN	NPEPPS	919	103277	Puromycin-sensitive aminopeptidase	3	3.5	3.1e-09	24	25.8	1e-11
P55789	ALR_HUMAN	GFER	205	23449.4	FAD-linked sulfhydryl oxidase ALR	0	0	0	1	12.2	2.6e-12	*
P55795	HNRH2_HUMAN	HNRNPH2	449	49264	Heterogeneous nuclear ribonucleoprotein H2	0	0	0	11	20.3	6.5e-11	*
P55809	SCOT1_HUMAN	OXCT1	520	56158.1	Succinyl-CoA:3-ketoacid coenzyme A transferase 1, mitochondrial	0	0	0	3	8.7	2.2e-11	*
P55854	SUMO3_HUMAN	SUMO3	103	11637.1	Small ubiquitin-related modifier 3	0	0	0	1	11.7	3.8e-07	*
P55884	EIF3B_HUMAN	EIF3B	814	92482.4	Eukaryotic translation initiation factor 3 subunit B	2	4.2	2.7e-09	19	27.8	1.8e-16
P55957	BID_HUMAN	BID	195	21994.9	BH3-interacting domain death agonist	0	0	0	4	12.3	3.3e-08	*
P56134	ATPK_HUMAN	ATP5J2	94	10918	ATP synthase subunit f, mitochondrial	0	0	0	2	26.6	2.2e-08	*
P56192	SYMC_HUMAN	MARS	900	101117	Methionine--tRNA ligase, cytoplasmic	1	2.2	7.1e-06	19	27.2	1.4e-18
P56381	ATP5E_HUMAN	ATP5E	51	5779.8	ATP synthase subunit epsilon, mitochondrial	0	0	0	2	31.4	1.2e-05	*
P56537	IF6_HUMAN	EIF6	245	26599.3	Eukaryotic translation initiation factor 6	2	15.5	4.9e-11	5	20	3e-14
P56557	TM50B_HUMAN	TMEM50B	158	17936	Transmembrane protein 50B	0	0	0	1	5.7	1.1e-05	*
P56589	PEX3_HUMAN	PEX3	373	42140.2	Peroxisomal biogenesis factor 3	0	0	0	1	2.7	1.9e-07	*
P56945	BCAR1_HUMAN	BCAR1	870	93372.6	Breast cancer anti-estrogen resistance protein 1	0	0	0	1	1.8	3.4e-07	*
P56962	STX17_HUMAN	STX17	302	33403.8	Syntaxin-17	0	0	0	1	6.6	1.3e-07	*
P57076	CU059_HUMAN	C21orf59	290	33224.5	UPF0769 protein C21orf59	0	0	0	1	4.8	1e-06	*
P57081	WDR4_HUMAN	WDR4	412	45490.1	tRNA (guanine-N(7)-)-methyltransferase non-catalytic subunit WDR4	0	0	0	3	11.9	1.6e-11	*
P57086	SCND1_HUMAN	SCAND1	179	19081.8	SCAN domain-containing protein 1	0	0	0	4	40.2	4.4e-17	*
P57088	TMM33_HUMAN	TMEM33	247	27978.4	Transmembrane protein 33	0	0	0	2	8.5	3.9e-07	*
P57721	PCBP3_HUMAN	PCBP3	371	39465.6	Poly(rC)-binding protein 3	0	0	0	7	15.4	3.1e-15	*
P57729	RAB38_HUMAN	RAB38	211	23712.6	Ras-related protein Rab-38	0	0	0	2	10	2.5e-06	*
P57737	CORO7_HUMAN	CORO7	925	100606	Coronin-7	0	0	0	1	1.4	3.6e-11	*
P58335	ANTR2_HUMAN	ANTXR2	489	53666.6	Anthrax toxin receptor 2	0	0	0	1	2.9	1.3e-08	*
P58546	MTPN_HUMAN	MTPN	118	12894.9	Myotrophin	1	14.4	8.6e-16	2	14.4	8.9e-14
P59665	DEF1_HUMAN	DEFA1	94	10201.1	Neutrophil defensin 1	2	19.1	1.4e-10	1	9.6	1.1e-05
P59998	ARPC4_HUMAN	ARPC4	168	19667.2	Actin-related protein 2/3 complex subunit 4	1	6.5	5.4e-07	3	17.9	2.7e-06
P60033	CD81_HUMAN	CD81	236	25809.7	CD81 antigen	0	0	0	3	15.3	1.5e-12	*
P60059	SC61G_HUMAN	SEC61G	68	7741.4	Protein transport protein Sec61 subunit gamma	0	0	0	1	17.6	3.9e-10	*
P60174	TPIS_HUMAN	TPI1	286	30791.3	Triosephosphate isomerase	15	52.4	7.8e-13	21	60.8	1.4e-13
P60228	EIF3E_HUMAN	EIF3E	445	52221.3	Eukaryotic translation initiation factor 3 subunit E	0	0	0	14	30.8	1.1e-08	*
P60468	SC61B_HUMAN	SEC61B	96	9974.5	Protein transport protein Sec61 subunit beta	0	0	0	4	38.5	4.4e-14	*
P60510	PP4C_HUMAN	PPP4C	307	35080.2	Serine/threonine-protein phosphatase 4 catalytic subunit	0	0	0	4	15	1.6e-12	*
P60602	ROMO1_HUMAN	ROMO1	79	8183	Reactive oxygen species modulator 1	0	0	0	1	22.8	2.1e-23	*
P60660	MYL6_HUMAN	MYL6	151	16930.2	Myosin light polypeptide 6	2	13.9	3.9e-09	9	45.7	3.4e-10
P60709	ACTB_HUMAN	ACTB	375	41737.1	Actin, cytoplasmic 1	76	67.5	3.3e-19	127	72.3	6.4e-21
P60763	RAC3_HUMAN	RAC3	192	21379.1	Ras-related C3 botulinum toxin substrate 3	0	0	0	3	15.1	5.2e-08	*
P60842	IF4A1_HUMAN	EIF4A1	406	46154.4	Eukaryotic initiation factor 4A-I	12	33	4.7e-12	46	59.9	8.3e-20
P60866	RS20_HUMAN	RPS20	119	13372.8	40S ribosomal protein S20	2	15.1	4.3e-07	4	22.7	2.8e-10
P60891	PRPS1_HUMAN	PRPS1	318	34834.6	Ribose-phosphate pyrophosphokinase 1	0	0	0	13	35.5	7.9e-20	*
P60900	PSA6_HUMAN	PSMA6	246	27399.7	Proteasome subunit alpha type-6	3	11.4	2.8e-07	8	31.3	4.8e-12
P60953	CDC42_HUMAN	CDC42	191	21258.8	Cell division control protein 42 homolog	0	0	0	5	22.5	1.2e-10	*
P60981	DEST_HUMAN	DSTN	165	18505.9	Destrin	0	0	0	4	22.4	1.3e-08	*
P61006	RAB8A_HUMAN	RAB8A	207	23668.4	Ras-related protein Rab-8A	0	0	0	4	18.4	9.7e-08	*
P61009	SPCS3_HUMAN	SPCS3	180	20313.6	Signal peptidase complex subunit 3	1	5	1.1e-05	1	6.7	6.3e-08
P61011	SRP54_HUMAN	SRP54	504	55705.3	Signal recognition particle 54 kDa protein	1	2	0.0016	4	9.3	3.4e-09
P61019	RAB2A_HUMAN	RAB2A	212	23545.8	Ras-related protein Rab-2A	1	6.6	2.1e-08	3	16.5	6.4e-11
P61026	RAB10_HUMAN	RAB10	200	22541.1	Ras-related protein Rab-10	3	17	3e-05	9	35.5	1.5e-13
P61077	UB2D3_HUMAN	UBE2D3	147	16687.3	Ubiquitin-conjugating enzyme E2 D3	1	7.5	1.9e-05	0	0	0
P61081	UBC12_HUMAN	UBE2M	183	20900.2	NEDD8-conjugating enzyme Ubc12	3	20.2	6.5e-11	5	14.8	6.7e-07
P61086	UBE2K_HUMAN	UBE2K	200	22406.8	Ubiquitin-conjugating enzyme E2 K	0	0	0	3	16.5	2.6e-10	*
P61088	UBE2N_HUMAN	UBE2N	152	17138	Ubiquitin-conjugating enzyme E2 N	2	11.2	3.6e-07	5	28.3	9.1e-08
P61106	RAB14_HUMAN	RAB14	215	23897.2	Ras-related protein Rab-14	0	0	0	8	47	2.7e-13	*
P61158	ARP3_HUMAN	ACTR3	418	47371.6	Actin-related protein 3	0	0	0	6	14.1	2.3e-08	*
P61160	ARP2_HUMAN	ACTR2	394	44761.2	Actin-related protein 2	0	0	0	5	14.2	2.2e-12	*
P61163	ACTZ_HUMAN	ACTR1A	376	42614.1	Alpha-centractin	1	5.9	1.1e-11	2	8	1.7e-15
P61201	CSN2_HUMAN	COPS2	443	51597.1	COP9 signalosome complex subunit 2	1	3.2	1.3e-07	4	8.4	9.4e-10
P61204	ARF3_HUMAN	ARF3	181	20600.9	ADP-ribosylation factor 3	6	31.5	9.7e-11	8	27.6	5.4e-11
P61221	ABCE1_HUMAN	ABCE1	599	67315	ATP-binding cassette sub-family E member 1	2	3.2	2.1e-06	10	17.5	4.8e-10
P61224	RAP1B_HUMAN	RAP1B	184	20825	Ras-related protein Rap-1b	1	6	1.4e-06	6	27.2	4.6e-11
P61247	RS3A_HUMAN	RPS3A	264	29945.2	40S ribosomal protein S3a	8	30.7	9.7e-12	13	40.9	2.2e-11
P61254	RL26_HUMAN	RPL26	145	17258.4	60S ribosomal protein L26	0	0	0	1	6.2	0.00013	*
P61289	PSME3_HUMAN	PSME3	254	29506.3	Proteasome activator complex subunit 3	1	5.9	1.7e-07	3	13.8	1.5e-07
P61313	RL15_HUMAN	RPL15	204	24146.3	60S ribosomal protein L15	2	10.3	1.1e-13	5	14.7	1.3e-14
P61326	MGN_HUMAN	MAGOH	146	17163.8	Protein mago nashi homolog	0	0	0	1	13.7	0.00016	*
P61421	VA0D1_HUMAN	ATP6V0D1	351	40329.5	V-type proton ATPase subunit d 1	0	0	0	6	16	2.3e-08	*
P61513	RL37A_HUMAN	RPL37A	92	10275.4	60S ribosomal protein L37a	1	8.7	1.9e-07	3	28.3	6.3e-12
P61619	S61A1_HUMAN	SEC61A1	476	52265.2	Protein transport protein Sec61 subunit alpha isoform 1	3	5.7	5.6e-06	6	10.1	4.1e-09
P61626	LYSC_HUMAN	LYZ	148	16537.2	Lysozyme C	7	52	6.7e-15	0	0	0
P61758	PFD3_HUMAN	VBP1	197	22658.2	Prefoldin subunit 3	1	5.1	0.00031	4	19.3	5e-08
P61764	STXB1_HUMAN	STXBP1	594	67569.3	Syntaxin-binding protein 1	0	0	0	2	4.4	3.4e-07	*
P61803	DAD1_HUMAN	DAD1	113	12496.8	Dolichyl-diphosphooligosaccharide--protein glycosyltransferase subunit DAD1	0	0	0	4	29.2	6e-07	*
P61923	COPZ1_HUMAN	COPZ1	177	20198.4	Coatomer subunit zeta-1	1	6.2	0.00025	3	19.8	3.3e-10
P61960	UFM1_HUMAN	UFM1	85	9117.7	Ubiquitin-fold modifier 1	0	0	0	1	8.2	5.1e-05	*
P61962	DCAF7_HUMAN	DCAF7	342	38926.5	DDB1- and CUL4-associated factor 7	0	0	0	1	4.7	9.1e-12	*
P61964	WDR5_HUMAN	WDR5	334	36588.8	WD repeat-containing protein 5	0	0	0	1	4.5	3.9e-07	*
P61966	AP1S1_HUMAN	AP1S1	158	18733.2	AP-1 complex subunit sigma-1A	0	0	0	1	10.1	1.7e-14	*
P61970	NTF2_HUMAN	NUTF2	127	14478.6	Nuclear transport factor 2	2	17.3	2.8e-10	4	35.4	1.2e-15
P61978	HNRPK_HUMAN	HNRNPK	463	50976.7	Heterogeneous nuclear ribonucleoprotein K	10	24.2	1.2e-14	18	36.9	9.2e-16
P61981	1433G_HUMAN	YWHAG	247	28302.8	14-3-3 protein gamma	17	36.8	7.6e-17	17	42.9	4.5e-17
P62070	RRAS2_HUMAN	RRAS2	204	23399.8	Ras-related protein R-Ras2	0	0	0	3	19.1	4.7e-11	*
P62136	PP1A_HUMAN	PPP1CA	330	37512.4	Serine/threonine-protein phosphatase PP1-alpha catalytic subunit	0	0	0	7	18.8	1.3e-11	*
P62140	PP1B_HUMAN	PPP1CB	327	37187.2	Serine/threonine-protein phosphatase PP1-beta catalytic subunit	0	0	0	8	24.2	1.3e-11	*
P62191	PRS4_HUMAN	PSMC1	440	49184.9	26S proteasome regulatory subunit 4	4	13	4.6e-08	7	17	6.2e-18
P62195	PRS8_HUMAN	PSMC5	406	45626.4	26S proteasome regulatory subunit 8	3	8.9	4.8e-07	11	29.3	9.1e-12
P62241	RS8_HUMAN	RPS8	208	24205.4	40S ribosomal protein S8	4	20.7	8.7e-16	11	45.7	9.2e-14
P62244	RS15A_HUMAN	RPS15A	130	14839.6	40S ribosomal protein S15a	4	25.4	5.9e-07	2	13.1	5.6e-08
P62249	RS16_HUMAN	RPS16	146	16445.5	40S ribosomal protein S16	2	13	4.6e-05	7	38.4	3e-10
P62253	UB2G1_HUMAN	UBE2G1	170	19509.4	Ubiquitin-conjugating enzyme E2 G1	0	0	0	1	6.5	3.8e-06	*
P62258	1433E_HUMAN	YWHAE	255	29174.2	14-3-3 protein epsilon	18	45.1	4.6e-17	34	63.5	7.2e-17
P62263	RS14_HUMAN	RPS14	151	16272.9	40S ribosomal protein S14	2	15.9	8.7e-09	5	29.8	4.8e-12
P62266	RS23_HUMAN	RPS23	143	15807.7	40S ribosomal protein S23	2	26.6	5.3e-08	2	16.1	2.8e-10
P62269	RS18_HUMAN	RPS18	152	17718.8	40S ribosomal protein S18	0	0	0	1	7.2	1.1e-05	*
P62273	RS29_HUMAN	RPS29	56	6676.8	40S ribosomal protein S29	0	0	0	1	14.3	0.00071	*
P62277	RS13_HUMAN	RPS13	151	17222.4	40S ribosomal protein S13	0	0	0	1	7.9	1.2e-07	*
P62280	RS11_HUMAN	RPS11	158	18430.9	40S ribosomal protein S11	1	5.1	0.0016	6	37.3	3.1e-08
P62306	RUXF_HUMAN	SNRPF	86	9725.3	Small nuclear ribonucleoprotein F	0	0	0	4	24.4	1.3e-18	*
P62308	RUXG_HUMAN	SNRPG	76	8496.2	Small nuclear ribonucleoprotein G	0	0	0	1	15.8	2e-06	*
P62316	SMD2_HUMAN	SNRPD2	118	13527	Small nuclear ribonucleoprotein Sm D2	0	0	0	8	61.9	1.3e-11	*
P62318	SMD3_HUMAN	SNRPD3	126	13916.4	Small nuclear ribonucleoprotein Sm D3	1	7.9	2.1e-06	2	15.1	7.5e-06
P62328	TYB4_HUMAN	TMSB4X	44	5052.7	Thymosin beta-4	0	0	0	7	61.4	1.2e-09	*
P62330	ARF6_HUMAN	ARF6	175	20082.3	ADP-ribosylation factor 6	0	0	0	2	18.3	1.1e-09	*
P62333	PRS10_HUMAN	PSMC6	389	44173.4	26S proteasome regulatory subunit 10B	0	0	0	12	18	4.9e-08	*
P62380	TBPL1_HUMAN	TBPL1	186	20886.7	TATA box-binding protein-like protein 1	0	0	0	1	7	7e-10	*
P62424	RL7A_HUMAN	RPL7A	266	29995.9	60S ribosomal protein L7a	2	7.5	1.2e-07	8	21.8	3.7e-11
P62487	RPB7_HUMAN	POLR2G	172	19294.5	DNA-directed RNA polymerase II subunit RPB7	0	0	0	1	6.4	1.2e-06	*
P62495	ERF1_HUMAN	ETF1	437	49031.3	Eukaryotic peptide chain release factor subunit 1	0	0	0	21	30.2	5.1e-11	*
P62633	CNBP_HUMAN	CNBP	177	19462.9	Cellular nucleic acid-binding protein	0	0	0	3	23.2	7e-17	*
P62701	RS4X_HUMAN	RPS4X	263	29598	40S ribosomal protein S4, X isoform	10	36.9	1.9e-13	12	37.6	2.5e-14
P62714	PP2AB_HUMAN	PPP2CB	309	35575.4	Serine/threonine-protein phosphatase 2A catalytic subunit beta isoform	0	0	0	6	22.3	1.1e-11	*
P62736	ACTA_HUMAN	ACTA2	377	42009.4	Actin, aortic smooth muscle	44	27.1	6.6e-12	79	27.3	1e-12
P62753	RS6_HUMAN	RPS6	249	28680.9	40S ribosomal protein S6	1	4.8	2.9e-07	5	18.9	1.4e-15
P62805	H4_HUMAN	HIST1H4A	103	11367.4	Histone H4	1	9.7	1.4e-05	4	40.8	1.2e-08
P62820	RAB1A_HUMAN	RAB1A	205	22678	Ras-related protein Rab-1A	4	22.4	6.4e-09	11	39	7.9e-12
P62826	RAN_HUMAN	RAN	216	24423.3	GTP-binding nuclear protein Ran	6	30.1	2.4e-10	10	36.6	7.6e-11
P62829	RL23_HUMAN	RPL23	140	14865.6	60S ribosomal protein L23	0	0	0	7	37.9	6e-14	*
P62834	RAP1A_HUMAN	RAP1A	184	20987.4	Ras-related protein Rap-1A	0	0	0	4	19	4.6e-11	*
P62851	RS25_HUMAN	RPS25	125	13742.2	40S ribosomal protein S25	1	8	4.7e-05	3	20.8	1.5e-06
P62857	RS28_HUMAN	RPS28	69	7841.1	40S ribosomal protein S28	0	0	0	1	13	7.9e-08	*
P62873	GBB1_HUMAN	GNB1	340	37377.3	Guanine nucleotide-binding protein G(I)/G(S)/G(T) subunit beta-1	0	0	0	8	22.1	1.8e-15	*
P62875	RPAB5_HUMAN	POLR2L	67	7645.2	DNA-directed RNA polymerases I, II, and III subunit RPABC5	0	0	0	1	13.4	0.00031	*
P62877	RBX1_HUMAN	RBX1	108	12274.1	E3 ubiquitin-protein ligase RBX1	0	0	0	1	17.6	0.00072	*
P62879	GBB2_HUMAN	GNB2	340	37331.4	Guanine nucleotide-binding protein G(I)/G(S)/G(T) subunit beta-2	0	0	0	6	17.6	8.1e-14	*
P62888	RL30_HUMAN	RPL30	115	12784.2	60S ribosomal protein L30	1	10.4	1.3e-05	3	40.9	9.6e-11
P62899	RL31_HUMAN	RPL31	125	14463	60S ribosomal protein L31	0	0	0	1	11.2	3.4e-11	*
P62906	RL10A_HUMAN	RPL10A	217	24831.5	60S ribosomal protein L10a	2	12.4	4.9e-07	7	29.5	1.1e-20
P62910	RL32_HUMAN	RPL32	135	15859.9	60S ribosomal protein L32	1	9.6	2.1e-11	0	0	0
P62913	RL11_HUMAN	RPL11	178	20252.6	60S ribosomal protein L11	3	20.2	1.6e-10	7	27.5	8.8e-11
P62917	RL8_HUMAN	RPL8	257	28024.9	60S ribosomal protein L8	2	8.9	6.4e-12	5	16.3	9.4e-15
P62937	PPIA_HUMAN	PPIA	165	18012.7	Peptidyl-prolyl cis-trans isomerase A	13	53.9	9.3e-15	25	58.8	8.3e-16
P62942	FKB1A_HUMAN	FKBP1A	108	11950.8	Peptidyl-prolyl cis-trans isomerase FKBP1A	0	0	0	3	25.9	1.8e-11	*
P62979	RS27A_HUMAN	RPS27A	156	17965.1	Ubiquitin-40S ribosomal protein S27a	4	32.1	8.8e-10	0	0	0
P62993	GRB2_HUMAN	GRB2	217	25206.6	Growth factor receptor-bound protein 2	0	0	0	4	22.1	1.4e-15	*
P63000	RAC1_HUMAN	RAC1	192	21450.3	Ras-related C3 botulinum toxin substrate 1	0	0	0	4	22.4	5.2e-08	*
P63010	AP2B1_HUMAN	AP2B1	937	104554	AP-2 complex subunit beta	3	5.8	1.3e-08	17	15.6	4.2e-12
P63027	VAMP2_HUMAN	VAMP2	116	12662.8	Vesicle-associated membrane protein 2	0	0	0	2	28.4	9.6e-11	*
P63092	GNAS2_HUMAN	GNAS	394	45665	Guanine nucleotide-binding protein G(s) subunit alpha isoforms short	0	0	0	4	12.7	1.5e-14	*
P63104	1433Z_HUMAN	YWHAZ	245	27745.3	14-3-3 protein zeta/delta	25	64.5	1.2e-15	32	67.8	8.8e-20
P63151	2ABA_HUMAN	PPP2R2A	447	51692.5	Serine/threonine-protein phosphatase 2A 55 kDa regulatory subunit B alpha isoform	0	0	0	4	11.6	1.8e-13	*
P63165	SUMO1_HUMAN	SUMO1	101	11557.1	Small ubiquitin-related modifier 1	0	0	0	4	28.7	2.5e-10	*
P63167	DYL1_HUMAN	DYNLL1	89	10366	Dynein light chain 1, cytoplasmic	0	0	0	1	24.7	1.5e-11	*
P63173	RL38_HUMAN	RPL38	70	8218	60S ribosomal protein L38	0	0	0	1	14.3	0.0005	*
P63208	SKP1_HUMAN	SKP1	163	18658.2	S-phase kinase-associated protein 1	0	0	0	6	47.9	4.6e-12	*
P63220	RS21_HUMAN	RPS21	83	9111.5	40S ribosomal protein S21	1	18.1	5.5e-12	7	57.8	3e-13
P63241	IF5A1_HUMAN	EIF5A	154	16832.4	Eukaryotic translation initiation factor 5A-1	5	39.6	4.5e-18	13	51.9	1.4e-21
P63244	RACK1_HUMAN	RACK1	317	35077	Receptor of activated protein C kinase 1	9	27.1	8.3e-15	23	55.5	2.1e-16
P63261	ACTG_HUMAN	ACTG1	375	41793.2	Actin, cytoplasmic 2	76	67.5	5.4e-20	122	72.3	8.3e-19
P63267	ACTH_HUMAN	ACTG2	376	41877.3	Actin, gamma-enteric smooth muscle	44	27.1	6.6e-12	79	27.4	1e-12
P63279	UBC9_HUMAN	UBE2I	158	18007	SUMO-conjugating enzyme UBC9	0	0	0	4	12	7.4e-06	*
P63313	TYB10_HUMAN	TMSB10	44	5025.7	Thymosin beta-10	0	0	0	3	52.3	1e-11	*
P67809	YBOX1_HUMAN	YBX1	324	35924.5	Nuclease-sensitive element-binding protein 1	0	0	0	11	43.8	1e-15	*
P67870	CSK2B_HUMAN	CSNK2B	215	24942.7	Casein kinase II subunit beta	0	0	0	4	19.1	1.7e-14	*
P67936	TPM4_HUMAN	TPM4	248	28522	Tropomyosin alpha-4 chain	2	8.5	9.3e-05	10	24.6	9.4e-13
P68032	ACTC_HUMAN	ACTC1	377	42019.4	Actin, alpha cardiac muscle 1	45	30	6.6e-12	79	27.3	1e-12
P68036	UB2L3_HUMAN	UBE2L3	154	17861.7	Ubiquitin-conjugating enzyme E2 L3	4	42.2	1.8e-09	7	37.7	4.1e-10
P68104	EF1A1_HUMAN	EEF1A1	462	50141.3	Elongation factor 1-alpha 1	32	45.5	2.4e-20	54	47.6	1.1e-18
P68133	ACTS_HUMAN	ACTA1	377	42051.4	Actin, alpha skeletal muscle	45	30	6.6e-12	79	27.3	1e-12
P68363	TBA1B_HUMAN	TUBA1B	451	50152.1	Tubulin alpha-1B chain	35	57.4	4.1e-16	69	60.3	2.2e-17
P68366	TBA4A_HUMAN	TUBA4A	448	49924.9	Tubulin alpha-4A chain	28	48.7	1.3e-13	49	52.7	1e-15
P68371	TBB4B_HUMAN	TUBB4B	445	49831.5	Tubulin beta-4B chain	32	55.1	3.3e-13	65	62.7	1.8e-14
P68400	CSK21_HUMAN	CSNK2A1	391	45144	Casein kinase II subunit alpha	0	0	0	3	6.9	9.2e-13	*
P68402	PA1B2_HUMAN	PAFAH1B2	229	25569.5	Platelet-activating factor acetylhydrolase IB subunit beta	0	0	0	3	14	1.1e-16	*
P68431	H31_HUMAN	HIST1H3A	136	15404.2	Histone H3.1	1	5.1	0.0014	1	5.1	0.0013
P68871	HBB_HUMAN	HBB	147	15998.5	Hemoglobin subunit beta	4	32	3.9e-14	0	0	0
P69849	NOMO3_HUMAN	NOMO3	1222	134135	Nodal modulator 3	0	0	0	2	2.5	4.2e-15	*
P69891	HBG1_HUMAN	HBG1	147	16140.6	Hemoglobin subunit gamma-1	0	0	0	19	79.6	4.5e-17	*
P69892	HBG2_HUMAN	HBG2	147	16126.6	Hemoglobin subunit gamma-2	10	67.3	2.8e-17	18	79.6	4.5e-17
P69905	HBA_HUMAN	HBA1	142	15257.7	Hemoglobin subunit alpha	7	41.5	2e-09	8	30.3	4.7e-10
P78318	IGBP1_HUMAN	IGBP1	339	39222.2	Immunoglobulin-binding protein 1	0	0	0	5	22.1	1.3e-12	*
P78330	SERB_HUMAN	PSPH	225	25007.9	Phosphoserine phosphatase	0	0	0	1	3.6	0.00012	*
P78344	IF4G2_HUMAN	EIF4G2	907	102363	Eukaryotic translation initiation factor 4 gamma 2	0	0	0	16	20.6	6.8e-10	*
P78346	RPP30_HUMAN	RPP30	268	29321.5	Ribonuclease P protein subunit p30	0	0	0	2	7.5	2.9e-07	*
P78347	GTF2I_HUMAN	GTF2I	998	112417	General transcription factor II-I	0	0	0	4	5.4	0.0011	*
P78371	TCPB_HUMAN	CCT2	535	57488.7	T-complex protein 1 subunit beta	18	42.2	6.1e-15	40	40.2	5.5e-15
P78385	KRT83_HUMAN	KRT83	493	54195.9	Keratin, type II cuticular Hb3	2	2.8	0.00083	0	0	0
P78386	KRT85_HUMAN	KRT85	507	55802.7	Keratin, type II cuticular Hb5	2	2.8	0.00083	0	0	0
P78395	PRAME_HUMAN	PRAME	509	57890.2	Melanoma antigen preferentially expressed in tumors	0	0	0	2	5.5	3.5e-09	*
P78406	RAE1L_HUMAN	RAE1	368	40968.5	mRNA export factor	0	0	0	2	7.3	2.4e-09	*
P78417	GSTO1_HUMAN	GSTO1	241	27566.1	Glutathione S-transferase omega-1	4	14.1	1.9e-07	14	46.1	3.5e-09
P78527	PRKDC_HUMAN	PRKDC	4128	469093	DNA-dependent protein kinase catalytic subunit	4	1.2	3.9e-09	28	8	5e-13
P80217	IN35_HUMAN	IFI35	286	31546.7	Interferon-induced 35 kDa protein	0	0	0	1	6.6	2.5e-09	*
P80303	NUCB2_HUMAN	NUCB2	420	50196.1	Nucleobindin-2	0	0	0	1	3.6	1.3e-06	*
P81605	DCD_HUMAN	DCD	110	11284	Dermcidin	6	22.7	3.5e-09	2	20	3.3e-08
P82094	TMF1_HUMAN	TMF1	1093	122843	TATA element modulatory factor	0	0	0	1	1	3.4e-05	*
P82909	RT36_HUMAN	MRPS36	103	11466.3	28S ribosomal protein S36, mitochondrial	0	0	0	1	11.7	4e-08	*
P82979	SARNP_HUMAN	SARNP	210	23671	SAP domain-containing ribonucleoprotein	1	4.8	0.00057	4	23.3	5e-15
P83731	RL24_HUMAN	RPL24	157	17779.1	60S ribosomal protein L24	0	0	0	1	5.1	2.9e-06	*
P83881	RL36A_HUMAN	RPL36A	106	12440.9	60S ribosomal protein L36a	1	8.5	3.6e-09	1	8.5	3.8e-08
P84085	ARF5_HUMAN	ARF5	180	20529.8	ADP-ribosylation factor 5	0	0	0	7	30	1.5e-08	*
P84090	ERH_HUMAN	ERH	104	12259.1	Enhancer of rudimentary homolog	1	11.5	1.2e-11	6	44.2	1.4e-20
P84095	RHOG_HUMAN	RHOG	191	21308.7	Rho-related GTP-binding protein RhoG	5	39.3	2.2e-15	12	50.3	3.2e-17
P84098	RL19_HUMAN	RPL19	196	23466.2	60S ribosomal protein L19	2	13.3	3.9e-13	3	13.3	9.1e-13
P84103	SRSF3_HUMAN	SRSF3	164	19329.8	Serine/arginine-rich splicing factor 3	1	5.5	0.00011	3	14	7.8e-11
P98082	DAB2_HUMAN	DAB2	770	82448.5	Disabled homolog 2	0	0	0	1	1.4	0.00012	*
P98175	RBM10_HUMAN	RBM10	930	103533	RNA-binding protein 10	0	0	0	1	1.9	7.1e-11	*
P99999	CYC_HUMAN	CYCS	105	11748.8	Cytochrome c	7	38.1	5.5e-10	6	38.1	1.2e-09
Q00013	EM55_HUMAN	MPP1	466	52296.9	55 kDa erythrocyte membrane protein	2	5.2	6.9e-07	7	15.5	2.8e-15
Q00059	TFAM_HUMAN	TFAM	246	29096.9	Transcription factor A, mitochondrial	0	0	0	4	5.7	0.00026	*
Q00325	MPCP_HUMAN	SLC25A3	362	40095.2	Phosphate carrier protein, mitochondrial	6	17.1	1.5e-11	13	30.1	1e-13
Q00341	VIGLN_HUMAN	HDLBP	1268	141457	Vigilin	0	0	0	9	10.6	1.7e-16	*
Q00403	TF2B_HUMAN	GTF2B	316	34833.3	Transcription initiation factor IIB	0	0	0	3	14.2	3.1e-07	*
Q00534	CDK6_HUMAN	CDK6	326	36938.7	Cyclin-dependent kinase 6	2	5.5	0.0007	0	0	0
Q00535	CDK5_HUMAN	CDK5	292	33304.8	Cyclin-dependent-like kinase 5	0	0	0	2	5.5	6.6e-05	*
Q00577	PURA_HUMAN	PURA	322	34911	Transcriptional activator protein Pur-alpha	0	0	0	2	10.9	1.3e-10	*
Q00610	CLH1_HUMAN	CLTC	1675	191616	Clathrin heavy chain 1	8	6.4	4.8e-13	25	16.6	1.1e-13
Q00653	NFKB2_HUMAN	NFKB2	900	96750	Nuclear factor NF-kappa-B p100 subunit	0	0	0	2	3	2.1e-07	*
Q00688	FKBP3_HUMAN	FKBP3	224	25177	Peptidyl-prolyl cis-trans isomerase FKBP3	0	0	0	1	3.6	0.0013	*
Q00765	REEP5_HUMAN	REEP5	189	21493.3	Receptor expression-enhancing protein 5	0	0	0	1	4.8	0.00023	*
Q00796	DHSO_HUMAN	SORD	357	38324.9	Sorbitol dehydrogenase	1	4.8	1.7e-05	3	10.1	7.9e-08
Q00839	HNRPU_HUMAN	HNRNPU	825	90585.2	Heterogeneous nuclear ribonucleoprotein U	9	12.4	2.9e-11	17	17.9	7.4e-21
Q01082	SPTB2_HUMAN	SPTBN1	2364	274612	Spectrin beta chain, non-erythrocytic 1	3	1.9	9.6e-10	20	10.8	1.7e-14
Q01105	SET_HUMAN	SET	290	33489.1	Protein SET	0	0	0	4	17.9	2.6e-12	*
Q01130	SRSF2_HUMAN	SRSF2	221	25476.5	Serine/arginine-rich splicing factor 2	4	22.2	3e-12	3	14.5	4e-10
Q01415	GALK2_HUMAN	GALK2	458	50378.8	N-acetylgalactosamine kinase	0	0	0	2	5	2.5e-09	*
Q01433	AMPD2_HUMAN	AMPD2	879	100689	AMP deaminase 2	0	0	0	2	2.2	4.3e-07	*
Q01469	FABP5_HUMAN	FABP5	135	15164.6	Fatty acid-binding protein, epidermal	6	51.9	2.2e-18	3	19.3	2e-06
Q01518	CAP1_HUMAN	CAP1	475	51901.9	Adenylyl cyclase-associated protein 1	12	23.4	4.3e-15	20	28.4	5.3e-15
Q01546	K22O_HUMAN	KRT76	638	65841.3	Keratin, type II cytoskeletal 2 oral	23	9.6	1.4e-09	14	9.4	8.3e-09
Q01581	HMCS1_HUMAN	HMGCS1	520	57294.1	Hydroxymethylglutaryl-CoA synthase, cytoplasmic	1	2.5	1.4e-07	7	13.7	1.3e-08
Q01650	LAT1_HUMAN	SLC7A5	507	55010.8	Large neutral amino acids transporter small subunit 1	0	0	0	5	9.5	4.9e-13	*
Q01658	NC2B_HUMAN	DR1	176	19443.8	Protein Dr1	0	0	0	1	7.4	4.6e-07	*
Q01780	EXOSX_HUMAN	EXOSC10	885	100832	Exosome component 10	0	0	0	1	1.8	2.8e-12	*
Q01813	PFKAP_HUMAN	PFKP	784	85596.9	ATP-dependent 6-phosphofructokinase, platelet type	0	0	0	11	15.8	2.2e-13	*
Q01844	EWS_HUMAN	EWSR1	656	68478.8	RNA-binding protein EWS	0	0	0	8	10.1	3.3e-16	*
Q02094	RHAG_HUMAN	RHAG	409	44198.3	Ammonium transporter Rh type A	0	0	0	1	2.2	2.4e-07	*
Q02218	ODO1_HUMAN	OGDH	1023	115936	2-oxoglutarate dehydrogenase, mitochondrial	2	2.1	2.3e-08	12	12.2	2.7e-14
Q02413	DSG1_HUMAN	DSG1	1049	113749	Desmoglein-1	17	19.2	2.3e-17	5	7.7	7.7e-12
Q02543	RL18A_HUMAN	RPL18A	176	20762.6	60S ribosomal protein L18a	0	0	0	3	15.3	9.2e-10	*
Q02750	MP2K1_HUMAN	MAP2K1	393	43439.4	Dual specificity mitogen-activated protein kinase kinase 1	1	2.8	1.3e-07	3	7.9	3.1e-05
Q02790	FKBP4_HUMAN	FKBP4	459	51805	Peptidyl-prolyl cis-trans isomerase FKBP4	8	17.9	3.4e-12	24	40.1	7.7e-19
Q02809	PLOD1_HUMAN	PLOD1	727	83550.9	Procollagen-lysine,2-oxoglutarate 5-dioxygenase 1	0	0	0	3	5.1	2.3e-08	*
Q02818	NUCB1_HUMAN	NUCB1	461	53879.7	Nucleobindin-1	0	0	0	4	10.8	7.2e-09	*
Q02878	RL6_HUMAN	RPL6	288	32728.2	60S ribosomal protein L6	3	10.1	8e-07	9	24	4.2e-08
Q02952	AKA12_HUMAN	AKAP12	1782	191483	A-kinase anchor protein 12	0	0	0	1	1.2	2.1e-07	*
Q02978	M2OM_HUMAN	SLC25A11	314	34062	Mitochondrial 2-oxoglutarate/malate carrier protein	0	0	0	3	13.1	7.5e-10	*
Q03154	ACY1_HUMAN	ACY1	408	45885.4	Aminoacylase-1	0	0	0	2	6.9	1.1e-08	*
Q03252	LMNB2_HUMAN	LMNB2	620	69949	Lamin-B2	0	0	0	4	6	1.8e-05	*
Q04206	TF65_HUMAN	RELA	551	60219.7	Transcription factor p65	0	0	0	5	12.3	3.7e-13	*
Q04323	UBXN1_HUMAN	UBXN1	297	33325.6	UBX domain-containing protein 1	0	0	0	3	16.5	1.8e-16	*
Q04446	GLGB_HUMAN	GBE1	702	80474.6	1,4-alpha-glucan-branching enzyme	0	0	0	1	1.7	6.8e-05	*
Q04637	IF4G1_HUMAN	EIF4G1	1599	175492	Eukaryotic translation initiation factor 4 gamma 1	1	0.7	1.3e-05	13	8.4	1.7e-12
Q04695	K1C17_HUMAN	KRT17	432	48106.1	Keratin, type I cytoskeletal 17	31	42.1	1.3e-12	11	18.1	1.3e-09
Q04760	LGUL_HUMAN	GLO1	184	20777.9	Lactoylglutathione lyase	1	10.9	1.7e-08	7	41.3	4.6e-12
Q04917	1433F_HUMAN	YWHAH	246	28219	14-3-3 protein eta	10	25.2	2.3e-10	12	35	1e-12
Q04941	PLP2_HUMAN	PLP2	152	16690.9	Proteolipid protein 2	1	9.9	6.7e-11	2	18.4	1.5e-12
Q05048	CSTF1_HUMAN	CSTF1	431	48358.1	Cleavage stimulation factor subunit 1	0	0	0	1	2.1	1.4e-07	*
Q05086	UBE3A_HUMAN	UBE3A	875	100688	Ubiquitin-protein ligase E3A	0	0	0	3	5	2.6e-18	*
Q05519	SRS11_HUMAN	SRSF11	484	53542.6	Serine/arginine-rich splicing factor 11	3	8.1	5.2e-11	5	8.1	3.5e-13
Q06124	PTN11_HUMAN	PTPN11	597	68436.9	Tyrosine-protein phosphatase non-receptor type 11	0	0	0	3	5.7	1.6e-09	*
Q06136	KDSR_HUMAN	KDSR	332	36187.4	3-ketodihydrosphingosine reductase	0	0	0	1	4.8	6.9e-08	*
Q06203	PUR1_HUMAN	PPAT	517	57399.5	Amidophosphoribosyltransferase	1	1.9	0.00026	5	12.8	8.7e-14
Q06210	GFPT1_HUMAN	GFPT1	699	78807.1	Glutamine--fructose-6-phosphate aminotransferase [isomerizing] 1	4	8.2	4.2e-13	23	35.1	2.3e-23
Q06265	EXOS9_HUMAN	EXOSC9	439	48949.5	Exosome complex component RRP45	0	0	0	2	5.2	4.4e-10	*
Q06323	PSME1_HUMAN	PSME1	249	28723.3	Proteasome activator complex subunit 1	0	0	0	6	18.5	3.8e-10	*
Q06546	GABPA_HUMAN	GABPA	454	51295.6	GA-binding protein alpha chain	0	0	0	4	8.1	1.1e-10	*
Q06587	RING1_HUMAN	RING1	406	42429.6	E3 ubiquitin-protein ligase RING1	0	0	0	3	10.3	1e-19	*
Q06830	PRDX1_HUMAN	PRDX1	199	22110.5	Peroxiredoxin-1	15	60.3	5.6e-12	31	60.8	2.6e-11
Q07020	RL18_HUMAN	RPL18	188	21634.7	60S ribosomal protein L18	2	11.2	7.5e-08	6	28.7	2.8e-09
Q07021	C1QBP_HUMAN	C1QBP	282	31362.5	Complement component 1 Q subcomponent-binding protein, mitochondrial	0	0	0	5	24.8	3.2e-09	*
Q07666	KHDR1_HUMAN	KHDRBS1	443	48227.7	KH domain-containing, RNA-binding, signal transduction-associated protein 1	0	0	0	3	13.3	8.1e-14	*
Q07812	BAX_HUMAN	BAX	192	21184.6	Apoptosis regulator BAX	0	0	0	4	17.2	9.9e-13	*
Q07820	MCL1_HUMAN	MCL1	350	37337.7	Induced myeloid leukemia cell differentiation protein Mcl-1	0	0	0	6	25.1	7.8e-15	*
Q07866	KLC1_HUMAN	KLC1	573	65310.1	Kinesin light chain 1	0	0	0	2	4.7	3.7e-05	*
Q07955	SRSF1_HUMAN	SRSF1	248	27744.8	Serine/arginine-rich splicing factor 1	0	0	0	3	14.1	1.1e-08	*
Q07960	RHG01_HUMAN	ARHGAP1	439	50436.2	Rho GTPase-activating protein 1	0	0	0	2	4.1	1.2e-06	*
Q08170	SRSF4_HUMAN	SRSF4	494	56678.8	Serine/arginine-rich splicing factor 4	1	1.8	0.0004	2	4.3	1.2e-08
Q08188	TGM3_HUMAN	TGM3	693	76632.5	Protein-glutamine gamma-glutamyltransferase E	5	6.6	1.9e-14	1	2.5	2e-08
Q08211	DHX9_HUMAN	DHX9	1270	140960	ATP-dependent RNA helicase A	0	0	0	18	14.2	3.8e-18	*
Q08257	QOR_HUMAN	CRYZ	329	35206.9	Quinone oxidoreductase	0	0	0	1	3.3	3.5e-08	*
Q08378	GOGA3_HUMAN	GOLGA3	1498	167356	Golgin subfamily A member 3	0	0	0	1	1	5.9e-14	*
Q08379	GOGA2_HUMAN	GOLGA2	1002	113087	Golgin subfamily A member 2	0	0	0	2	2.2	5.6e-08	*
Q08554	DSC1_HUMAN	DSC1	894	99987.7	Desmocollin-1	9	12.4	7.8e-16	4	6.3	7.7e-12
Q08752	PPID_HUMAN	PPID	370	40763.9	Peptidyl-prolyl cis-trans isomerase D	0	0	0	8	25.4	1.3e-10	*
Q08945	SSRP1_HUMAN	SSRP1	709	81075.5	FACT complex subunit SSRP1	0	0	0	3	3.2	3.9e-11	*
Q08AM6	VAC14_HUMAN	VAC14	782	87973.5	Protein VAC14 homolog	0	0	0	3	4.6	7.2e-12	*
Q08J23	NSUN2_HUMAN	NSUN2	767	86471.5	tRNA (cytosine(34)-C(5))-methyltransferase	0	0	0	5	10	1.5e-14	*
Q09028	RBBP4_HUMAN	RBBP4	425	47656.1	Histone-binding protein RBBP4	4	13.9	1e-11	8	21.2	1.2e-12
Q09161	NCBP1_HUMAN	NCBP1	790	91840.3	Nuclear cap-binding protein subunit 1	3	4.2	6.5e-08	13	19	1.9e-17
Q09666	AHNK_HUMAN	AHNAK	5890	629107	Neuroblast differentiation-associated protein AHNAK	5	1.2	3.2e-08	63	14	9.3e-14
Q0VD83	APOBR_HUMAN	APOBR	1088	114875	Apolipoprotein B receptor	0	0	0	3	5.4	2.9e-13	*
Q0VDF9	HSP7E_HUMAN	HSPA14	509	54794.9	Heat shock 70 kDa protein 14	0	0	0	5	13.8	1e-12	*
Q0VGL1	LTOR4_HUMAN	LAMTOR4	99	10741.4	Ragulator complex protein LAMTOR4	0	0	0	1	11.1	2.7e-07	*
Q10471	GALT2_HUMAN	GALNT2	571	64733.4	Polypeptide N-acetylgalactosaminyltransferase 2	0	0	0	1	3.2	9.6e-12	*
Q10567	AP1B1_HUMAN	AP1B1	949	104638	AP-1 complex subunit beta-1	0	0	0	16	15.6	4.2e-12	*
Q10570	CPSF1_HUMAN	CPSF1	1443	160885	Cleavage and polyadenylation specificity factor subunit 1	0	0	0	2	2.1	1.7e-10	*
Q10589	BST2_HUMAN	BST2	180	19769.1	Bone marrow stromal antigen 2	0	0	0	2	5.6	0.00049	*
Q10713	MPPA_HUMAN	PMPCA	525	58253.4	Mitochondrial-processing peptidase subunit alpha	0	0	0	2	3.8	3.4e-05	*
Q12788	TBL3_HUMAN	TBL3	808	89035.5	Transducin beta-like protein 3	0	0	0	1	1.6	6.9e-11	*
Q12792	TWF1_HUMAN	TWF1	350	40283	Twinfilin-1	0	0	0	1	4	2.8e-14	*
Q12797	ASPH_HUMAN	ASPH	758	85863.3	Aspartyl/asparaginyl beta-hydroxylase	0	0	0	2	2.4	3.3e-18	*
Q12840	KIF5A_HUMAN	KIF5A	1032	117379	Kinesin heavy chain isoform 5A	0	0	0	4	6.4	1.4e-10	*
Q12849	GRSF1_HUMAN	GRSF1	480	53126.8	G-rich sequence factor 1	1	1.7	0.00012	2	5.2	8.7e-12
Q12874	SF3A3_HUMAN	SF3A3	501	58849.4	Splicing factor 3A subunit 3	1	4.2	8.2e-12	13	24.4	2.4e-13
Q12888	TP53B_HUMAN	TP53BP1	1972	213576	TP53-binding protein 1	0	0	0	8	7.3	5.5e-17	*
Q12904	AIMP1_HUMAN	AIMP1	312	34353	Aminoacyl tRNA synthase complex-interacting multifunctional protein 1	0	0	0	2	10.9	3.1e-09	*
Q12905	ILF2_HUMAN	ILF2	390	43062.5	Interleukin enhancer-binding factor 2	1	4.1	2.9e-11	8	23.8	3.5e-13
Q12906	ILF3_HUMAN	ILF3	894	95339.2	Interleukin enhancer-binding factor 3	2	4.6	1.6e-10	9	10.9	4.1e-09
Q12907	LMAN2_HUMAN	LMAN2	356	40229	Vesicular integral-membrane protein VIP36	2	5.9	5.7e-10	8	27.8	1.6e-09
Q12931	TRAP1_HUMAN	TRAP1	704	80110.7	Heat shock protein 75 kDa, mitochondrial	7	14.5	2.1e-12	17	20.6	1.8e-14
Q12933	TRAF2_HUMAN	TRAF2	501	55860	TNF receptor-associated factor 2	0	0	0	2	7.6	7.3e-10	*
Q12955	ANK3_HUMAN	ANK3	4377	480414	Ankyrin-3	0	0	0	1	0.3	2.2e-09	*
Q12962	TAF10_HUMAN	TAF10	218	21711.5	Transcription initiation factor TFIID subunit 10	0	0	0	2	15.6	8.8e-17	*
Q12972	PP1R8_HUMAN	PPP1R8	351	38479.1	Nuclear inhibitor of protein phosphatase 1	0	0	0	2	10.8	7.7e-16	*
Q12974	TP4A2_HUMAN	PTP4A2	167	19127.4	Protein tyrosine phosphatase type IVA 2	0	0	0	2	13.8	8.6e-10	*
Q12996	CSTF3_HUMAN	CSTF3	717	82922.3	Cleavage stimulation factor subunit 3	1	1.7	4.3e-08	2	3.8	4.4e-11
Q13011	ECH1_HUMAN	ECH1	328	35816.5	Delta(3,5)-Delta(2,4)-dienoyl-CoA isomerase, mitochondrial	0	0	0	3	10.1	3.9e-07	*
Q13045	FLII_HUMAN	FLII	1269	144752	Protein flightless-1 homolog	0	0	0	1	0.8	0.00012	*
Q13049	TRI32_HUMAN	TRIM32	653	71989.2	E3 ubiquitin-protein ligase TRIM32	0	0	0	1	2.3	0.00022	*
Q13057	COASY_HUMAN	COASY	564	62329.4	Bifunctional coenzyme A synthase	0	0	0	2	4.1	2.1e-06	*
Q13064	MKRN3_HUMAN	MKRN3	507	55645.2	Probable E3 ubiquitin-protein ligase makorin-3	0	0	0	1	5.7	6.2e-08	*
Q13066	GAG2B_HUMAN	GAGE2B	116	12785.8	G antigen 2B/2C	0	0	0	6	30.2	1.3e-15	*
Q13069	GAGE5_HUMAN	GAGE5	117	12923.9	G antigen 5	0	0	0	1	29.1	1.5e-09	*
Q13085	ACACA_HUMAN	ACACA	2346	265556	Acetyl-CoA carboxylase 1	2	1.3	1.1e-14	0	0	0
Q13098	CSN1_HUMAN	GPS1	491	55537.1	COP9 signalosome complex subunit 1	0	0	0	6	12.6	6.2e-09	*
Q13123	RED_HUMAN	IK	557	65602.8	Protein Red	0	0	0	4	7.2	1.2e-11	*
Q13137	CACO2_HUMAN	CALCOCO2	446	52254.3	Calcium-binding and coiled-coil domain-containing protein 2	0	0	0	1	2.9	2.9e-06	*
Q13144	EI2BE_HUMAN	EIF2B5	721	80380.6	Translation initiation factor eIF-2B subunit epsilon	0	0	0	3	3.9	2.2e-10	*
Q13148	TADBP_HUMAN	TARDBP	414	44740.2	TAR DNA-binding protein 43	3	15.9	2.4e-14	6	15	1.5e-15
Q13151	ROA0_HUMAN	HNRNPA0	305	30840.9	Heterogeneous nuclear ribonucleoprotein A0	0	0	0	3	7.9	5.8e-08	*
Q13155	AIMP2_HUMAN	AIMP2	320	35349.1	Aminoacyl tRNA synthase complex-interacting multifunctional protein 2	1	7.8	1.4e-10	4	20	9.3e-16
Q13162	PRDX4_HUMAN	PRDX4	271	30540.2	Peroxiredoxin-4	6	15.5	1.5e-13	23	43.9	1.4e-14
Q13177	PAK2_HUMAN	PAK2	524	58043.1	Serine/threonine-protein kinase PAK 2	0	0	0	7	19.3	4.9e-11	*
Q13185	CBX3_HUMAN	CBX3	183	20811.6	Chromobox protein homolog 3	0	0	0	5	30.1	1.9e-10	*
Q13200	PSMD2_HUMAN	PSMD2	908	100201	26S proteasome non-ATPase regulatory subunit 2	4	5.3	3.5e-09	21	20	1.7e-14
Q13228	SBP1_HUMAN	SELENBP1	472	52391.4	Selenium-binding protein 1	0	0	0	2	5.7	1.2e-12	*
Q13232	NDK3_HUMAN	NME3	169	19015.2	Nucleoside diphosphate kinase 3	0	0	0	1	7.7	2.2e-06	*
Q13242	SRSF9_HUMAN	SRSF9	221	25542.4	Serine/arginine-rich splicing factor 9	0	0	0	1	4.1	0.00047	*
Q13257	MD2L1_HUMAN	MAD2L1	205	23510.1	Mitotic spindle assembly checkpoint protein MAD2A	0	0	0	1	4.9	0.00011	*
Q13263	TIF1B_HUMAN	TRIM28	835	88550.5	Transcription intermediary factor 1-beta	18	34.5	1.3e-16	47	57.2	7.2e-28
Q13277	STX3_HUMAN	STX3	289	33155.3	Syntaxin-3	0	0	0	1	4.8	2.3e-08	*
Q13283	G3BP1_HUMAN	G3BP1	466	52164.7	Ras GTPase-activating protein-binding protein 1	0	0	0	4	15.2	3.3e-10	*
Q13287	NMI_HUMAN	NMI	307	35057.1	N-myc-interactor	0	0	0	5	22.8	1.5e-13	*
Q13310	PABP4_HUMAN	PABPC4	644	70783.5	Polyadenylate-binding protein 4	3	5.7	8.8e-12	16	21.7	2.3e-13
Q13330	MTA1_HUMAN	MTA1	715	80786.9	Metastasis-associated protein MTA1	0	0	0	2	3.1	1.5e-06	*
Q13347	EIF3I_HUMAN	EIF3I	325	36502.2	Eukaryotic translation initiation factor 3 subunit I	0	0	0	6	27.7	8.4e-13	*
Q13356	PPIL2_HUMAN	PPIL2	520	58824	Peptidyl-prolyl cis-trans isomerase-like 2	0	0	0	1	2.9	3.5e-09	*
Q13363	CTBP1_HUMAN	CTBP1	440	47535.7	C-terminal-binding protein 1	0	0	0	1	4.5	3.1e-10	*
Q13404	UB2V1_HUMAN	UBE2V1	147	16495.1	Ubiquitin-conjugating enzyme E2 variant 1	0	0	0	5	38.8	1e-07	*
Q13409	DC1I2_HUMAN	DYNC1I2	638	71457.2	Cytoplasmic dynein 1 intermediate chain 2	0	0	0	6	8.9	1.5e-16	*
Q13423	NNTM_HUMAN	NNT	1086	113897	NAD(P) transhydrogenase, mitochondrial	0	0	0	3	3.5	9.4e-10	*
Q13426	XRCC4_HUMAN	XRCC4	336	38287	DNA repair protein XRCC4	0	0	0	1	5.1	3e-10	*
Q13428	TCOF_HUMAN	TCOF1	1488	152107	Treacle protein	0	0	0	3	2.4	3e-15	*
Q13435	SF3B2_HUMAN	SF3B2	895	100228	Splicing factor 3B subunit 2	0	0	0	12	15.8	3.7e-16	*
Q13442	HAP28_HUMAN	PDAP1	181	20630.2	28 kDa heat- and acid-stable phosphoprotein	0	0	0	4	23.2	3.1e-22	*
Q13451	FKBP5_HUMAN	FKBP5	457	51212.6	Peptidyl-prolyl cis-trans isomerase FKBP5	0	0	0	12	29.1	2.4e-14	*
Q13492	PICAL_HUMAN	PICALM	652	70755.1	Phosphatidylinositol-binding clathrin assembly protein	0	0	0	3	3.8	7.1e-06	*
Q13501	SQSTM_HUMAN	SQSTM1	440	47687.6	Sequestosome-1	1	5.5	2.5e-06	22	59.3	5.2e-23
Q13505	MTX1_HUMAN	MTX1	466	51477.3	Metaxin-1	0	0	0	2	6.4	6.5e-12	*
Q13509	TBB3_HUMAN	TUBB3	450	50433.2	Tubulin beta-3 chain	17	25.1	9.9e-12	47	34	3.9e-13
Q13541	4EBP1_HUMAN	EIF4EBP1	118	12580.1	Eukaryotic translation initiation factor 4E-binding protein 1	0	0	0	1	5.1	1.3e-05	*
Q13547	HDAC1_HUMAN	HDAC1	482	55103.5	Histone deacetylase 1	0	0	0	3	8.3	2.3e-10	*
Q13561	DCTN2_HUMAN	DCTN2	401	44231.4	Dynactin subunit 2	0	0	0	10	26.7	1.1e-14	*
Q13564	ULA1_HUMAN	NAE1	534	60246.9	NEDD8-activating enzyme E1 regulatory subunit	0	0	0	3	4.7	7.1e-09	*
Q13573	SNW1_HUMAN	SNW1	536	61494.9	SNW domain-containing protein 1	0	0	0	1	2.6	0.00017	*
Q13586	STIM1_HUMAN	STIM1	685	77424	Stromal interaction molecule 1	0	0	0	2	3.1	6.6e-09	*
Q13596	SNX1_HUMAN	SNX1	522	59070	Sorting nexin-1	0	0	0	5	11.9	8.4e-10	*
Q13616	CUL1_HUMAN	CUL1	776	89679.3	Cullin-1	0	0	0	2	4.1	3e-11	*
Q13617	CUL2_HUMAN	CUL2	745	86983.9	Cullin-2	0	0	0	4	5.5	2.8e-12	*
Q13618	CUL3_HUMAN	CUL3	768	88931	Cullin-3	0	0	0	2	3	3.8e-06	*
Q13620	CUL4B_HUMAN	CUL4B	913	103983	Cullin-4B	0	0	0	5	6.8	5e-10	*
Q13630	FCL_HUMAN	TSTA3	321	35893	GDP-L-fucose synthase	0	0	0	4	15.3	2.6e-07	*
Q13636	RAB31_HUMAN	RAB31	194	21569	Ras-related protein Rab-31	0	0	0	1	3.6	0.00084	*
Q13643	FHL3_HUMAN	FHL3	280	31192.3	Four and a half LIM domains protein 3	3	12.9	4.3e-08	11	36.1	9.8e-18
Q13685	AAMP_HUMAN	AAMP	434	46751.3	Angio-associated migratory cell protein	0	0	0	4	12.4	1.2e-14	*
Q13724	MOGS_HUMAN	MOGS	837	91918.3	Mannosyl-oligosaccharide glucosidase	0	0	0	1	1.4	7.6e-07	*
Q13748	TBA3C_HUMAN	TUBA3C	450	49960	Tubulin alpha-3C/D chain	23	42.4	4.1e-16	46	43.6	2.2e-17
Q13765	NACA_HUMAN	NACA	215	23384.1	Nascent polypeptide-associated complex subunit alpha	0	0	0	8	35.8	2.6e-13	*
Q13769	THOC5_HUMAN	THOC5	683	78508.5	THO complex subunit 5 homolog	0	0	0	1	1.2	5.5e-06	*
Q13772	NCOA4_HUMAN	NCOA4	614	69726.7	Nuclear receptor coactivator 4	0	0	0	1	1.5	0.00028	*
Q13813	SPTN1_HUMAN	SPTAN1	2472	284542	Spectrin alpha chain, non-erythrocytic 1	5	3.3	7.2e-10	16	8.2	6.7e-13
Q13835	PKP1_HUMAN	PKP1	747	82861.3	Plakophilin-1	0	0	0	2	3.5	1.8e-08	*
Q13838	DX39B_HUMAN	DDX39B	428	48991.8	Spliceosome RNA helicase DDX39B	7	19.6	3.6e-09	24	42.3	7.7e-25
Q13867	BLMH_HUMAN	BLMH	455	52562.7	Bleomycin hydrolase	3	11.2	4.5e-09	4	11	2.3e-10
Q13868	EXOS2_HUMAN	EXOSC2	293	32789.3	Exosome complex component RRP4	0	0	0	1	5.1	1.5e-11	*
Q13885	TBB2A_HUMAN	TUBB2A	445	49907.4	Tubulin beta-2A chain	27	44.3	3.3e-13	61	53.5	3.9e-13
Q13888	TF2H2_HUMAN	GTF2H2	395	44419.4	General transcription factor IIH subunit 2	0	0	0	1	2.3	1.3e-05	*
Q13895	BYST_HUMAN	BYSL	437	49601.8	Bystin	0	0	0	5	13	9.3e-10	*
Q13907	IDI1_HUMAN	IDI1	227	26319.4	Isopentenyl-diphosphate Delta-isomerase 1	0	0	0	1	5.3	1.2e-05	*
Q13951	PEBB_HUMAN	CBFB	182	21508.3	Core-binding factor subunit beta	0	0	0	4	15.9	2.5e-13	*
Q14008	CKAP5_HUMAN	CKAP5	2032	225497	Cytoskeleton-associated protein 5	1	0.6	1.1e-06	23	12.6	1.1e-11
Q14019	COTL1_HUMAN	COTL1	142	15945.1	Coactosin-like protein	0	0	0	5	42.3	1.2e-15	*
Q14103	HNRPD_HUMAN	HNRNPD	355	38434.5	Heterogeneous nuclear ribonucleoprotein D0	3	9	2.4e-10	10	23.9	5.2e-12
Q14108	SCRB2_HUMAN	SCARB2	478	54290.6	Lysosome membrane protein 2	0	0	0	1	2.7	5e-10	*
Q14137	BOP1_HUMAN	BOP1	746	83630.2	Ribosome biogenesis protein BOP1	0	0	0	1	2.1	3e-09	*
Q14139	UBE4A_HUMAN	UBE4A	1066	122562	Ubiquitin conjugation factor E4 A	0	0	0	2	2.6	6.4e-11	*
Q14141	SEPT6_HUMAN	SEPT6	434	49717.1	Septin-6	1	2.1	5.5e-07	4	9.2	2.6e-08
Q14151	SAFB2_HUMAN	SAFB2	953	107474	Scaffold attachment factor B2	1	2.7	5e-10	6	12	2.1e-15
Q14152	EIF3A_HUMAN	EIF3A	1382	166571	Eukaryotic translation initiation factor 3 subunit A	0	0	0	12	9.8	1.7e-11	*
Q14157	UBP2L_HUMAN	UBAP2L	1087	114535	Ubiquitin-associated protein 2-like	0	0	0	4	6.4	5.9e-15	*
Q14165	MLEC_HUMAN	MLEC	292	32234.1	Malectin	1	4.5	1.7e-06	5	19.9	1.4e-12
Q14166	TTL12_HUMAN	TTLL12	644	74404.3	Tubulin--tyrosine ligase-like protein 12	0	0	0	7	16.3	2.3e-12	*
Q14188	TFDP2_HUMAN	TFDP2	446	49236.8	Transcription factor Dp-2	1	2.2	0.00015	0	0	0
Q14203	DCTN1_HUMAN	DCTN1	1278	141696	Dynactin subunit 1	0	0	0	9	8.1	1.2e-09	*
Q14204	DYHC1_HUMAN	DYNC1H1	4646	532412	Cytoplasmic dynein 1 heavy chain 1	0	0	0	5	1.9	5.6e-11	*
Q14232	EI2BA_HUMAN	EIF2B1	305	33712.5	Translation initiation factor eIF-2B subunit alpha	0	0	0	10	29.8	2.1e-11	*
Q14240	IF4A2_HUMAN	EIF4A2	407	46402.7	Eukaryotic initiation factor 4A-II	9	24.8	4.7e-12	24	37.6	5.5e-14
Q14244	MAP7_HUMAN	MAP7	749	84052.4	Ensconsin	0	0	0	2	1.6	7.6e-07	*
Q14247	SRC8_HUMAN	CTTN	550	61586.6	Src substrate cortactin	3	2.5	0.00038	6	18.5	6.3e-15
Q14254	FLOT2_HUMAN	FLOT2	428	47064.6	Flotillin-2	0	0	0	4	12.9	1.5e-12	*
Q14258	TRI25_HUMAN	TRIM25	630	70974.1	E3 ubiquitin/ISG15 ligase TRIM25	0	0	0	5	8.1	7.9e-14	*
Q14315	FLNC_HUMAN	FLNC	2725	291025	Filamin-C	27	14.2	2.2e-13	84	32.1	9.7e-19
Q14318	FKBP8_HUMAN	FKBP8	412	44562.1	Peptidyl-prolyl cis-trans isomerase FKBP8	1	3.9	6e-11	6	20.1	8.5e-12
Q14320	FA50A_HUMAN	FAM50A	339	40241.9	Protein FAM50A	0	0	0	2	4.7	0.00017	*
Q14331	FRG1_HUMAN	FRG1	258	29172.6	Protein FRG1	0	0	0	1	3.5	0.00063	*
Q14344	GNA13_HUMAN	GNA13	377	44050	Guanine nucleotide-binding protein subunit alpha-13	0	0	0	2	7.4	3.9e-09	*
Q14376	GALE_HUMAN	GALE	348	38282	UDP-glucose 4-epimerase	2	6.9	1.4e-07	4	12.1	1.1e-08
Q14444	CAPR1_HUMAN	CAPRIN1	709	78366.9	Caprin-1	0	0	0	7	14.1	2.1e-18	*
Q14498	RBM39_HUMAN	RBM39	530	59380.1	RNA-binding protein 39	3	5.1	1.7e-12	2	5.1	1.3e-09
Q14525	KT33B_HUMAN	KRT33B	404	46214.1	Keratin, type I cuticular Ha3-II	4	4.2	2.1e-05	2	4.7	2.2e-07
Q14532	K1H2_HUMAN	KRT32	448	50343.5	Keratin, type I cuticular Ha2	0	0	0	2	4.2	2.2e-07	*
Q14534	ERG1_HUMAN	SQLE	574	63923.7	Squalene monooxygenase	0	0	0	1	2.8	2e-07	*
Q14558	KPRA_HUMAN	PRPSAP1	356	39394.1	Phosphoribosyl pyrophosphate synthase-associated protein 1	0	0	0	1	3.4	6e-06	*
Q14566	MCM6_HUMAN	MCM6	821	92890.1	DNA replication licensing factor MCM6	2	2.6	2.2e-05	16	19.1	2.8e-11
Q14568	HS902_HUMAN	HSP90AA2P	343	39365.1	Heat shock protein HSP 90-alpha A2	6	16.9	5.8e-08	25	24.2	1.7e-15
Q14574	DSC3_HUMAN	DSC3	896	99969.9	Desmocollin-3	2	3.3	2.1e-08	0	0	0
Q14651	PLSI_HUMAN	PLS1	629	70254.1	Plastin-1	0	0	0	5	9.1	7.1e-21	*
Q14657	LAGE3_HUMAN	LAGE3	143	14803.9	EKC/KEOPS complex subunit LAGE3	0	0	0	1	16.1	8.1e-10	*
Q14669	TRIPC_HUMAN	TRIP12	1992	220436	E3 ubiquitin-protein ligase TRIP12	0	0	0	1	0.8	1.8e-07	*
Q14674	ESPL1_HUMAN	ESPL1	2120	233178	Separin	0	0	0	1	0.4	0.0017	*
Q14677	EPN4_HUMAN	CLINT1	625	68260.1	Clathrin interactor 1	0	0	0	1	2.2	9.6e-05	*
Q14683	SMC1A_HUMAN	SMC1A	1233	143234	Structural maintenance of chromosomes protein 1A	0	0	0	3	2.4	0.00026	*
Q14687	GSE1_HUMAN	GSE1	1217	136165	Genetic suppressor element 1	0	0	0	3	3.9	1.8e-16	*
Q14691	PSF1_HUMAN	GINS1	196	22988.6	DNA replication complex GINS protein PSF1	0	0	0	1	7.1	9.1e-11	*
Q14694	UBP10_HUMAN	USP10	798	87134.5	Ubiquitin carboxyl-terminal hydrolase 10	0	0	0	8	13	4e-18	*
Q14697	GANAB_HUMAN	GANAB	944	106875	Neutral alpha-glucosidase AB	10	13.5	1.4e-15	25	24.2	6.2e-16
Q14738	2A5D_HUMAN	PPP2R5D	602	69992.4	Serine/threonine-protein phosphatase 2A 56 kDa regulatory subunit delta isoform	0	0	0	1	2.3	3e-08	*
Q14739	LBR_HUMAN	LBR	615	70703.8	Lamin-B receptor	0	0	0	3	4.1	6e-06	*
Q14790	CASP8_HUMAN	CASP8	479	55391.6	Caspase-8	0	0	0	1	2.1	4.1e-05	*
Q14839	CHD4_HUMAN	CHD4	1912	218006	Chromodomain-helicase-DNA-binding protein 4	0	0	0	2	1.1	1.2e-07	*
Q14847	LASP1_HUMAN	LASP1	261	29717.4	LIM and SH3 domain protein 1	7	26.8	5e-10	12	32.2	1.5e-16
Q14974	IMB1_HUMAN	KPNB1	876	97171.1	Importin subunit beta-1	15	17.1	5.5e-11	42	31.1	3.4e-23
Q14980	NUMA1_HUMAN	NUMA1	2115	238261	Nuclear mitotic apparatus protein 1	0	0	0	1	0.9	1.5e-09	*
Q14997	PSME4_HUMAN	PSME4	1843	211336	Proteasome activator complex subunit 4	0	0	0	3	2	1.3e-06	*
Q14C86	GAPD1_HUMAN	GAPVD1	1478	164981	GTPase-activating protein and VPS9 domain-containing protein 1	1	0.8	1.8e-07	9	8.5	1.2e-18
Q14CN4	K2C72_HUMAN	KRT72	511	55877.8	Keratin, type II cytoskeletal 72	7	5.5	2.7e-11	4	5.5	8.4e-10
Q14CX7	NAA25_HUMAN	NAA25	972	112293	N-alpha-acetyltransferase 25, NatB auxiliary subunit	0	0	0	2	2.5	1.5e-08	*
Q15005	SPCS2_HUMAN	SPCS2	226	25003	Signal peptidase complex subunit 2	0	0	0	3	15.9	1.9e-14	*
Q15006	EMC2_HUMAN	EMC2	297	34833.8	ER membrane protein complex subunit 2	0	0	0	1	3.7	4.7e-05	*
Q15008	PSMD6_HUMAN	PSMD6	389	45531.7	26S proteasome non-ATPase regulatory subunit 6	2	5.4	2.8e-07	13	25.2	1.5e-11
Q15014	MO4L2_HUMAN	MORF4L2	288	32308.1	Mortality factor 4-like protein 2	0	0	0	1	4.2	6.9e-08	*
Q15019	SEPT2_HUMAN	SEPT2	361	41487.8	Septin-2	0	0	0	6	25.8	1.4e-14	*
Q15020	SART3_HUMAN	SART3	963	109936	Squamous cell carcinoma antigen recognized by T-cells 3	1	1.8	2.8e-13	7	7.9	1.8e-15
Q15021	CND1_HUMAN	NCAPD2	1401	157184	Condensin complex subunit 1	0	0	0	7	5.4	1.8e-09	*
Q15024	EXOS7_HUMAN	EXOSC7	291	31821.7	Exosome complex component RRP42	0	0	0	2	11	3.5e-09	*
Q15029	U5S1_HUMAN	EFTUD2	972	109437	116 kDa U5 small nuclear ribonucleoprotein component	3	4.2	5.6e-08	22	21.5	2.8e-16
Q15042	RB3GP_HUMAN	RAB3GAP1	981	110525	Rab3 GTPase-activating protein catalytic subunit	0	0	0	5	7.2	9.8e-14	*
Q15043	S39AE_HUMAN	SLC39A14	492	54212.8	Zinc transporter ZIP14	0	0	0	1	2.6	3.2e-08	*
Q15046	SYK_HUMAN	KARS	597	68048.7	Lysine--tRNA ligase	8	12.9	1.1e-11	21	29.5	1.9e-16
Q15056	IF4H_HUMAN	EIF4H	248	27385.3	Eukaryotic translation initiation factor 4H	0	0	0	6	20.6	3.1e-12	*
Q15067	ACOX1_HUMAN	ACOX1	660	74424.2	Peroxisomal acyl-coenzyme A oxidase 1	0	0	0	2	4.5	4.2e-09	*
Q15075	EEA1_HUMAN	EEA1	1411	162467	Early endosome antigen 1	0	0	0	1	0.9	1.8e-06	*
Q15084	PDIA6_HUMAN	PDIA6	440	48121.7	Protein disulfide-isomerase A6	6	22.3	3.2e-13	10	18.2	9.3e-13
Q15102	PA1B3_HUMAN	PAFAH1B3	231	25734.5	Platelet-activating factor acetylhydrolase IB subunit gamma	0	0	0	3	13	1.2e-14	*
Q15111	PLCL1_HUMAN	PLCL1	1095	122729	Inactive phospholipase C-like protein 1	0	0	0	1	1.6	3.5e-09	*
Q15121	PEA15_HUMAN	PEA15	130	15040.2	Astrocytic phosphoprotein PEA-15	0	0	0	1	7.7	1.1e-06	*
Q15125	EBP_HUMAN	EBP	230	26353	3-beta-hydroxysteroid-Delta(8),Delta(7)-isomerase	0	0	0	2	11.7	7.9e-10	*
Q15126	PMVK_HUMAN	PMVK	192	21995.1	Phosphomevalonate kinase	0	0	0	1	5.2	1.3e-06	*
Q15154	PCM1_HUMAN	PCM1	2024	228535	Pericentriolar material 1 protein	0	0	0	1	0.5	0.00046	*
Q15172	2A5A_HUMAN	PPP2R5A	486	56194.2	Serine/threonine-protein phosphatase 2A 56 kDa regulatory subunit alpha isoform	0	0	0	1	4.1	2.3e-05	*
Q15181	IPYR_HUMAN	PPA1	289	32660.3	Inorganic pyrophosphatase	5	19.4	5.8e-16	12	39.1	2.8e-18
Q15185	TEBP_HUMAN	PTGES3	160	18697.6	Prostaglandin E synthase 3	0	0	0	6	33.1	3.2e-19	*
Q15233	NONO_HUMAN	NONO	471	54232	Non-POU domain-containing octamer-binding protein	1	3	1.4e-06	4	10.8	1.4e-11
Q15257	PTPA_HUMAN	PTPA	358	40667.9	Serine/threonine-protein phosphatase 2A activator	1	2.8	1.3e-07	2	7.3	4.2e-11
Q15274	NADC_HUMAN	QPRT	297	30845.9	Nicotinate-nucleotide pyrophosphorylase [carboxylating]	1	8.4	5.3e-05	0	0	0
Q15286	RAB35_HUMAN	RAB35	201	23025.4	Ras-related protein Rab-35	0	0	0	3	18.4	8.7e-08	*
Q15287	RNPS1_HUMAN	RNPS1	305	34208.5	RNA-binding protein with serine-rich domain 1	1	4.9	5.2e-13	0	0	0
Q15291	RBBP5_HUMAN	RBBP5	538	59153.1	Retinoblastoma-binding protein 5	0	0	0	1	2.2	0.003	*
Q15323	K1H1_HUMAN	KRT31	416	47237.5	Keratin, type I cuticular Ha1	4	4.1	2.1e-05	2	4.6	2.2e-07
Q15365	PCBP1_HUMAN	PCBP1	356	37498.2	Poly(rC)-binding protein 1	4	15.2	3.6e-11	27	46.9	1.6e-15
Q15366	PCBP2_HUMAN	PCBP2	365	38580.4	Poly(rC)-binding protein 2	4	16.7	3.6e-11	10	27.4	3.1e-15
Q15369	ELOC_HUMAN	ELOC	112	12473.3	Elongin-C	0	0	0	8	57.1	1.4e-17	*
Q15370	ELOB_HUMAN	ELOB	118	13132.9	Elongin-B	0	0	0	1	10.2	7.2e-06	*
Q15392	DHC24_HUMAN	DHCR24	516	60101.8	Delta(24)-sterol reductase	0	0	0	2	4.3	5.2e-11	*
Q15393	SF3B3_HUMAN	SF3B3	1217	135578	Splicing factor 3B subunit 3	10	8.9	2.6e-13	32	23.3	2.8e-16
Q15398	DLGP5_HUMAN	DLGAP5	846	95115.8	Disks large-associated protein 5	0	0	0	2	3.8	0.0011	*
Q15424	SAFB1_HUMAN	SAFB	915	102642	Scaffold attachment factor B1	0	0	0	9	13.9	1.6e-20	*
Q15427	SF3B4_HUMAN	SF3B4	424	44386.1	Splicing factor 3B subunit 4	0	0	0	2	5.4	1.7e-09	*
Q15428	SF3A2_HUMAN	SF3A2	464	49256	Splicing factor 3A subunit 2	0	0	0	1	2.2	2.2e-06	*
Q15435	PP1R7_HUMAN	PPP1R7	360	41564.6	Protein phosphatase 1 regulatory subunit 7	0	0	0	5	19.7	3.6e-10	*
Q15437	SC23B_HUMAN	SEC23B	767	86480	Protein transport protein Sec23B	0	0	0	3	5.1	5.3e-07	*
Q15459	SF3A1_HUMAN	SF3A1	793	88886.9	Splicing factor 3A subunit 1	0	0	0	20	25.3	1.2e-15	*
Q15517	CDSN_HUMAN	CDSN	529	51522.5	Corneodesmosin	5	11.3	8.7e-13	1	7.4	8e-09
Q15544	TAF11_HUMAN	TAF11	211	23307.3	Transcription initiation factor TFIID subunit 11	0	0	0	3	20.9	1.4e-16	*
Q15545	TAF7_HUMAN	TAF7	349	40259.4	Transcription initiation factor TFIID subunit 7	0	0	0	1	3.4	2.1e-05	*
Q15554	TERF2_HUMAN	TERF2	542	59594	Telomeric repeat-binding factor 2	0	0	0	2	6.8	2.2e-10	*
Q15555	MARE2_HUMAN	MAPRE2	327	37031.6	Microtubule-associated protein RP/EB family member 2	1	1.8	7.2e-06	0	0	0
Q15628	TRADD_HUMAN	TRADD	312	34247.3	Tumor necrosis factor receptor type 1-associated DEATH domain protein	0	0	0	1	3.2	1.4e-05	*
Q15631	TSN_HUMAN	TSN	228	26183.2	Translin	2	11	5.8e-10	2	11	5.2e-09
Q15637	SF01_HUMAN	SF1	639	68330.5	Splicing factor 1	0	0	0	7	10.5	4.6e-11	*
Q15645	PCH2_HUMAN	TRIP13	432	48551.2	Pachytene checkpoint protein 2 homolog	0	0	0	6	15	5.7e-08	*
Q15653	IKBB_HUMAN	NFKBIB	356	37771.4	NF-kappa-B inhibitor beta	0	0	0	1	4.2	1.9e-08	*
Q15654	TRIP6_HUMAN	TRIP6	476	50288.4	Thyroid receptor-interacting protein 6	0	0	0	1	4.4	3.1e-07	*
Q15691	MARE1_HUMAN	MAPRE1	268	29999.3	Microtubule-associated protein RP/EB family member 1	0	0	0	10	36.6	4.5e-16	*
Q15717	ELAV1_HUMAN	ELAVL1	326	36092.2	ELAV-like protein 1	0	0	0	4	13.2	1.4e-08	*
Q15738	NSDHL_HUMAN	NSDHL	373	41900.7	Sterol-4-alpha-carboxylate 3-dehydrogenase, decarboxylating	1	1.9	2.5e-05	7	17.4	4.1e-11
Q15750	TAB1_HUMAN	TAB1	504	54644.6	TGF-beta-activated kinase 1 and MAP3K7-binding protein 1	0	0	0	1	2.8	3.8e-10	*
Q15758	AAAT_HUMAN	SLC1A5	541	56598.8	Neutral amino acid transporter B(0)	3	7.4	1.3e-13	12	18.1	5.2e-15
Q15785	TOM34_HUMAN	TOMM34	309	34559.7	Mitochondrial import receptor subunit TOM34	0	0	0	4	17.8	1.6e-10	*
Q15800	MSMO1_HUMAN	MSMO1	293	35216	Methylsterol monooxygenase 1	0	0	0	1	4.8	1.2e-10	*
Q15813	TBCE_HUMAN	TBCE	527	59346.7	Tubulin-specific chaperone E	0	0	0	4	8.9	3.9e-10	*
Q15828	CYTM_HUMAN	CST6	149	16511.3	Cystatin-M	1	7.4	1.4e-06	0	0	0
Q15833	STXB2_HUMAN	STXBP2	593	66453.1	Syntaxin-binding protein 2	0	0	0	5	11.5	6.6e-08	*
Q15843	NEDD8_HUMAN	NEDD8	81	9071.6	NEDD8	0	0	0	3	17.3	9.9e-06	*
Q15907	RB11B_HUMAN	RAB11B	218	24488.7	Ras-related protein Rab-11B	0	0	0	14	48.6	2.6e-09	*
Q15928	ZN141_HUMAN	ZNF141	474	55250	Zinc finger protein 141	0	0	0	1	2.5	5.9e-07	*
Q15942	ZYX_HUMAN	ZYX	572	61277.9	Zyxin	1	1.9	4.4e-09	16	28.5	4.6e-12
Q16181	SEPT7_HUMAN	SEPT7	437	50680.4	Septin-7	0	0	0	4	8.2	1.4e-08	*
Q16186	ADRM1_HUMAN	ADRM1	407	42153.6	Proteasomal ubiquitin receptor ADRM1	2	7.9	1.4e-09	3	12.8	2.5e-10
Q16204	CCDC6_HUMAN	CCDC6	474	53291.4	Coiled-coil domain-containing protein 6	0	0	0	1	3.6	1.3e-07	*
Q16222	UAP1_HUMAN	UAP1	522	58769.5	UDP-N-acetylhexosamine pyrophosphorylase	1	2.5	3.2e-07	2	4	8.9e-07
Q16378	PROL4_HUMAN	PRR4	134	15096.9	Proline-rich protein 4	1	11.2	1.7e-11	0	0	0
Q16385	SSX2_HUMAN	SSX2	188	21620.5	Protein SSX2	0	0	0	2	18.1	4e-08	*
Q16401	PSMD5_HUMAN	PSMD5	504	56196.2	26S proteasome non-ATPase regulatory subunit 5	5	12.7	4.5e-12	16	34.3	1.5e-13
Q16514	TAF12_HUMAN	TAF12	161	17924.6	Transcription initiation factor TFIID subunit 12	0	0	0	1	6.8	4.3e-05	*
Q16531	DDB1_HUMAN	DDB1	1140	126969	DNA damage-binding protein 1	3	2.5	5.6e-08	18	18.4	6.3e-14
Q16539	MK14_HUMAN	MAPK14	360	41293.7	Mitogen-activated protein kinase 14	0	0	0	3	9.7	1.2e-05	*
Q16543	CDC37_HUMAN	CDC37	378	44468.7	Hsp90 co-chaperone Cdc37	6	18.5	9.7e-10	12	29.6	5.4e-14
Q16563	SYPL1_HUMAN	SYPL1	259	28565.5	Synaptophysin-like protein 1	1	4.2	7.7e-09	2	13.9	5.4e-07
Q16576	RBBP7_HUMAN	RBBP7	425	47820.5	Histone-binding protein RBBP7	0	0	0	5	7.8	4.3e-09	*
Q16610	ECM1_HUMAN	ECM1	540	60674.7	Extracellular matrix protein 1	1	4.4	2.4e-11	2	5	8.3e-10
Q16623	STX1A_HUMAN	STX1A	288	33023.7	Syntaxin-1A	0	0	0	1	4.9	2.3e-07	*
Q16626	MEA1_HUMAN	MEA1	185	19904.8	Male-enhanced antigen 1	0	0	0	1	7	5.6e-08	*
Q16629	SRSF7_HUMAN	SRSF7	238	27366.8	Serine/arginine-rich splicing factor 7	3	17.6	1.3e-11	0	0	0
Q16630	CPSF6_HUMAN	CPSF6	551	59210.3	Cleavage and polyadenylation specificity factor subunit 6	0	0	0	4	9.1	1.7e-10	*
Q16637	SMN_HUMAN	SMN1	294	31849	Survival motor neuron protein	0	0	0	1	6.1	5.3e-07	*
Q16643	DREB_HUMAN	DBN1	649	71429.9	Drebrin	2	4	1.2e-09	8	21.7	1.7e-15
Q16658	FSCN1_HUMAN	FSCN1	493	54530.4	Fascin	7	18.9	1.1e-11	37	37.7	2.2e-19
Q16698	DECR_HUMAN	DECR1	335	36068	2,4-dienoyl-CoA reductase, mitochondrial	1	3.9	1.5e-05	4	13.4	2.5e-08
Q16718	NDUA5_HUMAN	NDUFA5	116	13458.8	NADH dehydrogenase [ubiquinone] 1 alpha subcomplex subunit 5	0	0	0	1	8.6	5.4e-06	*
Q16740	CLPP_HUMAN	CLPP	277	30180.3	ATP-dependent Clp protease proteolytic subunit, mitochondrial	0	0	0	3	6.9	1.9e-10	*
Q16762	THTR_HUMAN	TST	297	33429.2	Thiosulfate sulfurtransferase	0	0	0	1	4	1.2e-07	*
Q16763	UBE2S_HUMAN	UBE2S	222	23845.5	Ubiquitin-conjugating enzyme E2 S	0	0	0	1	12.6	1.8e-10	*
Q16795	NDUA9_HUMAN	NDUFA9	377	42509.9	NADH dehydrogenase [ubiquinone] 1 alpha subcomplex subunit 9, mitochondrial	0	0	0	2	5.8	1.9e-07	*
Q16836	HCDH_HUMAN	HADH	314	34293.8	Hydroxyacyl-coenzyme A dehydrogenase, mitochondrial	0	0	0	2	5.7	2.3e-06	*
Q16850	CP51A_HUMAN	CYP51A1	503	56806.3	Lanosterol 14-alpha demethylase	0	0	0	1	2.4	2.3e-08	*
Q16851	UGPA_HUMAN	UGP2	508	56940.7	UTP--glucose-1-phosphate uridylyltransferase	0	0	0	3	6.5	9.2e-11	*
Q16881	TRXR1_HUMAN	TXNRD1	649	70906.7	Thioredoxin reductase 1, cytoplasmic	1	1.4	1.2e-06	8	10.9	1e-11
Q16891	MIC60_HUMAN	IMMT	758	83678.6	MICOS complex subunit MIC60	0	0	0	8	13.9	5.2e-09	*
Q17RC7	EX3L4_HUMAN	EXOC3L4	722	79896.3	Exocyst complex component 3-like protein 4	0	0	0	1	1.1	0.0011	*
Q1KMD3	HNRL2_HUMAN	HNRNPUL2	747	85105.4	Heterogeneous nuclear ribonucleoprotein U-like protein 2	0	0	0	3	3.2	3.6e-10	*
Q29RF7	PDS5A_HUMAN	PDS5A	1337	150832	Sister chromatid cohesion protein PDS5 homolog A	0	0	0	2	2.7	5.7e-17	*
Q2M2I5	K1C24_HUMAN	KRT24	525	55087.9	Keratin, type I cytoskeletal 24	0	0	0	3	3.4	6.1e-08	*
Q2M2I8	AAK1_HUMAN	AAK1	961	103886	AP2-associated protein kinase 1	0	0	0	1	1.1	5.5e-05	*
Q2NL82	TSR1_HUMAN	TSR1	804	91810.8	Pre-rRNA-processing protein TSR1 homolog	0	0	0	1	1.9	1.3e-09	*
Q2QD12	RPEL1_HUMAN	RPEL1	228	25023	Ribulose-phosphate 3-epimerase-like protein 1	0	0	0	1	3.1	0.0036	*
Q2VPK5	CTU2_HUMAN	CTU2	515	56107.7	Cytoplasmic tRNA 2-thiolation protein 2	0	0	0	2	4.3	7.1e-08	*
Q32MZ4	LRRF1_HUMAN	LRRFIP1	808	89253.7	Leucine-rich repeat flightless-interacting protein 1	1	1.4	9.1e-06	6	8.3	4.8e-10
Q32P41	TRM5_HUMAN	TRMT5	509	58246.7	tRNA (guanine(37)-N1)-methyltransferase	0	0	0	1	2.9	1.2e-07	*
Q3KQU3	MA7D1_HUMAN	MAP7D1	841	92820.6	MAP7 domain-containing protein 1	0	0	0	2	3.8	6.9e-11	*
Q3MHD2	LSM12_HUMAN	LSM12	195	21700.9	Protein LSM12 homolog	0	0	0	1	7.2	3.4e-08	*
Q3SXM5	HSDL1_HUMAN	HSDL1	330	37002.2	Inactive hydroxysteroid dehydrogenase-like protein 1	0	0	0	1	2.1	0.002	*
Q3SY56	SP6_HUMAN	SP6	376	39839.9	Transcription factor Sp6	1	6.1	7.1e-09	2	9	4.2e-12
Q3SY84	K2C71_HUMAN	KRT71	523	57292	Keratin, type II cytoskeletal 71	5	3.6	1.8e-05	0	0	0
Q3ZCM7	TBB8_HUMAN	TUBB8	444	49776.5	Tubulin beta-8 chain	14	17.1	8.4e-11	0	0	0
Q3ZCQ8	TIM50_HUMAN	TIMM50	353	39646.6	Mitochondrial import inner membrane translocase subunit TIM50	1	4.8	2e-08	5	17.3	3.7e-14
Q4J6C6	PPCEL_HUMAN	PREPL	727	83927.7	Prolyl endopeptidase-like	0	0	0	1	1.4	0.00065	*
Q4KMP7	TB10B_HUMAN	TBC1D10B	808	87199.5	TBC1 domain family member 10B	0	0	0	1	2.6	7.5e-12	*
Q4KWH8	PLCH1_HUMAN	PLCH1	1693	189225	1-phosphatidylinositol 4,5-bisphosphate phosphodiesterase eta-1	0	0	0	2	0.5	6.2e-05	*
Q4LE39	ARI4B_HUMAN	ARID4B	1312	147811	AT-rich interactive domain-containing protein 4B	0	0	0	1	1.3	5.9e-08	*
Q52LJ0	FA98B_HUMAN	FAM98B	330	37191.2	Protein FAM98B	0	0	0	1	3.3	0.0008	*
Q53EL6	PDCD4_HUMAN	PDCD4	469	51735.7	Programmed cell death protein 4	0	0	0	2	6.2	8.9e-09	*
Q53EU6	GPAT3_HUMAN	GPAT3	434	48705.6	Glycerol-3-phosphate acyltransferase 3	0	0	0	2	5.8	4.8e-09	*
Q53FT3	HIKES_HUMAN	HIKESHI	197	21627.9	Protein Hikeshi	0	0	0	1	6.6	2.1e-06	*
Q53GQ0	DHB12_HUMAN	HSD17B12	312	34324.5	Very-long-chain 3-oxoacyl-CoA reductase	0	0	0	2	4.5	7.4e-11	*
Q53GS9	SNUT2_HUMAN	USP39	565	65381.1	U4/U6.U5 tri-snRNP-associated protein 2	0	0	0	2	4.2	4e-09	*
Q53H12	AGK_HUMAN	AGK	422	47137.5	Acylglycerol kinase, mitochondrial	0	0	0	2	6.6	4.9e-10	*
Q58FF3	ENPLL_HUMAN	HSP90B2P	399	45859.4	Putative endoplasmin-like protein	4	7	5e-07	6	8.8	3.5e-07
Q58FF6	H90B4_HUMAN	HSP90AB4P	505	58264.9	Putative heat shock protein HSP 90-beta 4	5	6.7	2.5e-10	12	9.1	3.1e-12
Q58FG0	HS905_HUMAN	HSP90AA5P	334	38738.3	Putative heat shock protein HSP 90-alpha A5	7	11.1	2.5e-10	18	11.7	3.1e-12
Q58FG1	HS904_HUMAN	HSP90AA4P	418	47712.3	Putative heat shock protein HSP 90-alpha A4	0	0	0	10	8.4	6.4e-11	*
Q5BJF2	SGMR2_HUMAN	TMEM97	176	20848.1	Sigma intracellular receptor 2	0	0	0	1	4.5	0.00025	*
Q5BJH7	YIF1B_HUMAN	YIF1B	314	34435.8	Protein YIF1B	0	0	0	1	4.1	7.2e-05	*
Q5D862	FILA2_HUMAN	FLG2	2391	248074	Filaggrin-2	8	3.4	1.2e-09	2	1.5	1.1e-10
Q5EBM0	CMPK2_HUMAN	CMPK2	449	49448.3	UMP-CMP kinase 2, mitochondrial	0	0	0	2	6.9	8.7e-05	*
Q5F1R6	DJC21_HUMAN	DNAJC21	531	62028.4	DnaJ homolog subfamily C member 21	0	0	0	1	2.6	2.5e-08	*
Q5H9R7	PP6R3_HUMAN	PPP6R3	873	97670	Serine/threonine-protein phosphatase 6 regulatory subunit 3	0	0	0	1	1.6	1.9e-12	*
Q5JQC4	CT47A_HUMAN	CT47A1	288	30100.6	Cancer/testis antigen 47A	0	0	0	1	12.2	1.3e-17	*
Q5JQF8	PAP1M_HUMAN	PABPC1L2A	200	22799.2	Polyadenylate-binding protein 1-like 2	0	0	0	3	13	3.5e-12	*
Q5JRA6	TGO1_HUMAN	MIA3	1907	213704	Transport and Golgi organization protein 1 homolog	0	0	0	1	0.8	5.9e-14	*
Q5JRK9	GGEE3_HUMAN	PAGE2B	111	12041.1	Putative G antigen family E member 3	0	0	0	2	30.6	1.6e-15	*
Q5JRX3	PREP_HUMAN	PITRM1	1037	117414	Presequence protease, mitochondrial	0	0	0	3	4.3	3.5e-11	*
Q5JSH3	WDR44_HUMAN	WDR44	913	101367	WD repeat-containing protein 44	0	0	0	5	9	1.1e-10	*
Q5JSZ5	PRC2B_HUMAN	PRRC2B	2229	242969	Protein PRRC2B	0	0	0	1	0.6	5e-08	*
Q5JTH9	RRP12_HUMAN	RRP12	1297	143703	RRP12-like protein	0	0	0	4	4.6	3e-14	*
Q5JTV8	TOIP1_HUMAN	TOR1AIP1	583	66248.9	Torsin-1A-interacting protein 1	0	0	0	4	10.5	3.6e-21	*
Q5JTZ9	SYAM_HUMAN	AARS2	985	107341	Alanine--tRNA ligase, mitochondrial	0	0	0	2	2.9	2.5e-09	*
Q5JWF2	GNAS1_HUMAN	GNAS	1037	111025	Guanine nucleotide-binding protein G(s) subunit alpha isoforms XLas	0	0	0	4	4.8	1.5e-14	*
Q5MIZ7	P4R3B_HUMAN	PPP4R3B	849	97459.1	Serine/threonine-protein phosphatase 4 regulatory subunit 3B	0	0	0	1	1.4	5.7e-05	*
Q5NUL3	FFAR4_HUMAN	FFAR4	377	42241.7	Free fatty acid receptor 4	0	0	0	1	4	0.00017	*
Q5PR19	YI024_HUMAN		223	24634.2	Putative UPF0607 protein LOC392364	0	0	0	1	4.9	0.0005	*
Q5QJE6	TDIF2_HUMAN	DNTTIP2	756	84469.7	Deoxynucleotidyltransferase terminal-interacting protein 2	0	0	0	1	2	2.8e-11	*
Q5RI15	COX20_HUMAN	COX20	118	13291.3	Cytochrome c oxidase protein 20 homolog	0	0	0	1	11.9	9e-09	*
Q5RKV6	EXOS6_HUMAN	EXOSC6	272	28235.4	Exosome complex component MTR3	0	0	0	2	11.4	2.2e-10	*
Q5SNT2	TM201_HUMAN	TMEM201	666	72236.3	Transmembrane protein 201	0	0	0	1	1.5	2.3e-07	*
Q5SRE5	NU188_HUMAN	NUP188	1749	196045	Nucleoporin NUP188 homolog	0	0	0	2	1.5	3.6e-08	*
Q5SSJ5	HP1B3_HUMAN	HP1BP3	553	61207.5	Heterochromatin protein 1-binding protein 3	0	0	0	2	4.5	7.2e-11	*
Q5SW79	CE170_HUMAN	CEP170	1584	175294	Centrosomal protein of 170 kDa	0	0	0	1	0.9	6.2e-10	*
Q5SWX8	ODR4_HUMAN	ODR4	454	51103.6	Protein odr-4 homolog	0	0	0	1	3.5	1.2e-12	*
Q5T4S7	UBR4_HUMAN	UBR4	5183	573846	E3 ubiquitin-protein ligase UBR4	0	0	0	19	5.5	1e-17	*
Q5T5C0	STXB5_HUMAN	STXBP5	1151	127574	Syntaxin-binding protein 5	0	0	0	3	4.1	4.6e-09	*
Q5T6V5	QSPP_HUMAN	C9orf64	341	39028.9	Queuosine salvage protein	0	0	0	1	2.9	4.2e-06	*
Q5T749	KPRP_HUMAN	KPRP	579	64136.4	Keratinocyte proline-rich protein	5	16.9	3.7e-25	0	0	0
Q5T750	XP32_HUMAN	XP32	250	26238.4	Skin-specific protein 32	1	3.2	0.00013	0	0	0
Q5T870	PRR9_HUMAN	PRR9	116	12903.9	Proline-rich protein 9	0	0	0	1	17.2	4.9e-08	*
Q5T9A4	ATD3B_HUMAN	ATAD3B	648	72573.6	ATPase family AAA domain-containing protein 3B	0	0	0	6	8.8	1.5e-11	*
Q5TAQ9	DCAF8_HUMAN	DCAF8	597	66852.8	DDB1- and CUL4-associated factor 8	0	0	0	2	2.8	7.8e-25	*
Q5TDH0	DDI2_HUMAN	DDI2	399	44523	Protein DDI1 homolog 2	0	0	0	2	9.5	1.1e-16	*
Q5TEC3	ZN697_HUMAN	ZNF697	545	60462	Zinc finger protein 697	0	0	0	1	3.9	1e-06	*
Q5TFE4	NT5D1_HUMAN	NT5DC1	455	51845.4	5'-nucleotidase domain-containing protein 1	0	0	0	1	1.3	0.00032	*
Q5TZA2	CROCC_HUMAN	CROCC	2017	228525	Rootletin	0	0	0	1	0.4	0.0022	*
Q5U5X0	LYRM7_HUMAN	LYRM7	104	11955	Complex III assembly factor LYRM7	0	0	0	1	9.6	8.6e-05	*
Q5VTR2	BRE1A_HUMAN	RNF20	975	113663	E3 ubiquitin-protein ligase BRE1A	0	0	0	2	2.8	5.9e-09	*
Q5VV42	CDKAL_HUMAN	CDKAL1	579	65112.1	Threonylcarbamoyladenosine tRNA methylthiotransferase	0	0	0	1	2.1	2.1e-06	*
Q5VVQ6	OTU1_HUMAN	YOD1	348	38322.7	Ubiquitin thioesterase OTU1	0	0	0	2	4.9	4.9e-07	*
Q5VW32	BROX_HUMAN	BROX	411	46476.5	BRO1 domain-containing protein BROX	2	7.5	7.7e-09	2	7.5	1.7e-11
Q5VWZ2	LYPL1_HUMAN	LYPLAL1	237	26316.7	Lysophospholipase-like protein 1	1	4.2	0.00082	4	16.5	1.6e-06
Q5VY09	IER5_HUMAN	IER5	327	33704	Immediate early response gene 5 protein	0	0	0	3	18	4.5e-11	*
Q5VYK3	ECM29_HUMAN	ECM29	1845	204293	Proteasome-associated protein ECM29 homolog	0	0	0	9	6.3	5.1e-14	*
Q5VZM2	RRAGB_HUMAN	RRAGB	374	43250.9	Ras-related GTP-binding protein B	0	0	0	1	2.4	3.6e-06	*
Q5XKE5	K2C79_HUMAN	KRT79	535	57836.1	Keratin, type II cytoskeletal 79	12	10.3	1.7e-08	7	6.4	8.3e-09
Q5XKP0	MIC13_HUMAN	MIC13	118	13087.4	MICOS complex subunit MIC13	0	0	0	2	11	0.00028	*
Q66K74	MAP1S_HUMAN	MAP1S	1059	112212	Microtubule-associated protein 1S	0	0	0	1	0.9	0.00056	*
Q66PJ3	AR6P4_HUMAN	ARL6IP4	421	44915.8	ADP-ribosylation factor-like protein 6-interacting protein 4	1	3.8	3e-11	0	0	0
Q69YN2	C19L1_HUMAN	CWF19L1	538	60619.6	CWF19-like protein 1	0	0	0	1	2.2	1.4e-05	*
Q6DD88	ATLA3_HUMAN	ATL3	541	60542.5	Atlastin-3	0	0	0	4	6.7	6e-12	*
Q6EEV4	GL1AD_HUMAN	POLR2M	148	15131.1	DNA-directed RNA polymerase II subunit GRINL1A, isoforms 4/5	0	0	0	1	8.8	8e-08	*
Q6FI81	CPIN1_HUMAN	CIAPIN1	312	33582.6	Anamorsin	0	0	0	7	21.5	3.5e-11	*
Q6FIF0	ZFAN6_HUMAN	ZFAND6	208	22555.3	AN1-type zinc finger protein 6	0	0	0	1	12	5.3e-07	*
Q6IA86	ELP2_HUMAN	ELP2	826	92500.9	Elongator complex protein 2	0	0	0	3	5	4.7e-11	*
Q6IAA8	LTOR1_HUMAN	LAMTOR1	161	17745	Ragulator complex protein LAMTOR1	0	0	0	5	30.4	3e-25	*
Q6IBS0	TWF2_HUMAN	TWF2	349	39548.4	Twinfilin-2	0	0	0	4	18.3	4.7e-13	*
Q6IQ49	SDE2_HUMAN	SDE2	451	49742.4	Protein SDE2 homolog	0	0	0	1	4.7	1.7e-07	*
Q6JBY9	CPZIP_HUMAN	RCSD1	416	44504.3	CapZ-interacting protein	0	0	0	6	17.3	8e-17	*
Q6KB66	K2C80_HUMAN	KRT80	452	50525.7	Keratin, type II cytoskeletal 80	4	5.1	1.1e-10	3	5.1	1.9e-07
Q6L8Q7	PDE12_HUMAN	PDE12	609	67352.1	2',5'-phosphodiesterase 12	0	0	0	2	6.2	4.1e-11	*
Q6NUK1	SCMC1_HUMAN	SLC25A24	477	53354.9	Calcium-binding mitochondrial carrier protein SCaMC-1	0	0	0	7	15.7	9.7e-12	*
Q6NUQ4	TM214_HUMAN	TMEM214	689	77151.3	Transmembrane protein 214	0	0	0	1	1.7	8.6e-05	*
Q6NXE6	ARMC6_HUMAN	ARMC6	501	54142.4	Armadillo repeat-containing protein 6	0	0	0	2	3.6	4.1e-13	*
Q6NYC8	PPR18_HUMAN	PPP1R18	613	67943.1	Phostensin	0	0	0	1	3.8	1.3e-12	*
Q6NZI2	CAVN1_HUMAN	CAVIN1	390	43476.5	Caveolae-associated protein 1	0	0	0	4	11.8	2.4e-12	*
Q6P1J9	CDC73_HUMAN	CDC73	531	60577.1	Parafibromin	0	0	0	3	5.5	3.4e-05	*
Q6P1K2	PMF1_HUMAN	PMF1	205	23339.5	Polyamine-modulated factor 1	0	0	0	2	10.2	3.8e-08	*
Q6P1Q9	MET2B_HUMAN	METTL2B	378	43426.5	Methyltransferase-like protein 2B	0	0	0	1	3.4	0.00068	*
Q6P1X6	CH082_HUMAN	C8orf82	216	23889.6	UPF0598 protein C8orf82	0	0	0	1	6	1.4e-08	*
Q6P2E9	EDC4_HUMAN	EDC4	1401	151662	Enhancer of mRNA-decapping protein 4	0	0	0	5	4.4	5.9e-09	*
Q6P2Q9	PRP8_HUMAN	PRPF8	2335	273603	Pre-mRNA-processing-splicing factor 8	0	0	0	5	2.4	6.3e-07	*
Q6P3W7	SCYL2_HUMAN	SCYL2	929	103710	SCY1-like protein 2	0	0	0	2	2.4	4.6e-06	*
Q6P3X3	TTC27_HUMAN	TTC27	843	96633.3	Tetratricopeptide repeat protein 27	0	0	0	1	1.4	0.0014	*
Q6P474	PDXD2_HUMAN	PDXDC2P	469	51810.5	Putative pyridoxal-dependent decarboxylase domain-containing protein 2	0	0	0	2	5.1	8.4e-08	*
Q6P9B6	TLDC1_HUMAN	TLDC1	456	50994.1	TLD domain-containing protein 1	0	0	0	1	2.9	1.5e-07	*
Q6PD74	AAGAB_HUMAN	AAGAB	315	34593.9	Alpha- and gamma-adaptin-binding protein p34	0	0	0	1	4.4	6.5e-08	*
Q6PEY2	TBA3E_HUMAN	TUBA3E	450	49859	Tubulin alpha-3E chain	20	34.4	4.1e-16	42	39.8	2.2e-17
Q6PI48	SYDM_HUMAN	DARS2	645	73563.3	Aspartate--tRNA ligase, mitochondrial	0	0	0	3	5	4.7e-08	*
Q6PJ69	TRI65_HUMAN	TRIM65	517	57353.9	Tripartite motif-containing protein 65	0	0	0	1	4.1	1.9e-09	*
Q6PKG0	LARP1_HUMAN	LARP1	1096	123511	La-related protein 1	0	0	0	3	7	6.5e-19	*
Q6PL24	TMED8_HUMAN	TMED8	325	35740.8	Protein TMED8	0	0	0	1	3.7	1.2e-07	*
Q6RW13	ATRAP_HUMAN	AGTRAP	159	17419.4	Type-1 angiotensin II receptor-associated protein	0	0	0	2	13.8	6.5e-16	*
Q6UN15	FIP1_HUMAN	FIP1L1	594	66526.9	Pre-mRNA 3'-end-processing factor FIP1	0	0	0	3	10.1	1.9e-13	*
Q6UW68	TM205_HUMAN	TMEM205	189	21198	Transmembrane protein 205	0	0	0	1	9	3.1e-13	*
Q6UWP7	LCLT1_HUMAN	LCLAT1	414	48920.7	Lysocardiolipin acyltransferase 1	0	0	0	1	2.4	0.00037	*
Q6UWP8	SBSN_HUMAN	SBSN	590	60541.3	Suprabasin	1	3.1	5.1e-13	1	3.1	9.8e-12
Q6UX07	DHR13_HUMAN	DHRS13	377	40849.2	Dehydrogenase/reductase SDR family member 13	0	0	0	1	2.4	0.0018	*
Q6UXN9	WDR82_HUMAN	WDR82	313	35079.4	WD repeat-containing protein 82	0	0	0	1	6.4	9.8e-09	*
Q6VMQ6	MCAF1_HUMAN	ATF7IP	1270	136395	Activating transcription factor 7-interacting protein 1	0	0	0	1	1.3	0.00013	*
Q6W2J9	BCOR_HUMAN	BCOR	1755	192190	BCL-6 corepressor	0	0	0	1	0.9	2.2e-08	*
Q6XQN6	PNCB_HUMAN	NAPRT	538	57578.7	Nicotinate phosphoribosyltransferase	0	0	0	1	1.9	1.5e-05	*
Q6Y2X3	DJC14_HUMAN	DNAJC14	702	78569.4	DnaJ homolog subfamily C member 14	0	0	0	1	2.4	4.4e-05	*
Q6YP21	KAT3_HUMAN	KYAT3	454	51400.8	Kynurenine--oxoglutarate transaminase 3	0	0	0	1	2.9	7.7e-06	*
Q6ZMK1	CYHR1_HUMAN	CYHR1	362	40703.4	Cysteine and histidine-rich protein 1	0	0	0	1	3.6	1.3e-06	*
Q6ZN17	LN28B_HUMAN	LIN28B	250	27083.9	Protein lin-28 homolog B	0	0	0	1	6.8	1.8e-09	*
Q6ZRP7	QSOX2_HUMAN	QSOX2	698	77529.4	Sulfhydryl oxidase 2	0	0	0	1	1.4	8.1e-05	*
Q6ZRS2	SRCAP_HUMAN	SRCAP	3230	343558	Helicase SRCAP	0	0	0	1	0.3	4.4e-05	*
Q6ZT12	UBR3_HUMAN	UBR3	1888	212435	E3 ubiquitin-protein ligase UBR3	0	0	0	1	1.5	1.5e-10	*
Q70J99	UN13D_HUMAN	UNC13D	1090	123283	Protein unc-13 homolog D	0	0	0	2	2.5	2.8e-12	*
Q70UQ0	IKIP_HUMAN	IKBIP	350	39309.3	Inhibitor of nuclear factor kappa-B kinase-interacting protein	0	0	0	1	3.1	7.3e-08	*
Q71RG4	TMUB2_HUMAN	TMUB2	321	33788.7	Transmembrane and ubiquitin-like domain-containing protein 2	0	0	0	1	4.4	1.3e-09	*
Q71U36	TBA1A_HUMAN	TUBA1A	451	50136.1	Tubulin alpha-1A chain	32	54.3	4.1e-16	67	57.2	2.2e-17
Q71UM5	RS27L_HUMAN	RPS27L	84	9477.3	40S ribosomal protein S27-like	0	0	0	4	38.1	2.5e-12	*
Q7KZ85	SPT6H_HUMAN	SUPT6H	1726	199074	Transcription elongation factor SPT6	0	0	0	6	4.8	9.2e-32	*
Q7KZF4	SND1_HUMAN	SND1	910	101998	Staphylococcal nuclease domain-containing protein 1	15	20.9	1e-18	42	36.4	1.2e-17
Q7L014	DDX46_HUMAN	DDX46	1031	117363	Probable ATP-dependent RNA helicase DDX46	1	1.2	4.9e-08	6	7.2	3.5e-11
Q7L099	RUFY3_HUMAN	RUFY3	469	52965.4	Protein RUFY3	0	0	0	2	2.3	0.0005	*
Q7L0Y3	MRRP1_HUMAN	TRMT10C	403	47347.4	Mitochondrial ribonuclease P protein 1	0	0	0	2	6	4.2e-14	*
Q7L1Q6	BZW1_HUMAN	BZW1	419	48043.6	Basic leucine zipper and W2 domain-containing protein 1	0	0	0	5	11.2	0.0004	*
Q7L1V2	MON1B_HUMAN	MON1B	547	59217.8	Vacuolar fusion protein MON1 homolog B	0	0	0	2	6.4	8.3e-09	*
Q7L2E3	DHX30_HUMAN	DHX30	1194	133939	Putative ATP-dependent RNA helicase DHX30	0	0	0	3	2.5	4e-07	*
Q7L2H7	EIF3M_HUMAN	EIF3M	374	42503.3	Eukaryotic translation initiation factor 3 subunit M	1	2.4	1e-05	12	23	3.1e-13
Q7L590	MCM10_HUMAN	MCM10	875	98183.9	Protein MCM10 homolog	0	0	0	1	0.9	0.00028	*
Q7L5D6	GET4_HUMAN	GET4	327	36504.6	Golgi to ER traffic protein 4 homolog	0	0	0	1	3.7	1.1e-08	*
Q7L5N1	CSN6_HUMAN	COPS6	327	36163.8	COP9 signalosome complex subunit 6	1	2.1	0.00034	4	15.9	1.4e-09
Q7L5N7	PCAT2_HUMAN	LPCAT2	544	60208.4	Lysophosphatidylcholine acyltransferase 2	0	0	0	1	1.5	0.00043	*
Q7L775	EPMIP_HUMAN	EPM2AIP1	607	70370.2	EPM2A-interacting protein 1	0	0	0	1	3.5	3.6e-08	*
Q7LFL8	CXXC5_HUMAN	CXXC5	322	32977.7	CXXC-type zinc finger protein 5	0	0	0	3	12.7	3.7e-10	*
Q7RTS7	K2C74_HUMAN	KRT74	529	57865.9	Keratin, type II cytoskeletal 74	19	5.3	1.4e-09	6	5.1	1.8e-07
Q7RTV0	PHF5A_HUMAN	PHF5A	110	12405.6	PHD finger-like domain-containing protein 5A	0	0	0	1	11.8	1.1e-13	*
Q7Z2K6	ERMP1_HUMAN	ERMP1	904	100232	Endoplasmic reticulum metallopeptidase 1	0	0	0	2	2.7	1.1e-08	*
Q7Z2T5	TRM1L_HUMAN	TRMT1L	733	81748.1	TRMT1-like protein	0	0	0	3	12.1	2e-21	*
Q7Z2W4	ZCCHV_HUMAN	ZC3HAV1	902	101432	Zinc finger CCCH-type antiviral protein 1	0	0	0	1	1.6	2.5e-06	*
Q7Z2Z2	EFL1_HUMAN	EFL1	1120	125431	Elongation factor-like GTPase 1	0	0	0	2	3.1	1.7e-07	*
Q7Z3U7	MON2_HUMAN	MON2	1717	190361	Protein MON2 homolog	0	0	0	2	1.5	2.1e-06	*
Q7Z3Y7	K1C28_HUMAN	KRT28	464	50567.8	Keratin, type I cytoskeletal 28	9	5.4	4.6e-07	4	5.4	1e-06
Q7Z3Y8	K1C27_HUMAN	KRT27	459	49822.8	Keratin, type I cytoskeletal 27	6	3.9	4.6e-07	3	3.9	1e-06
Q7Z434	MAVS_HUMAN	MAVS	540	56528.6	Mitochondrial antiviral-signaling protein	0	0	0	5	18.3	2.1e-11	*
Q7Z478	DHX29_HUMAN	DHX29	1369	155237	ATP-dependent RNA helicase DHX29	0	0	0	2	0.9	7.9e-05	*
Q7Z4H3	HDDC2_HUMAN	HDDC2	204	23390.7	HD domain-containing protein 2	0	0	0	1	5.4	0.00011	*
Q7Z4W1	DCXR_HUMAN	DCXR	244	25913.3	L-xylulose reductase	0	0	0	3	18	1.1e-09	*
Q7Z569	BRAP_HUMAN	BRAP	592	67305.2	BRCA1-associated protein	0	0	0	1	2.9	8.3e-10	*
Q7Z5L9	I2BP2_HUMAN	IRF2BP2	587	61025.2	Interferon regulatory factor 2-binding protein 2	0	0	0	4	14.5	1.1e-14	*
Q7Z6E9	RBBP6_HUMAN	RBBP6	1792	201566	E3 ubiquitin-protein ligase RBBP6	0	0	0	1	0.9	4.4e-09	*
Q7Z6Z7	HUWE1_HUMAN	HUWE1	4374	481895	E3 ubiquitin-protein ligase HUWE1	0	0	0	4	1.6	2.7e-14	*
Q7Z739	YTHD3_HUMAN	YTHDF3	585	63861.8	YTH domain-containing family protein 3	0	0	0	2	2.7	2.6e-05	*
Q7Z794	K2C1B_HUMAN	KRT77	578	61901.9	Keratin, type II cytoskeletal 1b	12	16.1	3.9e-09	3	4.7	9.4e-09
Q7Z7E8	UB2Q1_HUMAN	UBE2Q1	422	46127.3	Ubiquitin-conjugating enzyme E2 Q1	0	0	0	1	2.6	2e-07	*
Q86SX6	GLRX5_HUMAN	GLRX5	157	16628	Glutaredoxin-related protein 5, mitochondrial	0	0	0	2	8.9	3.1e-14	*
Q86TJ2	TAD2B_HUMAN	TADA2B	420	48470.8	Transcriptional adapter 2-beta	1	1.7	3.5e-05	0	0	0
Q86TP1	PRUN1_HUMAN	PRUNE1	453	50200.1	Exopolyphosphatase PRUNE1	0	0	0	2	5.1	0.00017	*
Q86U42	PABP2_HUMAN	PABPN1	306	32749.3	Polyadenylate-binding protein 2	0	0	0	4	22.9	2.1e-15	*
Q86U90	YRDC_HUMAN	YRDC	279	29328.1	YrdC domain-containing protein, mitochondrial	0	0	0	2	10.4	2.4e-09	*
Q86UA1	PRP39_HUMAN	PRPF39	669	78430.4	Pre-mRNA-processing factor 39	0	0	0	1	2.2	1.2e-07	*
Q86UE4	LYRIC_HUMAN	MTDH	582	63837.4	Protein LYRIC	0	0	0	4	6.7	3.8e-12	*
Q86UP2	KTN1_HUMAN	KTN1	1357	156276	Kinectin	1	0.9	2.5e-06	0	0	0
Q86UV5	UBP48_HUMAN	USP48	1035	119033	Ubiquitin carboxyl-terminal hydrolase 48	0	0	0	2	2.5	4.9e-15	*
Q86UX7	URP2_HUMAN	FERMT3	667	75953.5	Fermitin family homolog 3	4	8.7	6.4e-11	12	24.6	3.8e-14
Q86VM9	ZCH18_HUMAN	ZC3H18	953	106379	Zinc finger CCCH domain-containing protein 18	0	0	0	7	13.4	7.1e-19	*
Q86VP1	TAXB1_HUMAN	TAX1BP1	789	90877.9	Tax1-binding protein 1	0	0	0	1	1.8	1.6e-05	*
Q86VP6	CAND1_HUMAN	CAND1	1230	136377	Cullin-associated NEDD8-dissociated protein 1	4	4.1	1.1e-08	27	23.7	7.6e-11
Q86VQ3	TXND2_HUMAN	TXNDC2	553	60404.6	Thioredoxin domain-containing protein 2	0	0	0	3	3.3	5.5e-07	*
Q86VR2	RETR3_HUMAN	RETREG3	466	51396.7	Reticulophagy regulator 3	0	0	0	1	3.2	2.3e-09	*
Q86VS8	HOOK3_HUMAN	HOOK3	718	83126.5	Protein Hook homolog 3	0	0	0	2	3.5	1.4e-09	*
Q86VX2	COMD7_HUMAN	COMMD7	200	22540.2	COMM domain-containing protein 7	0	0	0	1	3.5	0.00023	*
Q86WB0	NIPA_HUMAN	ZC3HC1	502	55262	Nuclear-interacting partner of ALK	0	0	0	1	3.4	1.5e-11	*
Q86X55	CARM1_HUMAN	CARM1	608	65854.3	Histone-arginine methyltransferase CARM1	0	0	0	1	5.9	8.4e-12	*
Q86X76	NIT1_HUMAN	NIT1	327	35896.8	Deaminated glutathione amidase	0	0	0	1	2.4	0.00064	*
Q86Y46	K2C73_HUMAN	KRT73	540	58923.8	Keratin, type II cytoskeletal 73	19	5.2	1.4e-09	6	5	1.8e-07
Q86Y56	DAAF5_HUMAN	DNAAF5	855	93522	Dynein assembly factor 5, axonemal	0	0	0	2	2.7	1.2e-06	*
Q86Y82	STX12_HUMAN	STX12	276	31642.2	Syntaxin-12	0	0	0	1	6.2	3.3e-08	*
Q86YP4	P66A_HUMAN	GATAD2A	633	68063.3	Transcriptional repressor p66-alpha	0	0	0	3	9	1.1e-06	*
Q86YZ3	HORN_HUMAN	HRNR	2850	282392	Hornerin	12	5.1	8.1e-16	4	2.5	6.5e-15
Q8IU81	I2BP1_HUMAN	IRF2BP1	584	61688.5	Interferon regulatory factor 2-binding protein 1	0	0	0	1	2.6	1.5e-07	*
Q8IUI8	CRLF3_HUMAN	CRLF3	442	49766.3	Cytokine receptor-like factor 3	0	0	0	1	3.2	2.9e-07	*
Q8IUR0	TPPC5_HUMAN	TRAPPC5	188	20783.2	Trafficking protein particle complex subunit 5	0	0	0	1	5.3	5.9e-06	*
Q8IV08	PLD3_HUMAN	PLD3	490	54705.8	Phospholipase D3	0	0	0	1	5.3	2.5e-12	*
Q8IV38	ANKY2_HUMAN	ANKMY2	441	49299.2	Ankyrin repeat and MYND domain-containing protein 2	0	0	0	2	5.4	4.7e-07	*
Q8IV48	ERI1_HUMAN	ERI1	349	40064.3	3'-5' exoribonuclease 1	0	0	0	1	4.3	3.5e-10	*
Q8IVD9	NUDC3_HUMAN	NUDCD3	361	40822.4	NudC domain-containing protein 3	0	0	0	1	6.4	2.4e-07	*
Q8IVI9	NOSTN_HUMAN	NOSTRIN	506	57660.1	Nostrin	0	0	0	1	2.8	1.5e-06	*
Q8IVM0	CCD50_HUMAN	CCDC50	306	35822.3	Coiled-coil domain-containing protein 50	0	0	0	1	5.9	7.5e-05	*
Q8IW75	SPA12_HUMAN	SERPINA12	414	47175.4	Serpin A12	1	2.2	0.00024	0	0	0
Q8IWS0	PHF6_HUMAN	PHF6	365	41290.9	PHD finger protein 6	0	0	0	2	6.3	0.00041	*
Q8IWX8	CHERP_HUMAN	CHERP	916	103703	Calcium homeostasis endoplasmic reticulum protein	0	0	0	1	1.2	8.7e-07	*
Q8IWZ3	ANKH1_HUMAN	ANKHD1	2542	269460	Ankyrin repeat and KH domain-containing protein 1	0	0	0	5	3.3	1.7e-17	*
Q8IXH7	NELFD_HUMAN	NELFCD	590	66247.2	Negative elongation factor C/D	0	0	0	2	4.6	1.5e-07	*
Q8IXI1	MIRO2_HUMAN	RHOT2	618	68118.4	Mitochondrial Rho GTPase 2	0	0	0	6	13.9	1.1e-15	*
Q8IXU6	S35F2_HUMAN	SLC35F2	374	41212.2	Solute carrier family 35 member F2	0	0	0	2	9.6	1.6e-12	*
Q8IY67	RAVR1_HUMAN	RAVER1	606	63877.6	Ribonucleoprotein PTB-binding 1	0	0	0	1	3.6	9.9e-07	*
Q8IYB3	SRRM1_HUMAN	SRRM1	904	102336	Serine/arginine repetitive matrix protein 1	2	2.7	1.3e-08	0	0	0
Q8IYB8	SUV3_HUMAN	SUPV3L1	786	87992	ATP-dependent RNA helicase SUPV3L1, mitochondrial	0	0	0	3	5.3	3.6e-08	*
Q8IYI6	EXOC8_HUMAN	EXOC8	725	81799.8	Exocyst complex component 8	0	0	0	1	1.5	8.7e-05	*
Q8IYM2	SLN12_HUMAN	SLFN12	578	66973.1	Schlafen family member 12	0	0	0	1	2.1	1.5e-05	*
Q8IYN2	TCAL8_HUMAN	TCEAL8	117	13616.2	Transcription elongation factor A protein-like 8	0	0	0	3	51.3	2.9e-09	*
Q8IZ69	TRM2A_HUMAN	TRMT2A	625	68726.2	tRNA (uracil-5-)-methyltransferase homolog A	0	0	0	1	1.6	7.8e-07	*
Q8IZ73	RUSD2_HUMAN	RPUSD2	545	61312	RNA pseudouridylate synthase domain-containing protein 2	0	0	0	1	3.9	7.4e-07	*
Q8IZ81	ELMD2_HUMAN	ELMOD2	293	34960.9	ELMO domain-containing protein 2	0	0	0	1	3.4	9.4e-05	*
Q8IZL8	PELP1_HUMAN	PELP1	1130	119701	Proline-, glutamic acid- and leucine-rich protein 1	0	0	0	1	0.9	1e-06	*
Q8IZV5	RDH10_HUMAN	RDH10	341	38087.8	Retinol dehydrogenase 10	0	0	0	1	5.3	0.00015	*
Q8N0U8	VKORL_HUMAN	VKORC1L1	176	19835.9	Vitamin K epoxide reductase complex subunit 1-like protein 1	0	0	0	2	10.8	3e-05	*
Q8N0X7	SPART_HUMAN	SPART	666	72833.6	Spartin	0	0	0	4	6.9	3.4e-09	*
Q8N163	CCAR2_HUMAN	CCAR2	923	102902	Cell cycle and apoptosis regulator protein 2	1	1.1	3.6e-06	13	19.6	4e-16
Q8N1F7	NUP93_HUMAN	NUP93	819	93489.1	Nuclear pore complex protein Nup93	1	1.5	1.8e-05	7	10.9	9.5e-19
Q8N1G2	CMTR1_HUMAN	CMTR1	835	95321.6	Cap-specific mRNA (nucleoside-2'-O-)-methyltransferase 1	0	0	0	1	1.9	5.4e-11	*
Q8N1G4	LRC47_HUMAN	LRRC47	583	63473.5	Leucine-rich repeat-containing protein 47	0	0	0	13	23	4e-15	*
Q8N1N4	K2C78_HUMAN	KRT78	520	56866.3	Keratin, type II cytoskeletal 78	24	23.8	3.5e-10	5	5.2	1.8e-07
Q8N2A0	CX062_HUMAN	LINC00269	174	18328.9	Putative uncharacterized protein encoded by LINC00269	1	15.5	0.0011	0	0	0
Q8N2F6	ARM10_HUMAN	ARMC10	343	37540.3	Armadillo repeat-containing protein 10	0	0	0	4	14.6	5.2e-12	*
Q8N3U4	STAG2_HUMAN	STAG2	1231	141328	Cohesin subunit SA-2	0	0	0	1	0.6	4e-05	*
Q8N3X1	FNBP4_HUMAN	FNBP4	1017	110267	Formin-binding protein 4	0	0	0	1	1.5	7.7e-11	*
Q8N490	PNKD_HUMAN	PNKD	385	42876.1	Probable hydrolase PNKD	0	0	0	1	3.9	0.00012	*
Q8N4Q1	MIA40_HUMAN	CHCHD4	142	15996.5	Mitochondrial intermembrane space import and assembly protein 40	1	9.9	5.4e-09	3	29.6	2e-18
Q8N4S0	CCD82_HUMAN	CCDC82	544	64002.6	Coiled-coil domain-containing protein 82	0	0	0	1	2.2	4e-07	*
Q8N543	OGFD1_HUMAN	OGFOD1	542	63246.7	Prolyl 3-hydroxylase OGFOD1	0	0	0	1	2.2	2.8e-09	*
Q8N5J2	MINY1_HUMAN	MINDY1	469	51778.5	Ubiquitin carboxyl-terminal hydrolase MINDY-1	0	0	0	1	2.8	3.2e-06	*
Q8N5K1	CISD2_HUMAN	CISD2	135	15278.3	CDGSH iron-sulfur domain-containing protein 2	0	0	0	3	25.2	3.6e-11	*
Q8N684	CPSF7_HUMAN	CPSF7	471	52050.5	Cleavage and polyadenylation specificity factor subunit 7	0	0	0	3	6.4	7e-05	*
Q8N6H7	ARFG2_HUMAN	ARFGAP2	521	56720.8	ADP-ribosylation factor GTPase-activating protein 2	0	0	0	4	8.8	9.1e-09	*
Q8N6R0	MET13_HUMAN	METTL13	699	78768.6	Methyltransferase-like protein 13	0	0	0	3	6	2.6e-09	*
Q8N6T3	ARFG1_HUMAN	ARFGAP1	406	44668.3	ADP-ribosylation factor GTPase-activating protein 1	0	0	0	4	15	3.8e-11	*
Q8N766	EMC1_HUMAN	EMC1	993	111760	ER membrane protein complex subunit 1	0	0	0	4	5.1	2.2e-08	*
Q8N7H5	PAF1_HUMAN	PAF1	531	59976.2	RNA polymerase II-associated factor 1 homolog	0	0	0	1	2.6	1.2e-06	*
Q8N983	RM43_HUMAN	MRPL43	215	23431	39S ribosomal protein L43, mitochondrial	0	0	0	1	5.1	0.0039	*
Q8N9N8	EIF1A_HUMAN	EIF1AD	165	19053.2	Probable RNA-binding protein EIF1AD	0	0	0	3	28.5	4.2e-11	*
Q8NAF0	ZN579_HUMAN	ZNF579	562	60509.8	Zinc finger protein 579	0	0	0	1	2.7	2.6e-12	*
Q8NB37	GALD1_HUMAN	GATD1	220	23297.8	Glutamine amidotransferase-like class 1 domain-containing protein 1	0	0	0	3	19.5	3e-11	*
Q8NBF2	NHLC2_HUMAN	NHLRC2	726	79444.3	NHL repeat-containing protein 2	0	0	0	1	1.9	7.5e-09	*
Q8NBF6	AVL9_HUMAN	AVL9	648	71948	Late secretory pathway protein AVL9 homolog	0	0	0	1	1.5	0.00036	*
Q8NBI5	S43A3_HUMAN	SLC43A3	491	54529.4	Solute carrier family 43 member 3	0	0	0	2	2.6	7.2e-06	*
Q8NBJ5	GT251_HUMAN	COLGALT1	622	71636.7	Procollagen galactosyltransferase 1	0	0	0	1	1.4	0.00067	*
Q8NBN7	RDH13_HUMAN	RDH13	331	35932.5	Retinol dehydrogenase 13	0	0	0	4	14.2	2.8e-12	*
Q8NBQ5	DHB11_HUMAN	HSD17B11	300	32936.1	Estradiol 17-beta-dehydrogenase 11	1	5	9.4e-10	4	16.3	2.6e-12
Q8NBS9	TXND5_HUMAN	TXNDC5	432	47629.3	Thioredoxin domain-containing protein 5	4	10.4	4.1e-12	9	16.9	4.5e-14
Q8NBU5	ATAD1_HUMAN	ATAD1	361	40744.4	ATPase family AAA domain-containing protein 1	0	0	0	1	3.9	2.5e-06	*
Q8NBX0	SCPDL_HUMAN	SCCPDH	429	47151.8	Saccharopine dehydrogenase-like oxidoreductase	0	0	0	2	4.9	4.8e-07	*
Q8NC42	RN149_HUMAN	RNF149	400	43164.9	E3 ubiquitin-protein ligase RNF149	0	0	0	1	6.2	3.8e-05	*
Q8NC51	PAIRB_HUMAN	SERBP1	408	44965.7	Plasminogen activator inhibitor 1 RNA-binding protein	3	6.4	4.6e-12	9	12.7	8.4e-10
Q8NCA5	FA98A_HUMAN	FAM98A	519	55401.2	Protein FAM98A	0	0	0	1	2.9	4.8e-06	*
Q8NCM2	KCNH5_HUMAN	KCNH5	988	111878	Potassium voltage-gated channel subfamily H member 5	0	0	0	1	0.7	0.00092	*
Q8NCW5	NNRE_HUMAN	NAXE	288	31674.9	NAD(P)H-hydrate epimerase	0	0	0	2	6.2	4.3e-12	*
Q8NDC0	MISSL_HUMAN	MAPK1IP1L	245	24269.4	MAPK-interacting and spindle-stabilizing protein-like	0	0	0	1	7.3	5.4e-12	*
Q8NE71	ABCF1_HUMAN	ABCF1	845	95926.5	ATP-binding cassette sub-family F member 1	0	0	0	7	7.3	8.3e-12	*
Q8NEC7	GSTCD_HUMAN	GSTCD	633	71079.5	Glutathione S-transferase C-terminal domain-containing protein	0	0	0	1	2.8	2.6e-06	*
Q8NEY8	PPHLN_HUMAN	PPHLN1	458	52737.5	Periphilin-1	0	0	0	1	2.8	0.00018	*
Q8NFC6	BD1L1_HUMAN	BOD1L1	3051	330469	Biorientation of chromosomes in cell division protein 1-like 1	0	0	0	1	0.5	7.1e-13	*
Q8NFF5	FAD1_HUMAN	FLAD1	587	65266.1	FAD synthase	0	0	0	1	1.2	1.5e-05	*
Q8NFH3	NUP43_HUMAN	NUP43	380	42151.2	Nucleoporin Nup43	0	0	0	1	2.6	0.002	*
Q8NFH4	NUP37_HUMAN	NUP37	326	36707.9	Nucleoporin Nup37	0	0	0	2	8.3	2.6e-15	*
Q8NFQ8	TOIP2_HUMAN	TOR1AIP2	470	51263.7	Torsin-1A-interacting protein 2	0	0	0	5	18.3	6.8e-22	*
Q8NFT6	DBF4B_HUMAN	DBF4B	615	67243.3	Protein DBF4 homolog B	1	1.6	0.00084	0	0	0
Q8NFW8	NEUA_HUMAN	CMAS	434	48379.7	N-acylneuraminate cytidylyltransferase	0	0	0	3	8.8	5.6e-08	*
Q8NHG7	SVIP_HUMAN	SVIP	77	8442.8	Small VCP/p97-interacting protein	0	0	0	1	14.3	4.7e-06	*
Q8NHH9	ATLA2_HUMAN	ATL2	583	66229.8	Atlastin-2	0	0	0	1	1.7	5.7e-06	*
Q8NI27	THOC2_HUMAN	THOC2	1593	182776	THO complex subunit 2	0	0	0	2	1.7	9.9e-08	*
Q8NI51	CTCFL_HUMAN	CTCFL	663	75747.8	Transcriptional repressor CTCFL	0	0	0	1	2.3	5.7e-08	*
Q8TAA5	GRPE2_HUMAN	GRPEL2	225	25431.5	GrpE protein homolog 2, mitochondrial	0	0	0	1	4.9	4.2e-05	*
Q8TAC1	RFESD_HUMAN	RFESD	157	17762.2	Rieske domain-containing protein	0	0	0	1	7.6	5.9e-07	*
Q8TAG9	EXOC6_HUMAN	EXOC6	804	93723.2	Exocyst complex component 6	0	0	0	1	2	8.3e-09	*
Q8TAP8	PPR35_HUMAN	PPP1R35	253	27953.3	Protein phosphatase 1 regulatory subunit 35	0	0	0	1	8.7	5.8e-06	*
Q8TAT6	NPL4_HUMAN	NPLOC4	608	68120.8	Nuclear protein localization protein 4 homolog	0	0	0	3	7.4	8.9e-13	*
Q8TB52	FBX30_HUMAN	FBXO30	745	82305.1	F-box only protein 30	0	0	0	1	1.9	3.2e-09	*
Q8TB72	PUM2_HUMAN	PUM2	1066	114217	Pumilio homolog 2	0	0	0	1	0.9	1.5e-06	*
Q8TBQ9	KISHA_HUMAN	TMEM167A	72	8059.9	Protein kish-A	0	0	0	1	12.5	0.0015	*
Q8TBX8	PI42C_HUMAN	PIP4K2C	421	47300.3	Phosphatidylinositol 5-phosphate 4-kinase type-2 gamma	0	0	0	1	4	2.5e-11	*
Q8TC07	TBC15_HUMAN	TBC1D15	691	79491.4	TBC1 domain family member 15	0	0	0	1	2.2	4.4e-05	*
Q8TC12	RDH11_HUMAN	RDH11	318	35386.5	Retinol dehydrogenase 11	0	0	0	2	9.1	1.8e-12	*
Q8TCJ2	STT3B_HUMAN	STT3B	826	93675.1	Dolichyl-diphosphooligosaccharide--protein glycosyltransferase subunit STT3B	0	0	0	3	5.7	3.1e-09	*
Q8TCT9	HM13_HUMAN	HM13	377	41488.7	Minor histocompatibility antigen H13	0	0	0	10	16.4	5.2e-17	*
Q8TDD1	DDX54_HUMAN	DDX54	881	98595.6	ATP-dependent RNA helicase DDX54	0	0	0	1	0.9	0.00016	*
Q8TDH9	BL1S5_HUMAN	BLOC1S5	187	21609.7	Biogenesis of lysosome-related organelles complex 1 subunit 5	0	0	0	1	11.2	1.8e-08	*
Q8TDP1	RNH2C_HUMAN	RNASEH2C	164	17840.3	Ribonuclease H2 subunit C	0	0	0	1	8.5	4.2e-12	*
Q8TE02	ELP5_HUMAN	ELP5	316	34841.5	Elongator complex protein 5	0	0	0	1	4.1	1e-05	*
Q8TEA8	DTD1_HUMAN	DTD1	209	23423.7	D-aminoacyl-tRNA deacylase 1	0	0	0	1	7.7	5.6e-07	*
Q8TEM1	PO210_HUMAN	NUP210	1887	205113	Nuclear pore membrane glycoprotein 210	0	0	0	5	4.5	7.9e-08	*
Q8TEX9	IPO4_HUMAN	IPO4	1081	118716	Importin-4	1	1	5.3e-10	21	16.2	2.6e-12
Q8TF01	PNISR_HUMAN	PNISR	805	92577.5	Arginine/serine-rich protein PNISR	0	0	0	1	1	2.9e-05	*
Q8TF05	PP4R1_HUMAN	PPP4R1	950	107005	Serine/threonine-protein phosphatase 4 regulatory subunit 1	0	0	0	3	2.2	1.1e-07	*
Q8TF72	SHRM3_HUMAN	SHROOM3	1996	216859	Protein Shroom3	1	0.5	6.7e-05	0	0	0
Q8WU76	SCFD2_HUMAN	SCFD2	684	75127.8	Sec1 family domain-containing protein 2	0	0	0	1	1.6	2.7e-07	*
Q8WU79	SMAP2_HUMAN	SMAP2	429	46786.4	Stromal membrane-associated protein 2	0	0	0	2	7	4.6e-07	*
Q8WU90	ZC3HF_HUMAN	ZC3H15	426	48602.9	Zinc finger CCCH domain-containing protein 15	0	0	0	4	14.1	1.9e-12	*
Q8WUA2	PPIL4_HUMAN	PPIL4	492	57225.6	Peptidyl-prolyl cis-trans isomerase-like 4	0	0	0	1	2.6	4e-08	*
Q8WUD4	CCD12_HUMAN	CCDC12	166	19180.9	Coiled-coil domain-containing protein 12	0	0	0	1	6	4.8e-08	*
Q8WUE5	CT55_HUMAN	CT55	264	29052.3	Cancer/testis antigen 55	0	0	0	1	3	0.00018	*
Q8WUK0	PTPM1_HUMAN	PTPMT1	201	22843.8	Phosphatidylglycerophosphatase and protein-tyrosine phosphatase 1	0	0	0	1	6.5	1.9e-05	*
Q8WUM4	PDC6I_HUMAN	PDCD6IP	868	96024	Programmed cell death 6-interacting protein	3	4.3	7.2e-12	28	33.3	5.9e-21
Q8WUM9	S20A1_HUMAN	SLC20A1	679	73700.4	Sodium-dependent phosphate transporter 1	0	0	0	1	1.5	9.9e-09	*
Q8WUX1	S38A5_HUMAN	SLC38A5	472	51458	Sodium-coupled neutral amino acid transporter 5	0	0	0	2	5.7	1.7e-07	*
Q8WV19	SFT2A_HUMAN	SFT2D1	159	17804.6	Vesicle transport protein SFT2A	0	0	0	1	17	1.1e-13	*
Q8WVC0	LEO1_HUMAN	LEO1	666	75404.6	RNA polymerase-associated protein LEO1	0	0	0	1	2.7	7.8e-13	*
Q8WVJ2	NUDC2_HUMAN	NUDCD2	157	17676	NudC domain-containing protein 2	1	6.4	0.00073	3	29.3	2e-13
Q8WVK2	SNR27_HUMAN	SNRNP27	155	18860.3	U4/U6.U5 small nuclear ribonucleoprotein 27 kDa protein	1	7.1	1.8e-09	0	0	0
Q8WVM8	SCFD1_HUMAN	SCFD1	642	72380.5	Sec1 family domain-containing protein 1	0	0	0	5	8.9	9.1e-14	*
Q8WVT3	TPC12_HUMAN	TRAPPC12	735	79375.8	Trafficking protein particle complex subunit 12	0	0	0	1	1.8	1.2e-08	*
Q8WVV4	POF1B_HUMAN	POF1B	589	68065.6	Protein POF1B	2	3.4	6.7e-06	0	0	0
Q8WVV9	HNRLL_HUMAN	HNRNPLL	542	60083.7	Heterogeneous nuclear ribonucleoprotein L-like	0	0	0	2	5	7.6e-10	*
Q8WW01	SEN15_HUMAN	TSEN15	171	18641.4	tRNA-splicing endonuclease subunit Sen15	0	0	0	1	9.4	3.2e-05	*
Q8WW12	PCNP_HUMAN	PCNP	178	18925	PEST proteolytic signal-containing nuclear protein	0	0	0	2	17.4	1.9e-10	*
Q8WW33	GTSF1_HUMAN	GTSF1	167	19266.6	Gametocyte-specific factor 1	0	0	0	2	10.2	0.00014	*
Q8WWK9	CKAP2_HUMAN	CKAP2	683	76987.3	Cytoskeleton-associated protein 2	0	0	0	1	1.9	1.8e-09	*
Q8WWM7	ATX2L_HUMAN	ATXN2L	1075	113374	Ataxin-2-like protein	0	0	0	8	10	6.7e-16	*
Q8WWY3	PRP31_HUMAN	PRPF31	499	55456.5	U4/U6 small nuclear ribonucleoprotein Prp31	0	0	0	3	6.8	4.4e-07	*
Q8WWY7	WFD12_HUMAN	WFDC12	111	12050	WAP four-disulfide core domain protein 12	1	14.4	3.4e-07	0	0	0
Q8WX92	NELFB_HUMAN	NELFB	580	65698	Negative elongation factor B	0	0	0	3	6.6	3.4e-10	*
Q8WXE1	ATRIP_HUMAN	ATRIP	791	85838.5	ATR-interacting protein	1	1.4	0.00044	1	1.4	2.5e-05
Q8WXI9	P66B_HUMAN	GATAD2B	593	65261.3	Transcriptional repressor p66-beta	0	0	0	2	5.4	1.8e-10	*
Q8WXX5	DNJC9_HUMAN	DNAJC9	260	29910	DnaJ homolog subfamily C member 9	0	0	0	5	23.5	5.4e-17	*
Q8WYA6	CTBL1_HUMAN	CTNNBL1	563	65173.9	Beta-catenin-like protein 1	0	0	0	1	1.4	3e-05	*
Q8WZA0	LZIC_HUMAN	LZIC	190	21494.7	Protein LZIC	0	0	0	1	4.2	7.1e-05	*
Q8WZA9	IRGQ_HUMAN	IRGQ	623	62717.8	Immunity-related GTPase family Q protein	0	0	0	1	2.4	1.1e-17	*
Q92499	DDX1_HUMAN	DDX1	740	82432.9	ATP-dependent RNA helicase DDX1	2	3.4	1.6e-09	18	25.1	3e-13
Q92520	FAM3C_HUMAN	FAM3C	227	24680.7	Protein FAM3C	0	0	0	1	7	7.4e-11	*
Q92522	H1X_HUMAN	H1FX	213	22487.3	Histone H1x	0	0	0	2	13.6	2.9e-08	*
Q92530	PSMF1_HUMAN	PSMF1	271	29817	Proteasome inhibitor PI31 subunit	0	0	0	1	4.4	8.3e-08	*
Q92544	TM9S4_HUMAN	TM9SF4	642	74519.5	Transmembrane 9 superfamily member 4	0	0	0	1	1.4	0.00047	*
Q92552	RT27_HUMAN	MRPS27	414	47611.8	28S ribosomal protein S27, mitochondrial	0	0	0	3	8.9	1.2e-14	*
Q92572	AP3S1_HUMAN	AP3S1	193	21732.3	AP-3 complex subunit sigma-1	0	0	0	1	7.8	2e-08	*
Q92598	HS105_HUMAN	HSPH1	858	96865.8	Heat shock protein 105 kDa	2	2.7	3.4e-07	32	32.1	2.5e-14
Q92616	GCN1_HUMAN	GCN1	2671	292761	eIF-2-alpha kinase activator GCN1	0	0	0	39	16.4	4.2e-17	*
Q92621	NU205_HUMAN	NUP205	2012	227924	Nuclear pore complex protein Nup205	0	0	0	1	0.7	1e-08	*
Q92665	RT31_HUMAN	MRPS31	395	45318.8	28S ribosomal protein S31, mitochondrial	0	0	0	2	6.1	5.3e-05	*
Q92685	ALG3_HUMAN	ALG3	438	50126.9	Dol-P-Man:Man(5)GlcNAc(2)-PP-Dol alpha-1,3-mannosyltransferase	0	0	0	1	2.3	0.00024	*
Q92688	AN32B_HUMAN	ANP32B	251	28787.9	Acidic leucine-rich nuclear phosphoprotein 32 family member B	2	10.8	2.7e-15	6	15.1	2.9e-09
Q92692	NECT2_HUMAN	NECTIN2	538	57742.5	Nectin-2	0	0	0	1	1.9	4.4e-05	*
Q92733	PRCC_HUMAN	PRCC	491	52418.2	Proline-rich protein PRCC	0	0	0	1	4.3	4.9e-11	*
Q92734	TFG_HUMAN	TFG	400	43448.3	Protein TFG	0	0	0	4	15	1.5e-10	*
[truncated: 779 more rows]

## Sheet: Dde_Trial_1
Supplemental Table S1
Trial 1 with Dde biotin-azide cleavable linker												(*) 1566
1933 proteins identified												detected
						PBS-treated			OPP-treated			only in
Acc #	UniProt ID	Gene	Protein Length	Protein MW	Protein Name	Peptide Count	% Coverage	Best Expect Val	Peptide Count	% Coverage	Best Expect Val	OPP-treated
A0AVT1	UBA6_HUMAN	UBA6	1052	117971	Ubiquitin-like modifier-activating enzyme 6	0	0	0	4	5.2	9.9e-08	*
A0MZ66	SHOT1_HUMAN	SHTN1	631	71640.5	Shootin-1	0	0	0	1	1.6	0.00083	*
A4D126	ISPD_HUMAN	ISPD	451	49873.1	D-ribitol-5-phosphate cytidylyltransferase	0	0	0	1	2.2	0.00043	*
A6NDU8	CE051_HUMAN	C5orf51	294	33620.7	UPF0600 protein C5orf51	0	0	0	1	3.4	9.7e-06	*
B2RUZ4	SMIM1_HUMAN	SMIM1	78	8749.2	Small integral membrane protein 1	0	0	0	2	20.5	4.3e-09	*
B5MCY1	TDR15_HUMAN	TDRD15	1934	221724	Tudor domain-containing protein 15	0	0	0	1	0.5	0.0058	*
C9J7I0	UMAD1_HUMAN	UMAD1	102	11180.4	UBAP1-MVB12-associated (UMA)-domain containing protein 1	0	0	0	1	13.7	4.6e-06	*
E9PRG8	CK098_HUMAN	C11orf98	122	13798.2	Uncharacterized protein C11orf98	1	6.6	0.00059	0	0	0
L0R6Q1	S35U4_HUMAN	SLC35A4	103	11132.9	SLC35A4 upstream open reading frame protein	0	0	0	2	9.7	6.3e-05	*
O00116	ADAS_HUMAN	AGPS	658	72912.5	Alkyldihydroxyacetonephosphate synthase, peroxisomal	0	0	0	1	2	6.9e-11	*
O00139	KIF2A_HUMAN	KIF2A	706	79955.2	Kinesin-like protein KIF2A	0	0	0	1	1.6	1.3e-06	*
O00148	DX39A_HUMAN	DDX39A	427	49130	ATP-dependent RNA helicase DDX39A	0	0	0	4	9.1	9.7e-09	*
O00151	PDLI1_HUMAN	PDLIM1	329	36072	PDZ and LIM domain protein 1	0	0	0	4	12.5	6.1e-11	*
O00161	SNP23_HUMAN	SNAP23	211	23354.3	Synaptosomal-associated protein 23	0	0	0	19	26.1	9.7e-12	*
O00193	SMAP_HUMAN	SMAP	183	20332.7	Small acidic protein	0	0	0	11	21.3	2e-18	*
O00231	PSD11_HUMAN	PSMD11	422	47464.2	26S proteasome non-ATPase regulatory subunit 11	0	0	0	3	7.6	5e-08	*
O00232	PSD12_HUMAN	PSMD12	456	52904.9	26S proteasome non-ATPase regulatory subunit 12	0	0	0	4	5.3	2.6e-10	*
O00233	PSMD9_HUMAN	PSMD9	223	24682	26S proteasome non-ATPase regulatory subunit 9	0	0	0	1	4.5	5.4e-05	*
O00257	CBX4_HUMAN	CBX4	560	61368	E3 SUMO-protein ligase CBX4	0	0	0	1	3.2	7.2e-09	*
O00264	PGRC1_HUMAN	PGRMC1	195	21671.3	Membrane-associated progesterone receptor component 1	0	0	0	11	18.5	2.5e-18	*
O00267	SPT5H_HUMAN	SUPT5H	1087	121001	Transcription elongation factor SPT5	0	0	0	5	2.8	1.2e-20	*
O00273	DFFA_HUMAN	DFFA	331	36522.2	DNA fragmentation factor subunit alpha	0	0	0	2	8.2	1.2e-12	*
O00299	CLIC1_HUMAN	CLIC1	241	26923	Chloride intracellular channel protein 1	3	13.7	6.3e-06	27	33.6	3.1e-13
O00308	WWP2_HUMAN	WWP2	870	98912.9	NEDD4-like E3 ubiquitin-protein ligase WWP2	0	0	0	2	2.9	8.2e-05	*
O00399	DCTN6_HUMAN	DCTN6	190	20747.2	Dynactin subunit 6	0	0	0	1	5.3	2.1e-05	*
O00410	IPO5_HUMAN	IPO5	1097	123631	Importin-5	0	0	0	17	5.3	3.2e-13	*
O00411	RPOM_HUMAN	POLRMT	1230	138622	DNA-directed RNA polymerase, mitochondrial	0	0	0	1	0.7	6.2e-06	*
O00425	IF2B3_HUMAN	IGF2BP3	579	63705.6	Insulin-like growth factor 2 mRNA-binding protein 3	0	0	0	1	1.7	1.1e-05	*
O00461	GOLI4_HUMAN	GOLIM4	696	81880.9	Golgi integral membrane protein 4	0	0	0	2	3	9.6e-05	*
O00507	USP9Y_HUMAN	USP9Y	2555	291080	Probable ubiquitin carboxyl-terminal hydrolase FAF-Y	0	0	0	2	0.9	4.4e-09	*
O00512	BCL9_HUMAN	BCL9	1426	149291	B-cell CLL/lymphoma 9 protein	0	0	0	1	1.2	0.00065	*
O00571	DDX3X_HUMAN	DDX3X	662	73244	ATP-dependent RNA helicase DDX3X	0	0	0	1	1.7	2.6e-05	*
O14497	ARI1A_HUMAN	ARID1A	2285	242047	AT-rich interactive domain-containing protein 1A	0	0	0	8	1.5	7e-14	*
O14545	TRAD1_HUMAN	TRAFD1	582	64841.6	TRAF-type zinc finger domain-containing protein 1	0	0	0	7	5.5	1.5e-08	*
O14647	CHD2_HUMAN	CHD2	1828	211345	Chromodomain-helicase-DNA-binding protein 2	0	0	0	2	0.5	3e-05	*
O14744	ANM5_HUMAN	PRMT5	637	72684.5	Protein arginine N-methyltransferase 5	1	2	7.9e-05	2	3.3	1.7e-05
O14745	NHRF1_HUMAN	SLC9A3R1	358	38868.7	Na(+)/H(+) exchange regulatory cofactor NHE-RF1	0	0	0	9	22.6	8.9e-18	*
O14773	TPP1_HUMAN	TPP1	563	61248.4	Tripeptidyl-peptidase 1	0	0	0	1	1.2	0.00034	*
O14818	PSA7_HUMAN	PSMA7	248	27887.1	Proteasome subunit alpha type-7	0	0	0	2	9.7	8.3e-08	*
O14828	SCAM3_HUMAN	SCAMP3	347	38287.3	Secretory carrier-associated membrane protein 3	0	0	0	6	9.5	4.8e-09	*
O14929	HAT1_HUMAN	HAT1	419	49513	Histone acetyltransferase type B catalytic subunit	0	0	0	3	6	6.2e-14	*
O14949	QCR8_HUMAN	UQCRQ	82	9906.5	Cytochrome b-c1 complex subunit 8	1	8.5	0.0013	2	8.5	0.0028
O14950	ML12B_HUMAN	MYL12B	172	19779.3	Myosin regulatory light chain 12B	0	0	0	2	12.2	2e-05	*
O14974	MYPT1_HUMAN	PPP1R12A	1030	115282	Protein phosphatase 1 regulatory subunit 12A	0	0	0	1	1	0.00027	*
O14980	XPO1_HUMAN	XPO1	1071	123387	Exportin-1	0	0	0	3	1.8	3.5e-10	*
O15014	ZN609_HUMAN	ZNF609	1411	151192	Zinc finger protein 609	0	0	0	1	0.7	0.00011	*
O15042	SR140_HUMAN	U2SURP	1029	118293	U2 snRNP-associated SURP motif-containing protein	1	0.9	2.2e-06	1	1.2	1.9e-06
O15062	ZBTB5_HUMAN	ZBTB5	677	74278.6	Zinc finger and BTB domain-containing protein 5	0	0	0	1	1.6	0.00049	*
O15067	PUR4_HUMAN	PFAS	1338	144736	Phosphoribosylformylglycinamidine synthase	0	0	0	1	0.8	5.3e-10	*
O15078	CE290_HUMAN	CEP290	2479	290388	Centrosomal protein of 290 kDa	0	0	0	1	0.4	0.00044	*
O15118	NPC1_HUMAN	NPC1	1278	142168	Niemann-Pick C1 protein	0	0	0	1	0.9	5.2e-05	*
O15127	SCAM2_HUMAN	SCAMP2	329	36649.2	Secretory carrier-associated membrane protein 2	0	0	0	3	6.4	1.7e-08	*
O15144	ARPC2_HUMAN	ARPC2	300	34333.3	Actin-related protein 2/3 complex subunit 2	0	0	0	1	3.3	9.1e-09	*
O15151	MDM4_HUMAN	MDM4	490	54864.8	Protein Mdm4	0	0	0	1	3.1	3.4e-09	*
O15162	PLS1_HUMAN	PLSCR1	318	35049.4	Phospholipid scramblase 1	0	0	0	1	3.1	2.8e-05	*
O15164	TIF1A_HUMAN	TRIM24	1050	116832	Transcription intermediary factor 1-alpha	0	0	0	6	4.5	5.2e-18	*
O15173	PGRC2_HUMAN	PGRMC2	223	23818.6	Membrane-associated progesterone receptor component 2	0	0	0	1	8.5	7.4e-09	*
O15226	NKRF_HUMAN	NKRF	690	77673.6	NF-kappa-B-repressing factor	0	0	0	1	1.9	9.8e-07	*
O15234	CASC3_HUMAN	CASC3	703	76278.6	Protein CASC3	0	0	0	7	10.1	1.1e-19	*
O15240	VGF_HUMAN	VGF	615	67258.4	Neurosecretory protein VGF	0	0	0	2	3.7	1.1e-07	*
O15243	OBRG_HUMAN	LEPROT	131	14253.9	Leptin receptor gene-related protein	0	0	0	1	9.9	3.6e-12	*
O15320	CTGE5_HUMAN	CTAGE5	804	90997.1	Endoplasmic reticulum export factor CTAGE5	0	0	0	1	1.7	4.4e-14	*
O15355	PPM1G_HUMAN	PPM1G	546	59272.1	Protein phosphatase 1G	2	2.9	3.5e-05	18	14.7	1.9e-18
O15372	EIF3H_HUMAN	EIF3H	352	39930.7	Eukaryotic translation initiation factor 3 subunit H	0	0	0	1	5.4	5.9e-11	*
O15400	STX7_HUMAN	STX7	261	29815.8	Syntaxin-7	0	0	0	6	19.9	4.4e-10	*
O15479	MAGB2_HUMAN	MAGEB2	319	35277.3	Melanoma-associated antigen B2	0	0	0	6	5	9.9e-13	*
O15498	YKT6_HUMAN	YKT6	198	22417.8	Synaptobrevin homolog YKT6	0	0	0	1	4.5	2e-05	*
O15534	PER1_HUMAN	PER1	1290	136213	Period circadian protein homolog 1	0	0	0	1	0.9	0.00025	*
O15541	R113A_HUMAN	RNF113A	343	38787.5	RING finger protein 113A	0	0	0	2	9.3	2.7e-08	*
O43159	RRP8_HUMAN	RRP8	456	50715.2	Ribosomal RNA-processing protein 8	0	0	0	2	5.9	6e-13	*
O43164	PJA2_HUMAN	PJA2	708	78214.8	E3 ubiquitin-protein ligase Praja-2	0	0	0	2	3.8	8.5e-12	*
O43169	CYB5B_HUMAN	CYB5B	146	16332.3	Cytochrome b5 type B	0	0	0	2	8.2	2.4e-10	*
O43175	SERA_HUMAN	PHGDH	533	56651	D-3-phosphoglycerate dehydrogenase	0	0	0	1	2.1	2.3e-05	*
O43237	DC1L2_HUMAN	DYNC1LI2	492	54099.7	Cytoplasmic dynein 1 light intermediate chain 2	0	0	0	1	3.3	0.00024	*
O43242	PSMD3_HUMAN	PSMD3	534	60978.1	26S proteasome non-ATPase regulatory subunit 3	0	0	0	1	1.5	0.0032	*
O43290	SNUT1_HUMAN	SART1	800	90255.5	U4/U6.U5 tri-snRNP-associated protein 1	3	4.5	1.6e-11	7	5.9	8e-14
O43309	ZSC12_HUMAN	ZSCAN12	604	70223.1	Zinc finger and SCAN domain-containing protein 12	0	0	0	2	4.8	3.1e-11	*
O43396	TXNL1_HUMAN	TXNL1	289	32251.6	Thioredoxin-like protein 1	0	0	0	8	21.8	6.6e-10	*
O43399	TPD54_HUMAN	TPD52L2	206	22237.9	Tumor protein D54	0	0	0	10	23.8	7.1e-15	*
O43488	ARK72_HUMAN	AKR7A2	359	39589.3	Aflatoxin B1 aldehyde reductase member 2	0	0	0	1	2.2	0.0069	*
O43491	E41L2_HUMAN	EPB41L2	1005	112589	Band 4.1-like protein 2	0	0	0	8	8.3	3.2e-14	*
O43493	TGON2_HUMAN	TGOLN2	480	51113.2	Trans-Golgi network integral membrane protein 2	0	0	0	11	20.4	8.9e-17	*
O43583	DENR_HUMAN	DENR	198	22092.2	Density-regulated protein	2	16.2	3.8e-09	8	20.2	8.8e-16
O43598	DNPH1_HUMAN	DNPH1	174	19108.6	2'-deoxynucleoside 5'-phosphate N-hydrolase 1	0	0	0	4	15.5	7.7e-11	*
O43617	TPPC3_HUMAN	TRAPPC3	180	20274.3	Trafficking protein particle complex subunit 3	0	0	0	3	10	2.7e-09	*
O43665	RGS10_HUMAN	RGS10	173	20235.9	Regulator of G-protein signaling 10	0	0	0	1	6.9	3.4e-06	*
O43670	ZN207_HUMAN	ZNF207	478	50751	BUB3-interacting and GLEBS motif-containing protein ZNF207	0	0	0	2	2.7	2.8e-05	*
O43681	ASNA_HUMAN	ASNA1	348	38793.2	ATPase ASNA1	0	0	0	1	3.7	2.2e-07	*
O43684	BUB3_HUMAN	BUB3	328	37155.1	Mitotic checkpoint protein BUB3	0	0	0	6	12.2	2.4e-12	*
O43707	ACTN4_HUMAN	ACTN4	911	104855	Alpha-actinin-4	2	1.8	4.8e-05	25	15.6	4.5e-11
O43719	HTSF1_HUMAN	HTATSF1	755	85853.5	HIV Tat-specific factor 1	0	0	0	7	9.1	4.3e-17	*
O43760	SNG2_HUMAN	SYNGR2	224	24810.3	Synaptogyrin-2	1	4.5	1.3e-11	6	12.5	6.6e-09
O43765	SGTA_HUMAN	SGTA	313	34063.4	Small glutamine-rich tetratricopeptide repeat-containing protein alpha	0	0	0	26	14.4	1.3e-25	*
O43768	ENSA_HUMAN	ENSA	121	13389.1	Alpha-endosulfine	0	0	0	7	19.8	1.3e-15	*
O43776	SYNC_HUMAN	NARS	548	62943.5	Asparagine--tRNA ligase, cytoplasmic	0	0	0	4	4.2	1.3e-06	*
O43781	DYRK3_HUMAN	DYRK3	588	65714.3	Dual specificity tyrosine-phosphorylation-regulated kinase 3	0	0	0	1	2.4	4.2e-11	*
O43847	NRDC_HUMAN	NRDC	1150	131573	Nardilysin	0	0	0	7	3.1	3.2e-07	*
O43852	CALU_HUMAN	CALU	315	37107.1	Calumenin	0	0	0	4	3.5	1.8e-08	*
O60216	RAD21_HUMAN	RAD21	631	71690.1	Double-strand-break repair protein rad21 homolog	0	0	0	2	3.6	1.1e-07	*
O60231	DHX16_HUMAN	DHX16	1041	119265	Putative pre-mRNA-splicing factor ATP-dependent RNA helicase DHX16	0	0	0	3	2.3	2.7e-09	*
O60234	GMFG_HUMAN	GMFG	142	16801.5	Glia maturation factor gamma	0	0	0	1	12	1.4e-08	*
O60239	3BP5_HUMAN	SH3BP5	455	50425.5	SH3 domain-binding protein 5	0	0	0	2	6.6	2e-10	*
O60264	SMCA5_HUMAN	SMARCA5	1052	121906	SWI/SNF-related matrix-associated actin-dependent regulator of chromatin subfamily A member 5	0	0	0	9	4.4	1.7e-10	*
O60271	JIP4_HUMAN	SPAG9	1321	146207	C-Jun-amino-terminal kinase-interacting protein 4	0	0	0	4	3.9	7.6e-13	*
O60299	LZTS3_HUMAN	LZTS3	673	71791.4	Leucine zipper putative tumor suppressor 3	0	0	0	1	1.5	0.0011	*
O60313	OPA1_HUMAN	OPA1	960	111632	Dynamin-like 120 kDa protein, mitochondrial	0	0	0	1	1.1	2.9e-05	*
O60341	KDM1A_HUMAN	KDM1A	852	92903.4	Lysine-specific histone demethylase 1A	0	0	0	7	8.6	3.6e-13	*
O60361	NDK8_HUMAN	NME2P1	137	15529.2	Putative nucleoside diphosphate kinase	0	0	0	1	6.6	2.7e-05	*
O60437	PEPL_HUMAN	PPL	1756	204748	Periplakin	1	0.7	1.6e-07	0	0	0
O60502	OGA_HUMAN	MGEA5	916	102916	Protein O-GlcNAcase	0	0	0	5	5.9	3.5e-13	*
O60610	DIAP1_HUMAN	DIAPH1	1272	141349	Protein diaphanous homolog 1	0	0	0	7	3.3	5.5e-15	*
O60613	SEP15_HUMAN	SELENOF	162	17790.6	Selenoprotein F	0	0	0	1	7.4	3.2e-06	*
O60664	PLIN3_HUMAN	PLIN3	434	47075.4	Perilipin-3	0	0	0	13	19.6	1.2e-14	*
O60678	ANM3_HUMAN	PRMT3	531	59876.7	Protein arginine N-methyltransferase 3	0	0	0	1	2.3	3.8e-08	*
O60732	MAGC1_HUMAN	MAGEC1	1142	123644	Melanoma-associated antigen C1	0	0	0	1	1.5	7.6e-09	*
O60739	EIF1B_HUMAN	EIF1B	113	12823.7	Eukaryotic translation initiation factor 1b	0	0	0	2	12.4	1.7e-07	*
O60749	SNX2_HUMAN	SNX2	519	58471.6	Sorting nexin-2	0	0	0	2	3.5	8.2e-09	*
O60763	USO1_HUMAN	USO1	962	107896	General vesicular transport factor p115	1	0.9	0.00029	7	6.9	2.4e-13
O60814	H2B1K_HUMAN	HIST1H2BK	126	13890.3	Histone H2B type 1-K	6	33.3	9.6e-14	11	27.8	8.9e-08
O60825	F262_HUMAN	PFKFB2	505	58477.3	6-phosphofructo-2-kinase/fructose-2,6-bisphosphatase 2	0	0	0	1	1.8	2.3e-06	*
O60829	PAGE4_HUMAN	PAGE4	102	11153.1	P antigen family member 4	0	0	0	1	8.8	0.0053	*
O60830	TI17B_HUMAN	TIMM17B	172	18273.2	Mitochondrial import inner membrane translocase subunit Tim17-B	0	0	0	2	12.2	8.5e-07	*
O60832	DKC1_HUMAN	DKC1	514	57674.6	H/ACA ribonucleoprotein complex subunit 4	1	3.5	1.2e-05	0	0	0
O60841	IF2P_HUMAN	EIF5B	1220	138828	Eukaryotic translation initiation factor 5B	0	0	0	11	11.1	2.1e-16	*
O60869	EDF1_HUMAN	EDF1	148	16368.8	Endothelial differentiation-related factor 1	0	0	0	3	14.2	8.3e-08	*
O60884	DNJA2_HUMAN	DNAJA2	412	45746	DnaJ homolog subfamily A member 2	0	0	0	4	6.8	2e-08	*
O60927	PP1RB_HUMAN	PPP1R11	126	13952.6	Protein phosphatase 1 regulatory subunit 11	0	0	0	1	20.6	2.2e-06	*
O75056	SDC3_HUMAN	SDC3	442	45497.3	Syndecan-3	0	0	0	1	2.3	1.2e-07	*
O75061	AUXI_HUMAN	DNAJC6	913	99997.4	Putative tyrosine-protein phosphatase auxilin	0	0	0	1	1.3	0.00048	*
O75081	MTG16_HUMAN	CBFA2T3	653	71192.7	Protein CBFA2T3	0	0	0	1	1.8	2.6e-07	*
O75083	WDR1_HUMAN	WDR1	606	66194.1	WD repeat-containing protein 1	0	0	0	2	2.8	1.9e-06	*
O75122	CLAP2_HUMAN	CLASP2	1294	141134	CLIP-associating protein 2	0	0	0	1	1.2	5.5e-08	*
O75152	ZC11A_HUMAN	ZC3H11A	810	89131.9	Zinc finger CCCH domain-containing protein 11A	0	0	0	1	1.2	0.00096	*
O75157	T22D2_HUMAN	TSC22D2	780	79228.9	TSC22 domain family protein 2	0	0	0	1	1.5	7.3e-10	*
O75223	GGCT_HUMAN	GGCT	188	21007.9	Gamma-glutamylcyclotransferase	0	0	0	2	10.1	4.1e-07	*
O75312	ZPR1_HUMAN	ZPR1	459	50925.7	Zinc finger protein ZPR1	0	0	0	7	11.1	3.4e-10	*
O75330	HMMR_HUMAN	HMMR	724	84101.1	Hyaluronan mediated motility receptor	0	0	0	2	3.5	8.4e-12	*
O75347	TBCA_HUMAN	TBCA	108	12854.9	Tubulin-specific chaperone A	1	8.3	3.1e-05	4	31.5	7.4e-10
O75348	VATG1_HUMAN	ATP6V1G1	118	13757.6	V-type proton ATPase subunit G 1	0	0	0	5	22.9	1.9e-11	*
O75363	BCAS1_HUMAN	BCAS1	584	61709.4	Breast carcinoma-amplified sequence 1	0	0	0	2	4.6	1.5e-08	*
O75368	SH3L1_HUMAN	SH3BGRL	114	12774.4	SH3 domain-binding glutamic acid-rich-like protein	0	0	0	2	11.4	3.3e-07	*
O75369	FLNB_HUMAN	FLNB	2602	278166	Filamin-B	0	0	0	11	3.2	6.1e-14	*
O75381	PEX14_HUMAN	PEX14	377	41236.9	Peroxisomal membrane protein PEX14	0	0	0	3	9.8	2.8e-09	*
O75390	CISY_HUMAN	CS	466	51712.9	Citrate synthase, mitochondrial	0	0	0	8	7.1	6.8e-07	*
O75391	SPAG7_HUMAN	SPAG7	227	26034.7	Sperm-associated antigen 7	0	0	0	1	5.7	1.3e-05	*
O75396	SC22B_HUMAN	SEC22B	215	24593.6	Vesicle-trafficking protein SEC22b	1	4.7	1.8e-05	5	15.3	2.5e-07
O75400	PR40A_HUMAN	PRPF40A	957	108806	Pre-mRNA-processing factor 40 homolog A	1	1	4e-05	3	3	3.3e-08
O75410	TACC1_HUMAN	TACC1	805	87795	Transforming acidic coiled-coil-containing protein 1	1	3.2	1.7e-15	2	3.2	5.8e-17
O75420	GGYF1_HUMAN	GIGYF1	1035	114602	GRB10-interacting GYF protein 1	0	0	0	1	2.4	0.001	*
O75459	PAGE1_HUMAN	PAGE1	146	16150.4	P antigen family member 1	0	0	0	7	44.5	3.4e-13	*
O75475	PSIP1_HUMAN	PSIP1	530	60103.7	PC4 and SFRS1-interacting protein	0	0	0	3	7.7	1.2e-11	*
O75496	GEMI_HUMAN	GMNN	209	23565.3	Geminin	0	0	0	5	15.3	1.6e-05	*
O75531	BAF_HUMAN	BANF1	89	10058.7	Barrier-to-autointegration factor	0	0	0	1	7.9	4.9e-09	*
O75533	SF3B1_HUMAN	SF3B1	1304	145832	Splicing factor 3B subunit 1	0	0	0	8	8.4	1.9e-16	*
O75534	CSDE1_HUMAN	CSDE1	798	88885.4	Cold shock domain-containing protein E1	0	0	0	2	2.8	2.1e-08	*
O75608	LYPA1_HUMAN	LYPLA1	230	24669.8	Acyl-protein thioesterase 1	0	0	0	1	5.7	4.4e-05	*
O75638	CTAG2_HUMAN	CTAG2	210	21060.7	Cancer/testis antigen 2	0	0	0	1	20.5	4.8e-09	*
O75643	U520_HUMAN	SNRNP200	2136	244510	U5 small nuclear ribonucleoprotein 200 kDa helicase	0	0	0	1	0.7	9.3e-13	*
O75663	TIPRL_HUMAN	TIPRL	272	31444.3	TIP41-like protein	0	0	0	2	3.7	2.6e-05	*
O75683	SURF6_HUMAN	SURF6	361	41450.7	Surfeit locus protein 6	0	0	0	2	3	7.1e-08	*
O75821	EIF3G_HUMAN	EIF3G	320	35611.3	Eukaryotic translation initiation factor 3 subunit G	0	0	0	13	18.1	2.3e-19	*
O75822	EIF3J_HUMAN	EIF3J	258	29062.6	Eukaryotic translation initiation factor 3 subunit J	1	3.1	2.6e-05	21	40.7	5.4e-22
O75844	FACE1_HUMAN	ZMPSTE24	475	54813.4	CAAX prenyl protease 1 homolog	0	0	0	4	6.3	5.3e-07	*
O75874	IDHC_HUMAN	IDH1	414	46659.7	Isocitrate dehydrogenase [NADP] cytoplasmic	0	0	0	6	9.2	4.8e-14	*
O75947	ATP5H_HUMAN	ATP5H	161	18491.4	ATP synthase subunit d, mitochondrial	0	0	0	3	8.1	0.00013	*
O75955	FLOT1_HUMAN	FLOT1	427	47355.7	Flotillin-1	0	0	0	1	3	2.2e-07	*
O75964	ATP5L_HUMAN	ATP5L	103	11428.6	ATP synthase subunit g, mitochondrial	1	10.7	6.6e-06	1	10.7	6.8e-07
O75976	CBPD_HUMAN	CPD	1380	152932	Carboxypeptidase D	0	0	0	1	1.2	4.5e-11	*
O76003	GLRX3_HUMAN	GLRX3	335	37432.4	Glutaredoxin-3	0	0	0	6	7.8	1.2e-11	*
O76021	RL1D1_HUMAN	RSL1D1	490	54973	Ribosomal L1 domain-containing protein 1	1	2.7	0.00034	6	11.8	2e-17
O76064	RNF8_HUMAN	RNF8	485	55518	E3 ubiquitin-protein ligase RNF8	0	0	0	1	2.9	3.2e-07	*
O76070	SYUG_HUMAN	SNCG	127	13330.9	Gamma-synuclein	1	7.1	0.00068	15	44.9	1.7e-16
O76080	ZFAN5_HUMAN	ZFAND5	213	23132.3	AN1-type zinc finger protein 5	0	0	0	1	8.5	2.8e-13	*
O76094	SRP72_HUMAN	SRP72	671	74606.8	Signal recognition particle subunit SRP72	0	0	0	1	2.5	5.5e-11	*
O76095	JTB_HUMAN	JTB	146	16358.4	Protein JTB	0	0	0	1	8.9	1.3e-07	*
O94776	MTA2_HUMAN	MTA2	668	75023.8	Metastasis-associated protein MTA2	0	0	0	1	1.5	2.8e-05	*
O94788	AL1A2_HUMAN	ALDH1A2	518	56724.4	Retinal dehydrogenase 2	0	0	0	18	11.8	2.7e-09	*
O94826	TOM70_HUMAN	TOMM70	608	67455.4	Mitochondrial import receptor subunit TOM70	0	0	0	6	6.9	5.3e-12	*
O94842	TOX4_HUMAN	TOX4	621	66195.4	TOX high mobility group box family member 4	0	0	0	2	3.9	1e-07	*
O94888	UBXN7_HUMAN	UBXN7	489	54862.8	UBX domain-containing protein 7	0	0	0	1	2.9	1.8e-08	*
O94925	GLSK_HUMAN	GLS	669	73461.8	Glutaminase kidney isoform, mitochondrial	0	0	0	1	2.2	7.4e-16	*
O94992	HEXI1_HUMAN	HEXIM1	359	40623.8	Protein HEXIM1	0	0	0	2	4.7	1.7e-12	*
O95155	UBE4B_HUMAN	UBE4B	1302	146186	Ubiquitin conjugation factor E4 B	0	0	0	5	4.5	1.1e-13	*
O95197	RTN3_HUMAN	RTN3	1032	112612	Reticulon-3	0	0	0	4	4.7	3.9e-17	*
O95202	LETM1_HUMAN	LETM1	739	83354.9	Mitochondrial proton/calcium exchanger protein	1	1.6	6e-08	2	2.7	1.3e-09
O95214	LERL1_HUMAN	LEPROTL1	131	14428.4	Leptin receptor overlapping transcript-like 1	0	0	0	1	9.9	2.8e-14	*
O95218	ZRAB2_HUMAN	ZRANB2	330	37404.7	Zinc finger Ran-binding domain-containing protein 2	16	34.5	1.1e-14	23	31.8	1.2e-13
O95232	LC7L3_HUMAN	LUC7L3	432	51466.6	Luc7-like protein 3	6	11.3	3.5e-13	16	19	5.6e-14
O95235	KI20A_HUMAN	KIF20A	890	100279	Kinesin-like protein KIF20A	0	0	0	1	1.2	3.7e-05	*
O95251	KAT7_HUMAN	KAT7	611	70643	Histone acetyltransferase KAT7	0	0	0	3	4.3	2.9e-07	*
O95271	TNKS1_HUMAN	TNKS	1327	142041	Tankyrase-1	0	0	0	1	0.8	1.3e-06	*
[truncated: 1,742 more rows]

## Sheet: Dde_Trial_2
Supplemental Table S1
[truncated: 2,351 more rows]
