# Supplementary material for: Capture, Release, and Identification of Newly Synthesized Proteins for Improved Profiling of Functional Translatomes
Source: Mol Cell Proteomics. 2023 Jan 13;22(3):100497. doi: 10.1016/j.mcpro.2023.100497 (PMC9971285; doi:10.1016/j.mcpro.2023.100497)
Supplement: Supplemental Table S2 [file mmc2.xlsx]

## Sheet: All quantified proteins
Supplememtal Table S2								Dde biotin-azide protocol						Original OPP-ID protocol						Dde biotin-azide protocol						Original OPP-ID protocol						Dde biotin-azide protocol						Original OPP-ID protocol						Averages
Direct comparision of the Dde biotin-azide and original OPP-ID protocols								# unique peptides						# unique peptides						Protein intensity						Protein intensity						Log2 protein intensity						Log2 protein intensity						Dde biotin-azide		Original OPP-ID		Query
4936 quantified proteins								PBS-treated			OPP-treated			PBS-treated			OPP-treated			PBS-treated			OPP-treated			PBS-treated			OPP-treated			PBS-treated			OPP-treated			PBS-treated			OPP-treated			AVG	AVG	AVG	AVG	CrapOME2.0
																																Log2	Log2	Log2	Log2	Log2	Log2	Log2	Log2	Log2	Log2	Log2	Log2	Log2	Log2	Log2	Log2
								# peps	# peps	# peps	# peps	# peps	# peps	# peps	# peps	# peps	# peps	# peps	# peps	Intensity	Intensity	Intensity	Intensity	Intensity	Intensity	Intensity	Intensity	Intensity	Intensity	Intensity	Intensity	Intensity	Intensity	Intensity	Intensity	Intensity	Intensity	Intensity	Intensity	Intensity	Intensity	Intensity	Intensity	Intensity	Intensity	Intensity	Intensity	found/total
Acc #	UniProt ID	Gene	Protein Length	Protein MW	Protein pI	Species	Protein Name	rep 1	rep 2	rep 3	rep 1	rep 2	rep 3	rep 1	rep 2	rep 3	rep 1	rep 2	rep 3	rep 1	rep 2	rep 3	rep 1	rep 2	rep 3	rep 1	rep 2	rep 3	rep 1	rep 2	rep 3	rep 1	rep 2	rep 3	rep 1	rep 2	rep 3	rep 1	rep 2	rep 3	rep 1	rep 2	rep 3	PBS	OPP	PBS	OPP	(%)
A0AVT1	UBA6_HUMAN	UBA6	1052	117971	5.8	HUMAN	Ubiquitin-like modifier-activating enzyme 6	0	0	0	11	6	8	9	10	7	12	14	15	0	0	0	3029999	2114793	2484886	470551	454498	316537	2732728	4451342	6686226				21.5309	21.0121	21.2447	18.844	18.7939	18.272	21.3819	22.0858	22.6728		21.2626	18.6366	22.0468	4.7486
A0FGR8	ESYT2_HUMAN	ESYT2	921	102358	9.3	HUMAN	Extended synaptotagmin-2	0	0	0	3	1	4	6	8	3	12	14	9	0	0	0	741293	156534	615947	1006067	438453	145026	4283103	2923884	4016355				19.4997	17.2561	19.2324	19.9403	18.7421	17.146	22.0302	21.4795	21.9375		18.6627	18.6094	21.8157	10.7542
A0JLT2	MED19_HUMAN	MED19	244	26273.3	9.8	HUMAN	Mediator of RNA polymerase II transcription subunit 19	0	0	0	0	0	0	1	0	0	1	1	1	0	0	0	0	0	0	19897	0	0	7574	101331	20551							14.2803			12.8868	16.6287	14.3269			14.2803	14.6142	4.32961
A0MZ66	SHOT1_HUMAN	SHTN1	631	71640.5	5.3	HUMAN	Shootin-1	0	0	0	1	0	1	0	0	1	0	2	0	0	0	0	55704	0	46858	0	0	11524	0	320302	0				15.7655		15.516			13.4924		18.2891			15.6408	13.4924	18.2891	13.9665
A0PJW6	TM223_HUMAN	TMEM223	202	22049.2	11	HUMAN	Transmembrane protein 223	0	0	0	0	0	1	1	1	1	0	1	0	0	0	0	0	0	35873	46525	17979	22903	0	130794	0						15.1306	15.5057	14.134	14.4832		16.9969			15.1306	14.7077	16.9969	0
A1KXE4	F168B_HUMAN	FAM168B	195	20324.1	9.3	HUMAN	Myelin-associated neurite-outgrowth inhibitor	0	0	0	0	1	1	0	0	0	0	0	0	0	0	0	0	21234	35871	0	0	0	0	0	0					14.3741	15.1305								14.7523			0.837989
A1L0T0	ILVBL_HUMAN	ILVBL	632	67868.3	8.4	HUMAN	Acetolactate synthase-like protein	0	0	0	0	0	1	0	0	0	1	1	1	0	0	0	0	0	314084	0	0	0	45390	90964	35748						18.2608				15.4701	16.473	15.1256		18.2608		15.6896	5.44693
A2RRP1	NBAS_HUMAN	NBAS	2371	268574	5.6	HUMAN	Neuroblastoma-amplified sequence	0	0	0	0	2	1	6	7	5	7	10	10	0	0	0	0	137588	74508	604866	450191	189186	322790	4850835	1508129					17.07	16.1851	19.2063	18.7802	17.5294	18.3002	22.2098	20.5243		16.6276	18.5053	20.3448	1.95531
A2VDF0	FUCM_HUMAN	FUOM	154	16764.9	5.5	HUMAN	Fucose mutarotase	0	0	0	0	0	0	0	0	0	0	1	1	0	0	0	0	0	0	0	0	0	0	69500	74960											16.0847	16.1938				16.1393	0
A3KN83	SBNO1_HUMAN	SBNO1	1393	154314	8	HUMAN	Protein strawberry notch homolog 1	0	0	0	3	2	5	1	1	0	2	3	5	0	0	0	433332	209477	393426	32042	15554	0	254156	470753	675709				18.7251	17.6764	18.5857	14.9677	13.925		17.9554	18.8446	19.366		18.3291	14.4463	18.722	11.4525
A5YKK6	CNOT1_HUMAN	CNOT1	2376	266941	6.7	HUMAN	CCR4-NOT transcription complex subunit 1	0	0	0	6	3	6	13	11	11	18	25	20	0	0	0	1616415	668310	748483	4866562	3378804	511015	6513691	12139748	8405186				20.6244	19.3502	19.5136	22.2145	21.6881	18.963	22.635	23.5332	23.0028		19.8294	20.9552	23.057	18.1564
A6NDB9	PALM3_HUMAN	PALM3	673	71696	4.5	HUMAN	Paralemmin-3	0	0	0	1	1	0	0	0	0	0	0	0	0	0	0	24835	20069	0	0	0	0	0	0	0				14.6001	14.2927									14.4464			0.139665
A6NDG6	PGP_HUMAN	PGP	321	34006.4	5.9	HUMAN	Glycerol-3-phosphate phosphatase	0	0	0	0	1	0	1	1	2	3	2	2	0	0	0	0	195056	0	13668	5213	97944	78805	314902	471499					17.5735		13.7385	12.3479	16.5797	16.266	18.2645	18.8469		17.5735	14.222	17.7925	1.53631
A6NDU8	CE051_HUMAN	C5orf51	294	33620.7	5.1	HUMAN	UPF0600 protein C5orf51	0	0	0	1	2	1	1	0	0	2	3	2	0	0	0	137740	278424	440878	58633	0	0	462122	634911	457500				17.0716	18.0869	18.75	15.8394			18.8179	19.2762	18.8034		17.9695	15.8394	18.9658	1.67598
A6NFI3	ZN316_HUMAN	ZNF316	1004	108438	5.2	HUMAN	Zinc finger protein 316	0	0	0	1	1	1	0	0	0	3	2	2	0	0	0	401760	288079	82154	0	0	0	377647	200377	247599				18.616	18.1361	16.326				18.5267	17.6124	17.9176		17.6927		18.0189	0.27933
A6NHL2	TBAL3_HUMAN	TUBAL3	446	49909.2	5.7	HUMAN	Tubulin alpha chain-like 3	0	0	0	1	0	1	2	2	2	1	2	2	0	0	0	122668	0	299951	2421917	1372447	1446447	1208000	14453719	201905				16.9044		18.1944	21.2077	20.3883	20.4641	20.2042	23.7849	17.6233		17.5494	20.6867	20.5375	69.9721
A6NHR9	SMHD1_HUMAN	SMCHD1	2005	226376	7	HUMAN	Structural maintenance of chromosomes flexible hinge domain-containing protein 1	0	0	0	3	2	3	0	0	0	3	6	2	0	0	0	498529	177312	355163	0	0	0	1064568	2479632	376615				18.9273	17.4359	18.4381				20.0218	21.2417	18.5227		18.2671		19.9288	21.648
A6NIH7	U119B_HUMAN	UNC119B	251	28136.8	5.5	HUMAN	Protein unc-119 homolog B	0	0	0	0	0	0	0	0	0	0	1	0	0	0	0	0	0	0	0	0	0	0	134266	0											17.0347					17.0347	0.558659
A6NJ78	MET15_HUMAN	METTL15	407	46121.4	8.8	HUMAN	Probable methyltransferase-like protein 15	0	0	0	0	1	1	0	0	0	0	0	0	0	0	0	0	15055	23726	0	0	0	0	0	0					13.878	14.5342								14.2061			0
A6NKD9	CC85C_HUMAN	CCDC85C	419	45209.9	6.5	HUMAN	Coiled-coil domain-containing protein 85C	0	0	0	0	1	0	0	0	0	0	0	0	0	0	0	0	19468	0	0	0	0	0	0	0					14.2488									14.2488			7.40223
A8CG34	P121C_HUMAN	POM121C	1229	125060	10.4	HUMAN	Nuclear envelope pore membrane protein POM 121C	0	0	0	0	1	0	3	0	0	4	3	2	0	0	0	0	38450	0	131122	0	0	1285820	403725	827196					15.2307		17.0006			20.2943	18.623	19.6579		15.2307	17.0006	19.525	10.6145
A8K2U0	A2ML1_HUMAN	A2ML1	1454	161108	5.5	HUMAN	Alpha-2-macroglobulin-like protein 1	0	0	1	0	0	0	0	0	6	0	0	0	0	0	29961	0	0	0	0	0	1468436	0	0	0			14.8708						20.4858				14.8708		20.4858		1.67598
A8MPS7	YDJC_HUMAN	YDJC	323	34466.5	6	HUMAN	Carbohydrate deacetylase	0	0	0	1	0	1	0	0	0	0	1	0	0	0	0	22345	0	28667	0	0	0	0	441875	0				14.4477		14.8071					18.7533			14.6274		18.7533	0
A8MWY0	K132L_HUMAN	KIAA1324L	1029	113844	5.8	HUMAN	UPF0577 protein KIAA1324-like	0	0	0	0	1	0	0	0	0	0	0	0	0	0	0	0	35143	0	0	0	0	0	0	0					15.1009									15.1009			0
B2RUZ4	SMIM1_HUMAN	SMIM1	78	8749.2	9.2	HUMAN	Small integral membrane protein 1	0	0	0	0	0	1	0	0	0	1	1	0	0	0	0	0	0	364052	0	0	0	175731	122298	0						18.4738				17.423	16.9			18.4738		17.1615	0
C9JVW0	INAM1_HUMAN	INAFM1	142	14668	10.7	HUMAN	Putative transmembrane protein INAFM1	0	0	0	0	1	1	0	0	0	0	0	0	0	0	0	0	18570	38821	0	0	0	0	0	0					14.1807	15.2445								14.7126			0
L0R6Q1	S35U4_HUMAN	SLC35A4	103	11132.9	7.8	HUMAN	SLC35A4 upstream open reading frame protein	0	0	0	1	2	1	0	0	0	1	2	2	0	0	0	86665	1008317	789459	0	0	0	5296	480096	130537				16.4032	19.9435	19.5905				12.3707	18.873	16.9941		18.6457		16.0793	0.139665
O00116	ADAS_HUMAN	AGPS	658	72912.5	7	HUMAN	Alkyldihydroxyacetonephosphate synthase, peroxisomal	0	0	0	6	5	4	5	3	2	7	11	7	0	0	0	1545567	1041138	926260	165567	90072	60989	1655281	2328327	1722102				20.5597	19.9897	19.8211	17.3371	16.4588	15.8963	20.6586	21.1509	20.7157		20.1235	16.564	20.8417	7.82123
O00124	UBXN8_HUMAN	UBXN8	270	30541.4	7.6	HUMAN	UBX domain-containing protein 8	0	0	0	1	0	1	0	1	0	1	2	1	0	0	0	128809	0	83788	0	6262	0	119018	144514	163154				16.9749		16.3545		12.6124		16.8608	17.1408	17.3159		16.6647	12.6124	17.1058	0
O00139	KIF2A_HUMAN	KIF2A	706	79955.2	6.3	HUMAN	Kinesin-like protein KIF2A	0	0	0	1	2	1	0	0	0	2	3	4	0	0	0	173176	290916	209690	0	0	0	845093	1072024	1030482				17.4019	18.1502	17.6779				19.6888	20.0319	19.9749		17.7433		19.8985	14.6648
O00148	DX39A_HUMAN	DDX39A	427	49130	5.5	HUMAN	ATP-dependent RNA helicase DDX39A	0	0	0	4	2	3	2	2	8	16	17	7	0	0	0	789803	263653	297575	183363	81244	1398741	18497999	28216912	4522175				19.5911	18.0083	18.1829	17.4843	16.31	20.4157	24.1409	24.7501	22.1086		18.5941	18.07	23.6665	56.4246
O00151	PDLI1_HUMAN	PDLIM1	329	36072	6.6	HUMAN	PDZ and LIM domain protein 1	0	0	0	8	7	10	1	3	2	9	10	10	0	0	0	5373889	3435396	3997080	33098	91087	81156	6525163	4839375	4824902				22.3575	21.712	21.9305	15.0145	16.475	16.3084	22.6376	22.2064	22.2021		22	15.9326	22.3487	18.9944
O00154	BACH_HUMAN	ACOT7	380	41796.4	8.9	HUMAN	Cytosolic acyl coenzyme A thioester hydrolase	0	0	0	5	0	3	1	0	1	4	4	4	0	0	0	1980379	0	956675	147615	0	84241	670572	2339444	1279669				20.9173		19.8677	17.1715		16.3622	19.355	21.1577	20.2873		20.3925	16.7669	20.2667	17.8771
O00159	MYO1C_HUMAN	MYO1C	1063	121683	9.5	HUMAN	Unconventional myosin-Ic	0	0	0	0	0	0	0	0	0	1	0	0	0	0	0	0	0	0	0	0	0	31132	0	0										14.9261						14.9261	21.2291
O00161	SNP23_HUMAN	SNAP23	211	23354.3	4.9	HUMAN	Synaptosomal-associated protein 23	0	0	0	7	5	6	0	0	0	3	5	4	0	0	0	4537601	2209448	3732563	0	0	0	2067755	2404764	16470559				22.1135	21.0753	21.8317				20.9796	21.1975	23.9734		21.6735		22.0502	13.9665
O00165	HAX1_HUMAN	HAX1	279	31620.8	4.8	HUMAN	HCLS1-associated protein X-1	0	0	0	1	1	2	0	0	0	1	3	1	0	0	0	35720	29393	142034	0	0	0	62197	414020	89586				15.1244	14.8432	17.1159				15.9246	18.6593	16.451		15.6945		17.0116	8.79888
O00170	AIP_HUMAN	AIP	330	37636.4	5.9	HUMAN	AH receptor-interacting protein	0	0	0	0	0	1	0	0	0	1	1	1	0	0	0	0	0	113428	0	0	0	240522	258543	478276						16.7914				17.8758	17.98	18.8675		16.7914		18.2411	5.44693
O00178	GTPB1_HUMAN	GTPBP1	669	72454.5	8.6	HUMAN	GTP-binding protein 1	0	0	0	0	0	0	1	2	2	4	5	4	0	0	0	0	0	0	16987	34396	30921	759278	1214051	898166							14.0521	15.07	14.9163	19.5343	20.2114	19.7766			14.6795	19.8408	6.56425
O00186	STXB3_HUMAN	STXBP3	592	67764.9	8	HUMAN	Syntaxin-binding protein 3	0	0	0	1	1	2	0	1	1	1	3	1	0	0	0	106394	70634	117708	0	16995	9536	29473	479792	475104				16.6991	16.1081	16.8449		14.0528	13.2192	14.8471	18.872	18.8579		16.5507	13.636	17.5257	1.81564
O00192	ARVC_HUMAN	ARVCF	962	104643	6.4	HUMAN	Armadillo repeat protein deleted in velo-cardio-facial syndrome	0	0	0	1	0	0	0	0	0	1	2	1	0	0	0	51205	0	0	0	0	0	241717	35412	7517				15.644						17.883	15.112	12.8759		15.644		15.2903	0.418994
O00193	SMAP_HUMAN	SMAP	183	20332.7	4.6	HUMAN	Small acidic protein	0	0	0	3	3	3	0	0	0	2	2	2	0	0	0	1070830	745340	441762	0	0	0	504731	330310	521934				20.0303	19.5075	18.7529				18.9452	18.3335	18.9935		19.4302		18.7574	18.9944
O00203	AP3B1_HUMAN	AP3B1	1094	121321	5.8	HUMAN	AP-3 complex subunit beta-1	0	0	0	1	0	3	2	1	2	3	4	5	0	0	0	151622	0	145270	22819	6037	123381	608864	1641846	419436				17.2101		17.1484	14.4779	12.5596	16.9128	19.2158	20.6469	18.6781		17.1792	14.6501	19.5136	19.4134
O00204	ST2B1_HUMAN	SULT2B1	365	41308.1	5.2	HUMAN	Sulfotransferase family cytosolic 2B member 1	0	0	0	0	0	0	0	0	1	0	0	0	0	0	0	0	0	0	0	0	50549	0	0	0									15.6254						15.6254		0
O00217	NDUS8_HUMAN	NDUFS8	210	23705.3	6	HUMAN	NADH dehydrogenase [ubiquinone] iron-sulfur protein 8, mitochondrial	0	0	0	0	1	1	0	0	0	2	2	2	0	0	0	0	21633	103460	0	0	0	74740	462596	107678					14.4009	16.6587				16.1896	18.8194	16.7164		15.5298		17.2418	5.86592
O00231	PSD11_HUMAN	PSMD11	422	47464.2	6.1	HUMAN	26S proteasome non-ATPase regulatory subunit 11	0	0	0	4	4	11	6	6	7	8	11	12	0	0	0	2175479	2095446	6565964	771044	374267	441894	3738380	5425748	8033987				21.0529	20.9988	22.6466	19.5565	18.5137	18.7533	21.834	22.3714	22.9377		21.5661	18.9412	22.381	28.4916
O00232	PSD12_HUMAN	PSMD12	456	52904.9	7.5	HUMAN	26S proteasome non-ATPase regulatory subunit 12	0	0	0	6	4	7	5	5	4	6	8	11	0	0	0	2663792	1893018	4420991	422281	243409	227675	4094949	4332961	5472745				21.3451	20.8523	22.0759	18.6878	17.893	17.7966	21.9654	22.0469	22.3838		21.4244	18.1258	22.1321	30.8659
O00233	PSMD9_HUMAN	PSMD9	223	24682	6.5	HUMAN	26S proteasome non-ATPase regulatory subunit 9	0	0	0	2	3	4	1	0	0	1	2	2	0	0	0	1153172	711749	1970890	37055	0	0	748742	1014792	1411372				20.1372	19.441	20.9104	15.1774			19.5141	19.9528	20.4287		20.1629	15.1774	19.9652	1.81564
O00255	MEN1_HUMAN	MEN1	615	68023.9	6.1	HUMAN	Menin	0	0	0	0	0	2	0	0	0	0	0	0	0	0	0	0	0	149660	0	0	0	0	0	0						17.1913								17.1913			5.44693
O00257	CBX4_HUMAN	CBX4	560	61368	9.4	HUMAN	E3 SUMO-protein ligase CBX4	0	0	0	0	1	1	0	0	0	3	4	2	0	0	0	0	16124	88589	0	0	0	261886	392248	98077					13.9769	16.4348				17.9986	18.5814	16.5816		15.2059		17.7205	0.837989
O00264	PGRC1_HUMAN	PGRMC1	195	21671.3	4.6	HUMAN	Membrane-associated progesterone receptor component 1	0	0	0	3	4	5	3	4	4	5	6	6	0	0	0	2884815	3126051	3561091	378287	325444	405379	4822431	5300427	6698311				21.46	21.5759	21.7639	18.5291	18.312	18.6289	22.2013	22.3377	22.6754		21.5999	18.49	22.4048	17.8771
O00267	SPT5H_HUMAN	SUPT5H	1087	121001	5	HUMAN	Transcription elongation factor SPT5	0	0	0	9	7	12	1	3	1	13	13	8	0	0	0	2125863	761728	2328536	102293	81907	46747	4144781	3377304	3914367				21.0196	19.5389	21.151	16.6423	16.3217	15.5126	21.9829	21.6874	21.9003		20.5698	16.1589	21.8569	22.067
O00273	DFFA_HUMAN	DFFA	331	36522.2	4.7	HUMAN	DNA fragmentation factor subunit alpha	0	0	0	4	3	4	1	1	1	3	3	2	0	0	0	419049	1014732	623035	96477	77973	33223	1425076	785050	851265				18.6768	19.9527	19.249	16.5579	16.2507	15.0199	20.4426	19.5824	19.6992		19.2928	15.9428	19.9081	6.14525
O00287	RFXAP_HUMAN	RFXAP	272	28232.6	5.4	HUMAN	Regulatory factor X-associated protein	0	0	0	0	0	1	0	0	0	0	0	0	0	0	0	0	0	10195	0	0	0	0	0	0						13.3156								13.3156			0.139665
O00299	CLIC1_HUMAN	CLIC1	241	26923	5.1	HUMAN	Chloride intracellular channel protein 1	0	1	3	12	8	10	13	13	13	15	15	15	0	29652	241595	28918928	27581376	57158805	9123415	7131885	6231390	41108288	85151124	84239347		14.8558	17.8822	24.7855	24.7172	25.7685	23.1211	22.7659	22.5711	25.2929	26.3435	26.328	16.369	25.0904	22.8194	25.9881	20.5307
O00303	EIF3F_HUMAN	EIF3F	357	37564.2	5.2	HUMAN	Eukaryotic translation initiation factor 3 subunit F	0	0	0	8	4	5	2	3	3	7	8	5	0	0	0	3760121	1788677	1710809	164496	177268	459248	4504630	6384055	4870149				21.8423	20.7705	20.7062	17.3277	17.4356	18.8089	22.103	22.606	22.2155		21.1064	17.8574	22.3082	37.9888
O00308	WWP2_HUMAN	WWP2	870	98912.9	6.7	HUMAN	NEDD4-like E3 ubiquitin-protein ligase WWP2	0	0	0	0	0	1	1	0	1	0	0	0	0	0	0	0	0	29499	9790	0	5305	0	0	0						14.8484	13.2571		12.3731					14.8484	12.8151		2.65363
O00330	ODPX_HUMAN	PDHX	501	54122.8	8.8	HUMAN	Pyruvate dehydrogenase protein X component, mitochondrial	0	0	0	1	0	0	0	0	0	1	3	2	0	0	0	88610	0	0	0	0	0	51854	282749	119608				16.4352						15.6622	18.1092	16.868		16.4352		16.8798	7.40223
O00399	DCTN6_HUMAN	DCTN6	190	20747.2	5.9	HUMAN	Dynactin subunit 6	0	0	0	0	1	0	0	0	0	0	0	0	0	0	0	0	111992	0	0	0	0	0	0	0					16.773									16.773			1.95531
O00400	ACATN_HUMAN	SLC33A1	549	60909.5	7	HUMAN	Acetyl-coenzyme A transporter 1	0	0	0	0	0	0	0	0	0	0	1	1	0	0	0	0	0	0	0	0	0	0	32718	84133											14.9978	16.3604				15.6791	0.977654
O00410	IPO5_HUMAN	IPO5	1097	123631	4.8	HUMAN	Importin-5	0	0	0	21	14	20	15	14	12	25	28	25	0	0	0	10399398	7241655	8136069	2812499	1610327	1625070	11961721	22021354	20731112				23.31	22.7879	22.9559	21.4234	20.6189	20.6321	23.5119	24.3924	24.3053		23.0179	20.8915	24.0699	37.2905
O00411	RPOM_HUMAN	POLRMT	1230	138622	9.2	HUMAN	DNA-directed RNA polymerase, mitochondrial	0	0	0	0	2	1	2	2	3	7	12	8	0	0	0	0	483271	4263	66249	65989	76202	1294410	1912440	2411847					18.8825	12.0577	16.0156	16.0099	16.2175	20.3039	20.867	21.2017		15.4701	16.081	20.7909	6.84358
O00425	IF2B3_HUMAN	IGF2BP3	579	63705.6	9	HUMAN	Insulin-like growth factor 2 mRNA-binding protein 3	0	0	0	7	5	6	2	1	1	6	8	9	0	0	0	1617887	991626	942999	79083	49132	36754	1572170	2981559	3500201				20.6257	19.9194	19.8469	16.2711	15.5844	15.1656	20.5843	21.5076	21.739		20.1307	15.6737	21.277	40.2235
O00429	DNM1L_HUMAN	DNM1L	736	81877.8	6.4	HUMAN	Dynamin-1-like protein	0	0	0	2	2	4	6	4	4	9	11	10	0	0	0	317470	395179	673530	257241	84395	71009	2139412	2619478	2678838				18.2763	18.5921	19.3614	17.9728	16.3649	16.1157	21.0288	21.3208	21.3532		18.7433	16.8178	21.2343	17.0391
O00442	RTCA_HUMAN	RTCA	366	39337.1	8	HUMAN	RNA 3'-terminal phosphate cyclase	0	0	0	0	1	0	1	1	1	3	3	4	0	0	0	0	105903	0	22084	9406	106872	539803	1108350	1308947					16.6924		14.4307	13.1994	16.7055	19.0421	20.08	20.32		16.6924	14.7785	19.814	4.32961
O00458	IFRD1_HUMAN	IFRD1	451	50269.1	6.8	HUMAN	Interferon-related developmental regulator 1	0	0	0	0	0	1	0	0	0	0	1	0	0	0	0	0	0	138582	0	0	0	0	114967	0						17.0804					16.8109			17.0804		16.8109	0.698324
O00468	AGRIN_HUMAN	AGRN	2067	217235	6	HUMAN	Agrin	0	0	0	2	0	1	0	0	0	0	0	0	0	0	0	139705	0	18508	0	0	0	0	0	0				17.092		14.1759								15.6339			0.698324
O00471	EXOC5_HUMAN	EXOC5	708	81853.6	6.3	HUMAN	Exocyst complex component 5	0	0	0	0	1	0	0	0	0	0	2	2	0	0	0	0	14006	0	0	0	0	0	395420	183677					13.7738						18.593	17.4868		13.7738		18.0399	1.25698
O00483	NDUA4_HUMAN	NDUFA4	81	9369.9	9.4	HUMAN	Cytochrome c oxidase subunit NDUFA4	0	0	0	1	1	3	2	0	2	2	2	2	0	0	0	826843	486450	2215031	303663	0	220329	163068	1236821	4593466				19.6573	18.8919	21.0789	18.2121		17.7493	17.3151	20.2382	22.1312		19.876	17.9807	19.8948	10.4749
O00487	PSDE_HUMAN	PSMD14	310	34577.4	6.1	HUMAN	26S proteasome non-ATPase regulatory subunit 14	0	0	0	4	2	3	1	1	2	5	4	6	0	0	0	1312858	1250675	984831	22025	7439	121553	3422664	2770752	13459882				20.3243	20.2543	19.9095	14.4269	12.8609	16.8912	21.7067	21.4018	23.6822		20.1627	14.7263	22.2636	23.4637
O00488	ZN593_HUMAN	ZNF593	134	15199.3	9.8	HUMAN	Zinc finger protein 593	0	0	0	0	0	0	1	1	1	0	0	0	0	0	0	0	0	0	58681	48713	39244	0	0	0							15.8406	15.572	15.2602						15.5576		5.02793
O00505	IMA4_HUMAN	KPNA3	521	57811.4	4.8	HUMAN	Importin subunit alpha-4	0	0	0	3	2	2	1	0	0	5	4	5	0	0	0	699339	662996	359236	67132	0	0	776371	1499374	1885232				19.4156	19.3386	18.4546	16.0347			19.5664	20.5159	20.8463		19.0696	16.0347	20.3095	19.9721
O00541	PESC_HUMAN	PES1	588	68003.2	6.9	HUMAN	Pescadillo homolog	0	0	0	3	2	3	0	0	1	3	2	2	0	0	0	286951	52281	753200	0	0	69913	1146141	329444	528229				18.1304	15.674	19.5227			16.0933	20.1284	18.3297	19.0108		17.7757	16.0933	19.1563	24.8603
O00560	SDCB1_HUMAN	SDCBP	298	32444.7	7.1	HUMAN	Syntenin-1	0	0	0	0	0	0	1	1	1	1	1	1	0	0	0	0	0	0	52573	21954	24566	206640	250182	337453							15.682	14.4222	14.5844	17.6568	17.9326	18.3643			14.8962	17.9846	7.68156
O00566	MPP10_HUMAN	MPHOSPH10	681	78864.4	4.8	HUMAN	U3 small nucleolar ribonucleoprotein protein MPP10	0	0	0	1	0	1	0	0	0	0	1	0	0	0	0	67935	0	71912	0	0	0	0	89661	0				16.0519		16.1339					16.4522			16.0929		16.4522	5.72626
O00567	NOP56_HUMAN	NOP56	594	66050.5	9.2	HUMAN	Nucleolar protein 56	0	0	0	1	1	1	0	0	1	4	3	3	0	0	0	222305	47013	39141	0	0	16160	777373	275927	906410				17.7622	15.5208	15.2564			13.9801	19.5682	18.0739	19.7898		16.1798	13.9801	19.144	29.0503
O00571	DDX3X_HUMAN	DDX3X	662	73244	6.7	HUMAN	ATP-dependent RNA helicase DDX3X	0	0	0	7	8	8	7	8	7	12	9	8	0	0	0	2334836	3175778	2668707	925560	592422	464649	5249138	4273063	4065806				21.1549	21.5987	21.3477	19.82	19.1763	18.8258	22.3236	22.0268	21.9551		21.3671	19.274	22.1019	69.5531
O00584	RNT2_HUMAN	RNASET2	256	29481.1	6.7	HUMAN	Ribonuclease T2	0	0	0	0	0	0	0	0	0	1	2	1	0	0	0	0	0	0	0	0	0	34089	151682	33546										15.057	17.2107	15.0339				15.7672	1.11732
O00625	PIR_HUMAN	PIR	290	32113.6	6.4	HUMAN	Pirin	0	0	0	0	0	0	0	0	0	0	0	1	0	0	0	0	0	0	0	0	0	0	0	48245												15.5581				15.5581	0.27933
O00629	IMA3_HUMAN	KPNA4	521	57887.2	4.8	HUMAN	Importin subunit alpha-3	0	0	0	0	0	3	3	2	2	3	3	2	0	0	0	0	0	816097	169790	81513	55159	836896	866225	1312757						19.6384	17.3734	16.3147	15.7513	19.6747	19.7244	20.3242		19.6384	16.4798	19.9077	17.7374
O00635	TRI38_HUMAN	TRIM38	465	53416.4	6.6	HUMAN	E3 ubiquitin-protein ligase TRIM38	0	0	0	0	0	1	0	0	0	0	0	0	0	0	0	0	0	26145	0	0	0	0	0	0						14.6742								14.6742			0
O00743	PPP6_HUMAN	PPP6C	305	35144.6	5.4	HUMAN	Serine/threonine-protein phosphatase 6 catalytic subunit	0	0	0	2	1	2	3	3	3	3	4	6	0	0	0	214677	400950	267620	401864	212190	160402	365293	1686125	2966382				17.7118	18.6131	18.0298	18.6163	17.695	17.2913	18.4787	20.6853	21.5003		18.1182	17.8676	20.2214	5.1676
O00764	PDXK_HUMAN	PDXK	312	35102.6	5.7	HUMAN	Pyridoxal kinase	0	0	0	0	0	0	0	0	2	1	2	1	0	0	0	0	0	0	0	0	43099	6038	165669	28562									15.3954	12.5599	17.3379	14.8018			15.3954	14.8999	8.10056
O00767	ACOD_HUMAN	SCD	359	41523	9.1	HUMAN	Acyl-CoA desaturase	0	0	0	2	1	1	0	0	1	0	0	0	0	0	0	768697	491975	497700	0	0	15388	0	0	0				19.5521	18.9082	18.9249			13.9095					19.1284	13.9095		1.95531
O14497	ARI1A_HUMAN	ARID1A	2285	242047	6.2	HUMAN	AT-rich interactive domain-containing protein 1A	0	0	0	12	11	12	0	1	1	10	9	8	0	0	0	4298563	1875148	2311311	0	193600	128341	2569990	2168965	1923757				22.0354	20.8386	21.1403		17.5627	16.9696	21.2933	21.0486	20.8755		21.3381	17.2662	21.0725	18.0168
O14503	BHE40_HUMAN	BHLHE40	412	45510.4	8.3	HUMAN	Class E basic helix-loop-helix protein 40	0	0	0	1	0	0	0	0	0	1	0	0	0	0	0	202144	0	0	0	0	0	432469	0	0				17.625						18.7222				17.625		18.7222	0
O14508	SOCS2_HUMAN	SOCS2	198	22172.6	8.9	HUMAN	Suppressor of cytokine signaling 2	0	0	0	0	1	1	0	0	0	0	0	0	0	0	0	0	32323	22042	0	0	0	0	0	0					14.9803	14.428								14.7041			0
O14521	DHSD_HUMAN	SDHD	159	17043.2	8.9	HUMAN	Succinate dehydrogenase [ubiquinone] cytochrome b small subunit, mitochondrial	0	0	0	0	0	0	0	0	0	0	1	1	0	0	0	0	0	0	0	0	0	0	342353	70924											18.3851	16.114				17.2496	0
O14523	C2C2L_HUMAN	C2CD2L	706	76181.9	7.6	HUMAN	Phospholipid transfer protein C2CD2L	0	0	0	0	0	0	0	0	0	0	1	1	0	0	0	0	0	0	0	0	0	0	13135	363914											13.6811	18.4732				16.0772	0.27933
O14524	NEMP1_HUMAN	NEMP1	444	50640.5	6.6	HUMAN	Nuclear envelope integral membrane protein 1	0	0	0	0	1	0	0	0	0	0	0	1	0	0	0	0	44330	0	0	0	0	0	0	1274000					15.436							20.2809		15.436		20.2809	2.3743
O14526	FCHO1_HUMAN	FCHO1	889	96861.7	6.5	HUMAN	F-BAR domain only protein 1	0	0	0	0	0	0	0	0	0	1	0	0	0	0	0	0	0	0	0	0	0	141774	0	0										17.1132						17.1132	0
O14545	TRAD1_HUMAN	TRAFD1	582	64841.6	5.2	HUMAN	TRAF-type zinc finger domain-containing protein 1	0	0	0	3	7	5	1	1	0	4	4	3	0	0	0	1193613	1550096	1300817	17316	28888	0	377747	522429	614879				20.1869	20.5639	20.311	14.0798	14.8182		18.5271	18.9949	19.2299		20.3539	14.449	18.9173	2.65363
O14548	COX7R_HUMAN	COX7A2L	114	12614.8	9.4	HUMAN	Cytochrome c oxidase subunit 7A-related protein, mitochondrial	0	0	0	0	1	1	0	1	0	2	2	2	0	0	0	0	72024	333586	0	76751	0	436941	394190	884960					16.1362	18.3477		16.2279		18.7371	18.5885	19.7553		17.2419	16.2279	19.027	0.139665
O14561	ACPM_HUMAN	NDUFAB1	156	17417.5	4.8	HUMAN	Acyl carrier protein, mitochondrial	0	0	0	1	0	0	0	0	0	0	0	0	0	0	0	50763	0	0	0	0	0	0	0	0				15.6315										15.6315			0.27933
O14562	UBFD1_HUMAN	UBFD1	309	33382.2	5.6	HUMAN	Ubiquitin domain-containing protein UBFD1	0	0	0	0	2	1	0	0	0	1	1	0	0	0	0	0	293888	5939	0	0	0	229811	109568	0					18.1649	12.536				17.8101	16.7415			15.3505		17.2758	4.05028
O14578	CTRO_HUMAN	CIT	2027	231433	6.2	HUMAN	Citron Rho-interacting kinase	0	0	0	0	0	0	0	0	0	0	0	2	0	0	0	0	0	0	0	0	0	0	0	53587												15.7096				15.7096	1.39665
O14579	COPE_HUMAN	COPE	308	34482.3	5	HUMAN	Coatomer subunit epsilon	0	0	0	3	1	1	1	1	2	4	3	4	0	0	0	863076	306047	197817	44082	23785	26933	375008	942234	537045				19.7191	18.2234	17.5938	15.4279	14.5378	14.7171	18.5166	19.8457	19.0347		18.5121	14.8943	19.1323	12.9888
O14593	RFXK_HUMAN	RFXANK	260	28102.6	4.4	HUMAN	DNA-binding protein RFXANK	0	0	0	0	0	0	0	0	0	0	1	0	0	0	0	0	0	0	0	0	0	0	40063	0											15.29					15.29	0
O14617	AP3D1_HUMAN	AP3D1	1153	130159	8.7	HUMAN	AP-3 complex subunit delta-1	0	0	0	0	0	1	7	6	6	9	7	8	0	0	0	0	0	65927	618646	346853	232974	1851447	2020475	1554850						16.0086	19.2388	18.404	17.8298	20.8202	20.9463	20.5683		16.0086	18.4908	20.7783	27.6536
O14628	ZN195_HUMAN	ZNF195	629	72332.7	8.5	HUMAN	Zinc finger protein 195	0	0	0	0	0	0	1	0	0	0	0	0	0	0	0	0	0	0	40384	0	0	0	0	0							15.3015								15.3015		3.35196
O14633	LCE2B_HUMAN	LCE2B	110	11219.1	8.5	HUMAN	Late cornified envelope protein 2B	1	0	1	0	0	0	0	0	0	0	0	0	27926	0	64186	0	0	0	0	0	0	0	0	0	14.7693		15.97										15.3696				0.698324
O14641	DVL2_HUMAN	DVL2	736	78948.6	5.7	HUMAN	Segment polarity protein dishevelled homolog DVL-2	0	0	0	0	0	2	0	0	0	0	0	0	0	0	0	0	0	109166	0	0	0	0	0	0						16.7362								16.7362			18.1564
O14646	CHD1_HUMAN	CHD1	1710	196689	6.7	HUMAN	Chromodomain-helicase-DNA-binding protein 1	0	0	0	0	1	2	0	0	0	1	1	0	0	0	0	0	130135	455093	0	0	0	110311	102818	0					16.9896	18.7958				16.7512	16.6497			17.8927		16.7005	13.1285
O14647	CHD2_HUMAN	CHD2	1828	211345	8.2	HUMAN	Chromodomain-helicase-DNA-binding protein 2	0	0	0	0	0	0	0	0	0	1	1	1	0	0	0	0	0	0	0	0	0	531105	657147	769378										19.0186	19.3259	19.5533				19.2993	11.8715
O14653	GOSR2_HUMAN	GOSR2	212	24775.6	7.9	HUMAN	Golgi SNAP receptor complex member 2	0	0	0	0	1	2	0	0	0	2	2	2	0	0	0	0	38842	476666	0	0	0	210895	527234	785051					15.2453	18.8626				17.6862	19.0081	19.5824		17.054		18.7589	0.977654
O14657	TOR1B_HUMAN	TOR1B	336	37979.3	8.8	HUMAN	Torsin-1B	0	0	0	0	0	0	0	0	0	0	1	0	0	0	0	0	0	0	0	0	0	0	135272	0											17.0455					17.0455	0
O14681	EI24_HUMAN	EI24	340	38965.1	9.7	HUMAN	Etoposide-induced protein 2.4 homolog	0	0	0	0	0	1	0	0	0	1	1	0	0	0	0	0	0	45880	0	0	0	853758	1510000	0						15.4856				19.7035	20.5261			15.4856		20.1148	0.558659
O14686	KMT2D_HUMAN	KMT2D	5537	593394	5.4	HUMAN	Histone-lysine N-methyltransferase 2D	0	0	0	1	0	0	0	0	0	0	0	0	0	0	0	56678	0	0	0	0	0	0	0	0				15.7905										15.7905			5.72626
O14727	APAF_HUMAN	APAF1	1248	141841	6	HUMAN	Apoptotic protease-activating factor 1	0	0	0	0	0	0	0	0	0	1	1	1	0	0	0	0	0	0	0	0	0	28883	48683	30778										14.8179	15.5711	14.9096				15.0996	0
O14730	RIOK3_HUMAN	RIOK3	519	59093.6	5.5	HUMAN	Serine/threonine-protein kinase RIO3	0	0	0	0	0	0	0	0	0	0	1	1	0	0	0	0	0	0	0	0	0	0	18231	27527											14.1541	14.7486				14.4513	0.139665
O14733	MP2K7_HUMAN	MAP2K7	419	47485.3	9.3	HUMAN	Dual specificity mitogen-activated protein kinase kinase 7	0	0	0	0	1	0	0	0	0	2	0	2	0	0	0	0	37188	0	0	0	0	841751	0	798473					15.1825					19.683		19.6069		15.1825		19.645	0.418994
O14734	ACOT8_HUMAN	ACOT8	319	35914.6	7.2	HUMAN	Acyl-coenzyme A thioesterase 8	0	0	0	0	0	0	1	0	0	1	1	1	0	0	0	0	0	0	10952	0	0	125043	55564	156657							13.4189			16.9321	15.7619	17.2572			13.4189	16.6504	2.65363
O14735	CDIPT_HUMAN	CDIPT	213	23539	8.2	HUMAN	CDP-diacylglycerol--inositol 3-phosphatidyltransferase	0	0	0	0	0	0	0	0	0	0	1	0	0	0	0	0	0	0	0	0	0	0	49751	0											15.6024					15.6024	8.93855
O14737	PDCD5_HUMAN	PDCD5	125	14285.2	5.8	HUMAN	Programmed cell death protein 5	0	0	0	3	0	1	0	0	0	0	0	2	0	0	0	1749074	0	36858	0	0	0	0	0	8032173				20.7382		15.1697						22.9374		17.9539		22.9374	30.8659
O14744	ANM5_HUMAN	PRMT5	637	72684.5	5.9	HUMAN	Protein arginine N-methyltransferase 5	0	0	0	12	11	15	11	11	10	14	13	14	0	0	0	11556122	9282921	10769269	2126279	1291108	1179960	11728612	10018009	18502965				23.4622	23.1461	23.3604	21.0199	20.3002	20.1703	23.4835	23.2561	24.1413		23.3229	20.4968	23.627	39.8045
O14745	NHRF1_HUMAN	SLC9A3R1	358	38868.7	5.6	HUMAN	Na(+)/H(+) exchange regulatory cofactor NHE-RF1	0	0	0	6	5	6	0	0	0	3	1	2	0	0	0	3253805	1312002	2807952	0	0	0	2205126	683318	2612000				21.6337	20.3233	21.4211				21.0724	19.3822	21.3167		21.126		20.5905	3.35196
O14757	CHK1_HUMAN	CHEK1	476	54434.1	8.5	HUMAN	Serine/threonine-protein kinase Chk1	0	0	0	1	1	1	0	0	0	1	1	1	0	0	0	49546	69941	76294	0	0	0	5906	106682	235387				15.5965	16.0939	16.2193				12.528	16.703	17.8447		15.9699		15.6919	0.418994
O14772	FPGT_HUMAN	FPGT	594	66599.5	6.1	HUMAN	Fucose-1-phosphate guanylyltransferase	0	0	0	0	0	0	0	0	0	0	1	0	0	0	0	0	0	0	0	0	0	0	43836	0											15.4198					15.4198	0
O14773	TPP1_HUMAN	TPP1	563	61248.4	6	HUMAN	Tripeptidyl-peptidase 1	0	0	0	0	0	0	2	1	1	3	3	0	0	0	0	0	0	0	109542	21838	35380	1294468	698300	0							16.7411	14.4146	15.1106	20.3039	19.4135				15.4221	19.8587	5.1676
O14776	TCRG1_HUMAN	TCERG1	1098	123902	8.7	HUMAN	Transcription elongation regulator 1	0	0	0	1	0	2	1	1	0	2	2	2	0	0	0	131906	0	201735	25059	18182	0	211580	433875	885563				17.0092		17.6221	14.613	14.1502		17.6908	18.7269	19.7562		17.3156	14.3816	18.7247	25.5587
O14777	NDC80_HUMAN	NDC80	642	73913.3	5.5	HUMAN	Kinetochore protein NDC80 homolog	0	0	0	0	1	0	2	1	1	3	4	2	0	0	0	0	258044	0	132972	88385	83373	993812	785761	1553722					17.9773		17.0208	16.4315	16.3473	19.9226	19.5837	20.5673		17.9773	16.5999	20.0245	0.27933
O14787	TNPO2_HUMAN	TNPO2	897	101389	4.9	HUMAN	Transportin-2	0	0	0	2	1	3	1	1	0	6	6	7	0	0	0	944745	312666	552692	28275	24023	0	388899	450560	818175				19.8496	18.2543	19.0761	14.7872	14.5521		18.569	18.7814	19.642		19.06	14.6697	18.9975	9.77654
O14802	RPC1_HUMAN	POLR3A	1390	155643	8.8	HUMAN	DNA-directed RNA polymerase III subunit RPC1	0	0	0	1	3	0	4	2	2	4	3	4	0	0	0	30898	387072	0	257152	87233	70823	974840	461122	925745				14.9152	18.5622		17.9723	16.4126	16.1119	19.8948	18.8148	19.8203		16.7387	16.8323	19.51	3.07263
O14818	PSA7_HUMAN	PSMA7	248	27887.1	8.6	HUMAN	Proteasome subunit alpha type-7	1	2	2	5	3	6	4	5	4	7	8	7	36762	114976	113452	4098065	1377951	3034594	5404330	2034450	2498844	12931623	12313980	18913601	15.1659	16.811	16.7917	21.9665	20.3941	21.5331	22.3657	20.9562	21.2528	23.6244	23.5538	24.1729	16.2562	21.2979	21.5249	23.7837	27.095
O14828	SCAM3_HUMAN	SCAMP3	347	38287.3	7.6	HUMAN	Secretory carrier-associated membrane protein 3	0	0	0	6	4	6	3	4	1	7	6	7	0	0	0	3198900	2941667	2569940	352437	181245	55126	8402634	6634306	9183898				21.6091	21.4882	21.2933	18.427	17.4676	15.7504	23.0024	22.6615	23.1307		21.4636	17.215	22.9315	7.82123
O14841	OPLA_HUMAN	OPLAH	1288	137458	6.1	HUMAN	5-oxoprolinase	0	0	0	1	0	0	1	0	0	0	2	2	0	0	0	73952	0	0	24109	0	0	0	173747	33737				16.1743			14.5573				17.4066	15.042		16.1743	14.5573	16.2243	0
O14867	BACH1_HUMAN	BACH1	736	81958.4	5	HUMAN	Transcription regulator protein BACH1	0	0	0	2	0	2	0	0	0	0	0	0	0	0	0	127687	0	159446	0	0	0	0	0	0				16.9623		17.2827								17.1225			0.27933
O14880	MGST3_HUMAN	MGST3	152	16516.5	9.5	HUMAN	Microsomal glutathione S-transferase 3	0	0	0	1	0	0	2	1	2	3	4	4	0	0	0	33191	0	0	249940	73713	186398	1143099	2024089	2037458				15.0185			17.9312	16.1696	17.508	20.1245	20.9488	20.9583		15.0185	17.203	20.6772	1.25698
O14893	GEMI2_HUMAN	GEMIN2	280	31585.4	5.4	HUMAN	Gem-associated protein 2	0	0	0	1	0	1	2	1	2	4	3	2	0	0	0	133185	0	63150	69607	8909	39873	244649	431867	194173				17.0231		15.9465	16.0869	13.121	15.2831	17.9004	18.7202	17.567		16.4848	14.8304	18.0625	4.32961
O14908	GIPC1_HUMAN	GIPC1	333	36049.5	5.9	HUMAN	PDZ domain-containing protein GIPC1	0	0	0	0	0	1	0	0	0	2	1	1	0	0	0	0	0	49866	0	0	0	240451	65919	240321						15.6058				17.8754	16.0084	17.8746		15.6058		17.2528	3.35196
O14920	IKKB_HUMAN	IKBKB	756	86564.7	5.6	HUMAN	Inhibitor of nuclear factor kappa-B kinase subunit beta	0	0	0	0	0	1	0	0	0	0	0	0	0	0	0	0	0	80297	0	0	0	0	0	0						16.2931								16.2931			0
O14925	TIM23_HUMAN	TIMM23	209	21943.4	8.8	HUMAN	Mitochondrial import inner membrane translocase subunit Tim23	0	0	0	3	0	3	3	4	3	8	8	5	0	0	0	1389504	0	1479320	495943	377715	311799	2113302	5106013	2764013				20.4061		20.4965	18.9198	18.5269	18.2503	21.0111	22.2838	21.3983		20.4513	18.5657	21.5644	7.12291
O14929	HAT1_HUMAN	HAT1	419	49513	5.5	HUMAN	Histone acetyltransferase type B catalytic subunit	0	0	0	9	8	5	4	5	5	8	10	8	0	0	0	5286807	4241266	1577226	524866	429601	321653	6407671	7354274	8023663				22.334	22.0161	20.589	19.0016	18.7126	18.2951	22.6114	22.8102	22.9358		21.6463	18.6698	22.7858	23.1844
O14950	ML12B_HUMAN	MYL12B	172	19779.3	4.7	HUMAN	Myosin regulatory light chain 12B	0	0	0	3	2	4	0	0	4	3	4	4	0	0	0	1146364	596221	812277	0	0	700829	3169602	2608680	5656469				20.1286	19.1855	19.6316			19.4187	21.5959	21.3149	22.4315		19.6486	19.4187	21.7807	41.2011
O14957	QCR10_HUMAN	UQCR11	56	6569.7	9.9	HUMAN	Cytochrome b-c1 complex subunit 10	0	0	0	0	0	0	0	0	0	1	1	0	0	0	0	0	0	0	0	0	0	15661	107378	0										13.9349	16.7123					15.3236	0.977654
O14964	HGS_HUMAN	HGS	777	86192.8	5.8	HUMAN	Hepatocyte growth factor-regulated tyrosine kinase substrate	0	0	0	2	2	2	0	0	0	0	1	1	0	0	0	730285	146063	1415946	0	0	0	0	266184	619897				19.4781	17.1562	20.4333					18.0221	19.2417		19.0226		18.6319	7.12291
O14965	AURKA_HUMAN	AURKA	403	45809.7	9.5	HUMAN	Aurora kinase A	0	0	0	2	1	4	0	0	0	2	2	3	0	0	0	689002	73358	380616	0	0	0	769726	455051	672332				19.3941	16.1627	18.538				19.554	18.7957	19.3588		18.0316		19.2362	3.35196
O14974	MYPT1_HUMAN	PPP1R12A	1030	115282	5.3	HUMAN	Protein phosphatase 1 regulatory subunit 12A	0	0	0	0	0	0	1	0	0	1	1	1	0	0	0	0	0	0	3674	0	0	113000	105720	123953							11.8431			16.786	16.6899	16.9194			11.8431	16.7984	20.2514
O14975	S27A2_HUMAN	SLC27A2	620	70312.9	8.8	HUMAN	Very long-chain acyl-CoA synthetase	0	0	0	0	0	0	0	0	0	2	4	2	0	0	0	0	0	0	0	0	0	220215	410657	382056										17.7486	18.6476	18.5434				18.3132	0.698324
O14976	GAK_HUMAN	GAK	1311	143192	5.5	HUMAN	Cyclin-G-associated kinase	0	0	0	0	0	0	0	1	1	2	4	2	0	0	0	0	0	0	0	28026	21892	291944	494463	158833								14.7745	14.4181	18.1553	18.9155	17.2772			14.5963	18.116	11.7318
O14979	HNRDL_HUMAN	HNRNPDL	420	46437.9	9.6	HUMAN	Heterogeneous nuclear ribonucleoprotein D-like	0	0	0	3	2	3	1	3	3	8	6	7	0	0	0	3884501	4189000	1523029	94598	582339	480630	17009390	14714209	27979155				21.8893	21.9982	20.5385	16.5295	19.1515	18.8746	24.0198	23.8107	24.7378		21.4753	18.1852	24.1895	51.5363
O14980	XPO1_HUMAN	XPO1	1071	123387	5.7	HUMAN	Exportin-1	0	0	0	32	12	26	30	31	34	43	46	41	0	0	0	26674072	16614961	19236295	13852902	8016873	7429638	70095667	100475450	107315783				24.6689	23.986	24.1973	23.7237	22.9346	22.8249	26.0628	26.5823	26.6773		24.2841	23.1611	26.4408	33.1006
O14981	BTAF1_HUMAN	BTAF1	1849	206889	6.1	HUMAN	TATA-binding protein-associated factor 172	0	0	0	1	0	1	1	3	0	3	5	7	0	0	0	87830	0	68717	58114	72331	0	163349	472600	724755				16.4224		16.0684	15.8266	16.1423		17.3176	18.8503	19.4671		16.2454	15.9845	18.545	8.93855
O15013	ARHGA_HUMAN	ARHGEF10	1369	151613	5.5	HUMAN	Rho guanine nucleotide exchange factor 10	0	0	0	0	1	0	0	0	0	0	0	0	0	0	0	0	4929	0	0	0	0	0	0	0					12.2671									12.2671			3.07263
O15014	ZN609_HUMAN	ZNF609	1411	151192	8.2	HUMAN	Zinc finger protein 609	0	0	0	4	2	6	4	3	1	7	9	7	0	0	0	1189330	141012	519618	98017	100571	18758	5359519	3771430	3114449				20.1817	17.1055	18.9871	16.5807	16.6179	14.1952	22.3537	21.8467	21.5705		18.7581	15.7979	21.9236	9.77654
O15020	SPTN2_HUMAN	SPTBN2	2390	271327	5.8	HUMAN	Spectrin beta chain, non-erythrocytic 2	0	0	0	0	1	1	0	0	0	0	0	0	0	0	0	0	20269	18829	0	0	0	0	0	0					14.307	14.2007								14.2538			13.6872
O15027	SC16A_HUMAN	SEC16A	2179	233519	5.4	HUMAN	Protein transport protein Sec16A	0	0	0	2	2	3	10	8	11	8	10	9	0	0	0	120562	420181	185178	1283675	493031	467491	990923	1641379	2647557				16.8794	18.6807	17.4986	20.2918	18.9113	18.8346	19.9184	20.6465	21.3362		17.6862	19.3459	20.6337	25
O15031	PLXB2_HUMAN	PLXNB2	1838	205129	5.9	HUMAN	Plexin-B2	0	0	0	0	0	1	0	0	0	0	0	0	0	0	0	0	0	39060	0	0	0	0	0	0						15.2534								15.2534			1.53631
O15042	SR140_HUMAN	U2SURP	1029	118293	8.6	HUMAN	U2 snRNP-associated SURP motif-containing protein	0	0	0	2	2	4	14	16	12	8	9	9	0	0	0	349617	275203	559075	3582655	3413524	1504294	17888501	16355190	9129429				18.4154	18.0701	19.0927	21.7726	21.7028	20.5207	24.0925	23.9632	23.1221		18.5261	21.332	23.726	36.5922
O15047	SET1A_HUMAN	SETD1A	1707	186036	5.1	HUMAN	Histone-lysine N-methyltransferase SETD1A	0	0	0	0	0	1	0	0	0	0	1	0	0	0	0	0	0	37229	0	0	0	0	104134	0						15.1841					16.6681			15.1841		16.6681	5.1676
O15062	ZBTB5_HUMAN	ZBTB5	677	74278.6	5.8	HUMAN	Zinc finger and BTB domain-containing protein 5	0	0	0	0	2	2	0	0	0	0	1	0	0	0	0	0	81370	94838	0	0	0	0	55381	0					16.3122	16.5332					15.7571			16.4227		15.7571	0
O15067	PUR4_HUMAN	PFAS	1338	144736	5.5	HUMAN	Phosphoribosylformylglycinamidine synthase	0	0	0	9	8	10	8	8	9	9	12	14	0	0	0	3574348	2108267	3091467	671598	412466	632575	2019790	4498805	8963780				21.7692	21.0076	21.5599	19.3572	18.6539	19.2709	20.9458	22.1011	23.0957		21.4456	19.094	22.0475	23.1844
O15084	ANR28_HUMAN	ANKRD28	1053	112967	5.8	HUMAN	Serine/threonine-protein phosphatase 6 regulatory ankyrin repeat subunit A	0	0	0	0	0	0	0	3	1	1	2	2	0	0	0	0	0	0	0	94851	69172	63494	176660	66038								16.5334	16.0779	15.9543	17.4306	16.011			16.3056	16.4653	7.40223
O15091	MRRP3_HUMAN	KIAA0391	583	67315.9	9	HUMAN	Mitochondrial ribonuclease P protein 3	0	0	0	0	0	0	1	0	1	0	1	1	0	0	0	0	0	0	431141	0	192799	0	66666	16371							18.7178		17.5567		16.0247	13.9989			18.1373	15.0118	1.25698
O15111	IKKA_HUMAN	CHUK	745	84640.4	6.3	HUMAN	Inhibitor of nuclear factor kappa-B kinase subunit alpha	0	0	0	0	0	0	0	0	0	1	0	0	0	0	0	0	0	0	0	0	0	53065	0	0										15.6955						15.6955	0.977654
O15118	NPC1_HUMAN	NPC1	1278	142168	5.2	HUMAN	Niemann-Pick C1 protein	0	0	0	1	0	1	0	0	0	1	2	1	0	0	0	982653	0	402302	0	0	0	38467	413531	56343				19.9063		18.6179				15.2313	18.6576	15.7819		19.2621		16.557	0.139665
O15126	SCAM1_HUMAN	SCAMP1	338	37920.8	7	HUMAN	Secretory carrier-associated membrane protein 1	0	0	0	2	1	0	0	0	0	1	1	1	0	0	0	829209	50152	0	0	0	0	51006	166692	55283				19.6614	15.614					15.6384	17.3468	15.7545		17.6377		16.2466	2.65363
O15127	SCAM2_HUMAN	SCAMP2	329	36649.2	5.7	HUMAN	Secretory carrier-associated membrane protein 2	0	0	0	1	1	2	0	0	1	2	3	2	0	0	0	163122	306094	204938	0	0	7963	711966	994301	470262				17.3156	18.2236	17.6448			12.9591	19.4414	19.9233	18.8431		17.728	12.9591	19.4026	1.25698
O15143	ARC1B_HUMAN	ARPC1B	372	40950.2	8.7	HUMAN	Actin-related protein 2/3 complex subunit 1B	0	0	0	1	0	4	2	1	0	7	5	7	0	0	0	174358	0	724477	95075	20341	0	3043428	2231478	3919003				17.4117		19.4666	16.5368	14.3121		21.5373	21.0896	21.9021		18.4391	15.4244	21.5096	6.14525
O15144	ARPC2_HUMAN	ARPC2	300	34333.3	6.8	HUMAN	Actin-related protein 2/3 complex subunit 2	0	0	0	0	0	2	1	2	3	4	4	1	0	0	0	0	0	159409	15054	10126	683296	5466825	569904	235876						17.2824	13.8779	13.3058	19.3822	22.3823	19.1204	17.8477		17.2824	15.5219	19.7834	9.9162
O15145	ARPC3_HUMAN	ARPC3	178	20546.9	8.8	HUMAN	Actin-related protein 2/3 complex subunit 3	0	0	0	1	0	0	1	1	1	1	1	0	0	0	0	128104	0	0	30441	16553	27541	81861	294898	0				16.967			14.8937	14.0148	14.7493	16.3209	18.1699			16.967	14.5526	17.2454	10.8939
O15160	RPAC1_HUMAN	POLR1C	346	39250	5.3	HUMAN	DNA-directed RNA polymerases I and III subunit RPAC1	0	0	0	4	3	0	1	1	0	3	2	3	0	0	0	899933	404492	0	7625	3905	0	393680	283175	1347451				19.7795	18.6258		12.8965	11.9311		18.5867	18.1113	20.3618		19.2026	12.4138	19.0199	11.7318
O15162	PLS1_HUMAN	PLSCR1	318	35049.4	4.8	HUMAN	Phospholipid scramblase 1	0	0	0	1	0	0	0	0	0	0	0	0	0	0	0	389607	0	0	0	0	0	0	0	0				18.5717										18.5717			0
O15164	TIF1A_HUMAN	TRIM24	1050	116832	6.7	HUMAN	Transcription intermediary factor 1-alpha	0	0	0	1	2	4	0	0	0	1	1	2	0	0	0	39742	392358	735213	0	0	0	1239	145847	856020				15.2784	18.5818	19.4878				10.275	17.1541	19.7073		17.7827		15.7121	8.24022
O15173	PGRC2_HUMAN	PGRMC2	223	23818.6	4.8	HUMAN	Membrane-associated progesterone receptor component 2	0	0	0	2	2	1	2	2	2	1	3	3	0	0	0	1288788	622004	448454	273495	238598	187649	1636000	1159761	2762436				20.2976	19.2466	18.7746	18.0612	17.8642	17.5177	20.6417	20.1454	21.3975		19.4396	17.8144	20.7282	15.6425
O15212	PFD6_HUMAN	PFDN6	129	14582.8	8.8	HUMAN	Prefoldin subunit 6	0	0	0	0	0	1	0	0	0	0	0	0	0	0	0	0	0	91387	0	0	0	0	0	0						16.4797								16.4797			6.14525
O15226	NKRF_HUMAN	NKRF	690	77673.6	8.9	HUMAN	NF-kappa-B-repressing factor	0	0	0	0	1	2	0	0	0	0	1	0	0	0	0	0	21271	110087	0	0	0	0	40378	0					14.3766	16.7483					15.3013			15.5624		15.3013	23.4637
O15228	GNPAT_HUMAN	GNPAT	680	77188.6	6.2	HUMAN	Dihydroxyacetone phosphate acyltransferase	0	0	0	1	0	1	2	1	1	1	2	1	0	0	0	49808	0	168268	52631	1820	7840	144597	170640	230276				15.6041		17.3604	15.6836	10.8297	12.9366	17.1417	17.3806	17.813		16.4822	13.15	17.4451	1.95531
O15234	CASC3_HUMAN	CASC3	703	76278.6	6.1	HUMAN	Protein CASC3	0	0	0	1	3	4	0	0	0	3	3	3	0	0	0	88988	242880	507072	0	0	0	91605	114640	182747				16.4413	17.8899	18.9518				16.4831	16.8068	17.4795		17.761		16.9231	5.44693
O15243	OBRG_HUMAN	LEPROT	131	14253.9	6	HUMAN	Leptin receptor gene-related protein	0	0	0	0	0	1	1	1	1	0	0	1	0	0	0	0	0	107415	15032	26651	18836	0	0	315202						16.7128	13.8757	14.7019	14.2012			18.2659		16.7128	14.2596	18.2659	0
O15247	CLIC2_HUMAN	CLIC2	247	28356.6	5.4	HUMAN	Chloride intracellular channel protein 2	0	0	0	1	1	1	4	3	1	5	7	6	0	0	0	215935	115892	130863	109628	53588	24877	847286	2604479	2774634				17.7202	16.8224	16.9977	16.7423	15.7096	14.6025	19.6925	21.3126	21.4039		17.1801	15.6848	20.803	0.27933
O15258	RER1_HUMAN	RER1	196	22958.2	9.6	HUMAN	Protein RER1	0	0	0	4	3	4	2	3	2	6	5	5	0	0	0	1854643	1625907	1498686	371484	391077	437176	9191571	6974743	10285871				20.8227	20.6328	20.5153	18.5029	18.5771	18.7379	23.1319	22.7337	23.2942		20.6569	18.606	23.0532	1.11732
O15260	SURF4_HUMAN	SURF4	269	30394.3	7.6	HUMAN	Surfeit locus protein 4	0	0	0	5	2	3	4	3	4	3	4	4	0	0	0	1958371	506141	1335714	867957	278980	440021	1993863	5462705	3599947				20.9012	18.9492	20.3492	19.7273	18.0898	18.7472	20.9271	22.3812	21.7795		20.0665	18.8548	21.696	22.067
O15269	SPTC1_HUMAN	SPTLC1	473	52744.4	5.7	HUMAN	Serine palmitoyltransferase 1	0	0	0	3	4	5	2	7	4	8	9	8	0	0	0	1687738	1504618	1697200	95761	573868	264402	10119550	7261541	13663689				20.6867	20.521	20.6947	16.5472	19.1304	18.0124	23.2706	22.7918	23.7038		20.6341	17.8966	23.2554	4.32961
O15270	SPTC2_HUMAN	SPTLC2	562	62924.9	7.9	HUMAN	Serine palmitoyltransferase 2	0	0	0	3	0	1	2	3	2	4	6	6	0	0	0	434761	0	61836	128348	120163	29033	1112886	6120052	3659074				18.7299		15.9162	16.9697	16.8746	14.8254	20.0859	22.5451	21.803		17.323	16.2232	21.478	0.418994
O15294	OGT1_HUMAN	OGT	1046	116926	6.2	HUMAN	UDP-N-acetylglucosamine--peptide N-acetylglucosaminyltransferase 110 kDa subunit	0	0	0	5	3	4	1	2	1	5	5	6	0	0	0	856018	260946	551418	17214	139234	16904	881653	1144412	1847980				19.7073	17.9934	19.0728	14.0713	17.0872	14.0451	19.7499	20.1262	20.8175		18.9245	15.0678	20.2312	22.6257
O15296	LX15B_HUMAN	ALOX15B	676	75857.5	5.7	HUMAN	Arachidonate 15-lipoxygenase B	0	0	0	0	0	0	0	0	2	0	0	0	0	0	0	0	0	0	0	0	70019	0	0	0									16.0955						16.0955		0
O15297	PPM1D_HUMAN	PPM1D	605	66675.7	9.1	HUMAN	Protein phosphatase 1D	0	0	0	0	1	1	0	0	0	0	0	0	0	0	0	0	40717	172539	0	0	0	0	0	0					15.3133	17.3966								16.355			0.418994
O15305	PMM2_HUMAN	PMM2	246	28082.4	6.4	HUMAN	Phosphomannomutase 2	0	0	0	0	1	0	0	0	0	0	0	0	0	0	0	0	81591	0	0	0	0	0	0	0					16.3161									16.3161			1.11732
O15320	CTGE5_HUMAN	CTAGE5	804	90997.1	5.1	HUMAN	Endoplasmic reticulum export factor CTAGE5	0	0	0	0	0	2	0	0	0	1	1	0	0	0	0	0	0	105893	0	0	0	65277	3557	0						16.6922				15.9943	11.7964			16.6922		13.8954	0
O15347	HMGB3_HUMAN	HMGB3	200	22980.2	8.5	HUMAN	High mobility group protein B3	0	0	0	2	1	2	0	1	1	1	3	2	0	0	0	1375259	554679	779200	0	25792	19263	95975	1722577	312235				20.3913	19.0813	19.5716		14.6546	14.2335	16.5504	20.7161	18.2523		19.6814	14.4441	18.5063	12.1508
O15355	PPM1G_HUMAN	PPM1G	546	59272.1	4.3	HUMAN	Protein phosphatase 1G	0	0	0	12	8	9	6	6	6	11	12	13	0	0	0	7015045	3418495	5245151	975777	632138	520924	5896804	8404862	14912918				22.742	21.7049	22.3226	19.8962	19.2699	18.9907	22.4915	23.0028	23.8301		22.2565	19.3856	23.1081	21.648
O15357	SHIP2_HUMAN	INPPL1	1258	138600	6.1	HUMAN	Phosphatidylinositol 3,4,5-trisphosphate 5-phosphatase 2	0	0	0	0	0	0	0	0	0	0	1	0	0	0	0	0	0	0	0	0	0	0	159573	0											17.2839					17.2839	3.07263
O15371	EIF3D_HUMAN	EIF3D	548	63973.3	5.8	HUMAN	Eukaryotic translation initiation factor 3 subunit D	0	0	0	5	4	4	4	6	4	9	9	9	0	0	0	2452801	1190183	1642591	2028358	1175659	955448	4775313	6312135	6390293				21.226	20.1828	20.6475	20.9519	20.165	19.8658	22.1872	22.5897	22.6075		20.6854	20.3276	22.4614	34.7765
O15372	EIF3H_HUMAN	EIF3H	352	39930.7	6.1	HUMAN	Eukaryotic translation initiation factor 3 subunit H	0	0	0	6	2	6	2	4	3	9	11	12	0	0	0	2715079	472677	3029850	107835	302102	209909	3982237	5529665	8923131				21.3726	18.8505	21.5308	16.7185	18.2047	17.6794	21.9251	22.3988	23.0891		20.5846	17.5342	22.471	27.2346
O15379	HDAC3_HUMAN	HDAC3	428	48848.2	5	HUMAN	Histone deacetylase 3	0	0	0	0	0	1	0	0	0	1	1	1	0	0	0	0	0	32404	0	0	0	13607	11726	18320						14.9839				13.7321	13.5174	14.1611		14.9839		13.8035	4.46927
O15382	BCAT2_HUMAN	BCAT2	392	44288.1	8.9	HUMAN	Branched-chain-amino-acid aminotransferase, mitochondrial	0	0	0	0	0	0	0	0	1	0	0	0	0	0	0	0	0	0	0	0	106414	0	0	0									16.6993						16.6993		0.27933
O15397	IPO8_HUMAN	IPO8	1037	119939	5	HUMAN	Importin-8	0	0	0	5	2	3	3	3	2	9	12	9	0	0	0	1006396	186397	587000	209926	186718	108754	11988852	11402544	3865329				19.9408	17.508	19.163	17.6795	17.5105	16.7307	23.5152	23.4429	21.8822		18.8706	17.3069	22.9467	13.2682
O15400	STX7_HUMAN	STX7	261	29815.8	5.4	HUMAN	Syntaxin-7	0	0	0	4	4	4	1	1	0	2	4	2	0	0	0	1904159	1248023	759807	34161	13899	0	801874	1381818	2436353				20.8607	20.2512	19.5353	15.0601	13.7627		19.613	20.3981	21.2163		20.2157	14.4114	20.4091	0.977654
O15405	TOX3_HUMAN	TOX3	576	63342.5	7.4	HUMAN	TOX high mobility group box family member 3	0	0	0	3	1	0	0	0	0	2	2	1	0	0	0	819952	396372	0	0	0	0	239547	370859	317368				19.6452	18.5965					17.8699	18.5005	18.2758		19.1208		18.2154	19.9721
O15439	MRP4_HUMAN	ABCC4	1325	149528	8.4	HUMAN	Multidrug resistance-associated protein 4	0	0	0	0	1	0	0	0	0	0	2	1	0	0	0	0	34318	0	0	0	0	0	157364	191168					15.0667						17.2637	17.5445		15.0667		17.4041	0.27933
O15446	RPA34_HUMAN	CD3EAP	510	54986.1	8.7	HUMAN	DNA-directed RNA polymerase I subunit RPA34	0	0	0	1	0	0	0	0	0	0	0	3	0	0	0	92383	0	0	0	0	0	0	0	679191				16.4953								19.3735		16.4953		19.3735	4.32961
O15479	MAGB2_HUMAN	MAGEB2	319	35277.3	8.9	HUMAN	Melanoma-associated antigen B2	0	0	0	2	2	4	3	2	5	8	8	7	0	0	0	4819000	3006028	3280007	195185	65568	415458	6816417	8505254	11760755				22.2003	21.5194	21.6453	17.5745	16.0007	18.6643	22.7006	23.0199	23.4875		21.7883	17.4132	23.0693	1.11732
O15481	MAGB4_HUMAN	MAGEB4	346	38923.4	9.3	HUMAN	Melanoma-associated antigen B4	0	0	0	0	0	0	0	0	0	0	1	0	0	0	0	0	0	0	0	0	0	0	4679000	0											22.1578					22.1578	0.698324
O15498	YKT6_HUMAN	YKT6	198	22417.8	6.4	HUMAN	Synaptobrevin homolog YKT6	0	0	0	3	3	2	0	1	1	3	4	2	0	0	0	390238	728526	376680	0	41430	41549	800762	1783381	1491424				18.574	19.4746	18.523		15.3384	15.3425	19.611	20.7662	20.5083		18.8572	15.3405	20.2952	9.35754
O15504	NUPL2_HUMAN	NUPL2	423	44872	9.2	HUMAN	Nucleoporin-like protein 2	0	0	0	0	0	0	0	0	0	0	1	1	0	0	0	0	0	0	0	0	0	0	54724	116402											15.7399	16.8288				16.2843	2.3743
O15530	PDPK1_HUMAN	PDPK1	556	63152.4	7	HUMAN	3-phosphoinositide-dependent protein kinase 1	0	0	0	1	1	1	0	0	0	1	1	1	0	0	0	180854	243846	98772	0	0	0	93534	97482	86837				17.4645	17.8956	16.5918				16.5132	16.5728	16.406		17.3173		16.4974	0
O15534	PER1_HUMAN	PER1	1290	136213	5.7	HUMAN	Period circadian protein homolog 1	0	0	0	0	1	0	0	0	0	0	0	0	0	0	0	0	115840	0	0	0	0	0	0	0					16.8218									16.8218			0
O15541	R113A_HUMAN	RNF113A	343	38787.5	5.5	HUMAN	RING finger protein 113A	0	0	0	2	5	3	0	0	0	3	2	1	0	0	0	700171	647540	578183	0	0	0	257340	431335	174371				19.4173	19.3046	19.1412				17.9733	18.7184	17.4118		19.2877		18.0345	3.91061
O15550	KDM6A_HUMAN	KDM6A	1401	154178	7.2	HUMAN	Lysine-specific demethylase 6A	0	0	0	0	1	0	0	0	0	0	0	1	0	0	0	0	8466	0	0	0	0	0	0	173851					13.0475							17.4075		13.0475		17.4075	2.09497
O43143	DHX15_HUMAN	DHX15	795	90933.6	7.1	HUMAN	Pre-mRNA-splicing factor ATP-dependent RNA helicase DHX15	0	0	0	11	5	10	6	6	3	9	10	12	0	0	0	3947851	1339706	3324058	2306232	1265656	228174	8199164	6124986	11640847				21.9126	20.3535	21.6645	21.1371	20.2715	17.7998	22.967	22.5463	23.4727		21.3102	19.7361	22.9953	60.3352
O43148	MCES_HUMAN	RNMT	476	54844.6	6.3	HUMAN	mRNA cap guanine-N7 methyltransferase	0	0	0	3	1	2	0	0	0	0	1	3	0	0	0	375053	149312	755511	0	0	0	0	583242	1980501				18.5167	17.188	19.5271					19.1537	20.9174		18.4106		20.0356	11.3128
O43156	TTI1_HUMAN	TTI1	1089	122070	5.6	HUMAN	TELO2-interacting protein 1 homolog	0	0	0	2	4	4	9	6	5	12	16	13	0	0	0	611038	560280	947828	478586	170427	114620	3478214	5842228	4708898				19.2209	19.0958	19.8543	18.8684	17.3788	16.8065	21.7299	22.4781	22.167		19.3903	17.6846	22.125	1.39665
O43159	RRP8_HUMAN	RRP8	456	50715.2	9.5	HUMAN	Ribosomal RNA-processing protein 8	0	0	0	3	2	2	0	0	0	1	0	0	0	0	0	159533	89383	130799	0	0	0	91626	0	0				17.2835	16.4477	16.997				16.4835				16.9094		16.4835	6.98324
O43164	PJA2_HUMAN	PJA2	708	78214.8	4.3	HUMAN	E3 ubiquitin-protein ligase Praja-2	0	0	0	3	6	6	0	0	0	5	5	6	0	0	0	423176	547410	629363	0	0	0	929448	1109955	3018255				18.6909	19.0623	19.2635				19.826	20.0821	21.5253		19.0056		20.4778	0
O43169	CYB5B_HUMAN	CYB5B	146	16332.3	4.9	HUMAN	Cytochrome b5 type B	0	0	0	1	0	1	0	0	0	1	1	2	0	0	0	335616	0	77536	0	0	0	907815	458714	1251907				18.3565		16.2426				19.792	18.8072	20.2557		17.2995		19.6183	4.32961
O43172	PRP4_HUMAN	PRPF4	522	58449.7	7	HUMAN	U4/U6 small nuclear ribonucleoprotein Prp4	0	0	0	2	1	1	0	0	0	2	1	1	0	0	0	515980	1053000	225152	0	0	0	237614	537051	164142				18.977	20.0061	17.7805				17.8583	19.0347	17.3246		18.9212		18.0725	20.6704
O43175	SERA_HUMAN	PHGDH	533	56651	6.3	HUMAN	D-3-phosphoglycerate dehydrogenase	0	0	0	5	6	5	4	5	6	5	8	8	0	0	0	1804077	3403600	1946076	305168	539541	555279	4964415	8351995	10847642				20.7828	21.6986	20.8921	18.2192	19.0414	19.0829	22.2432	22.9937	23.3709		21.1245	18.7812	22.8693	55.0279
O43182	RHG06_HUMAN	ARHGAP6	974	105948	7	HUMAN	Rho GTPase-activating protein 6	0	0	0	2	2	2	0	1	1	2	5	5	0	0	0	92104	64788	69047	0	6288	68148	335416	223051	492508				16.491	15.9834	16.0753		12.6184	16.0564	18.3556	17.767	18.9098		16.1832	14.3374	18.3441	0.139665
O43236	SEPT4_HUMAN	SEPT4	478	55098.6	5.8	HUMAN	Septin-4	0	0	0	1	0	1	0	0	0	0	1	0	0	0	0	85469	0	75677	0	0	0	0	83885	0				16.3831		16.2076					16.3561			16.2953		16.3561	0.27933
O43237	DC1L2_HUMAN	DYNC1LI2	492	54099.7	6	HUMAN	Cytoplasmic dynein 1 light intermediate chain 2	0	0	0	1	0	0	0	0	0	0	0	0	0	0	0	49288	0	0	0	0	0	0	0	0				15.5889										15.5889			15.2235
O43240	KLK10_HUMAN	KLK10	276	30170.1	8.9	HUMAN	Kallikrein-10	0	0	0	0	0	0	0	0	1	0	0	0	0	0	0	0	0	0	0	0	26639	0	0	0									14.7013						14.7013		0.139665
O43242	PSMD3_HUMAN	PSMD3	534	60978.1	8.5	HUMAN	26S proteasome non-ATPase regulatory subunit 3	0	0	0	12	12	13	8	6	8	10	14	15	0	0	0	4886705	4241040	4752010	1091181	687957	690317	12417688	14572112	22423607				22.2204	22.016	22.1801	20.0575	19.392	19.3969	23.5659	23.7967	24.4185		22.1388	19.6154	23.927	37.5698
O43252	PAPS1_HUMAN	PAPSS1	624	70833.8	6.4	HUMAN	Bifunctional 3'-phosphoadenosine 5'-phosphosulfate synthase 1	0	0	0	1	1	0	0	0	0	0	1	0	0	0	0	168595	117050	0	0	0	0	0	76759	0				17.3632	16.8368						16.228			17.1		16.228	2.65363
O43264	ZW10_HUMAN	ZW10	779	88830.3	5.9	HUMAN	Centromere/kinetochore protein zw10 homolog	0	0	0	3	4	2	11	11	7	8	12	12	0	0	0	372718	414305	182776	881814	750543	234013	1628624	4370636	6947413				18.5077	18.6603	17.4797	19.7501	19.5176	17.8362	20.6352	22.0594	22.728		18.2159	19.0346	21.8076	15.0838
O43290	SNUT1_HUMAN	SART1	800	90255.5	5.9	HUMAN	U4/U6.U5 tri-snRNP-associated protein 1	0	0	0	4	3	6	3	3	3	2	3	2	0	0	0	570497	256488	750407	14478757	168213	100250	706931	1028321	877187				19.1219	17.9685	19.5173	23.7874	17.3599	16.6132	19.4312	19.9719	19.7425		18.8692	19.2535	19.7152	32.5419
O43292	GPAA1_HUMAN	GPAA1	621	67623.8	8.2	HUMAN	Glycosylphosphatidylinositol anchor attachment 1 protein	0	0	0	0	0	0	0	0	0	1	2	3	0	0	0	0	0	0	0	0	0	613855	427047	1411066										19.2275	18.704	20.4284				19.4533	0
O43309	ZSC12_HUMAN	ZSCAN12	604	70223.1	6.3	HUMAN	Zinc finger and SCAN domain-containing protein 12	0	0	0	0	2	2	0	0	0	0	0	0	0	0	0	0	41593	106707	0	0	0	0	0	0					15.3441	16.7033								16.0237			2.51397
O43310	CTIF_HUMAN	CTIF	598	67587.3	6.1	HUMAN	CBP80/20-dependent translation initiation factor	0	0	0	0	0	1	0	0	0	0	0	0	0	0	0	0	0	15485	0	0	0	0	0	0						13.9186								13.9186			0.418994
O43314	VIP2_HUMAN	PPIP5K2	1243	140408	8.5	HUMAN	Inositol hexakisphosphate and diphosphoinositol-pentakisphosphate kinase 2	0	0	0	2	1	2	0	0	0	1	2	2	0	0	0	271989	77467	143614	0	0	0	47123	365467	46007				18.0532	16.2413	17.1318				15.5241	18.4794	15.4896		17.1421		16.4977	2.7933
O43318	M3K7_HUMAN	MAP3K7	606	67196.7	6.7	HUMAN	Mitogen-activated protein kinase kinase kinase 7	0	0	0	1	1	0	0	0	0	1	1	3	0	0	0	113711	30742	0	0	0	0	147907	72821	369573				16.795	14.9079					17.1743	16.1521	18.4955		15.8515		17.274	3.21229
O43324	MCA3_HUMAN	EEF1E1	174	19810.7	8.5	HUMAN	Eukaryotic translation elongation factor 1 epsilon-1	0	0	0	2	2	1	0	0	0	1	4	3	0	0	0	719773	450240	246270	0	0	0	57186	2557025	854504				19.4572	18.7803	17.9099				15.8034	21.286	19.7047		18.7158		18.9314	29.8883
O43379	WDR62_HUMAN	WDR62	1518	165955	5.6	HUMAN	WD repeat-containing protein 62	0	0	0	0	1	2	1	1	1	2	2	2	0	0	0	0	205387	95087	20750	16934	10783	266526	358374	348361					17.648	16.537	14.3408	14.0476	13.3965	18.0239	18.4511	18.4102		17.0925	13.9283	18.2951	8.79888
O43390	HNRPR_HUMAN	HNRNPR	633	70943.6	8.2	HUMAN	Heterogeneous nuclear ribonucleoprotein R	0	0	0	5	1	3	2	2	1	7	3	5	0	0	0	1684479	276998	751381	93770	62802	42882	1243895	1137240	1932440				20.6839	18.0795	19.5192	16.5168	15.9385	15.3881	20.2464	20.1171	20.882		19.4275	15.9478	20.4152	58.9385
O43395	PRPF3_HUMAN	PRPF3	683	77529.6	9.5	HUMAN	U4/U6 small nuclear ribonucleoprotein Prp3	0	0	0	5	1	1	0	0	0	1	4	3	0	0	0	1077852	178821	71439	0	0	0	173437	1683561	2103367				20.0397	17.4482	16.1244				17.4041	20.6831	21.0043		17.8708		19.6971	23.4637
O43396	TXNL1_HUMAN	TXNL1	289	32251.6	4.8	HUMAN	Thioredoxin-like protein 1	0	0	0	8	7	8	3	2	3	5	6	6	0	0	0	5322691	1634573	3564894	299129	158446	172716	6052714	3172875	6747128				22.3437	20.6405	21.7654	18.1904	17.2736	17.398	22.5292	21.5974	22.6858		21.5832	17.6207	22.2708	20.9497
O43399	TPD54_HUMAN	TPD52L2	206	22237.9	5.3	HUMAN	Tumor protein D54	0	0	0	7	4	9	1	1	0	5	3	4	0	0	0	2279047	878829	2512136	18459	43008	0	3591878	2664827	6358817				21.12	19.7452	21.2605	14.172	15.3923		21.7763	21.3456	22.6003		20.7086	14.7822	21.9074	9.49721
O43402	EMC8_HUMAN	EMC8	210	23773.3	5.9	HUMAN	ER membrane protein complex subunit 8	0	0	0	0	1	0	1	0	0	0	2	0	0	0	0	0	197786	0	297687	0	0	0	1476701	0					17.5936		18.1834				20.4939			17.5936	18.1834	20.4939	0.837989
O43414	ERI3_HUMAN	ERI3	337	37238.6	8.3	HUMAN	ERI1 exoribonuclease 3	0	0	0	0	0	0	1	1	0	1	0	0	0	0	0	0	0	0	82280	47184	0	16025	0	0							16.3283	15.526		13.968					15.9271	13.968	0.418994
O43423	AN32C_HUMAN	ANP32C	234	26762.1	4.1	HUMAN	Acidic leucine-rich nuclear phosphoprotein 32 family member C	0	0	0	0	1	0	0	0	0	0	0	0	0	0	0	0	832831	0	0	0	0	0	0	0					19.6677									19.6677			9.49721
O43432	IF4G3_HUMAN	EIF4G3	1585	176654	5.3	HUMAN	Eukaryotic translation initiation factor 4 gamma 3	0	0	0	0	0	0	0	0	0	2	2	2	0	0	0	0	0	0	0	0	0	499842	689403	331087										18.9311	19.395	18.3369				18.8877	25.2793
O43447	PPIH_HUMAN	PPIH	177	19208.3	8.3	HUMAN	Peptidyl-prolyl cis-trans isomerase H	0	0	0	3	2	4	1	1	1	4	4	5	0	0	0	1308416	659795	1100505	37443	21371	24563	2744879	3287404	4644690				20.3194	19.3317	20.0697	15.1924	14.3834	14.5842	21.3883	21.6485	22.1472		19.9069	14.72	21.728	17.0391
O43464	HTRA2_HUMAN	HTRA2	458	48841.2	10.1	HUMAN	Serine protease HTRA2, mitochondrial	0	0	0	0	0	0	0	0	0	0	1	1	0	0	0	0	0	0	0	0	0	0	145068	236179											17.1464	17.8495				17.4979	0.418994
O43482	MS18B_HUMAN	OIP5	229	24691.7	7	HUMAN	Protein Mis18-beta	0	0	0	1	0	1	0	0	0	1	1	1	0	0	0	119527	0	126413	0	0	0	105546	67470	74961				16.867		16.9478				16.6875	16.042	16.1939		16.9074		16.3078	2.7933
O43488	ARK72_HUMAN	AKR7A2	359	39589.3	6.7	HUMAN	Aflatoxin B1 aldehyde reductase member 2	0	0	0	3	1	1	1	2	2	1	2	2	0	0	0	311285	51921	112942	31345	36005	39112	338231	421041	366599				18.2479	15.664	16.7852	14.9359	15.1359	15.2553	18.3676	18.6836	18.4838		16.899	15.1091	18.5117	4.7486
O43491	E41L2_HUMAN	EPB41L2	1005	112589	5.3	HUMAN	Band 4.1-like protein 2	0	0	0	8	7	9	0	0	0	5	7	4	0	0	0	2428062	1085283	1916744	0	0	0	1171759	1822654	848190				21.2114	20.0496	20.8702				20.1602	20.7976	19.694		20.7104		20.2173	26.676
O43493	TGON2_HUMAN	TGOLN2	480	51113.2	5.5	HUMAN	Trans-Golgi network integral membrane protein 2	0	0	0	1	7	6	0	0	0	1	1	2	0	0	0	180313	3980176	764133	0	0	0	22358	253203	499270				17.4601	21.9244	19.5435				14.4485	17.9499	18.9295		19.6427		17.1093	0.27933
O43502	RA51C_HUMAN	RAD51C	376	42190	6.3	HUMAN	DNA repair protein RAD51 homolog 3	0	0	0	0	0	0	0	0	0	1	0	1	0	0	0	0	0	0	0	0	0	150586	0	166626										17.2002		17.3463				17.2732	0.418994
O43504	LTOR5_HUMAN	LAMTOR5	91	9614	4.7	HUMAN	Ragulator complex protein LAMTOR5	0	0	0	1	0	0	1	0	0	1	1	1	0	0	0	38903	0	0	21322	0	0	24822	143943	310909				15.2476			14.3801			14.5993	17.1351	18.2461		15.2476	14.3801	16.6602	2.09497
O43524	FOXO3_HUMAN	FOXO3	673	71277.3	5	HUMAN	Forkhead box protein O3	0	0	0	0	0	0	0	0	0	1	0	0	0	0	0	0	0	0	0	0	0	1309000	0	0										20.32						20.32	0.27933
O43542	XRCC3_HUMAN	XRCC3	346	37850.1	8.8	HUMAN	DNA repair protein XRCC3	0	0	0	0	0	0	0	0	0	0	0	1	0	0	0	0	0	0	0	0	0	0	0	19856												14.2773				14.2773	0.139665
O43583	DENR_HUMAN	DENR	198	22092.2	5.2	HUMAN	Density-regulated protein	0	0	0	5	3	9	0	0	0	1	2	2	0	0	0	1442451	1116826	3743837	0	0	0	73369	712980	703453				20.4601	20.091	21.8361				16.1629	19.4435	19.4241		20.7957		18.3435	7.26257
O43592	XPOT_HUMAN	XPOT	962	109965	5.2	HUMAN	Exportin-T	0	0	0	13	8	10	16	17	17	18	20	19	0	0	0	4746534	2834948	2753437	2363457	1484446	1105723	8242420	17781565	13109943				22.1784	21.4349	21.3928	21.1725	20.5015	20.0766	22.9746	24.0839	23.6442		21.6687	20.5835	23.5676	14.1061
O43598	DNPH1_HUMAN	DNPH1	174	19108.6	5	HUMAN	2'-deoxynucleoside 5'-phosphate N-hydrolase 1	0	0	0	1	2	1	1	1	1	3	3	3	0	0	0	168132	94116	84189	25094	14141	23536	1886933	808114	904305				17.3592	16.5222	16.3613	14.6151	13.7876	14.5226	20.8476	19.6242	19.7864		16.7476	14.3084	20.0861	4.46927
O43615	TIM44_HUMAN	TIMM44	452	51356.2	8.5	HUMAN	Mitochondrial import inner membrane translocase subunit TIM44	0	0	0	2	4	2	8	6	2	8	10	8	0	0	0	470445	499189	439790	792572	273112	108597	1593379	5770051	3730694				18.8437	18.9292	18.7465	19.5962	18.0591	16.7286	20.6037	22.4602	21.831		18.8398	18.128	21.6316	15.6425
O43639	NCK2_HUMAN	NCK2	380	42915.4	6.5	HUMAN	Cytoplasmic protein NCK2	0	0	0	0	0	0	0	0	0	0	1	0	0	0	0	0	0	0	0	0	0	0	104465	0											16.6727					16.6727	2.93296
O43660	PLRG1_HUMAN	PLRG1	514	57194.3	9.2	HUMAN	Pleiotropic regulator 1	0	0	0	3	1	2	0	0	0	6	4	6	0	0	0	186278	44712	534187	0	0	0	2442600	933651	1869746				17.5071	15.4484	19.027				21.22	19.8325	20.8344		17.3275		20.629	15.0838
O43663	PRC1_HUMAN	PRC1	620	71607.2	6.3	HUMAN	Protein regulator of cytokinesis 1	0	0	0	1	0	0	0	0	0	0	0	0	0	0	0	52374	0	0	0	0	0	0	0	0				15.6766										15.6766			9.63687
O43665	RGS10_HUMAN	RGS10	173	20235.9	5.3	HUMAN	Regulator of G-protein signaling 10	0	0	0	0	0	1	0	0	0	0	0	1	0	0	0	0	0	35453	0	0	0	0	0	87026						15.1136						16.4092		15.1136		16.4092	0.139665
O43670	ZN207_HUMAN	ZNF207	478	50751	9.2	HUMAN	BUB3-interacting and GLEBS motif-containing protein ZNF207	0	0	0	2	1	1	1	1	1	2	2	2	0	0	0	1364513	413679	308645	91482	80034	49089	5755737	3325972	5596000				20.38	18.6582	18.2356	16.4812	16.2883	15.5831	22.4566	21.6653	22.416		19.0912	16.1175	22.1793	12.8492
O43674	NDUB5_HUMAN	NDUFB5	189	21750.4	9.6	HUMAN	NADH dehydrogenase [ubiquinone] 1 beta subcomplex subunit 5, mitochondrial	0	0	0	0	0	0	0	0	1	0	0	0	0	0	0	0	0	0	0	0	13716	0	0	0									13.7436						13.7436		0.418994
O43676	NDUB3_HUMAN	NDUFB3	98	11402.1	9.2	HUMAN	NADH dehydrogenase [ubiquinone] 1 beta subcomplex subunit 3	0	0	0	0	0	1	0	0	0	0	1	0	0	0	0	0	0	525023	0	0	0	0	329610	0						19.002					18.3304			19.002		18.3304	0
O43679	LDB2_HUMAN	LDB2	373	42793.5	6.5	HUMAN	LIM domain-binding protein 2	0	0	0	0	1	0	0	0	0	0	0	0	0	0	0	0	179285	0	0	0	0	0	0	0					17.4519									17.4519			0.139665
O43681	ASNA_HUMAN	ASNA1	348	38793.2	4.8	HUMAN	ATPase ASNA1	0	0	0	1	0	1	1	0	1	1	1	1	0	0	0	718012	0	145829	336117	0	153670	6342	84563	254907				19.4536		17.1539	18.3586		17.2295	12.6307	16.3677	17.9596		18.3038	17.794	15.6527	5.58659
O43683	BUB1_HUMAN	BUB1	1085	122376	6	HUMAN	Mitotic checkpoint serine/threonine-protein kinase BUB1	0	0	0	1	1	2	0	0	0	1	0	1	0	0	0	99404	35321	110001	0	0	0	79384	0	1413				16.601	15.1082	16.7472				16.2766		10.4645		16.1521		13.3706	0.977654
O43684	BUB3_HUMAN	BUB3	328	37155.1	6.4	HUMAN	Mitotic checkpoint protein BUB3	0	0	0	6	6	8	7	5	5	9	9	8	0	0	0	5018241	1780757	3578546	842915	576874	435171	10220426	6543698	12298182				22.2588	20.7641	21.7709	19.685	19.1379	18.7312	23.285	22.6417	23.5519		21.5979	19.1847	23.1595	41.6201
O43707	ACTN4_HUMAN	ACTN4	911	104855	5.3	HUMAN	Alpha-actinin-4	0	0	0	25	21	28	29	26	28	34	38	33	0	0	0	14164498	13776987	14540164	6353377	3839219	5183527	24314196	38116215	34900371				23.7558	23.7158	23.7935	22.5991	21.8724	22.3055	24.5353	25.1839	25.0567		23.755	22.259	24.9253	46.7877
O43719	HTSF1_HUMAN	HTATSF1	755	85853.5	4.3	HUMAN	HIV Tat-specific factor 1	0	0	0	5	4	5	0	0	0	5	3	1	0	0	0	724020	441884	642756	0	0	0	262899	151922	23480				19.4657	18.7533	19.2939				18.0041	17.213	14.5191		19.171		16.5788	25.419
O43736	ITM2A_HUMAN	ITM2A	263	29741.7	5.6	HUMAN	Integral membrane protein 2A	0	0	0	2	1	1	0	0	0	2	1	2	0	0	0	372965	72694	198247	0	0	0	200793	125265	231211				18.5087	16.1495	17.5969				17.6153	16.9346	17.8189		17.4184		17.4563	0
O43747	AP1G1_HUMAN	AP1G1	822	91352.3	6.4	HUMAN	AP-1 complex subunit gamma-1	0	0	0	3	0	4	5	5	4	5	7	6	0	0	0	590486	0	566332	382347	173371	180831	529615	1879519	1867824				19.1715		19.1113	18.5445	17.4035	17.4643	19.0146	20.8419	20.8329		19.1414	17.8041	20.2298	2.93296
O43760	SNG2_HUMAN	SYNGR2	224	24810.3	4.7	HUMAN	Synaptogyrin-2	0	0	0	3	3	3	1	1	1	1	2	1	0	0	0	3733000	1944717	3022380	255390	93619	81618	736371	2848962	2786000				21.8319	20.8911	21.5273	17.9623	16.5145	16.3166	19.4901	21.442	21.4098		21.4168	16.9312	20.7806	0.837989
O43765	SGTA_HUMAN	SGTA	313	34063.4	4.8	HUMAN	Small glutamine-rich tetratricopeptide repeat-containing protein alpha	0	0	0	9	3	8	1	3	1	6	7	7	0	0	0	6177592	1684927	4245078	66164	155544	28472	4438972	4527829	12972499				22.5586	20.6843	22.0174	16.0138	17.247	14.7973	22.0818	22.1104	23.629		21.7534	16.0193	22.607	6.14525
O43766	LIAS_HUMAN	LIAS	372	41911.4	8.8	HUMAN	Lipoyl synthase, mitochondrial	0	0	0	1	0	0	0	0	0	0	0	0	0	0	0	42602	0	0	0	0	0	0	0	0				15.3786										15.3786			0.139665
O43768	ENSA_HUMAN	ENSA	121	13389.1	6.6	HUMAN	Alpha-endosulfine	0	0	0	2	1	4	0	0	0	2	1	1	0	0	0	321946	25070	528314	0	0	0	54169	50062	211685				18.2965	14.6137	19.011				15.7252	15.6114	17.6916		17.3071		16.3427	16.0615
O43772	MCAT_HUMAN	SLC25A20	301	32944	9.5	HUMAN	Mitochondrial carnitine/acylcarnitine carrier protein	0	0	0	0	0	2	0	0	0	1	1	0	0	0	0	0	0	183628	0	0	0	8860	128509	0						17.4864				13.1131	16.9715			17.4864		15.0423	0.139665
O43776	SYNC_HUMAN	NARS	548	62943.5	5.9	HUMAN	Asparagine--tRNA ligase, cytoplasmic	0	0	0	15	5	12	9	6	6	14	16	18	0	0	0	8714349	3515836	7751944	1236824	524738	596748	10822984	15781416	16705718				23.055	21.7454	22.8861	20.2382	19.0012	19.1868	23.3676	23.9117	23.9938		22.5622	19.4754	23.7577	8.93855
O43781	DYRK3_HUMAN	DYRK3	588	65714.3	9.4	HUMAN	Dual specificity tyrosine-phosphorylation-regulated kinase 3	0	0	0	1	1	1	0	0	0	0	0	0	0	0	0	67325	56226	136687	0	0	0	0	0	0				16.0389	15.7789	17.0605								16.2928			0.27933
O43790	KRT86_HUMAN	KRT86	486	53501.2	5.6	HUMAN	Keratin, type II cuticular Hb6	0	0	0	0	0	0	4	1	0	0	0	0	0	0	0	0	0	0	447412	38942	0	0	0	0							18.7712	15.249							17.0101		18.4358
O43808	PM34_HUMAN	SLC25A17	307	34567.2	10.1	HUMAN	Peroxisomal membrane protein PMP34	0	0	0	0	0	1	3	4	3	3	4	4	0	0	0	0	0	76095	256770	197405	256552	439512	1456008	1620291						16.2155	17.9701	17.5908	17.9689	18.7455	20.4736	20.6278		16.2155	17.8433	19.949	0.698324
O43809	CPSF5_HUMAN	NUDT21	227	26227.5	8.9	HUMAN	Cleavage and polyadenylation specificity factor subunit 5	0	0	0	0	0	0	0	0	0	0	3	2	0	0	0	0	0	0	0	0	0	0	1409159	2068626											20.4264	20.9802				20.7033	41.2011
O43813	LANC1_HUMAN	LANCL1	399	45283.5	7.9	HUMAN	LanC-like protein 1	0	0	0	1	0	3	1	1	1	2	2	2	0	0	0	272868	0	431287	123121	45504	51662	1470119	1383418	2622368				18.0578		18.7183	16.9097	15.4737	15.6568	20.4875	20.3998	21.3224		18.3881	16.0134	20.7366	13.1285
O43815	STRN_HUMAN	STRN	780	86132.8	5.1	HUMAN	Striatin	0	0	0	2	1	0	0	0	0	0	0	0	0	0	0	224915	28547	0	0	0	0	0	0	0				17.779	14.8011									16.29			5.30726
O43818	U3IP2_HUMAN	RRP9	475	51841.1	8	HUMAN	U3 small nucleolar RNA-interacting protein 2	0	0	0	0	2	1	0	1	0	2	2	1	0	0	0	0	215111	203555	0	22509	0	498155	239735	331753					17.7147	17.6351		14.4582		18.9262	17.8711	18.3397		17.6749	14.4582	18.379	3.63128
O43819	SCO2_HUMAN	SCO2	266	29810.2	9	HUMAN	Protein SCO2 homolog, mitochondrial	0	0	0	0	0	1	0	0	0	0	0	0	0	0	0	0	0	23832	0	0	0	0	0	0						14.5406								14.5406			7.82123
O43823	AKAP8_HUMAN	AKAP8	692	76108.9	5	HUMAN	A-kinase anchor protein 8	0	0	0	1	1	3	2	1	1	1	1	1	0	0	0	77049	26713	236290	118828	37075	42095	102440	62420	161262				16.2335	14.7053	17.8502	16.8585	15.1782	15.3614	16.6444	15.9297	17.299		16.263	15.7993	16.6244	15.5028
O43826	G6PT1_HUMAN	SLC37A4	429	46360.5	8.8	HUMAN	Glucose-6-phosphate exchanger SLC37A4	0	0	0	0	1	1	0	0	0	0	0	1	0	0	0	0	242923	254528	0	0	0	0	0	422979					17.8901	17.9575						18.6902		17.9238		18.6902	0.418994
O43837	IDH3B_HUMAN	IDH3B	385	42184.1	8.6	HUMAN	Isocitrate dehydrogenase [NAD] subunit beta, mitochondrial	0	0	0	2	0	1	1	1	1	5	5	7	0	0	0	377726	0	204549	208588	133362	104904	2152530	2360715	4611081				18.527		17.6421	17.6703	17.025	16.6787	21.0376	21.1708	22.1367		18.0845	17.1247	21.4484	9.63687
O43847	NRDC_HUMAN	NRDC	1150	131573	4.9	HUMAN	Nardilysin	0	0	0	8	7	12	5	5	6	12	15	13	0	0	0	6139303	3204528	5286623	1013848	284639	768783	8662435	10332868	8730265				22.5496	21.6117	22.3339	19.9514	18.1188	19.5522	23.0463	23.3007	23.0576		22.1651	19.2075	23.1349	4.05028
O43852	CALU_HUMAN	CALU	315	37107.1	4.5	HUMAN	Calumenin	0	0	0	5	1	5	3	1	1	7	9	7	0	0	0	4273733	1033000	3554027	391986	211825	100055	3976276	5349313	4148190				22.0271	19.9784	21.761	18.5804	17.6925	16.6104	21.923	22.3509	21.9841		21.2555	17.6278	22.086	20.5307
O43865	SAHH2_HUMAN	AHCYL1	530	58952	6.5	HUMAN	S-adenosylhomocysteine hydrolase-like protein 1	0	0	0	2	1	2	0	0	0	0	0	0	0	0	0	184862	29441	932801	0	0	0	0	0	0				17.4961	14.8455	19.8312								17.3909			10.1955
O43900	PRIC3_HUMAN	PRICKLE3	615	68609.8	8.2	HUMAN	Prickle planar cell polarity protein 3	0	0	0	1	0	1	0	0	0	0	0	1	0	0	0	594069	0	49268	0	0	0	0	0	601843				19.1803		15.5884						19.199		17.3843		19.199	0
O43913	ORC5_HUMAN	ORC5	435	50283.5	7.6	HUMAN	Origin recognition complex subunit 5	0	0	0	1	1	1	3	3	1	3	1	1	0	0	0	48441	57477	228423	163801	115084	23630	484051	98093	136290				15.5639	15.8107	17.8013	17.3216	16.8123	14.5283	18.8848	16.5819	17.0563		16.392	16.2207	17.5077	3.77095
O43929	ORC4_HUMAN	ORC4	436	50377.8	8.1	HUMAN	Origin recognition complex subunit 4	0	0	0	0	0	0	3	3	2	4	5	3	0	0	0	0	0	0	114787	63623	37397	984899	919163	567733							16.8086	15.9573	15.1906	19.9096	19.81	19.1149			15.9855	19.6115	0.977654
O43933	PEX1_HUMAN	PEX1	1283	142868	5.9	HUMAN	Peroxisome biogenesis factor 1	0	0	0	0	0	1	0	0	0	2	2	1	0	0	0	0	0	17997	0	0	0	115770	136653	194068						14.1355				16.8209	17.0602	17.5662		14.1355		17.1491	0.558659
O60216	RAD21_HUMAN	RAD21	631	71690.1	4.5	HUMAN	Double-strand-break repair protein rad21 homolog	0	0	0	7	5	6	0	0	0	0	4	4	0	0	0	1604929	368834	1013530	0	0	0	0	638457	1704735				20.6141	18.4926	19.951					19.2842	20.7011		19.6859		19.9927	18.5754
O60224	SSX4_HUMAN	SSX4	188	21858	9.2	HUMAN	Protein SSX4	0	0	0	0	0	1	0	0	0	0	0	0	0	0	0	0	0	112706	0	0	0	0	0	0						16.7822								16.7822			0
O60231	DHX16_HUMAN	DHX16	1041	119265	6.4	HUMAN	Putative pre-mRNA-splicing factor ATP-dependent RNA helicase DHX16	0	0	0	2	2	2	3	1	0	7	6	8	0	0	0	488744	191840	258396	111163	40399	0	1301628	1309118	2803770				18.8987	17.5495	17.9792	16.7623	15.302		20.3119	20.3202	21.4189		18.1425	16.0322	20.6837	15.6425
O60232	SSA27_HUMAN	SSSCA1	199	21474.5	5.1	HUMAN	Sjoegren syndrome/scleroderma autoantigen 1	0	0	0	3	4	4	0	0	0	1	1	2	0	0	0	471133	556135	590606	0	0	0	144440	313973	595829				18.8458	19.0851	19.1718				17.1401	18.2603	19.1845		19.0342		18.195	1.67598
O60234	GMFG_HUMAN	GMFG	142	16801.5	5.2	HUMAN	Glia maturation factor gamma	0	0	0	2	1	1	0	0	0	0	0	0	0	0	0	136305	63023	40005	0	0	0	0	0	0				17.0565	15.9436	15.2879								16.096			1.11732
O60238	BNI3L_HUMAN	BNIP3L	219	23930.6	5.5	HUMAN	BCL2/adenovirus E1B 19 kDa protein-interacting protein 3-like	0	0	0	1	0	0	0	0	0	0	0	0	0	0	0	257217	0	0	0	0	0	0	0	0				17.9726										17.9726			0
O60239	3BP5_HUMAN	SH3BP5	455	50425.5	4.9	HUMAN	SH3 domain-binding protein 5	0	0	0	0	2	1	0	0	0	0	0	0	0	0	0	0	67742	49012	0	0	0	0	0	0					16.0478	15.5808								15.8143			0.139665
O60244	MED14_HUMAN	MED14	1454	160608	9	HUMAN	Mediator of RNA polymerase II transcription subunit 14	0	0	0	0	0	0	0	0	0	1	1	0	0	0	0	0	0	0	0	0	0	10495	40056	0										13.3574	15.2897					14.3236	0.977654
O60256	KPRB_HUMAN	PRPSAP2	369	40926.1	7.1	HUMAN	Phosphoribosyl pyrophosphate synthase-associated protein 2	0	0	0	0	0	1	0	0	0	1	2	2	0	0	0	0	0	265254	0	0	0	27393	864892	1187027						18.017				14.7415	19.7222	20.1789		18.017		18.2142	18.8547
O60264	SMCA5_HUMAN	SMARCA5	1052	121906	8.3	HUMAN	SWI/SNF-related matrix-associated actin-dependent regulator of chromatin subfamily A member 5	0	0	0	10	6	6	0	0	0	5	5	6	0	0	0	5147561	1670869	1997903	0	0	0	3582323	1882616	3506989				22.2955	20.6722	20.9301				21.7725	20.8443	21.7418		21.2992		21.4529	29.3296
O60268	K0513_HUMAN	KIAA0513	411	46639	5	HUMAN	Uncharacterized protein KIAA0513	0	0	0	1	0	0	0	0	0	0	0	0	0	0	0	175220	0	0	0	0	0	0	0	0				17.4188										17.4188			0
O60271	JIP4_HUMAN	SPAG9	1321	146207	5	HUMAN	C-Jun-amino-terminal kinase-interacting protein 4	0	0	0	7	5	7	1	1	0	4	3	4	0	0	0	1709677	552401	1621462	23221	14873	0	553631	384983	526183				20.7053	19.0754	20.6289	14.5031	13.8604		19.0786	18.5544	19.0052		20.1365	14.1818	18.8794	21.0894
O60282	KIF5C_HUMAN	KIF5C	957	109496	5.9	HUMAN	Kinesin heavy chain isoform 5C	0	0	0	0	0	0	0	0	0	0	0	1	0	0	0	0	0	0	0	0	0	0	0	98260												16.5843				16.5843	27.514
O60287	NPA1P_HUMAN	URB1	2271	254391	6	HUMAN	Nucleolar pre-ribosomal-associated protein 1	0	0	0	0	0	0	0	0	0	3	2	1	0	0	0	0	0	0	0	0	0	162437	27873	44446										17.3095	14.7666	15.4398				15.8386	9.63687
O60293	ZC3H1_HUMAN	ZFC3H1	1989	226358	8.4	HUMAN	Zinc finger C3H1 domain-containing protein	0	0	0	0	0	0	0	0	0	0	1	1	0	0	0	0	0	0	0	0	0	0	14589	23210											13.8326	14.5025				14.1675	7.26257
O60306	AQR_HUMAN	AQR	1485	171297	6	HUMAN	Intron-binding protein aquarius	0	0	0	1	0	4	0	0	0	1	2	1	0	0	0	169823	0	282357	0	0	0	73069	122423	14491				17.3737		18.1072				16.157	16.9015	13.8229		17.7404		15.6271	7.26257
O60313	OPA1_HUMAN	OPA1	960	111632	7.9	HUMAN	Dynamin-like 120 kDa protein, mitochondrial	0	0	0	4	3	3	2	1	1	3	8	2	0	0	0	1099866	675021	1295088	43686	27959	14120	934620	1404485	822026				20.0689	19.3646	20.3046	15.4149	14.771	13.7855	19.834	20.4216	19.6488		19.9127	14.6571	19.9682	5.72626
O60315	ZEB2_HUMAN	ZEB2	1214	136449	5.9	HUMAN	Zinc finger E-box-binding homeobox 2	0	0	0	1	0	1	0	0	0	0	0	0	0	0	0	67323	0	114201	0	0	0	0	0	0				16.0388		16.8012								16.42			2.51397
O60318	GANP_HUMAN	MCM3AP	1980	218406	6	HUMAN	Germinal-center associated nuclear protein	0	0	0	1	0	0	0	0	0	1	0	1	0	0	0	87371	0	0	0	0	0	30062	0	169643				16.4149						14.8757		17.3721		16.4149		16.1239	7.26257
O60337	MARH6_HUMAN	MARCH6	910	102546	5.9	HUMAN	E3 ubiquitin-protein ligase MARCH6	0	0	0	1	1	1	0	0	0	0	1	0	0	0	0	65001	63398	154269	0	0	0	0	100129	0				15.9882	15.9521	17.2351					16.6115			16.3918		16.6115	0
O60341	KDM1A_HUMAN	KDM1A	852	92903.4	6.1	HUMAN	Lysine-specific histone demethylase 1A	0	0	0	8	3	4	1	2	1	7	9	8	0	0	0	609232	218553	291759	41300	48072	20850	2031626	2500363	3017203				19.2166	17.7376	18.1544	15.3339	15.5529	14.3478	20.9542	21.2537	21.5248		18.3696	15.0782	21.2442	11.5922
O60343	TBCD4_HUMAN	TBC1D4	1298	146565	6.6	HUMAN	TBC1 domain family member 4	0	0	0	1	0	0	0	0	0	0	0	0	0	0	0	319723	0	0	0	0	0	0	0	0				18.2865										18.2865			15.7821
O60344	ECE2_HUMAN	ECE2	883	99774.3	5	HUMAN	Endothelin-converting enzyme 2	0	0	0	0	0	0	0	0	0	0	1	1	0	0	0	0	0	0	0	0	0	0	22865	34976											14.4809	15.0941				14.7875	0.139665
O60361	NDK8_HUMAN	NME2P1	137	15529.2	8.8	HUMAN	Putative nucleoside diphosphate kinase	0	0	1	0	0	0	0	0	0	1	0	1	0	0	24201	0	0	0	0	0	0	275136	0	307063			14.5628							18.0698		18.2282	14.5628			18.149	38.9665
O60427	FADS1_HUMAN	FADS1	444	51964.7	9	HUMAN	Fatty acid desaturase 1	0	0	0	3	1	2	0	0	0	1	4	2	0	0	0	503632	72403	522000	0	0	0	420535	1160799	2311690				18.942	16.1438	18.9937				18.6819	20.1467	21.1405		18.0265		19.9897	0.139665
O60493	SNX3_HUMAN	SNX3	162	18762.5	8.7	HUMAN	Sorting nexin-3	0	0	0	1	0	2	0	0	0	2	2	1	0	0	0	220902	0	420469	0	0	0	627626	956876	28025				17.753		18.6816				19.2595	19.868	14.7744		18.2173		17.9673	2.3743
O60502	OGA_HUMAN	MGEA5	916	102916	4.8	HUMAN	Protein O-GlcNAcase	0	0	0	3	3	4	1	2	1	4	4	5	0	0	0	7392045	651149	622640	36842	47364	24902	10083795	244105	694012				22.8175	19.3126	19.248	15.1691	15.5315	14.604	23.2655	17.8971	19.4046		20.4594	15.1015	20.1891	12.2905
O60504	VINEX_HUMAN	SORBS3	671	75341.7	9.5	HUMAN	Vinexin	0	0	0	0	1	0	0	0	0	0	0	0	0	0	0	0	64321	0	0	0	0	0	0	0					15.973									15.973			0.27933
O60506	HNRPQ_HUMAN	SYNCRIP	623	69603.2	8.7	HUMAN	Heterogeneous nuclear ribonucleoprotein Q	0	0	0	11	2	8	8	9	6	15	14	14	0	0	0	7170139	746914	4576461	1836349	1126406	713666	12221430	13145989	17375851				22.7736	19.5106	22.1258	20.8084	20.1033	19.4449	23.5429	23.6481	24.0506		21.47	20.1189	23.7472	64.1061
O60508	PRP17_HUMAN	CDC40	579	65521.8	6.6	HUMAN	Pre-mRNA-processing factor 17	0	0	0	1	1	0	0	0	0	0	0	0	0	0	0	115328	106154	0	0	0	0	0	0	0				16.8154	16.6958									16.7556			4.32961
O60512	B4GT3_HUMAN	B4GALT3	393	43928.4	9.3	HUMAN	Beta-1,4-galactosyltransferase 3	0	0	0	0	0	0	0	0	0	1	0	0	0	0	0	0	0	0	0	0	0	49321	0	0										15.5899						15.5899	0
O60518	RNBP6_HUMAN	RANBP6	1105	124715	4.9	HUMAN	Ran-binding protein 6	0	0	0	1	0	1	0	0	0	3	3	3	0	0	0	128028	0	73592	0	0	0	429807	708036	599340				16.9661		16.1673				18.7133	19.4335	19.193		16.5667		19.1133	7.5419
O60524	NEMF_HUMAN	NEMF	1076	122955	6	HUMAN	Nuclear export mediator factor NEMF	0	0	0	0	0	2	2	0	1	1	2	2	0	0	0	0	0	206820	94113	0	30649	1133000	746265	668980						17.658	16.5221		14.9036	20.1117	19.5093	19.3516		17.658	15.7128	19.6575	1.53631
O60547	GMDS_HUMAN	GMDS	372	41950.1	6.9	HUMAN	GDP-mannose 4,6 dehydratase	0	0	0	0	0	0	0	0	0	1	1	0	0	0	0	0	0	0	0	0	0	379879	168964	0										18.5352	17.3664					17.9508	4.60894
O60563	CCNT1_HUMAN	CCNT1	726	80685.3	8.9	HUMAN	Cyclin-T1	0	0	0	0	0	0	0	0	0	1	1	1	0	0	0	0	0	0	0	0	0	213719	501710	382514										17.7054	18.9365	18.5452				18.3957	18.5754
O60566	BUB1B_HUMAN	BUB1B	1050	119546	5.2	HUMAN	Mitotic checkpoint serine/threonine-protein kinase BUB1 beta	0	0	0	1	2	2	1	0	0	3	6	7	0	0	0	155825	120445	110540	42318	0	0	314910	743635	1353261				17.2496	16.878	16.7542	15.369			18.2646	19.5042	20.368		16.9606	15.369	19.3789	12.0112
O60568	PLOD3_HUMAN	PLOD3	738	84785.9	5.7	HUMAN	Procollagen-lysine,2-oxoglutarate 5-dioxygenase 3	0	0	0	0	1	2	0	1	0	1	1	1	0	0	0	0	88578	304754	0	36053	0	378642	173058	315592					16.4347	18.2173		15.1378		18.5305	17.4009	18.2677		17.326	15.1378	18.0664	6.70391
O60610	DIAP1_HUMAN	DIAPH1	1272	141349	5.3	HUMAN	Protein diaphanous homolog 1	0	0	0	14	8	17	19	18	12	23	27	18	0	0	0	3968706	3031136	7996951	4089291	2038772	1158882	12586501	20785002	11616083				21.9202	21.5314	22.931	21.9634	20.9593	20.1443	23.5854	24.309	23.4696		22.1276	21.0223	23.788	17.7374
O60613	SEP15_HUMAN	SELENOF	162	17790.6	5	HUMAN	Selenoprotein F	0	0	0	0	0	1	0	0	0	0	0	0	0	0	0	0	0	89462	0	0	0	0	0	0						16.449								16.449			2.7933
O60645	EXOC3_HUMAN	EXOC3	756	86845.6	5.8	HUMAN	Exocyst complex component 3	0	0	0	0	0	0	0	1	0	0	2	2	0	0	0	0	0	0	0	12403	0	0	195621	124597								13.5984			17.5777	16.9269			13.5984	17.2523	3.21229
O60664	PLIN3_HUMAN	PLIN3	434	47075.4	5.3	HUMAN	Perilipin-3	0	0	0	14	7	8	3	4	2	12	11	13	0	0	0	8050620	5343277	4196853	150036	105575	42874	6669333	6534503	9147597				22.9407	22.3493	22.0009	17.1949	16.6879	15.3878	22.6691	22.6396	23.125		22.4303	16.4236	22.8112	15.0838
O60678	ANM3_HUMAN	PRMT3	531	59876.7	5.2	HUMAN	Protein arginine N-methyltransferase 3	0	0	0	3	0	2	2	2	1	4	5	4	0	0	0	597853	0	633632	98557	63488	10963	637490	919826	1063520				19.1894		19.2733	16.5887	15.9542	13.4204	19.282	19.811	20.0204		19.2314	15.3211	19.7045	4.60894
O60684	IMA7_HUMAN	KPNA6	536	60030	4.9	HUMAN	Importin subunit alpha-7	0	0	0	1	1	5	3	1	4	5	4	5	0	0	0	335768	164992	776319	209762	8590	178038	1623708	1688362	3553751				18.3571	17.332	19.5663	17.6784	13.0684	17.4418	20.6309	20.6872	21.7609		18.4185	16.0629	21.0263	21.648
O60701	UGDH_HUMAN	UGDH	494	55024.6	6.7	HUMAN	UDP-glucose 6-dehydrogenase	0	0	0	1	0	0	0	0	0	3	0	1	0	0	0	119956	0	0	0	0	0	467194	0	184859				16.8721						18.8337		17.4961		16.8721		18.1649	2.65363
O60716	CTND1_HUMAN	CTNND1	968	108171	5.9	HUMAN	Catenin delta-1	0	0	0	5	2	5	2	1	2	4	6	3	0	0	0	804387	212199	547256	103125	40714	69942	1053752	1136964	898399				19.6175	17.6951	19.0619	16.654	15.3132	16.0939	20.0071	20.1168	19.777		18.7915	16.0204	19.967	13.8268
O60725	ICMT_HUMAN	ICMT	284	31938.4	8.1	HUMAN	Protein-S-isoprenylcysteine O-methyltransferase	0	0	0	0	0	0	0	0	0	0	2	0	0	0	0	0	0	0	0	0	0	0	388138	0											18.5662					18.5662	0.837989
O60732	MAGC1_HUMAN	MAGEC1	1142	123644	4.2	HUMAN	Melanoma-associated antigen C1	0	0	0	10	7	7	6	8	7	7	9	10	0	0	0	2435012	3851005	3018415	978819	716350	651885	4524570	8515790	7529904				21.2155	21.8768	21.5254	19.9007	19.4503	19.3143	22.1093	23.0217	22.8442		21.5392	19.5551	22.6584	1.25698
O60739	EIF1B_HUMAN	EIF1B	113	12823.7	6.8	HUMAN	Eukaryotic translation initiation factor 1b	0	0	0	1	1	1	0	0	0	1	1	1	0	0	0	60294	733794	455963	0	0	0	27346	116319	88159				15.8797	19.485	18.7986				14.739	16.8277	16.4278		18.0544		15.9982	8.10056
O60749	SNX2_HUMAN	SNX2	519	58471.6	5	HUMAN	Sorting nexin-2	0	0	0	2	2	5	0	0	0	2	2	4	0	0	0	369987	270506	758486	0	0	0	219894	234269	3242079				18.4971	18.0453	19.5328				17.7464	17.8378	21.6285		18.6917		19.0709	19.6927
O60762	DPM1_HUMAN	DPM1	260	29634.5	9.6	HUMAN	Dolichol-phosphate mannosyltransferase subunit 1	0	0	0	3	0	1	5	4	4	7	6	5	0	0	0	1536174	0	159833	523166	259237	360717	3668188	4164601	3048605				20.5509		17.2862	18.9969	17.9839	18.4605	21.8066	21.9897	21.5397		18.9186	18.4804	21.7787	14.9441
O60763	USO1_HUMAN	USO1	962	107896	4.8	HUMAN	General vesicular transport factor p115	0	0	0	9	10	11	11	10	9	8	11	10	0	0	0	2689373	3322530	4812846	1432584	1038464	481970	3399309	3557430	8514249				21.3588	21.6639	22.1985	20.4502	19.986	18.8786	21.6968	21.7624	23.0214		21.7404	19.7716	22.1602	21.648
O60779	S19A2_HUMAN	SLC19A2	497	55400.6	6.3	HUMAN	Thiamine transporter 1	0	0	0	0	0	1	0	0	0	0	0	0	0	0	0	0	0	98773	0	0	0	0	0	0						16.5918								16.5918			0
O60784	TOM1_HUMAN	TOM1	492	53818.9	4.6	HUMAN	Target of Myb protein 1	0	0	0	0	0	0	0	0	0	0	1	0	0	0	0	0	0	0	0	0	0	0	49155	0											15.5851					15.5851	4.05028
O60814	H2B1K_HUMAN	HIST1H2BK	126	13890.3	10.3	HUMAN	Histone H2B type 1-K	2	1	0	4	2	4	0	0	3	1	6	6	13499	8259000	0	4189053	1924697	5326859	0	0	1168232	13980000	19601938	27744956	13.7206	22.9775		21.9982	20.8762	22.3449			20.1559	23.7369	24.2245	24.7257	18.3491	21.7397	20.1559	24.229	71.9274
O60825	F262_HUMAN	PFKFB2	505	58477.3	8.6	HUMAN	6-phosphofructo-2-kinase/fructose-2,6-bisphosphatase 2	0	0	0	0	0	0	0	0	1	1	0	1	0	0	0	0	0	0	0	0	52147	375012	0	620671									15.6703	18.5166		19.2435			15.6703	18.88	2.93296
O60826	CCD22_HUMAN	CCDC22	627	70756.1	6.3	HUMAN	Coiled-coil domain-containing protein 22	0	0	0	1	0	1	1	0	0	0	0	1	0	0	0	50556	0	22149	21201	0	0	0	0	94154				15.6256		14.435	14.3718					16.5227		15.0303	14.3718	16.5227	1.39665
O60828	PQBP1_HUMAN	PQBP1	265	30472.5	5.9	HUMAN	Polyglutamine-binding protein 1	0	0	0	2	0	3	0	0	0	2	2	2	0	0	0	360519	0	625332	0	0	0	189409	200063	234487				18.4597		19.2543				17.5311	17.6101	17.8391		18.857		17.6601	9.35754
O60830	TI17B_HUMAN	TIMM17B	172	18273.2	9.2	HUMAN	Mitochondrial import inner membrane translocase subunit Tim17-B	0	0	0	3	3	4	3	2	1	5	6	5	0	0	0	1302813	935274	2352773	419289	164108	128274	3730726	4232014	3509822				20.3132	19.835	21.1659	18.6776	17.3243	16.9689	21.831	22.0129	21.743		20.4381	17.6569	21.8623	0
O60832	DKC1_HUMAN	DKC1	514	57674.6	9.5	HUMAN	H/ACA ribonucleoprotein complex subunit 4	0	0	0	0	1	2	2	2	2	1	3	2	0	0	0	0	104501	973088	153087	63814	139904	11749	424640	324235					16.6732	19.8922	17.224	15.9616	17.0941	13.5203	18.6959	18.3067		18.2827	16.7599	16.8409	25.9777
O60841	IF2P_HUMAN	EIF5B	1220	138828	5.4	HUMAN	Eukaryotic translation initiation factor 5B	0	0	0	11	8	14	16	26	12	24	25	24	0	0	0	7403810	2421053	4019193	2871602	4127028	1546154	20744609	18274266	23773843				22.8198	21.2072	21.9385	21.4534	21.9767	20.5603	24.3062	24.1233	24.5029		21.9885	21.3301	24.3108	27.933
O60869	EDF1_HUMAN	EDF1	148	16368.8	9.9	HUMAN	Endothelial differentiation-related factor 1	0	0	0	1	3	2	0	0	0	0	1	1	0	0	0	437666	601399	1000066	0	0	0	0	520053	47253				18.7395	19.198	19.9317					18.9883	15.5281		19.2897		17.2582	26.676
O60870	KIN17_HUMAN	KIN	393	45374.1	9.1	HUMAN	DNA/RNA-binding protein KIN17	0	0	0	0	0	0	0	0	0	0	0	1	0	0	0	0	0	0	0	0	0	0	0	39488												15.2691				15.2691	1.25698
O60884	DNJA2_HUMAN	DNAJA2	412	45746	6.1	HUMAN	DnaJ homolog subfamily A member 2	0	0	0	6	4	5	5	6	5	9	11	11	0	0	0	3307411	3776123	3805772	324026	288543	195517	3206728	5999839	5962763				21.6573	21.8485	21.8598	18.3058	18.1384	17.5769	21.6127	22.5165	22.5075		21.7885	18.007	22.2122	29.3296
O60885	BRD4_HUMAN	BRD4	1362	152220	9.2	HUMAN	Bromodomain-containing protein 4	0	0	0	1	1	0	0	0	0	0	0	0	0	0	0	1135956	195802	0	0	0	0	0	0	0				20.1155	17.579									18.8473			17.8771
O60888	CUTA_HUMAN	CUTA	179	19116.5	5.4	HUMAN	Protein CutA	0	0	0	0	0	0	2	2	2	3	3	3	0	0	0	0	0	0	187219	101354	159332	978531	2679340	1234754							17.5144	16.629	17.2817	19.9003	21.3534	20.2358			17.1417	20.4965	2.93296
O60911	CATL2_HUMAN	CTSV	334	37329.7	9	HUMAN	Cathepsin L2	0	1	1	0	0	0	0	0	2	0	0	0	0	49062	91762	0	0	0	0	0	102522	0	0	0		15.5823	16.4856						16.6456				16.034		16.6456		0.837989
O60921	HUS1_HUMAN	HUS1	280	31691.2	6.4	HUMAN	Checkpoint protein HUS1	0	0	0	0	0	0	1	0	0	1	1	0	0	0	0	0	0	0	15592	0	0	456829	1109000	0							13.9285			18.8013	20.0808				13.9285	19.4411	0
O60925	PFD1_HUMAN	PFDN1	122	14210.6	6.3	HUMAN	Prefoldin subunit 1	0	0	0	2	1	4	0	0	0	0	1	0	0	0	0	966590	108370	776957	0	0	0	0	1907000	0				19.8825	16.7256	19.5675					20.8629			18.7252		20.8629	7.82123
O60927	PP1RB_HUMAN	PPP1R11	126	13952.6	6.5	HUMAN	Protein phosphatase 1 regulatory subunit 11	0	0	0	1	0	1	0	0	0	0	0	0	0	0	0	30251	0	66461	0	0	0	0	0	0				14.8847		16.0202								15.4525			0.698324
O60934	NBN_HUMAN	NBN	754	84959.8	6.5	HUMAN	Nibrin	0	0	0	1	1	1	0	0	0	2	4	5	0	0	0	95642	53345	40719	0	0	0	80942	1433049	1206229				16.5454	15.7031	15.3134				16.3046	20.4507	20.2021		15.8539		18.9858	15.6425
O60942	MCE1_HUMAN	RNGTT	597	68557.4	8.4	HUMAN	mRNA-capping enzyme	0	0	0	0	0	2	0	0	0	0	0	0	0	0	0	0	0	156953	0	0	0	0	0	0						17.26								17.26			2.93296
O75027	ABCB7_HUMAN	ABCB7	752	82642	9.4	HUMAN	ATP-binding cassette sub-family B member 7, mitochondrial	0	0	0	1	0	0	0	1	0	1	1	1	0	0	0	59176	0	0	0	31934	0	21887	240140	25933				15.8527				14.9628		14.4178	17.8735	14.6625		15.8527	14.9628	15.6513	4.7486
O75044	SRGP2_HUMAN	SRGAP2	1071	120882	6.3	HUMAN	SLIT-ROBO Rho GTPase-activating protein 2	0	0	0	0	0	0	0	0	0	1	0	2	0	0	0	0	0	0	0	0	0	124047	0	728956										16.9205		19.4755				18.198	9.63687
O75056	SDC3_HUMAN	SDC3	442	45497.3	4.6	HUMAN	Syndecan-3	0	0	0	0	0	1	0	0	0	0	0	0	0	0	0	0	0	52718	0	0	0	0	0	0						15.686								15.686			0
O75081	MTG16_HUMAN	CBFA2T3	653	71192.7	8.5	HUMAN	Protein CBFA2T3	0	0	0	1	1	4	0	1	1	6	3	4	0	0	0	309355	169691	758172	0	14887	14043	1947258	863870	3043460				18.2389	17.3726	19.5322		13.8618	13.7776	20.893	19.7205	21.5373		18.3812	13.8197	20.7169	0
O75083	WDR1_HUMAN	WDR1	606	66194.1	6.2	HUMAN	WD repeat-containing protein 1	0	0	0	9	9	13	5	5	5	8	10	9	0	0	0	3037944	4420829	4317850	916162	587744	494582	4468849	4433308	5471550				21.5347	22.0759	22.0419	19.8052	19.1648	18.9159	22.0915	22.08	22.3835		21.8841	19.2953	22.185	12.4302
O75116	ROCK2_HUMAN	ROCK2	1388	160901	5.8	HUMAN	Rho-associated protein kinase 2	0	0	0	1	0	0	0	1	0	0	1	1	0	0	0	37648	0	0	0	38723	0	0	470457	429460				15.2003				15.2409			18.8437	18.7122		15.2003	15.2409	18.7779	5.02793
O75122	CLAP2_HUMAN	CLASP2	1294	141134	8.7	HUMAN	CLIP-associating protein 2	0	0	0	3	3	4	8	4	3	10	12	10	0	0	0	348508	99885	837236	306536	127454	176455	1720833	1910556	2472841				18.4108	16.608	19.6753	18.2257	16.9596	17.4289	20.7147	20.8656	21.2377		18.2314	17.5381	20.9393	13.6872
O75127	PTCD1_HUMAN	PTCD1	700	78856.4	8.8	HUMAN	Pentatricopeptide repeat-containing protein 1, mitochondrial	0	0	0	0	0	1	0	0	0	1	5	1	0	0	0	0	0	26743	0	0	0	15582	833748	44761						14.7069				13.9276	19.6693	15.45		14.7069		16.3489	0.837989
O75131	CPNE3_HUMAN	CPNE3	537	60131.2	5.6	HUMAN	Copine-3	0	0	0	3	0	4	1	2	2	3	3	6	0	0	0	714323	0	603893	27217	25760	114059	542983	774892	1292375				19.4462		19.2039	14.7322	14.6528	16.7994	19.0505	19.5636	20.3016		19.3251	15.3948	19.6386	12.7095
O75143	ATG13_HUMAN	ATG13	517	56572.3	5	HUMAN	Autophagy-related protein 13	0	0	0	0	0	0	0	0	0	1	0	0	0	0	0	0	0	0	0	0	0	39718	0	0										15.2775						15.2775	0
O75146	HIP1R_HUMAN	HIP1R	1068	119389	6.2	HUMAN	Huntingtin-interacting protein 1-related protein	0	0	0	1	0	1	1	1	1	2	2	2	0	0	0	26743	0	51268	14521	10695	40788	75531	37132	281002				14.7069		15.6458	13.8259	13.3846	15.3159	16.2048	15.1804	18.1002		15.1763	14.1755	16.4951	1.39665
O75150	BRE1B_HUMAN	RNF40	1001	113651	5.9	HUMAN	E3 ubiquitin-protein ligase BRE1B	0	0	0	3	3	3	0	0	0	0	0	2	0	0	0	319245	89757	380137	0	0	0	0	0	149909				18.2843	16.4537	18.5362						17.1937		17.7581		17.1937	6.98324
O75152	ZC11A_HUMAN	ZC3H11A	810	89131.9	8.6	HUMAN	Zinc finger CCCH domain-containing protein 11A	0	0	0	3	0	5	0	0	0	2	2	3	0	0	0	600145	0	314070	0	0	0	152949	303545	943599				19.195		18.2607				17.2227	18.2116	19.8478		18.7278		18.4274	22.486
O75153	CLU_HUMAN	CLUH	1309	146671	5.8	HUMAN	Clustered mitochondria protein homolog	0	0	0	11	3	11	8	6	5	14	12	15	0	0	0	3556376	481220	2520018	1008683	675881	221108	5541137	7715121	10597576				21.762	18.8763	21.265	19.944	19.3664	17.7544	22.4018	22.8793	23.3372		20.6344	19.0216	22.8727	7.5419
O75155	CAND2_HUMAN	CAND2	1236	135258	5.4	HUMAN	Cullin-associated NEDD8-dissociated protein 2	0	0	0	0	1	1	1	0	0	2	1	1	0	0	0	0	67550	21219	34653	0	0	38570	100850	192419					16.0437	14.3731	15.0807			15.2352	16.6219	17.5539		15.2084	15.0807	16.4703	3.77095
O75157	T22D2_HUMAN	TSC22D2	780	79228.9	4.9	HUMAN	TSC22 domain family protein 2	0	0	0	2	1	3	0	0	0	1	2	1	0	0	0	532162	164032	592789	0	0	0	424728	657517	770922				19.0215	17.3236	19.1772				18.6962	19.3267	19.5562		18.5074		19.193	0.558659
O75164	KDM4A_HUMAN	KDM4A	1064	120663	5.6	HUMAN	Lysine-specific demethylase 4A	0	0	0	0	0	1	0	0	0	0	0	0	0	0	0	0	0	12868	0	0	0	0	0	0						13.6515								13.6515			0.139665
O75165	DJC13_HUMAN	DNAJC13	2243	254417	6.3	HUMAN	DnaJ homolog subfamily C member 13	0	0	0	0	0	0	1	0	0	0	0	0	0	0	0	0	0	0	6654	0	0	0	0	0							12.7								12.7		6.56425
O75170	PP6R2_HUMAN	PPP6R2	966	104943	4.7	HUMAN	Serine/threonine-protein phosphatase 6 regulatory subunit 2	0	0	0	0	0	0	0	0	0	0	2	0	0	0	0	0	0	0	0	0	0	0	156894	0											17.2594					17.2594	2.3743
O75175	CNOT3_HUMAN	CNOT3	753	81872.7	5.8	HUMAN	CCR4-NOT transcription complex subunit 3	0	0	0	0	2	0	0	0	0	0	1	3	0	0	0	0	365557	0	0	0	0	0	100909	64463					18.4797						16.6227	15.9762		18.4797		16.2994	3.21229
O75179	ANR17_HUMAN	ANKRD17	2603	274260	6.1	HUMAN	Ankyrin repeat domain-containing protein 17	0	0	0	5	3	8	6	5	1	7	8	5	0	0	0	1126519	182417	2833250	672203	499243	40157	2686863	1811508	1444453				20.1034	17.4769	21.434	19.3585	18.9294	15.2934	21.3575	20.7888	20.4621		19.6714	17.8604	20.8694	18.0168
O75182	SIN3B_HUMAN	SIN3B	1162	133068	6.5	HUMAN	Paired amphipathic helix protein Sin3b	0	0	0	0	1	1	0	0	0	0	3	1	0	0	0	0	53959	101358	0	0	0	0	818972	110276					15.7196	16.6291					19.6435	16.7508		16.1743		18.1971	15.9218
O75190	DNJB6_HUMAN	DNAJB6	326	36087.3	9.2	HUMAN	DnaJ homolog subfamily B member 6	0	0	0	2	0	2	1	0	1	2	2	3	0	0	0	1483807	0	465649	38456	0	32616	195926	421781	1312593				20.5009		18.8289	15.2309		14.9933	17.5799	18.6861	20.324		19.6649	15.1121	18.8634	7.82123
O75223	GGCT_HUMAN	GGCT	188	21007.9	5.1	HUMAN	Gamma-glutamylcyclotransferase	6	8	7	7	4	5	1	2	2	3	4	2	414204	1905141	2372281	3134458	1706131	1158041	88995	283645	296297	1129287	1075222	1049114	18.66	20.8615	21.1778	21.5798	20.7023	20.1433	16.4414	18.1137	18.1767	20.107	20.0362	20.0007	20.2331	20.8084	17.5773	20.048	13.4078
O75251	NDUS7_HUMAN	NDUFS7	213	23563.7	10	HUMAN	NADH dehydrogenase [ubiquinone] iron-sulfur protein 7, mitochondrial	0	0	0	1	1	0	0	0	0	0	0	2	0	0	0	422896	83465	0	0	0	0	0	0	14472560				18.6899	16.3489							23.7868		17.5194		23.7868	4.18994
O75306	NDUS2_HUMAN	NDUFS2	463	52546.1	7.2	HUMAN	NADH dehydrogenase [ubiquinone] iron-sulfur protein 2, mitochondrial	0	0	0	0	0	1	2	1	1	1	3	0	0	0	0	0	0	515643	301040	235448	280439	52655	320485	0						18.976	18.1996	17.845	18.0973	15.6843	18.2899			18.976	18.0473	16.9871	6.00559
O75312	ZPR1_HUMAN	ZPR1	459	50925.7	4.7	HUMAN	Zinc finger protein ZPR1	0	0	0	5	5	3	1	1	0	4	3	3	0	0	0	886238	1187694	421002	8329	21297	0	715522	1162673	835480				19.7573	20.1797	18.6835	13.0239	14.3784		19.4486	20.149	19.6722		19.5402	13.7011	19.7566	0.977654
O75330	HMMR_HUMAN	HMMR	724	84101.1	5.7	HUMAN	Hyaluronan mediated motility receptor	0	0	0	3	3	5	1	1	1	2	3	2	0	0	0	7280995	3024650	7497682	43877	27506	17759	2983000	1461998	2165156				22.7957	21.5283	22.838	15.4212	14.7475	14.1163	21.5083	20.4795	21.046		22.3874	14.7616	21.0113	1.67598
O75340	PDCD6_HUMAN	PDCD6	191	21868.7	5.2	HUMAN	Programmed cell death protein 6	0	0	0	4	0	2	3	4	4	5	6	4	0	0	0	297786	0	307834	208906	194180	204874	1676971	4140589	2109487				18.1839		18.2318	17.6725	17.567	17.6444	20.6774	21.9814	21.0085		18.2079	17.628	21.2224	15.5028
O75347	TBCA_HUMAN	TBCA	108	12854.9	5.3	HUMAN	Tubulin-specific chaperone A	0	0	0	6	8	10	0	1	1	5	6	5	0	0	0	5735974	2756301	7911187	0	45684	76149	3757071	6786851	11664911				22.4516	21.3943	22.9155		15.4794	16.2165	21.8412	22.6943	23.4757		22.2538	15.848	22.6704	9.49721
O75348	VATG1_HUMAN	ATP6V1G1	118	13757.6	8.9	HUMAN	V-type proton ATPase subunit G 1	0	0	0	2	2	2	0	0	0	2	2	2	0	0	0	1205762	1195592	651968	0	0	0	2105190	1848946	2189558				20.2015	20.1893	19.3144				21.0055	20.8183	21.0622		19.9017		20.962	6.70391
O75351	VPS4B_HUMAN	VPS4B	444	49302.5	6.7	HUMAN	Vacuolar protein sorting-associated protein 4B	0	0	0	1	1	0	1	0	1	0	0	0	0	0	0	232922	11351	0	88313	0	76248	0	0	0				17.8295	13.4705		16.4303		16.2184					15.65	16.3244		3.77095
O75352	MPU1_HUMAN	MPDU1	247	26638.1	9.1	HUMAN	Mannose-P-dolichol utilization defect 1 protein	0	0	0	2	1	1	1	3	2	3	4	3	0	0	0	1236705	590013	873114	51916	134575	96237	880446	2106771	273665				20.2381	19.1704	19.7358	15.6639	17.0381	16.5543	19.7479	21.0066	18.0621		19.7148	16.4187	19.6055	6.14525
O75362	ZN217_HUMAN	ZNF217	1048	115273	8.8	HUMAN	Zinc finger protein 217	0	0	0	1	1	1	0	0	0	0	1	0	0	0	0	380039	446323	118068	0	0	0	0	49821	0				18.5358	18.7677	16.8493					15.6045			18.0509		15.6045	1.95531
O75367	H2AY_HUMAN	H2AFY	372	39617.4	9.8	HUMAN	Core histone macro-H2A.1	0	0	0	1	0	0	0	0	1	1	1	1	0	0	0	52374	0	0	0	0	34676	150429	120138	194076				15.6766					15.0816	17.1987	16.8743	17.5663		15.6766	15.0816	17.2131	20.6704
O75368	SH3L1_HUMAN	SH3BGRL	114	12774.4	5.2	HUMAN	SH3 domain-binding glutamic acid-rich-like protein	0	0	0	0	1	0	0	0	0	0	0	0	0	0	0	0	78668	0	0	0	0	0	0	0					16.2635									16.2635			2.93296
O75369	FLNB_HUMAN	FLNB	2602	278166	5.5	HUMAN	Filamin-B	0	1	0	14	9	17	5	6	9	18	20	20	0	28453	0	3318380	903849	2411567	362802	208423	341779	6035264	11449246	6798427		14.7963		21.662	19.7857	21.2015	18.4688	17.6692	18.3827	22.525	23.4487	22.6968	14.7963	20.8831	18.1736	22.8902	58.2402
O75380	NDUS6_HUMAN	NDUFS6	124	13711.7	8.6	HUMAN	NADH dehydrogenase [ubiquinone] iron-sulfur protein 6, mitochondrial	0	0	0	0	0	1	0	0	0	1	0	0	0	0	0	0	0	86069	0	0	0	1850000	0	0						16.3932				20.8191				16.3932		20.8191	2.3743
O75381	PEX14_HUMAN	PEX14	377	41236.9	4.9	HUMAN	Peroxisomal membrane protein PEX14	0	0	0	2	1	2	0	0	0	0	0	1	0	0	0	1423059	38287	1111857	0	0	0	0	0	973194				20.4406	15.2246	20.0845						19.8924		18.5832		19.8924	13.8268
O75387	LAT3_HUMAN	SLC43A1	559	61477.5	7.9	HUMAN	Large neutral amino acids transporter small subunit 3	0	0	0	0	1	0	0	0	0	0	1	0	0	0	0	0	37450	0	0	0	0	0	329585	0					15.1927						18.3303			15.1927		18.3303	0
O75390	CISY_HUMAN	CS	466	51712.9	8.4	HUMAN	Citrate synthase, mitochondrial	0	0	0	5	5	9	5	5	4	11	10	9	0	0	0	4005852	3656029	5755254	1419888	817852	672819	15848693	10774352	12625940				21.9337	21.8018	22.4564	20.4373	19.6415	19.3599	23.9179	23.3611	23.5899		22.064	19.8129	23.6229	27.095
O75391	SPAG7_HUMAN	SPAG7	227	26034.7	7.7	HUMAN	Sperm-associated antigen 7	0	0	0	2	0	1	0	0	0	1	1	1	0	0	0	375558	0	52276	0	0	0	93432	59974	186956				18.5187		15.6739				16.5116	15.872	17.5123		17.0963		16.632	10.4749
O75396	SC22B_HUMAN	SEC22B	215	24593.6	6.4	HUMAN	Vesicle-trafficking protein SEC22b	0	0	0	6	5	4	0	0	1	3	3	4	0	0	0	1950796	1650231	754995	0	0	35489	1282204	12378274	2903686				20.8956	20.6542	19.5261			15.1151	20.2902	23.5613	21.4695		20.3587	15.1151	21.7737	11.8715
O75400	PR40A_HUMAN	PRPF40A	957	108806	7.2	HUMAN	Pre-mRNA-processing factor 40 homolog A	0	0	0	6	3	7	1	2	3	8	6	7	0	0	0	2996338	1081281	4472724	141658	350756	123511	1548726	3181289	9936038				21.5148	20.0443	22.0927	17.1121	18.4201	16.9143	20.5627	21.6012	23.2442		21.2173	17.4821	21.8027	27.2346
O75410	TACC1_HUMAN	TACC1	805	87795	4.8	HUMAN	Transforming acidic coiled-coil-containing protein 1	0	0	0	6	5	8	0	0	0	4	3	2	0	0	0	573033	468003	800892	0	0	0	785810	393001	911655				19.1283	18.8362	19.6112				19.5838	18.5842	19.7981		19.1919		19.322	11.1732
O75419	CDC45_HUMAN	CDC45	566	65569.2	5.3	HUMAN	Cell division control protein 45 homolog	0	0	0	4	4	3	4	4	3	6	6	3	0	0	0	1571921	1263869	658683	580199	266013	170863	2356610	2527239	2202590				20.5841	20.2694	19.3292	19.1462	18.0211	17.3825	21.1683	21.2691	21.0708		20.0609	18.1833	21.1694	2.23464
O75420	GGYF1_HUMAN	GIGYF1	1035	114602	5.3	HUMAN	GRB10-interacting GYF protein 1	0	0	0	0	0	0	0	1	0	0	0	1	0	0	0	0	0	0	0	10948	0	0	0	48357								13.4184				15.5614			13.4184	15.5614	0.698324
O75427	LRCH4_HUMAN	LRCH4	683	73450.9	8.5	HUMAN	Leucine-rich repeat and calponin homology domain-containing protein 4	0	0	0	1	1	0	0	0	0	1	1	0	0	0	0	45340	41650	0	0	0	0	159337	355209	0				15.4685	15.346					17.2817	18.4383			15.4073		17.86	0.139665
O75431	MTX2_HUMAN	MTX2	263	29763.5	5.9	HUMAN	Metaxin-2	0	0	0	1	1	1	1	0	0	4	3	4	0	0	0	130148	445565	247950	5477	0	0	1803685	824130	3417516				16.9898	18.7653	17.9197	12.4192			20.7825	19.6525	21.7045		17.8916	12.4192	20.7132	2.7933
O75436	VP26A_HUMAN	VPS26A	327	38170.2	6.1	HUMAN	Vacuolar protein sorting-associated protein 26A	0	0	0	1	0	2	1	2	2	3	3	4	0	0	0	295149	0	212232	63193	155859	194242	1735084	1495479	3159722				18.1711		17.6953	15.9475	17.2499	17.5675	20.7266	20.5122	21.5914		17.9332	16.9216	20.9434	5.58659
O75438	NDUB1_HUMAN	NDUFB1	58	6961.3	9	HUMAN	NADH dehydrogenase [ubiquinone] 1 beta subcomplex subunit 1	0	0	0	1	0	0	0	0	0	2	2	1	0	0	0	39350	0	0	0	0	0	1741881	1229798	153092				15.2641						20.7322	20.23	17.224		15.2641		19.3954	0
O75439	MPPB_HUMAN	PMPCB	489	54366.6	6.4	HUMAN	Mitochondrial-processing peptidase subunit beta	0	0	0	4	6	7	2	2	2	7	10	4	0	0	0	2456715	1114450	2882740	293880	185553	120883	2600768	2987482	1671050				21.2283	20.0879	21.459	18.1649	17.5015	16.8833	21.3105	21.5105	20.6723		20.9251	17.5165	21.1644	15.2235
O75446	SAP30_HUMAN	SAP30	220	23306.4	9.3	HUMAN	Histone deacetylase complex subunit SAP30	0	0	0	0	0	0	0	0	0	0	0	1	0	0	0	0	0	0	0	0	0	0	0	25419												14.6336				14.6336	0.27933
O75448	MED24_HUMAN	MED24	989	110306	6.5	HUMAN	Mediator of RNA polymerase II transcription subunit 24	0	0	0	1	0	0	0	0	0	1	0	0	0	0	0	22709	0	0	0	0	0	78242	0	0				14.471						16.2557				14.471		16.2557	0.27933
O75449	KTNA1_HUMAN	KATNA1	491	55965.4	6.5	HUMAN	Katanin p60 ATPase-containing subunit A1	0	0	0	0	1	1	0	0	0	1	0	1	0	0	0	0	37641	88823	0	0	0	73006	0	12688					15.2	16.4386				16.1557		13.6312		15.8193		14.8935	0.837989
O75459	PAGE1_HUMAN	PAGE1	146	16150.4	4.2	HUMAN	P antigen family member 1	0	0	0	3	3	3	2	1	0	3	3	3	0	0	0	764148	556198	789577	99973	35204	0	1986869	854843	1790481				19.5435	19.0852	19.5907	16.6093	15.1035		20.9221	19.7053	20.7719		19.4065	15.8564	20.4664	0
O75475	PSIP1_HUMAN	PSIP1	530	60103.7	9.1	HUMAN	PC4 and SFRS1-interacting protein	0	0	0	2	3	2	0	0	0	2	5	2	0	0	0	196452	453905	180544	0	0	0	2227972	2374302	221659				17.5838	18.792	17.462				21.0873	21.1791	17.758		17.9459		20.0081	30.5866
O75477	ERLN1_HUMAN	ERLIN1	346	38926.2	7.7	HUMAN	Erlin-1	0	0	0	1	1	1	0	1	1	1	1	1	0	0	0	413736	27792	201036	0	4124	12970	107005	51097	831597				18.6584	14.7624	17.6171		12.0098	13.6629	16.7073	15.641	19.6655		17.0126	12.8364	17.3379	11.3128
O75489	NDUS3_HUMAN	NDUFS3	264	30241.8	7	HUMAN	NADH dehydrogenase [ubiquinone] iron-sulfur protein 3, mitochondrial	0	0	0	0	0	1	0	0	0	1	1	1	0	0	0	0	0	152945	0	0	0	136605	188426	163185						17.2227				17.0597	17.5236	17.3161		17.2227		17.2998	9.35754
O75494	SRS10_HUMAN	SRSF10	262	31300.8	11.3	HUMAN	Serine/arginine-rich splicing factor 10	0	0	0	0	0	0	3	3	1	2	2	1	0	0	0	0	0	0	314846	175643	40136	2043426	2172823	426678							18.2643	17.4223	15.2926	20.9626	21.0511	18.7028			16.9931	20.2388	20.9497
O75496	GEMI_HUMAN	GMNN	209	23565.3	4.9	HUMAN	Geminin	0	0	0	3	4	4	0	0	0	3	3	4	0	0	0	1209435	1313408	1289067	0	0	0	1341736	1162193	4897971				20.2059	20.3249	20.2979				20.3557	20.1484	22.2238		20.2762		20.9093	0.558659
O75506	HSBP1_HUMAN	HSBP1	76	8543.7	4.2	HUMAN	Heat shock factor-binding protein 1	0	0	0	0	0	0	0	0	0	1	1	1	0	0	0	0	0	0	0	0	0	68508	61182	133903										16.064	15.9008	17.0308				16.3319	2.51397
O75521	ECI2_HUMAN	ECI2	394	43585.5	9.1	HUMAN	Enoyl-CoA delta isomerase 2, mitochondrial	0	0	0	1	0	2	1	0	0	2	1	3	0	0	0	22374	0	335154	25989	0	0	881979	354092	617368				14.4495		18.3545	14.6656			19.7504	18.4338	19.2358		16.402	14.6656	19.14	3.49162
O75528	TADA3_HUMAN	TADA3	432	48902.7	5.9	HUMAN	Transcriptional adapter 3	0	0	0	0	1	1	0	0	0	0	0	0	0	0	0	0	533420	96044	0	0	0	0	0	0					19.0249	16.5514								17.7882			3.49162
O75529	TAF5L_HUMAN	TAF5L	589	66155.9	5.5	HUMAN	TAF5-like RNA polymerase II p300/CBP-associated factor-associated factor 65 kDa subunit 5L	0	0	0	0	0	0	0	0	0	0	1	0	0	0	0	0	0	0	0	0	0	0	145836	0											17.154					17.154	2.23464
O75530	EED_HUMAN	EED	441	50198.2	6.6	HUMAN	Polycomb protein EED	0	0	0	1	1	3	0	0	0	0	0	0	0	0	0	183930	41938	514366	0	0	0	0	0	0				17.4888	15.356	18.9724								17.2724			1.39665
O75531	BAF_HUMAN	BANF1	89	10058.7	5.8	HUMAN	Barrier-to-autointegration factor	0	0	0	2	0	1	3	3	2	2	2	2	0	0	0	402991	0	695279	193935	107297	109200	173714	1069391	160996				18.6204		19.4072	17.5652	16.7113	16.7366	17.4064	20.0284	17.2967		19.0138	17.0044	18.2438	17.8771
O75533	SF3B1_HUMAN	SF3B1	1304	145832	6.6	HUMAN	Splicing factor 3B subunit 1	0	0	0	12	10	18	7	7	4	15	16	21	0	0	0	5915928	2342119	7280935	632389	321418	159277	6563505	5074343	14692108				22.4962	21.1594	22.7957	19.2705	18.2941	17.2812	22.646	22.2748	23.8085		22.1504	18.2819	22.9098	50.419
O75534	CSDE1_HUMAN	CSDE1	798	88885.4	5.9	HUMAN	Cold shock domain-containing protein E1	0	0	0	15	8	21	2	7	6	16	15	18	0	0	0	5022302	4264900	8972554	107229	346238	337347	9004319	10466839	19712514				22.2599	22.0241	23.0971	16.7103	18.4014	18.3639	23.1022	23.3193	24.2326		22.4604	17.8252	23.5514	26.676
O75554	WBP4_HUMAN	WBP4	376	42507.1	5.5	HUMAN	WW domain-binding protein 4	0	0	0	1	0	0	0	0	0	0	0	0	0	0	0	65177	0	0	0	0	0	0	0	0				15.9921										15.9921			2.3743
O75569	PRKRA_HUMAN	PRKRA	313	34404.5	8.7	HUMAN	Interferon-inducible double-stranded RNA-dependent protein kinase activator A	0	0	0	1	2	2	2	1	1	3	2	2	0	0	0	143031	89917	333774	144788	96869	6049	626940	546359	1042015				17.126	16.4563	18.3485	17.1436	16.5637	12.5625	19.258	19.0595	19.9909		17.3103	15.4233	19.4361	8.10056
O75575	RPC9_HUMAN	CRCP	148	16871.1	5.3	HUMAN	DNA-directed RNA polymerase III subunit RPC9	0	0	0	0	0	0	0	0	0	0	0	1	0	0	0	0	0	0	0	0	0	0	0	28241												14.7855				14.7855	0.139665
O75592	MYCB2_HUMAN	MYCBP2	4640	510089	6.6	HUMAN	E3 ubiquitin-protein ligase MYCBP2	0	0	0	0	0	0	1	3	0	0	1	2	0	0	0	0	0	0	7052	26200	0	0	99120	114839							12.7838	14.6773			16.5969	16.8093			13.7305	16.7031	2.51397
O75600	KBL_HUMAN	GCAT	419	45285.5	8.3	HUMAN	2-amino-3-ketobutyrate coenzyme A ligase, mitochondrial	0	0	0	0	0	0	2	1	1	3	4	4	0	0	0	0	0	0	71951	34077	7771	105404	1266082	1305013							16.1347	15.0565	12.9239	16.6856	20.2719	20.3156			14.705	19.091	0.837989
O75607	NPM3_HUMAN	NPM3	178	19343.9	4.6	HUMAN	Nucleoplasmin-3	0	0	0	0	1	0	0	0	0	0	0	0	0	0	0	0	105797	0	0	0	0	0	0	0					16.6909									16.6909			29.1899
O75608	LYPA1_HUMAN	LYPLA1	230	24669.8	6.3	HUMAN	Acyl-protein thioesterase 1	0	0	0	1	2	3	0	1	1	2	4	3	0	0	0	1139000	682061	1173273	0	109026	89845	194151	1457371	813546				20.1193	19.3795	20.1621		16.7343	16.4552	17.5668	20.4749	19.6339		19.887	16.5947	19.2252	3.77095
O75616	ERAL1_HUMAN	ERAL1	437	48350.5	9.1	HUMAN	GTPase Era, mitochondrial	0	0	0	2	3	3	5	4	4	6	8	5	0	0	0	440942	364853	253414	675336	297201	246595	2137360	4376071	2012972				18.7502	18.477	17.9511	19.3652	18.1811	17.9118	21.0274	22.0612	20.9409		18.3928	18.486	21.3432	5.58659
O75629	CREG1_HUMAN	CREG1	220	24074.7	7.1	HUMAN	Protein CREG1	0	0	0	0	0	0	0	0	1	1	1	1	0	0	0	0	0	0	0	0	34177	57604	420287	59830									15.0607	15.8139	18.681	15.8686			15.0607	16.7878	0.558659
O75638	CTAG2_HUMAN	CTAG2	210	21060.7	10	HUMAN	Cancer/testis antigen 2	0	0	0	0	2	1	0	0	0	0	0	0	0	0	0	0	13096	8498	0	0	0	0	0	0					13.6768	13.0529								13.3649			0.139665
O75643	U520_HUMAN	SNRNP200	2136	244510	5.7	HUMAN	U5 small nuclear ribonucleoprotein 200 kDa helicase	0	0	0	14	11	20	25	24	17	28	33	30	0	0	0	4899323	2109977	7185780	1740028	1375227	780540	6726946	13645384	13633117				22.2242	21.0088	22.7767	20.7307	20.3912	19.5741	22.6815	23.7019	23.7006		22.0032	20.232	23.3613	46.5084
O75663	TIPRL_HUMAN	TIPRL	272	31444.3	5.6	HUMAN	TIP41-like protein	0	0	0	1	2	2	2	1	0	3	4	5	0	0	0	272295	197916	550850	138934	64073	0	578007	1432161	2201559				18.0548	17.5945	19.0713	17.084	15.9674		19.1407	20.4498	21.0701		18.2402	16.5257	20.2202	18.9944
O75683	SURF6_HUMAN	SURF6	361	41450.7	10.6	HUMAN	Surfeit locus protein 6	0	0	0	0	0	2	0	0	0	2	2	2	0	0	0	0	0	409347	0	0	0	379432	503427	399192						18.643				18.5335	18.9414	18.6067		18.643		18.6939	15.9218
O75688	PPM1B_HUMAN	PPM1B	479	52643.1	4.9	HUMAN	Protein phosphatase 1B	0	0	0	1	1	0	0	0	0	0	0	0	0	0	0	218700	27824	0	0	0	0	0	0	0				17.7386	14.764									16.2513			22.2067
O75691	UTP20_HUMAN	UTP20	2785	318388	7.1	HUMAN	Small subunit processome component 20 homolog	0	0	0	1	0	0	2	1	0	7	5	4	0	0	0	183541	0	0	79934	35051	0	2202045	587432	524530				17.4857			16.2865	15.0972		21.0704	19.1641	19.0007		17.4857	15.6918	19.745	6.00559
O75694	NU155_HUMAN	NUP155	1391	155201	5.8	HUMAN	Nuclear pore complex protein Nup155	0	0	0	4	3	5	2	5	2	7	9	9	0	0	0	8558343	541758	903710	104538	192797	62164	902628	2669898	2468841				23.0289	19.0473	19.7855	16.6737	17.5567	15.9238	19.7838	21.3484	21.2354		20.6206	16.7181	20.7892	24.4413
O75717	WDHD1_HUMAN	WDHD1	1129	125968	5.4	HUMAN	WD repeat and HMG-box DNA-binding protein 1	0	0	0	2	0	3	1	2	1	1	1	1	0	0	0	397355	0	208296	51572	61639	17340	102404	220298	36053				18.6001		17.6683	15.6543	15.9116	14.0818	16.6439	17.7491	15.1378		18.1342	15.2159	16.5103	14.9441
O75746	CMC1_HUMAN	SLC25A12	678	74762.5	8.6	HUMAN	Calcium-binding mitochondrial carrier protein Aralar1	0	0	0	6	1	0	5	6	3	10	9	9	0	0	0	1114635	238602	0	414711	329837	217762	2952294	3582973	2507494				20.0881	17.8642		18.6617	18.3314	17.7324	21.4934	21.7727	21.2578		18.9762	18.2418	21.508	9.21788
O75791	GRAP2_HUMAN	GRAP2	330	37909.5	6.4	HUMAN	GRB2-related adapter protein 2	0	0	0	0	1	1	0	0	0	0	0	0	0	0	0	0	99864	282171	0	0	0	0	0	0					16.6077	18.1062								17.3569			0.139665
O75792	RNH2A_HUMAN	RNASEH2A	299	33395.2	5.1	HUMAN	Ribonuclease H2 subunit A	0	0	0	1	2	1	0	0	0	1	1	1	0	0	0	207617	114667	17064	0	0	0	35676	84312	101663				17.6636	16.8071	14.0587				15.1227	16.3635	16.6334		16.1764		16.0399	3.07263
O75794	CD123_HUMAN	CDC123	336	39135.1	4.6	HUMAN	Cell division cycle protein 123 homolog	0	0	0	3	0	2	1	0	0	3	3	2	0	0	0	230472	0	160113	27618	0	0	442445	820890	177903				17.8142		17.2887	14.7533			18.7551	19.6468	17.4407		17.5515	14.7533	18.6142	4.88827
O75807	PR15A_HUMAN	PPP1R15A	674	73478.4	4.6	HUMAN	Protein phosphatase 1 regulatory subunit 15A	0	0	0	0	0	0	0	0	0	0	1	0	0	0	0	0	0	0	0	0	0	0	30407	0											14.8921					14.8921	0
O75817	POP7_HUMAN	POP7	140	15651	9.1	HUMAN	Ribonuclease P protein subunit p20	0	0	0	0	0	0	0	0	0	1	1	0	0	0	0	0	0	0	0	0	0	131917	358770	0										17.0093	18.4527					17.731	3.63128
O75818	RPP40_HUMAN	RPP40	363	41834.3	6.2	HUMAN	Ribonuclease P protein subunit p40	0	0	0	0	0	0	0	0	0	1	1	2	0	0	0	0	0	0	0	0	0	10951	34076	77168										13.4188	15.0565	16.2357				14.9037	1.25698
O75821	EIF3G_HUMAN	EIF3G	320	35611.3	5.9	HUMAN	Eukaryotic translation initiation factor 3 subunit G	0	0	0	12	7	10	3	3	4	10	10	10	0	0	0	8831257	7393831	9563037	295621	171378	272169	12672203	10959263	21604150				23.0742	22.8179	23.189	18.1734	17.3868	18.0541	23.5952	23.3856	24.3648		23.027	17.8715	23.7819	40.3631
O75822	EIF3J_HUMAN	EIF3J	258	29062.6	4.7	HUMAN	Eukaryotic translation initiation factor 3 subunit J	0	0	0	7	4	10	2	1	0	11	11	6	0	0	0	8021527	5633718	9412883	287318	32544	0	7510308	6965419	5893659				22.9354	22.4257	23.1662	18.1323	14.9901		22.8404	22.7318	22.4907		22.8424	16.5612	22.6877	7.40223
O75832	PSD10_HUMAN	PSMD10	226	24428.1	5.7	HUMAN	26S proteasome non-ATPase regulatory subunit 10	0	0	0	2	1	0	1	0	2	3	2	2	0	0	0	288055	834249	0	30474	0	35962	1378266	638257	1212521				18.136	19.6701		14.8953		15.1342	20.3944	19.2838	20.2096		18.9031	15.0147	19.9626	5.30726
O75844	FACE1_HUMAN	ZMPSTE24	475	54813.4	7.1	HUMAN	CAAX prenyl protease 1 homolog	0	0	0	4	1	4	3	3	3	6	3	5	0	0	0	637484	227277	1103198	163557	114686	98628	1567969	1839886	2603286				19.282	17.7941	20.0733	17.3194	16.8073	16.5897	20.5805	20.8112	21.3119		19.0498	16.9055	20.9012	1.53631
O75874	IDHC_HUMAN	IDH1	414	46659.7	6.5	HUMAN	Isocitrate dehydrogenase [NADP] cytoplasmic	0	0	0	5	5	2	2	1	2	4	7	5	0	0	0	1365354	532069	420648	103157	14061	40824	752527	2245221	1391635				20.3808	19.0213	18.6823	16.6545	13.7794	15.3171	19.5214	21.0984	20.4083		19.3615	15.2503	20.3427	8.65922
O75879	GATB_HUMAN	GATB	557	61864.6	8.9	HUMAN	Glutamyl-tRNA(Gln) amidotransferase subunit B, mitochondrial	0	0	0	0	0	0	1	1	1	1	2	2	0	0	0	0	0	0	13308	5238	6567	162628	149512	172434							13.7	12.3548	12.681	17.3112	17.1899	17.3957			12.9119	17.2989	0.27933
O75886	STAM2_HUMAN	STAM2	525	58164.8	4.9	HUMAN	Signal transducing adapter molecule 2	0	0	0	0	1	1	0	0	0	0	0	0	0	0	0	0	53116	19018	0	0	0	0	0	0					15.6969	14.2151								14.956			9.63687
O75907	DGAT1_HUMAN	DGAT1	488	55278.8	9.4	HUMAN	Diacylglycerol O-acyltransferase 1	0	0	0	0	1	1	1	2	2	1	2	3	0	0	0	0	71245	81109	56684	59132	40558	649297	466237	1120111					16.1205	16.3076	15.7907	15.8517	15.3077	19.3085	18.8307	20.0952		16.214	15.65	19.4115	0
O75909	CCNK_HUMAN	CCNK	580	64240.3	8.6	HUMAN	Cyclin-K	0	0	0	1	0	1	0	0	0	0	0	0	0	0	0	65211	0	9146	0	0	0	0	0	0				15.9928		13.1589								14.5759			17.8771
O75911	DHRS3_HUMAN	DHRS3	302	33548.7	9.1	HUMAN	Short-chain dehydrogenase/reductase 3	0	0	0	1	0	2	0	0	0	2	1	2	0	0	0	35469	0	71888	0	0	0	488087	471324	3745000				15.1143		16.1335				18.8968	18.8464	21.8365		15.6239		19.8599	0
O75915	PRAF3_HUMAN	ARL6IP5	188	21614.9	9.8	HUMAN	PRA1 family protein 3	0	0	0	0	0	0	0	0	0	0	1	0	0	0	0	0	0	0	0	0	0	0	81075	0											16.307					16.307	2.3743
O75925	PIAS1_HUMAN	PIAS1	651	71836.6	6.9	HUMAN	E3 SUMO-protein ligase PIAS1	0	0	0	0	0	0	0	0	0	1	0	1	0	0	0	0	0	0	0	0	0	131233	0	163318										17.0018		17.3173				17.1595	5.1676
O75928	PIAS2_HUMAN	PIAS2	621	68241.1	7.5	HUMAN	E3 SUMO-protein ligase PIAS2	0	0	0	0	0	0	0	0	0	1	0	0	0	0	0	0	0	0	0	0	0	26121	0	0										14.6729						14.6729	4.05028
O75934	SPF27_HUMAN	BCAS2	225	26131.7	5.5	HUMAN	Pre-mRNA-splicing factor SPF27	0	0	0	1	0	2	0	0	0	0	0	1	0	0	0	84849	0	400419	0	0	0	0	0	566377				16.3726		18.6112						19.1114		17.4919		19.1114	14.5251
O75937	DNJC8_HUMAN	DNAJC8	253	29841.9	9	HUMAN	DnaJ homolog subfamily C member 8	0	0	0	2	1	1	0	0	0	2	2	1	0	0	0	317927	482585	529759	0	0	0	784174	587285	251003				18.2783	18.8804	19.015				19.5808	19.1637	17.9373		18.7246		18.894	23.324
O75940	SPF30_HUMAN	SMNDC1	238	26711.3	6.8	HUMAN	Survival of motor neuron-related-splicing factor 30	0	0	0	1	0	1	0	0	0	1	2	2	0	0	0	177459	0	301335	0	0	0	36396	733795	89258				17.4371		18.201				15.1515	19.485	16.4457		17.8191		17.0274	16.0615
O75943	RAD17_HUMAN	RAD17	681	77055.4	6.6	HUMAN	Cell cycle checkpoint protein RAD17	0	0	0	0	0	0	0	0	0	0	1	1	0	0	0	0	0	0	0	0	0	0	40532	54786											15.3068	15.7415				15.5241	0.139665
O75947	ATP5H_HUMAN	ATP5H	161	18491.4	5.2	HUMAN	ATP synthase subunit d, mitochondrial	0	0	0	3	2	3	3	3	2	5	7	4	0	0	0	1181525	775401	796150	214734	105567	153161	3229339	5273212	5275702				20.1722	19.5646	19.6027	17.7122	16.6878	17.2247	21.6228	22.3303	22.3309		19.7798	17.2082	22.0947	16.7598
O75955	FLOT1_HUMAN	FLOT1	427	47355.7	7.1	HUMAN	Flotillin-1	0	0	0	1	1	2	1	2	1	2	2	2	0	0	0	327374	129840	413049	23233	16490	10440	368834	271399	550512				18.3206	16.9864	18.656	14.5039	14.0093	13.3498	18.4926	18.0501	19.0704		17.9876	13.9543	18.5377	6.28492
O75964	ATP5L_HUMAN	ATP5L	103	11428.6	9.6	HUMAN	ATP synthase subunit g, mitochondrial	0	0	0	1	0	1	1	1	2	0	3	4	0	0	0	149671	0	317385	251605	267000	379150	0	2199159	3839439				17.1914		18.2759	17.9408	18.0265	18.5324		21.0685	21.8725		17.7337	18.1666	21.4705	10.7542
O75976	CBPD_HUMAN	CPD	1380	152932	5.7	HUMAN	Carboxypeptidase D	0	0	0	1	1	1	0	0	0	1	0	0	0	0	0	55641	72553	65125	0	0	0	8540	0	0				15.7639	16.1467	15.9909				13.06				15.9672		13.06	3.63128
O76003	GLRX3_HUMAN	GLRX3	335	37432.4	5.3	HUMAN	Glutaredoxin-3	0	0	0	6	3	8	1	3	2	4	7	5	0	0	0	4616066	2068315	4377380	44906	229872	84741	1665415	3215819	3773530				22.1382	20.98	22.0616	15.4546	17.8105	16.3708	20.6675	21.6168	21.8475		21.7266	16.5453	21.3772	15.5028
O76009	KT33A_HUMAN	KRT33A	404	45940.8	4.8	HUMAN	Keratin, type I cuticular Ha3-I	0	0	1	0	0	0	0	0	0	0	0	0	0	0	126986	0	0	0	0	0	0	0	0	0			16.9543										16.9543				6.42458
O76011	KRT34_HUMAN	KRT34	436	49424.1	5	HUMAN	Keratin, type I cuticular Ha4	0	0	0	0	0	0	0	0	1	0	0	0	0	0	0	0	0	0	0	0	15560	0	0	0									13.9256						13.9256		5.86592
O76013	KRT36_HUMAN	KRT36	467	52247.6	4.9	HUMAN	Keratin, type I cuticular Ha6	0	0	0	0	0	0	0	0	1	0	0	0	0	0	0	0	0	0	0	0	46446	0	0	0									15.5033						15.5033		48.8827
O76021	RL1D1_HUMAN	RSL1D1	490	54973	10.1	HUMAN	Ribosomal L1 domain-containing protein 1	0	0	0	2	3	4	5	6	6	6	6	7	0	0	0	225572	294638	763323	537182	468011	475267	1914665	3968317	3416273				17.7832	18.1686	19.5419	19.0351	18.8362	18.8584	20.8687	21.9201	21.704		18.4979	18.9099	21.4976	38.6872
O76031	CLPX_HUMAN	CLPX	633	69224.3	7.5	HUMAN	ATP-dependent Clp protease ATP-binding subunit clpX-like, mitochondrial	0	0	0	6	5	8	3	2	3	10	7	10	0	0	0	1397139	742635	1583114	198814	104139	206198	5878497	3698405	7196475				20.414	19.5023	20.5943	17.6011	16.6682	17.6537	22.487	21.8185	22.7789		20.1702	17.3076	22.3614	7.12291
O76064	RNF8_HUMAN	RNF8	485	55518	7.1	HUMAN	E3 ubiquitin-protein ligase RNF8	0	0	0	1	0	1	0	0	0	0	0	1	0	0	0	31857	0	10817	0	0	0	0	0	158390				14.9593		13.401						17.2731		14.1802		17.2731	0.837989
O76070	SYUG_HUMAN	SNCG	127	13330.9	4.9	HUMAN	Gamma-synuclein	0	0	0	2	1	2	0	0	0	0	2	0	0	0	0	276964	104759	278984	0	0	0	0	2352072	0				18.0793	16.6767	18.0898					21.1655			17.6153		21.1655	0.558659
O76071	CIAO1_HUMAN	CIAO1	339	37840.4	4.8	HUMAN	Probable cytosolic iron-sulfur protein assembly protein CIAO1	0	0	0	1	1	2	1	2	2	3	6	3	0	0	0	55635	128175	113794	21256	190715	101553	348439	1163107	1086421				15.7637	16.9678	16.7961	14.3756	17.5411	16.6319	18.4105	20.1496	20.0512		16.5092	16.1828	19.5371	1.67598
O76080	ZFAN5_HUMAN	ZFAND5	213	23132.3	8.9	HUMAN	AN1-type zinc finger protein 5	0	0	0	4	2	2	0	0	0	1	1	1	0	0	0	208624	204484	135021	0	0	0	2257000	201842	273753				17.6705	17.6416	17.0428				21.106	17.6229	18.0625		17.4517		18.9305	0.418994
O76087	GAGE7_HUMAN	GAGE7	117	12978	4.3	HUMAN	G antigen 7	0	0	0	0	1	4	0	0	0	1	1	1	0	0	0	0	39714	986743	0	0	0	236405	315615	193570					15.2774	19.9123				17.8509	18.2678	17.5625		17.5948		17.8937	0
O76094	SRP72_HUMAN	SRP72	671	74606.8	9.3	HUMAN	Signal recognition particle subunit SRP72	0	0	0	3	4	8	4	8	4	12	13	14	0	0	0	845136	785290	1512271	242484	330618	100315	3942474	5405878	7416019				19.6888	19.5829	20.5283	17.8875	18.3348	16.6142	21.9107	22.3661	22.8222		19.9333	17.6122	22.3663	23.4637
O76095	JTB_HUMAN	JTB	146	16358.4	8.7	HUMAN	Protein JTB	0	0	0	0	1	1	0	0	0	0	1	1	0	0	0	0	111108	134081	0	0	0	0	97344	163169					16.7616	17.0327					16.5708	17.316		16.8972		16.9434	0
O77932	DXO_HUMAN	DXO	396	44929.3	7.6	HUMAN	Decapping and exoribonuclease protein	0	0	0	0	0	0	1	1	1	0	1	1	0	0	0	0	0	0	4662000	2605000	2358000	0	1054000	1866483							22.1525	21.3129	21.1691		20.0074	20.8319			21.5448	20.4197	0.27933
O94761	RECQ4_HUMAN	RECQL4	1208	133078	8.4	HUMAN	ATP-dependent DNA helicase Q4	0	0	0	1	0	1	0	0	0	1	1	0	0	0	0	271033	0	61397	0	0	0	25370000	10380000	0				18.0481		15.9059				24.5966	23.3073			16.977		23.952	0.139665
O94762	RECQ5_HUMAN	RECQL5	991	108859	8.9	HUMAN	ATP-dependent DNA helicase Q5	0	0	0	0	0	0	0	0	0	1	1	1	0	0	0	0	0	0	0	0	0	128993	56850	75752										16.9769	15.7949	16.209				16.3269	2.7933
O94763	RMP_HUMAN	URI1	535	59832.7	4.9	HUMAN	Unconventional prefoldin RPB5 interactor 1	0	0	0	0	0	1	0	0	0	0	0	0	0	0	0	0	0	94427	0	0	0	0	0	0						16.5269								16.5269			3.21229
O94776	MTA2_HUMAN	MTA2	668	75023.8	9.7	HUMAN	Metastasis-associated protein MTA2	0	0	0	9	7	7	9	9	8	12	16	14	0	0	0	2221248	3127563	2434122	1147801	691973	617024	4805087	5863064	9430250				21.0829	21.5766	21.215	20.1304	19.4004	19.235	22.1961	22.4832	23.1689		21.2915	19.5886	22.6161	28.7709
O94782	UBP1_HUMAN	USP1	785	88208	5.4	HUMAN	Ubiquitin carboxyl-terminal hydrolase 1	0	0	0	1	0	1	0	0	0	0	0	0	0	0	0	28875	0	96425	0	0	0	0	0	0				14.8175		16.5571								15.6873			0.139665
O94788	AL1A2_HUMAN	ALDH1A2	518	56724.4	5.8	HUMAN	Retinal dehydrogenase 2	0	0	0	10	9	12	8	10	5	21	20	16	0	0	0	7268725	4400726	8070920	1198880	815022	316014	8732478	11406728	8594180				22.7933	22.0693	22.9443	20.1933	19.6365	18.2696	23.058	23.4434	23.0349		22.6023	19.3665	23.1788	9.49721
O94817	ATG12_HUMAN	ATG12	140	15113.4	5	HUMAN	Ubiquitin-like protein ATG12	0	0	0	0	0	0	0	0	0	0	1	0	0	0	0	0	0	0	0	0	0	0	76009	0											16.2139					16.2139	0
O94822	LTN1_HUMAN	LTN1	1766	200554	5.9	HUMAN	E3 ubiquitin-protein ligase listerin	0	0	0	3	1	6	6	4	7	9	13	13	0	0	0	1631816	149398	789665	509224	1222620	174576	1236048	3201313	2852174				20.638	17.1888	19.5909	18.9579	20.2215	17.4135	20.2373	21.6102	21.4436		19.1392	18.8643	21.0971	3.63128
O94826	TOM70_HUMAN	TOMM70	608	67455.4	6.8	HUMAN	Mitochondrial import receptor subunit TOM70	0	0	0	7	9	8	4	5	3	13	12	11	0	0	0	2779956	2895592	2755158	751572	402855	117792	5870322	5942806	8071364				21.4066	21.4654	21.3937	19.5196	18.6199	16.8459	22.485	22.5027	22.9444		21.4219	18.3284	22.644	3.07263
O94829	IPO13_HUMAN	IPO13	963	108196	5.1	HUMAN	Importin-13	0	0	0	0	0	3	1	0	0	2	3	4	0	0	0	0	0	438410	13365	0	0	582063	464606	1106573						18.7419	13.7062			19.1508	18.8256	20.0777		18.7419	13.7062	19.3514	0.139665
O94832	MYO1D_HUMAN	MYO1D	1006	116203	9.4	HUMAN	Unconventional myosin-Id	0	0	0	0	1	0	1	0	0	1	1	3	0	0	0	0	523279	0	522995	0	0	882871	35678	3605335					18.9972		18.9964			19.7518	15.1227	21.7817		18.9972	18.9964	18.8854	7.96089
O94851	MICA2_HUMAN	MICAL2	1124	126690	8.9	HUMAN	[F-actin]-monooxygenase MICAL2	0	0	0	0	1	0	0	0	0	0	2	3	0	0	0	0	21875	0	0	0	0	0	280965	295068					14.417						18.1	18.1707		14.417		18.1354	0
O94864	ST65G_HUMAN	SUPT7L	414	46193.2	5	HUMAN	STAGA complex 65 subunit gamma	0	0	0	0	0	1	0	0	0	1	1	1	0	0	0	0	0	17230	0	0	0	30399	26039	68327						14.0726				14.8917	14.6684	16.0602		14.0726		15.2068	3.35196
O94874	UFL1_HUMAN	UFL1	794	89596	6.3	HUMAN	E3 UFM1-protein ligase 1	0	0	0	2	3	4	4	3	1	3	7	5	0	0	0	342053	329280	325304	356831	404054	33465	367229	1820071	6631232				18.3839	18.329	18.3114	18.4449	18.6242	15.0304	18.4863	20.7956	22.6608		18.3414	17.3665	20.6476	7.40223
O94880	PHF14_HUMAN	PHF14	888	100054	5.2	HUMAN	PHD finger protein 14	0	0	0	2	0	1	0	0	0	0	0	0	0	0	0	541257	0	8404	0	0	0	0	0	0				19.046		13.0369								16.0414			2.09497
O94886	CSCL1_HUMAN	TMEM63A	807	92127.1	7	HUMAN	CSC1-like protein 1	0	0	0	0	1	0	0	0	0	1	1	0	0	0	0	0	524617	0	0	0	0	499297	358934	0					19.0009					18.9295	18.4534			19.0009		18.6914	0
O94888	UBXN7_HUMAN	UBXN7	489	54862.8	5.1	HUMAN	UBX domain-containing protein 7	0	0	0	1	1	2	1	1	1	0	1	1	0	0	0	238929	450283	356372	11227	19499	3852	0	107414	691313				17.8662	18.7805	18.443	13.4547	14.2511	11.9114		16.7128	19.399		18.3632	13.2057	18.0559	10.3352
O94889	KLH18_HUMAN	KLHL18	574	63639.1	5.4	HUMAN	Kelch-like protein 18	0	0	0	0	0	0	0	0	0	1	0	1	0	0	0	0	0	0	0	0	0	7693	0	31548										12.9093		14.9453				13.9273	0
O94903	PLPHP_HUMAN	PROSC	275	30344.2	7.1	HUMAN	Pyridoxal phosphate homeostasis protein	0	0	0	0	1	0	0	0	0	0	0	0	0	0	0	0	46200	0	0	0	0	0	0	0					15.4956									15.4956			13.6872
O94905	ERLN2_HUMAN	ERLIN2	339	37839.9	5.5	HUMAN	Erlin-2	0	0	0	8	4	7	4	4	3	4	5	5	0	0	0	4043646	1204989	2881256	689207	355706	285338	1657356	3087827	2965296				21.9472	20.2006	21.4583	19.3946	18.4403	18.1223	20.6605	21.5582	21.4997		21.202	18.6524	21.2395	15.7821
O94906	PRP6_HUMAN	PRPF6	941	106926	8.5	HUMAN	Pre-mRNA-processing factor 6	0	0	0	4	4	4	3	2	2	8	11	9	0	0	0	1670985	1116819	2015687	262764	703486	1678550	32961455	25009683	3495568				20.6723	20.091	20.9428	18.0034	19.4242	20.6788	24.9743	24.576	21.7371		20.5687	19.3688	23.7625	25.1397
O94915	FRYL_HUMAN	FRYL	3013	339601	5.4	HUMAN	Protein furry homolog-like	0	0	0	0	0	0	2	3	1	0	1	0	0	0	0	0	0	0	86806	120188	81800	0	96481	0							16.4055	16.8749	16.3198		16.558				16.5334	16.558	6.28492
O94919	ENDD1_HUMAN	ENDOD1	500	55017.1	5.5	HUMAN	Endonuclease domain-containing 1 protein	0	0	0	0	1	0	0	0	0	0	0	0	0	0	0	0	34886	0	0	0	0	0	0	0					15.0904									15.0904			0.139665
O94925	GLSK_HUMAN	GLS	669	73461.8	7.8	HUMAN	Glutaminase kidney isoform, mitochondrial	0	0	0	1	3	5	1	3	2	5	7	6	0	0	0	407252	831313	2371900	81177	148608	117278	2328216	2306585	5746344				18.6356	19.665	21.1776	16.3088	17.1812	16.8396	21.1508	21.1373	22.4542		19.8261	16.7765	21.5808	7.5419
O94927	HAUS5_HUMAN	HAUS5	633	71683.1	8.8	HUMAN	HAUS augmin-like complex subunit 5	0	0	0	1	1	1	0	0	0	0	2	0	0	0	0	37627	45093	50772	0	0	0	0	1558538	0				15.1995	15.4606	15.6317					20.5718			15.4306		20.5718	4.05028
O94964	SOGA1_HUMAN	SOGA1	1423	159761	6.1	HUMAN	Protein SOGA1	0	0	0	0	0	0	0	1	0	0	0	0	0	0	0	0	0	0	0	19830	0	0	0	0								14.2754							14.2754		0.977654
O94966	UBP19_HUMAN	USP19	1318	145652	5.9	HUMAN	Ubiquitin carboxyl-terminal hydrolase 19	0	0	0	3	3	0	0	0	0	2	4	3	0	0	0	360209	289595	0	0	0	0	402223	1531349	842830				18.4585	18.1437					18.6176	20.5464	19.6849		18.3011		19.6163	2.51397
O94973	AP2A2_HUMAN	AP2A2	939	103961	6.5	HUMAN	AP-2 complex subunit alpha-2	0	0	0	1	0	0	0	0	0	2	1	4	0	0	0	64546	0	0	0	0	0	5347467	79364	6862046				15.978						22.3504	16.2762	22.7102		15.978		20.4456	11.1732
O94979	SC31A_HUMAN	SEC31A	1220	133016	6.4	HUMAN	Protein transport protein Sec31A	0	0	0	5	8	11	4	5	3	11	9	12	0	0	0	2327516	2544289	2913081	423143	214072	113676	9013866	4859515	12508292				21.1504	21.2788	21.4741	18.6908	17.7077	16.7946	23.1037	22.2124	23.5764		21.3011	17.731	22.9642	11.0335
O94992	HEXI1_HUMAN	HEXIM1	359	40623.8	4.8	HUMAN	Protein HEXIM1	0	0	0	2	1	1	0	0	0	1	1	3	0	0	0	461829	120472	17946	0	0	0	73669	142875	1316783				18.817	16.8783	14.1314				16.1688	17.1244	20.3286		16.6089		17.8739	10.7542
O95067	CCNB2_HUMAN	CCNB2	398	45282	9	HUMAN	G2/mitotic-specific cyclin-B2	0	0	0	0	0	0	0	0	0	1	1	2	0	0	0	0	0	0	0	0	0	239148	716514	1582646										17.8675	19.4506	20.5939				19.304	0.139665
O95070	YIF1A_HUMAN	YIF1A	293	32011.5	9	HUMAN	Protein YIF1A	0	0	0	0	0	0	0	1	1	1	1	1	0	0	0	0	0	0	0	98018	121084	75415	569332	124106								16.5808	16.8856	16.2026	19.1189	16.9212			16.7332	17.4142	0.27933
O95071	UBR5_HUMAN	UBR5	2799	309355	5.6	HUMAN	E3 ubiquitin-protein ligase UBR5	0	1	1	0	1	2	18	11	13	17	22	12	0	64752	94168	0	30915	431485	1778954	657392	910845	5764345	7678045	3822138		15.9826	16.5229		14.916	18.719	20.7626	19.3264	19.7968	22.4587	22.8723	21.8659	16.2528	16.8175	19.9619	22.399	6.14525
O95104	SFR15_HUMAN	SCAF4	1147	125870	9.6	HUMAN	Splicing factor, arginine/serine-rich 15	0	0	0	0	0	0	1	2	1	5	3	6	0	0	0	0	0	0	69988	71813	37995	169286	736270	872286							16.0948	16.132	15.2135	17.3691	19.4899	19.7344			15.8134	18.8645	15.9218
O95140	MFN2_HUMAN	MFN2	757	86402.9	6.5	HUMAN	Mitofusin-2	0	0	0	1	0	2	1	1	1	7	5	2	0	0	0	161968	0	265013	15623	21615	20355	964258	1137279	866113				17.3053		18.0157	13.9314	14.3997	14.3131	19.8791	20.1172	19.7242		17.6605	14.2147	19.9068	0.418994
O95149	SPN1_HUMAN	SNUPN	360	41142.9	6.2	HUMAN	Snurportin-1	0	0	0	0	0	0	0	0	0	0	1	0	0	0	0	0	0	0	0	0	0	0	48986	0											15.5801					15.5801	0.977654
O95155	UBE4B_HUMAN	UBE4B	1302	146186	6.1	HUMAN	Ubiquitin conjugation factor E4 B	0	0	0	10	4	4	1	2	0	4	6	6	0	0	0	2838702	241548	781443	17998	25296	0	799048	807984	2240490				21.4368	17.882	19.5758	14.1355	14.6266		19.6079	19.624	21.0954		19.6315	14.3811	20.1091	0.27933
O95159	ZFPL1_HUMAN	ZFPL1	310	34114.3	8.4	HUMAN	Zinc finger protein-like 1	0	0	0	1	0	0	0	0	0	0	0	1	0	0	0	284762	0	0	0	0	0	0	0	378928				18.1194								18.5316		18.1194		18.5316	0.139665
O95163	ELP1_HUMAN	ELP1	1332	150256	5.6	HUMAN	Elongator complex protein 1	0	0	0	6	5	5	8	11	9	16	19	16	0	0	0	1311730	844847	716752	508256	596186	583456	5895447	7454013	6282494				20.323	19.6883	19.4511	18.9552	19.1854	19.1543	22.4912	22.8296	22.5829		19.8208	19.0983	22.6346	9.35754
O95168	NDUB4_HUMAN	NDUFB4	129	15208.7	9.8	HUMAN	NADH dehydrogenase [ubiquinone] 1 beta subcomplex subunit 4	0	0	0	1	1	1	0	0	0	1	1	1	0	0	0	91587	42277	115121	0	0	0	57842	340526	154235				16.4829	15.3676	16.8128				15.8198	18.3774	17.2348		16.2211		17.144	0.698324
O95169	NDUB8_HUMAN	NDUFB8	186	21766	6.3	HUMAN	NADH dehydrogenase [ubiquinone] 1 beta subcomplex subunit 8, mitochondrial	0	0	0	1	0	1	0	0	0	0	1	0	0	0	0	57470	0	21662	0	0	0	0	294439	0				15.8105		14.4029					18.1676			15.1067		18.1676	0.139665
O95197	RTN3_HUMAN	RTN3	1032	112612	4.8	HUMAN	Reticulon-3	0	0	0	2	1	3	0	0	0	2	2	3	0	0	0	127694	279543	1929409	0	0	0	184847	1489870	2455226				16.9623	18.0927	20.8797				17.496	20.5068	21.2274		18.6449		19.7434	7.5419
O95202	LETM1_HUMAN	LETM1	739	83354.9	6.3	HUMAN	Mitochondrial proton/calcium exchanger protein	0	0	0	5	2	4	2	2	2	3	7	7	0	0	0	522341	933006	681860	283417	128859	94056	564484	2708209	3151316				18.9946	19.8315	19.3791	18.1126	16.9754	16.5212	19.1066	21.3689	21.5875		19.4018	17.2031	20.6877	8.93855
O95214	LERL1_HUMAN	LEPROTL1	131	14428.4	5.6	HUMAN	Leptin receptor overlapping transcript-like 1	0	0	0	1	2	1	0	0	0	1	1	1	0	0	0	220369	292562	292523	0	0	0	151647	257319	553275				17.7496	18.1584	18.1582				17.2104	17.9732	19.0776		18.022		18.0871	0
O95218	ZRAB2_HUMAN	ZRANB2	330	37404.7	10	HUMAN	Zinc finger Ran-binding domain-containing protein 2	0	0	0	2	5	4	8	7	7	6	7	8	0	0	0	253682	340737	318986	1573122	747268	787017	3440188	4139746	8056499				17.9527	18.3783	18.2831	20.5852	19.5113	19.586	21.7141	21.9811	22.9417		18.2047	19.8942	22.2123	23.4637
O95219	SNX4_HUMAN	SNX4	450	51909.3	5.7	HUMAN	Sorting nexin-4	0	0	0	0	0	0	0	0	0	0	1	0	0	0	0	0	0	0	0	0	0	0	1804000	0											20.7828					20.7828	6.28492
O95229	ZWINT_HUMAN	ZWINT	277	31293.7	5.1	HUMAN	ZW10 interactor	0	0	0	2	0	3	0	0	0	2	0	1	0	0	0	797344	0	618038	0	0	0	186427	0	209802				19.6048		19.2373				17.5083		17.6787		19.4211		17.5935	0.139665
O95232	LC7L3_HUMAN	LUC7L3	432	51466.6	9.8	HUMAN	Luc7-like protein 3	0	0	0	2	1	1	2	3	3	4	4	4	0	0	0	408201	296767	289217	142844	156727	155169	1274348	750701	1863791				18.6389	18.179	18.1418	17.1241	17.2579	17.2435	20.2813	19.5179	20.8298		18.3199	17.2085	20.2097	45.2514
O95235	KI20A_HUMAN	KIF20A	890	100279	6.5	HUMAN	Kinesin-like protein KIF20A	0	0	0	0	0	0	0	0	0	0	1	0	0	0	0	0	0	0	0	0	0	0	8555	0											13.0626					13.0626	2.09497
O95239	KIF4A_HUMAN	KIF4A	1232	139882	6	HUMAN	Chromosome-associated kinesin KIF4A	0	0	0	4	2	5	2	4	2	3	7	7	0	0	0	646681	285094	320791	46345	57543	20056	411248	1348862	1909416				19.3027	18.1211	18.2913	15.5001	15.8124	14.2917	18.6496	20.3633	20.8647		18.5717	15.2014	19.9592	18.9944
O95243	MBD4_HUMAN	MBD4	580	66051.5	9	HUMAN	Methyl-CpG-binding domain protein 4	0	0	0	1	1	0	0	0	0	0	0	0	0	0	0	29220	51438	0	0	0	0	0	0	0				14.8347	15.6505									15.2426			1.67598
O95251	KAT7_HUMAN	KAT7	611	70643	9	HUMAN	Histone acetyltransferase KAT7	0	0	0	4	5	3	0	0	0	3	3	2	0	0	0	589708	526540	500538	0	0	0	901939	537201	912329				19.1696	19.0062	18.9331				19.7827	19.0351	19.7992		19.0363		19.539	4.05028
O95271	TNKS1_HUMAN	TNKS	1327	142041	6.6	HUMAN	Tankyrase-1	0	0	0	0	0	1	0	0	0	0	0	0	0	0	0	0	0	325870	0	0	0	0	0	0						18.3139								18.3139			0.139665
O95273	CCDB1_HUMAN	CCNDBP1	360	40262.3	4.7	HUMAN	Cyclin-D1-binding protein 1	0	0	0	2	1	1	1	1	0	2	2	2	0	0	0	463753	143515	327219	6888	11069	0	274756	201972	453052				18.823	17.1308	18.3199	12.7499	13.4342		18.0678	17.6238	18.7893		18.0912	13.0921	18.1603	0
O95274	LYPD3_HUMAN	LYPD3	346	35971.1	8.1	HUMAN	Ly6/PLAUR domain-containing protein 3	0	0	0	0	0	0	0	0	2	0	0	0	0	0	0	0	0	0	0	0	43671	0	0	0									15.4144						15.4144		0.418994
O95292	VAPB_HUMAN	VAPB	243	27228.6	6.9	HUMAN	Vesicle-associated membrane protein-associated protein B/C	0	0	0	2	0	5	0	0	1	3	3	2	0	0	0	509058	0	1589579	0	0	412871	4118260	2888395	4268215				18.9575		20.6002			18.6553	21.9736	21.4618	22.0252		19.7788	18.6553	21.8202	13.9665
O95295	SNAPN_HUMAN	SNAPIN	136	14874.1	9.3	HUMAN	SNARE-associated protein Snapin	0	0	0	0	0	1	0	0	0	0	0	0	0	0	0	0	0	24114	0	0	0	0	0	0						14.5576								14.5576			5.86592
O95299	NDUAA_HUMAN	NDUFA10	355	40751	8.7	HUMAN	NADH dehydrogenase [ubiquinone] 1 alpha subcomplex subunit 10, mitochondrial	0	0	0	1	2	2	3	2	2	4	5	4	0	0	0	196624	327812	121024	296743	167137	26076	472438	2020176	1254013				17.5851	18.3225	16.8849	18.1789	17.3507	14.6704	18.8498	20.946	20.2581		17.5975	16.7333	20.018	9.35754
O95319	CELF2_HUMAN	CELF2	508	54285.3	9	HUMAN	CUGBP Elav-like family member 2	0	0	0	1	0	0	0	0	0	1	1	1	0	0	0	53274	0	0	0	0	0	53473	256724	81326				15.7011						15.7065	17.9699	16.3114		15.7011		16.6626	1.67598
O95336	6PGL_HUMAN	PGLS	258	27547.1	5.7	HUMAN	6-phosphogluconolactonase	0	0	0	0	1	1	0	0	0	1	1	1	0	0	0	0	192711	137963	0	0	0	375503	314433	485735					17.5561	17.0739				18.5185	18.2624	18.8898		17.315		18.5569	14.5251
O95347	SMC2_HUMAN	SMC2	1197	135657	8.5	HUMAN	Structural maintenance of chromosomes protein 2	0	0	0	9	7	8	7	6	6	6	10	11	0	0	0	3911135	9715370	2165123	1046841	365790	288354	2822474	3417613	8628622				21.8992	23.2118	21.046	19.9976	18.4807	18.1375	21.4285	21.7046	23.0407		22.0523	18.8719	22.0579	27.095
O95372	LYPA2_HUMAN	LYPLA2	231	24737.2	6.7	HUMAN	Acyl-protein thioesterase 2	0	0	0	0	1	0	1	1	1	0	2	2	0	0	0	0	734893	0	61547	39900	43684	0	346632	124606					19.4872		15.9094	15.2841	15.4148		18.403	16.927		19.4872	15.5361	17.665	17.8771
O95373	IPO7_HUMAN	IPO7	1038	119518	4.7	HUMAN	Importin-7	0	0	0	18	10	18	19	17	17	24	25	27	0	0	0	15037769	6956413	12059996	4694350	3135595	2381262	20445709	34179536	37981158				23.8421	22.7299	23.5237	22.1625	21.5803	21.1833	24.2853	25.0266	25.1788		23.3652	21.642	24.8302	26.676
O95376	ARI2_HUMAN	ARIH2	493	57819.4	5.4	HUMAN	E3 ubiquitin-protein ligase ARIH2	0	0	0	0	0	0	0	0	0	1	1	1	0	0	0	0	0	0	0	0	0	29904	87702	65722										14.8681	16.4203	16.0041				15.7642	0.27933
O95379	TFIP8_HUMAN	TNFAIP8	198	23003.7	7.7	HUMAN	Tumor necrosis factor alpha-induced protein 8	0	0	0	0	0	0	1	0	0	1	1	1	0	0	0	0	0	0	6153	0	0	80152	87129	110481							12.5871			16.2905	16.4109	16.7534			12.5871	16.4849	0.837989
O95391	SLU7_HUMAN	SLU7	586	68387.2	6.7	HUMAN	Pre-mRNA-splicing factor SLU7	0	0	0	2	1	1	0	0	0	1	0	0	0	0	0	296980	247024	184827	0	0	0	234306	0	0				18.18	17.9143	17.4958				17.838				17.8634		17.838	16.4804
O95394	AGM1_HUMAN	PGM3	542	59852.5	5.8	HUMAN	Phosphoacetylglucosamine mutase	0	0	0	1	0	0	2	1	0	0	1	2	0	0	0	414460	0	0	73602	9059	0	0	66514	1908503				18.6609			16.1675	13.1451			16.0214	20.864		18.6609	14.6563	18.4427	5.1676
O95396	MOCS3_HUMAN	MOCS3	460	49669.7	5.9	HUMAN	Adenylyltransferase and sulfurtransferase MOCS3	0	0	0	1	0	1	0	0	0	1	3	0	0	0	0	107342	0	40483	0	0	0	190878	251855	0				16.7119		15.305				17.5423	17.9422			16.0084		17.7423	0.139665
O95399	UTS2_HUMAN	UTS2	124	14295.8	7.7	HUMAN	Urotensin-2	0	0	0	1	1	1	1	0	0	1	1	1	0	0	0	6005000	2508000	4082000	638849	0	0	4431000	4711000	8777000				22.5177	21.2581	21.9608	19.2851			22.0792	22.1676	23.0653		21.9122	19.2851	22.4374	17.7374
O95429	BAG4_HUMAN	BAG4	457	49594.5	5	HUMAN	BAG family molecular chaperone regulator 4	0	0	0	3	3	4	0	0	0	0	0	0	0	0	0	180964	204345	564011	0	0	0	0	0	0				17.4653	17.6406	19.1054								18.0705			9.21788
O95433	AHSA1_HUMAN	AHSA1	338	38274.6	5.4	HUMAN	Activator of 90 kDa heat shock protein ATPase homolog 1	0	0	0	3	4	8	4	3	1	10	9	8	0	0	0	1058407	1543771	2818088	655046	96869	29300	4802474	6393964	4756512				20.0135	20.558	21.4263	19.3212	16.5637	14.8386	22.1953	22.6083	22.1815		20.6659	16.9079	22.3284	32.1229
O95453	PARN_HUMAN	PARN	639	73451.6	5.9	HUMAN	Poly(A)-specific ribonuclease PARN	0	0	0	3	0	2	1	0	0	0	2	0	0	0	0	978647	0	113490	22804	0	0	0	168916	0				19.9004		16.7922	14.477				17.3659			18.3463	14.477	17.3659	4.18994
O95456	PSMG1_HUMAN	PSMG1	288	32854.2	6.9	HUMAN	Proteasome assembly chaperone 1	0	0	0	2	1	4	2	2	1	3	3	3	0	0	0	426118	124128	1372953	263816	118774	86733	691597	2012355	1558218				18.7009	16.9215	20.3889	18.0092	16.8579	16.4043	19.3996	20.9405	20.5715		18.6704	17.0904	20.3038	8.79888
O95470	SGPL1_HUMAN	SGPL1	568	63524.4	9.2	HUMAN	Sphingosine-1-phosphate lyase 1	0	0	0	0	0	0	0	0	0	0	1	0	0	0	0	0	0	0	0	0	0	0	35964	0											15.1343					15.1343	2.09497
O95486	SC24A_HUMAN	SEC24A	1093	119750	7.6	HUMAN	Protein transport protein Sec24A	0	0	0	0	0	1	0	0	0	2	2	3	0	0	0	0	0	45025	0	0	0	50017	98431	87703						15.4584				15.6101	16.5868	16.4203		15.4584		16.2058	5.1676
O95487	SC24B_HUMAN	SEC24B	1268	137419	6.2	HUMAN	Protein transport protein Sec24B	0	0	0	1	2	5	1	0	0	4	5	5	0	0	0	242084	474279	901820	9435	0	0	583604	523634	949382				17.8851	18.8554	19.7825	13.2038			19.1546	18.9982	19.8566		18.841	13.2038	19.3365	19.4134
O95544	NADK_HUMAN	NADK	446	49228.7	6	HUMAN	NAD kinase	0	0	0	0	1	1	0	0	0	0	0	0	0	0	0	0	56221	50889	0	0	0	0	0	0					15.7788	15.6351								15.7069			0
O95551	TYDP2_HUMAN	TDP2	362	40930	5	HUMAN	Tyrosyl-DNA phosphodiesterase 2	0	0	0	1	2	2	0	0	0	0	1	0	0	0	0	158778	104193	174349	0	0	0	0	48162	0				17.2767	16.6689	17.4116					15.5556			17.1191		15.5556	0.698324
O95562	SFT2B_HUMAN	SFT2D2	160	17779.6	9.3	HUMAN	Vesicle transport protein SFT2B	0	0	0	0	1	1	0	0	0	0	0	0	0	0	0	0	272592	158554	0	0	0	0	0	0					18.0564	17.2746								17.6655			0
O95563	MPC2_HUMAN	MPC2	127	14279	10.4	HUMAN	Mitochondrial pyruvate carrier 2	0	0	0	0	0	1	3	1	2	3	4	2	0	0	0	0	0	265463	144336	29112	72854	1334059	1552814	133848						18.0182	17.1391	14.8293	16.1527	20.3474	20.5665	17.0302		18.0182	16.0404	19.3147	0.139665
O95573	ACSL3_HUMAN	ACSL3	720	80420.8	8.7	HUMAN	Long-chain-fatty-acid--CoA ligase 3	0	0	0	7	5	5	8	6	7	11	13	10	0	0	0	3325804	1621998	988670	1020051	493667	509437	6824864	5566599	7838367				21.6653	20.6293	19.9151	19.9602	18.9132	18.9585	22.7024	22.4084	22.9021		20.7366	19.2773	22.671	21.3687
O95602	RPA1_HUMAN	POLR1A	1720	194813	6.6	HUMAN	DNA-directed RNA polymerase I subunit RPA1	0	0	0	0	1	0	0	0	0	2	2	3	0	0	0	0	24593	0	0	0	0	206006	283388	424633					14.586					17.6523	18.1124	18.6959		14.586		18.1535	3.07263
O95613	PCNT_HUMAN	PCNT	3336	378040	5.4	HUMAN	Pericentrin	0	0	0	0	4	1	2	1	0	2	2	2	0	0	0	0	564792	31748	34436	4061	0	185375	1862548	4725427					19.1074	14.9544	15.0716	11.9876		17.5001	20.8288	22.172		17.0309	13.5296	20.167	4.88827
O95628	CNOT4_HUMAN	CNOT4	575	63510.6	6.6	HUMAN	CCR4-NOT transcription complex subunit 4	0	0	0	0	0	0	0	0	0	1	0	0	0	0	0	0	0	0	0	0	0	65674	0	0										16.003						16.003	0.27933
O95639	CPSF4_HUMAN	CPSF4	269	30255.1	8.7	HUMAN	Cleavage and polyadenylation specificity factor subunit 4	0	0	0	0	0	0	0	0	0	0	2	1	0	0	0	0	0	0	0	0	0	0	1486019	185300											20.503	17.4995				19.0013	12.1508
O95671	ASML_HUMAN	ASMTL	621	68857.4	5.7	HUMAN	N-acetylserotonin O-methyltransferase-like protein	0	0	0	0	0	0	0	0	0	0	2	2	0	0	0	0	0	0	0	0	0	0	116782	80497											16.8335	16.2966				16.5651	0
O95674	CDS2_HUMAN	CDS2	445	51418.5	6.6	HUMAN	Phosphatidate cytidylyltransferase 2	0	0	0	1	1	1	1	1	1	2	2	1	0	0	0	155893	143020	110669	41691	12430	15412	272070	387299	329798				17.2502	17.1259	16.7559	15.3474	13.6015	13.9118	18.0536	18.5631	18.3312		17.044	14.2869	18.316	0.558659
O95684	FR1OP_HUMAN	FGFR1OP	399	43065.2	4.7	HUMAN	FGFR1 oncogene partner	0	0	0	1	1	1	0	0	0	1	1	1	0	0	0	168640	33114	85249	0	0	0	39689	65270	268458				17.3636	15.0152	16.3794				15.2765	15.9941	18.0343		16.2527		16.435	8.24022
O95714	HERC2_HUMAN	HERC2	4834	527232	5.9	HUMAN	E3 ubiquitin-protein ligase HERC2	0	0	0	0	0	0	4	6	3	1	1	2	0	0	0	0	0	0	79845	127703	37348	102517	56236	257318							16.2849	16.9624	15.1887	16.6455	15.7792	17.9732			16.1454	16.7993	1.53631
O95716	RAB3D_HUMAN	RAB3D	219	24267.4	4.8	HUMAN	Ras-related protein Rab-3D	0	0	0	0	1	1	1	1	1	0	0	0	0	0	0	0	345542	1137000	37722	45079	43899	0	0	0					18.3985	20.1168	15.2031	15.4602	15.4219					19.2577	15.3617		18.1564
O95721	SNP29_HUMAN	SNAP29	258	28970.6	5.6	HUMAN	Synaptosomal-associated protein 29	0	0	0	4	4	6	0	0	0	4	6	6	0	0	0	4537743	3764946	2038709	0	0	0	4284052	6747154	8677727				22.1135	21.8442	20.9592				22.0305	22.6858	23.0489		21.639		22.5884	17.3184
O95747	OXSR1_HUMAN	OXSR1	527	58022.7	6	HUMAN	Serine/threonine-protein kinase OSR1	0	0	0	6	2	5	0	1	2	6	5	5	0	0	0	1372364	566342	1012393	0	8431	36232	1642193	1512540	1705682				20.3882	19.1113	19.9493		13.0415	15.145	20.6472	20.5285	20.7019		19.8163	14.0932	20.6259	8.10056
O95757	HS74L_HUMAN	HSPA4L	839	94513.3	5.6	HUMAN	Heat shock 70 kDa protein 4L	0	0	0	10	5	10	5	4	3	9	11	7	0	0	0	3241351	911716	3160883	470463	299393	146586	3372463	3263312	4609069				21.6282	19.7982	21.5919	18.8437	18.1917	17.1614	21.6854	21.6379	22.136		21.0061	18.0656	21.8198	25.2793
O95758	PTBP3_HUMAN	PTBP3	552	59690.1	9.1	HUMAN	Polypyrimidine tract-binding protein 3	0	0	0	0	0	1	0	0	0	1	2	2	0	0	0	0	0	42315	0	0	0	25931	507643	84579						15.3689				14.6624	18.9535	16.368		15.3689		16.6613	25.419
O95772	STR3N_HUMAN	STARD3NL	234	26654.8	4.8	HUMAN	STARD3 N-terminal-like protein	0	0	0	0	1	1	0	0	0	0	0	0	0	0	0	0	29043	160900	0	0	0	0	0	0					14.8259	17.2958								16.0609			0
O95777	LSM8_HUMAN	LSM8	96	10402.7	4.3	HUMAN	U6 snRNA-associated Sm-like protein LSm8	0	0	0	2	0	1	0	0	0	0	0	0	0	0	0	1058206	0	358966	0	0	0	0	0	0				20.0132		18.4535								19.2333			14.2458
O95782	AP2A1_HUMAN	AP2A1	977	107547	6.6	HUMAN	AP-2 complex subunit alpha-1	0	0	0	11	3	11	7	5	5	10	10	10	0	0	0	2166580	970990	1991470	486589	149469	168025	3174681	3929955	5346008				21.047	19.8891	20.9254	18.8923	17.1895	17.3583	21.5982	21.9061	22.35		20.6205	17.8134	21.9514	11.1732
O95785	WIZ_HUMAN	WIZ	1651	178676	6.4	HUMAN	Protein Wiz	0	0	0	0	0	0	0	0	0	0	0	1	0	0	0	0	0	0	0	0	0	0	0	30867												14.9138				14.9138	15.5028
O95789	ZMYM6_HUMAN	ZMYM6	1325	148090	8.6	HUMAN	Zinc finger MYM-type protein 6	0	0	0	1	0	0	0	0	0	2	1	0	0	0	0	116205	0	0	0	0	0	140346	54978	0				16.8263						17.0986	15.7466			16.8263		16.4226	0
O95793	STAU1_HUMAN	STAU1	577	63182.8	9.5	HUMAN	Double-stranded RNA-binding protein Staufen homolog 1	0	0	0	3	1	5	0	1	1	6	5	7	0	0	0	1487816	412514	942883	0	15886	17490	2233417	1556993	2518195				20.5048	18.6541	19.8467		13.9555	14.0942	21.0908	20.5703	21.264		19.6685	14.0249	20.975	31.8436
O95801	TTC4_HUMAN	TTC4	387	44678.9	5.4	HUMAN	Tetratricopeptide repeat protein 4	0	0	0	4	1	3	0	1	1	3	4	4	0	0	0	570834	149452	1110689	0	80744	65955	465754	1416716	2768130				19.1227	17.1893	20.083		16.3011	16.0092	18.8292	20.4341	21.4005		18.7984	16.1551	20.2213	0.418994
O95807	TM50A_HUMAN	TMEM50A	157	17400.4	5.6	HUMAN	Transmembrane protein 50A	0	0	0	1	0	1	0	0	0	1	3	0	0	0	0	78997	0	25462	0	0	0	141936	320947	0				16.2695		14.6361				17.1149	18.292			15.4528		17.7034	0
O95810	CAVN2_HUMAN	CAVIN2	425	47173.5	5.1	HUMAN	Caveolae-associated protein 2	0	0	0	6	3	6	0	0	0	3	5	2	0	0	0	1374228	1081917	966484	0	0	0	518662	1186997	397262				20.3902	20.0452	19.8824				18.9844	20.1789	18.5997		20.1059		19.2544	0.139665
O95816	BAG2_HUMAN	BAG2	211	23772.1	6.2	HUMAN	BAG family molecular chaperone regulator 2	0	0	0	2	1	4	0	2	0	4	1	3	0	0	0	156008	50210	866694	0	37396	0	911122	358253	1700922				17.2513	15.6157	19.7252		15.1906		19.7973	18.4506	20.6979		17.5307	15.1906	19.6486	34.4972
O95817	BAG3_HUMAN	BAG3	575	61595.2	6.5	HUMAN	BAG family molecular chaperone regulator 3	0	0	0	5	4	6	0	0	0	2	2	4	0	0	0	1019364	1015964	1596837	0	0	0	1182350	2172775	2314370				19.9592	19.9544	20.6068				20.1732	21.0511	21.1422		20.1735		20.7888	9.63687
O95819	M4K4_HUMAN	MAP4K4	1239	142102	7.1	HUMAN	Mitogen-activated protein kinase kinase kinase kinase 4	0	0	0	0	0	0	0	0	0	2	4	2	0	0	0	0	0	0	0	0	0	94707	486174	181569										16.5312	18.8911	17.4702				17.6308	8.79888
O95825	QORL1_HUMAN	CRYZL1	349	38696.9	5.5	HUMAN	Quinone oxidoreductase-like protein 1	0	0	0	0	0	0	0	0	0	0	1	1	0	0	0	0	0	0	0	0	0	0	63384	92161											15.9518	16.4919				16.2218	0.139665
O95831	AIFM1_HUMAN	AIFM1	613	66901.2	9	HUMAN	Apoptosis-inducing factor 1, mitochondrial	0	0	0	10	5	7	9	7	5	15	16	11	0	0	0	4114690	1473522	2193892	1188829	605434	361359	8330526	13971739	13029276				21.9724	20.4908	21.0651	20.1811	19.2076	18.4631	22.99	23.736	23.6353		21.1761	19.2839	23.4537	31.5642
O95834	EMAL2_HUMAN	EML2	649	70679.4	5.9	HUMAN	Echinoderm microtubule-associated protein-like 2	0	0	0	2	0	1	0	0	0	1	0	1	0	0	0	82664	0	73752	0	0	0	35338	0	70735				16.335		16.1704				15.1089		16.1101		16.2527		15.6095	0
O95835	LATS1_HUMAN	LATS1	1130	126871	8.8	HUMAN	Serine/threonine-protein kinase LATS1	0	0	0	0	0	0	0	0	0	1	0	0	0	0	0	0	0	0	0	0	0	159132	0	0										17.2799						17.2799	0.27933
O95861	BPNT1_HUMAN	BPNT1	308	33392.6	5.5	HUMAN	3'(2'),5'-bisphosphate nucleotidase 1	0	0	0	5	2	2	0	0	0	1	1	1	0	0	0	1344492	242527	283488	0	0	0	105296	70166	105064				20.3586	17.8878	18.1129				16.6841	16.0985	16.6809		18.7864		16.4878	4.32961
O95865	DDAH2_HUMAN	DDAH2	285	29644.1	5.7	HUMAN	N(G),N(G)-dimethylarginine dimethylaminohydrolase 2	0	0	0	1	1	1	0	0	0	0	0	1	0	0	0	164167	62910	106731	0	0	0	0	0	117336				17.3248	15.941	16.7036						16.8403		16.6565		16.8403	0.139665
O95870	ABHGA_HUMAN	ABHD16A	558	63243.9	8.4	HUMAN	Protein ABHD16A	0	0	0	3	0	1	1	2	1	4	7	5	0	0	0	405415	0	241841	5878	148320	90314	798537	2325192	1647770				18.629		17.8837	12.5211	17.1784	16.4627	19.607	21.1489	20.6521		18.2564	15.3874	20.4693	0
O95872	GPAN1_HUMAN	GPANK1	356	39314.3	8.4	HUMAN	G patch domain and ankyrin repeat-containing protein 1	0	0	0	2	2	2	0	0	0	1	1	0	0	0	0	689861	444172	480954	0	0	0	67052	119891	0				19.3959	18.7608	18.8755				16.033	16.8714			19.0107		16.4522	0
O95873	CF047_HUMAN	C6orf47	294	31710.2	6	HUMAN	Uncharacterized protein C6orf47	0	0	0	0	0	1	0	0	0	1	2	1	0	0	0	0	0	177816	0	0	0	65348	352429	177908						17.44				15.9959	18.427	17.4408		17.44		17.2879	0.139665
O95881	TXD12_HUMAN	TXNDC12	172	19205.9	5.2	HUMAN	Thioredoxin domain-containing protein 12	0	0	0	1	0	1	0	0	0	2	0	2	0	0	0	185442	0	72521	0	0	0	514226	0	719082				17.5006		16.1461				18.972		19.4558		16.8234		19.2139	27.095
O95900	TRUB2_HUMAN	TRUB2	331	36694.8	9.1	HUMAN	Mitochondrial mRNA pseudouridine synthase TRUB2	0	0	0	1	1	0	0	0	0	0	0	0	0	0	0	39380	29499	0	0	0	0	0	0	0				15.2652	14.8484									15.0568			0.27933
O95905	ECD_HUMAN	ECD	644	72758.7	4.7	HUMAN	Protein ecdysoneless homolog	0	0	0	0	0	0	0	0	0	1	2	3	0	0	0	0	0	0	0	0	0	96554	355723	547091										16.559	18.4404	19.0614				18.0203	13.5475
O95926	SYF2_HUMAN	SYF2	243	28722.6	8.4	HUMAN	Pre-mRNA-splicing factor SYF2	0	0	0	0	0	2	0	0	0	0	0	0	0	0	0	0	0	169690	0	0	0	0	0	0						17.3725								17.3725			6.00559
O95969	SG1D2_HUMAN	SCGB1D2	90	9925.2	8.6	HUMAN	Secretoglobin family 1D member 2	1	0	0	0	0	0	0	0	0	0	0	0	68409	0	0	0	0	0	0	0	0	0	0	0	16.0619												16.0619				0.558659
O95983	MBD3_HUMAN	MBD3	291	32844.4	5.2	HUMAN	Methyl-CpG-binding domain protein 3	0	0	0	1	0	0	0	0	0	1	1	2	0	0	0	84672	0	0	0	0	0	66278	194304	535059				16.3696						16.0162	17.568	19.0293		16.3696		17.5378	18.5754
O95985	TOP3B_HUMAN	TOP3B	862	96662.9	8.5	HUMAN	DNA topoisomerase 3-beta-1	0	0	0	1	0	0	0	0	0	3	2	3	0	0	0	72900	0	0	0	0	0	95312	142312	422059				16.1536						16.5404	17.1187	18.6871		16.1536		17.4487	1.67598
O95989	NUDT3_HUMAN	NUDT3	172	19471.1	6	HUMAN	Diphosphoinositol polyphosphate phosphohydrolase 1	0	0	0	0	0	1	1	0	0	0	2	2	0	0	0	0	0	142823	65404	0	0	0	500967	1018241						17.1239	15.9971				18.9344	19.9576		17.1239	15.9971	19.446	0.418994
O95997	PTTG1_HUMAN	PTTG1	202	22024.5	6.2	HUMAN	Securin	0	0	0	1	0	1	0	0	0	1	1	1	0	0	0	201410	0	110778	0	0	0	288596	210718	530528				17.6198		16.7573				18.1387	17.685	19.0171		17.1885		18.2802	0
O95999	BCL10_HUMAN	BCL10	233	26251.8	5.6	HUMAN	B-cell lymphoma/leukemia 10	0	0	0	0	0	0	0	0	0	0	1	0	0	0	0	0	0	0	0	0	0	0	817096	0											19.6401					19.6401	0
O96000	NDUBA_HUMAN	NDUFB10	172	20776.9	8.7	HUMAN	NADH dehydrogenase [ubiquinone] 1 beta subcomplex subunit 10	0	0	0	4	3	4	2	2	5	4	5	6	0	0	0	2439306	789764	1448530	205059	105591	465548	2747921	4695855	5743878				21.218	19.5911	20.4662	17.6457	16.6881	18.8286	21.3899	22.163	22.4536		20.4251	17.7208	22.0022	4.46927
O96005	CLPT1_HUMAN	CLPTM1	669	76097.3	5.9	HUMAN	Cleft lip and palate transmembrane protein 1	0	0	0	6	2	5	1	1	0	7	7	6	0	0	0	1538797	576038	2013719	15382	24121	0	2708514	1214168	4005965				20.5534	19.1358	20.9414	13.909	14.558		21.3691	20.2115	21.9337		20.2102	14.2335	21.1714	1.67598
O96008	TOM40_HUMAN	TOMM40	361	37893.4	6.8	HUMAN	Mitochondrial import receptor subunit TOM40 homolog	0	0	0	6	3	8	6	5	4	8	8	5	0	0	0	2067983	1913439	3628129	947878	484067	498317	8925940	11270248	10858945				20.9798	20.8677	21.7908	19.8543	18.8848	18.9267	23.0896	23.426	23.3724		21.2128	19.222	23.296	12.7095
O96011	PX11B_HUMAN	PEX11B	259	28431.5	9.9	HUMAN	Peroxisomal membrane protein 11B	0	0	0	2	1	0	1	0	0	0	1	1	0	0	0	236961	104789	0	27118	0	0	0	75383	346864				17.8543	16.6771		14.727				16.202	18.404		17.2657	14.727	17.303	0
O96013	PAK4_HUMAN	PAK4	591	64072.6	9.8	HUMAN	Serine/threonine-protein kinase PAK 4	0	0	0	0	0	0	0	0	0	0	0	1	0	0	0	0	0	0	0	0	0	0	0	76612												16.2253				16.2253	11.5922
O96019	ACL6A_HUMAN	ACTL6A	429	47461.4	5.4	HUMAN	Actin-like protein 6A	0	0	0	2	2	2	1	1	0	1	5	2	0	0	0	433822	720695	299955	9716	182041	0	451190	1307938	642430				18.7267	19.459	18.1944	13.2461	17.4739		18.7834	20.3189	19.2932		18.7934	15.36	19.4651	18.8547
O96028	NSD2_HUMAN	NSD2	1365	152260	9	HUMAN	Histone-lysine N-methyltransferase NSD2	0	0	0	1	0	1	0	0	0	1	0	0	0	0	0	124124	0	28684	0	0	0	234244	0	0				16.9214		14.808				17.8377				15.8647		17.8377	11.4525
P00156	CYB_HUMAN	MT-CYB	380	42718	7.8	HUMAN	Cytochrome b	0	0	0	0	0	0	0	0	0	0	1	0	0	0	0	0	0	0	0	0	0	0	191382	0											17.5461					17.5461	0
P00167	CYB5_HUMAN	CYB5A	134	15330.2	4.9	HUMAN	Cytochrome b5	0	0	0	0	0	0	0	0	1	0	0	0	0	0	0	0	0	0	0	0	44524	0	0	0									15.4423						15.4423		0.698324
P00338	LDHA_HUMAN	LDHA	332	36689.1	8.4	HUMAN	L-lactate dehydrogenase A chain	1	0	3	10	8	10	14	14	15	19	20	19	5356	0	278904	24725991	17508465	25998450	10847450	5796373	4697571	79614579	86103073	122738410	12.3869		18.0894	24.5595	24.0615	24.6319	23.3709	22.4667	22.1635	26.2465	26.3596	26.871	15.2382	24.4177	22.667	26.4924	42.4581
P00352	AL1A1_HUMAN	ALDH1A1	501	54862.3	6.3	HUMAN	Retinal dehydrogenase 1	0	0	0	0	0	0	4	6	4	1	1	1	0	0	0	0	0	0	266849	248493	215656	210004	1173000	1021000							18.0257	17.9228	17.7184	17.6801	20.1618	19.9616			17.889	19.2678	1.81564
P00367	DHE3_HUMAN	GLUD1	558	61398.4	7.7	HUMAN	Glutamate dehydrogenase 1, mitochondrial	0	0	0	7	5	6	4	2	1	3	6	4	0	0	0	1567153	521347	1855059	575427	132734	64533	1109724	2376987	1165424				20.5797	18.9919	20.823	19.1343	17.0182	15.9777	20.0818	21.1807	20.1524		20.1315	17.3767	20.4716	30.3073
P00374	DYR_HUMAN	DHFR	187	21452.9	6.9	HUMAN	Dihydrofolate reductase	0	0	0	2	0	1	1	1	0	0	1	1	0	0	0	212778	0	244735	39239	22323	0	0	348207	103756				17.699		17.9009	15.26	14.4462			18.4096	16.6628		17.7999	14.8531	17.5362	6.14525
P00387	NB5R3_HUMAN	CYB5R3	301	34235.2	7.2	HUMAN	NADH-cytochrome b5 reductase 3	0	0	0	1	0	2	0	0	0	1	4	1	0	0	0	441641	0	310242	0	0	0	59650	789550	94506				18.7525		18.243				15.8642	19.5907	16.5281		18.4978		17.3277	8.93855
P00390	GSHR_HUMAN	GSR	522	56257.5	8.7	HUMAN	Glutathione reductase, mitochondrial	0	0	0	7	2	4	5	5	4	4	8	3	0	0	0	3166367	502215	2302598	704516	384243	348369	2049706	103553491	1965068				21.5944	18.9379	21.1348	19.4263	18.5517	18.4103	20.967	26.6258	20.9061		20.5557	18.7961	22.833	15.2235
P00395	COX1_HUMAN	MT-CO1	513	57041.9	6.2	HUMAN	Cytochrome c oxidase subunit 1	0	0	0	0	0	0	0	0	0	0	1	0	0	0	0	0	0	0	0	0	0	0	46747	0											15.5126					15.5126	0.27933
P00403	COX2_HUMAN	MT-CO2	227	25565.3	4.7	HUMAN	Cytochrome c oxidase subunit 2	0	0	0	3	0	1	0	1	3	4	4	3	0	0	0	899195	0	75205	0	14333	263421	1130425	1499784	1910263				19.7783		16.1985		13.8071	18.007	20.1084	20.5163	20.8653		17.9884	15.907	20.4967	8.79888
P00441	SODC_HUMAN	SOD1	154	15935.9	5.7	HUMAN	Superoxide dismutase [Cu-Zn]	1	0	0	2	1	2	2	0	2	3	3	3	56650	0	0	2780360	2925000	2163695	90507	0	106025	3636604	4965773	6200335	15.7898			21.4068	21.48	21.0451	16.4657		16.694	21.7942	22.2436	22.5639	15.7898	21.3106	16.5799	22.2006	11.0335
P00491	PNPH_HUMAN	PNP	289	32118.2	6.5	HUMAN	Purine nucleoside phosphorylase	0	0	0	4	2	1	5	2	4	8	7	8	0	0	0	800812	311120	363692	254972	120146	185919	1488395	2812173	879402				19.6111	18.2471	18.4724	17.96	16.8744	17.5043	20.5053	21.4233	19.7462		18.7769	17.4462	20.5582	10.8939
P00492	HPRT_HUMAN	HPRT1	218	24579.6	6.2	HUMAN	Hypoxanthine-guanine phosphoribosyltransferase	0	0	0	3	2	2	6	8	9	7	8	9	0	0	0	1395799	1179719	346383	1163868	830389	964703	2012626	4370487	4116428				20.4127	20.17	18.402	20.1505	19.6634	19.8797	20.9406	22.0594	21.973		19.6616	19.8979	21.6577	26.1173
P00505	AATM_HUMAN	GOT2	430	47518.1	9.1	HUMAN	Aspartate aminotransferase, mitochondrial	0	0	0	6	4	7	3	3	4	6	9	6	0	0	0	2578557	1196757	3110917	908232	408862	744709	4660874	6519104	7176857				21.2981	20.1907	21.5689	19.7927	18.6413	19.5063	22.1522	22.6362	22.7749		21.0192	19.3134	22.5211	10.8939
P00519	ABL1_HUMAN	ABL1	1130	122874	8.8	HUMAN	Tyrosine-protein kinase ABL1	0	0	0	0	1	1	3	7	3	5	6	6	0	0	0	0	37936	54232	153738	328999	148020	1500978	960164	1964515					15.2113	15.7269	17.2301	18.3277	17.1754	20.5175	19.8729	20.9057		15.4691	17.5778	20.432	0
P00558	PGK1_HUMAN	PGK1	417	44615.1	8.3	HUMAN	Phosphoglycerate kinase 1	0	0	0	18	11	20	17	14	15	21	19	20	0	0	0	14744910	12529591	24659805	5570175	2725967	2917983	28596557	34542716	43260596				23.8137	23.5788	24.5557	22.4093	21.3783	21.4765	24.7693	25.0419	25.3666		23.9827	21.7547	25.0593	27.933
P00568	KAD1_HUMAN	AK1	194	21635	8.7	HUMAN	Adenylate kinase isoenzyme 1	0	0	0	1	0	2	0	0	0	1	0	1	0	0	0	162426	0	141705	0	0	0	616277	0	741601				17.3094		17.1125				19.2332		19.5003		17.211		19.3668	3.07263
P00738	HPT_HUMAN	HP	406	45205.7	6.1	HUMAN	Haptoglobin	3	4	4	0	0	0	0	0	0	0	0	0	213502	999884	1254715	0	0	0	0	0	0	0	0	0	17.7039	19.9314	20.2589										19.2981				2.09497
P00846	ATP6_HUMAN	MT-ATP6	226	24817.5	10.1	HUMAN	ATP synthase subunit a	0	0	0	0	0	0	1	1	1	1	1	1	0	0	0	0	0	0	280230	154892	158461	620673	1662000	1272000							18.0963	17.2409	17.2738	19.2435	20.6645	20.2787			17.537	20.0622	4.46927
P00915	CAH1_HUMAN	CA1	261	28870.4	6.6	HUMAN	Carbonic anhydrase 1	0	3	0	0	0	1	0	0	0	0	0	0	0	322426	0	0	0	39652	0	0	0	0	0	0		18.2986				15.2751							18.2986	15.2751			0
P01009	A1AT_HUMAN	SERPINA1	418	46736.9	5.4	HUMAN	Alpha-1-antitrypsin	0	0	1	0	0	0	0	0	0	0	0	0	0	0	23719	0	0	0	0	0	0	0	0	0			14.5338										14.5338				0.27933
P01023	A2MG_HUMAN	A2M	1474	163292	6	HUMAN	Alpha-2-macroglobulin	0	0	3	0	0	0	0	0	0	0	0	0	0	0	105410	0	0	0	0	0	0	0	0	0			16.6857										16.6857				7.5419
P01024	CO3_HUMAN	C3	1663	187150	6	HUMAN	Complement C3	1	3	1	0	0	0	0	0	3	0	0	0	7091	56999	11924	0	0	0	0	0	203692	0	0	0	12.7918	15.7986	13.5416						17.636				14.044		17.636		6.28492
P01033	TIMP1_HUMAN	TIMP1	207	23171.1	8.5	HUMAN	Metalloproteinase inhibitor 1	0	0	0	0	1	1	0	0	0	2	2	1	0	0	0	0	80643	62673	0	0	0	738686	814288	73236					16.2993	15.9356				19.4946	19.6352	16.1603		16.1174		18.43	0.139665
P01036	CYTS_HUMAN	CST4	141	16214.5	4.9	HUMAN	Cystatin-S	0	0	0	0	0	0	1	0	0	0	0	0	0	0	0	0	0	0	654687	0	0	0	0	0							19.3204								19.3204		0.27933
P01037	CYTN_HUMAN	CST1	141	16387.8	6.7	HUMAN	Cystatin-SN	0	0	0	0	0	0	1	0	0	0	0	0	0	0	0	0	0	0	590530	0	0	0	0	0							19.1717								19.1717		0.27933
P01040	CYTA_HUMAN	CSTA	98	11006.6	5.4	HUMAN	Cystatin-A	3	1	2	0	1	1	0	0	1	0	0	0	288790	172710	744809	0	146692	52417	0	0	18883	0	0	0	18.1397	17.398	19.5065		17.1624	15.6777			14.2048				18.3481	16.4201	14.2048		7.96089
P01111	RASN_HUMAN	NRAS	189	21229.4	5	HUMAN	GTPase NRas	0	0	0	0	0	0	0	0	0	1	2	2	0	0	0	0	0	0	0	0	0	48962	620462	960150										15.5794	19.243	19.8729				18.2318	3.35196
P01137	TGFB1_HUMAN	TGFB1	390	44341.6	8.8	HUMAN	Transforming growth factor beta-1	0	0	0	1	1	2	0	0	0	3	3	2	0	0	0	147899	70482	128470	0	0	0	598806	807182	827637				17.1743	16.105	16.9711				19.1917	19.6225	19.6586		16.7501		19.491	0.418994
P01591	IGJ_HUMAN	JCHAIN	159	18098.8	5.1	HUMAN	Immunoglobulin J chain	0	0	0	0	0	0	1	0	1	0	0	0	0	0	0	0	0	0	61261	0	114407	0	0	0							15.9027		16.8038						16.3532		2.23464
P01614	KVD40_HUMAN	IGKV2D-40	121	13310.2	4.4	HUMAN	Immunoglobulin kappa variable 2D-40	0	0	0	0	0	0	0	0	1	0	0	0	0	0	0	0	0	0	0	0	127051	0	0	0									16.955						16.955		30.7263
P01619	KV320_HUMAN	IGKV3-20	116	12557.2	4.9	HUMAN	Immunoglobulin kappa variable 3-20	0	0	0	0	0	0	0	0	1	0	0	0	0	0	0	0	0	0	0	0	205429	0	0	0									17.6483						17.6483		0.139665
P01624	KV315_HUMAN	IGKV3-15	115	12496.2	5.1	HUMAN	Immunoglobulin kappa variable 3-15	0	0	0	0	0	0	0	0	1	0	0	0	0	0	0	0	0	0	0	0	265081	0	0	0									18.0161						18.0161		0.698324
P01764	HV323_HUMAN	IGHV3-23	117	12582.4	8.5	HUMAN	Immunoglobulin heavy variable 3-23	0	0	0	0	0	0	0	0	1	0	0	0	0	0	0	0	0	0	0	0	26479	0	0	0									14.6926						14.6926		0.139665
P01834	IGKC_HUMAN	IGKC	107	11765.1	6.1	HUMAN	Immunoglobulin kappa constant	2	2	0	1	1	1	1	0	5	0	0	0	128759	111843	0	161004	423643	18376	53532	0	3365219	0	0	0	16.9743	16.7711		17.2967	18.6925	14.1655	15.7081		21.6823				16.8727	16.7183	18.6952		5.02793
P01859	IGHG2_HUMAN	IGHG2	326	35901	7.7	HUMAN	Immunoglobulin heavy constant gamma 2	2	2	2	1	0	0	0	0	3	0	0	0	53174	137371	300598	72266	0	0	0	0	1221438	0	0	0	15.6984	17.0677	18.1975	16.141					20.2201				16.9879	16.141	20.2201		19.8324
P01860	IGHG3_HUMAN	IGHG3	377	41287.3	8.2	HUMAN	Immunoglobulin heavy constant gamma 3	0	0	4	0	2	0	0	0	1	0	0	0	0	0	2766362	0	925999	0	0	0	23326	0	0	0			21.3996		19.8207				14.5097				21.3996	19.8207	14.5097		7.5419
P01861	IGHG4_HUMAN	IGHG4	327	35940.9	7.2	HUMAN	Immunoglobulin heavy constant gamma 4	1	0	0	0	0	0	0	0	3	0	0	0	3273	0	0	0	0	0	0	0	752859	0	0	0	11.6764								19.522				11.6764		19.522		7.26257
P01871	IGHM_HUMAN	IGHM	453	49440.2	6.3	HUMAN	Immunoglobulin heavy constant mu	0	1	2	0	0	0	0	0	0	0	0	0	0	22114	126090	0	0	0	0	0	0	0	0	0		14.4327	16.9441										15.6884				0.27933
P01876	IGHA1_HUMAN	IGHA1	353	37655	6.1	HUMAN	Immunoglobulin heavy constant alpha 1	1	5	4	0	0	0	1	0	1	0	0	0	5866	601999	840094	0	0	0	52545	0	42138	0	0	0	12.5182	19.1994	19.6802				15.6813		15.3628				17.1326		15.5221		7.12291
P02008	HBAZ_HUMAN	HBZ	142	15637.2	7.9	HUMAN	Hemoglobin subunit zeta	0	1	2	11	4	8	10	10	9	11	10	10	0	28302	185411	68011559	24075872	57841912	23716879	13499584	10554200	91693938	99109543	115265824		14.7886	17.5004	26.0193	24.5211	25.7856	24.4994	23.6864	23.3313	26.4503	26.5625	26.7804	16.1445	25.442	23.839	26.5977	0.837989
P02042	HBD_HUMAN	HBD	147	16055.6	7.8	HUMAN	Hemoglobin subunit delta	0	1	1	2	0	0	1	0	0	0	0	0	0	149558	163777	667014	0	0	34774	0	0	0	0	0		17.1903	17.3214	19.3474			15.0857						17.2559	19.3474	15.0857		14.1061
P02100	HBE_HUMAN	HBE1	147	16203	8.7	HUMAN	Hemoglobin subunit epsilon	0	0	2	10	6	10	8	9	8	9	9	10	0	0	99386	34979101	13661670	18208742	6995994	3944483	2972558	45117474	45950430	68003058			16.6008	25.06	23.7036	24.1181	22.7381	21.9114	21.5033	25.4272	25.4536	26.0191	16.6008	24.2939	22.0509	25.6333	12.5698
P02511	CRYAB_HUMAN	CRYAB	175	20159.1	6.8	HUMAN	Alpha-crystallin B chain	0	0	0	0	0	0	0	0	1	0	0	0	0	0	0	0	0	0	0	0	46337	0	0	0									15.4999						15.4999		1.25698
P02533	K1C14_HUMAN	KRT14	472	51561.9	5.1	HUMAN	Keratin, type I cytoskeletal 14	36	26	21	12	19	6	24	27	37	8	15	10	19050872	14653557	19905681	10778156	21225066	1583283	20928051	27209312	105462390	8566937	15772998	15721626	24.1834	23.8047	24.2467	23.3616	24.3393	20.5945	24.3189	24.6976	26.6522	23.0303	23.911	23.9062	24.0783	22.7651	25.2229	23.6158	73.0447
P02538	K2C6A_HUMAN	KRT6A	564	60045.4	8.1	HUMAN	Keratin, type II cytoskeletal 6A	24	18	13	5	1	0	13	23	6	0	3	7	6930073	27499833	8588023	1094276	666430	0	4779411	15315746	31411427	0	1911057	4971522	22.7244	24.7129	23.0339	20.0615	19.3461		22.1884	23.8685	24.9048		20.8659	22.2453	23.4904	19.7038	23.6539	21.5556	71.9274
P02545	LMNA_HUMAN	LMNA	664	74140.1	6.6	HUMAN	Prelamin-A/C	2	0	3	18	12	20	2	1	11	13	11	15	42102	0	13873449	20514321	8355744	14499982	112965	52993	3218475	14448533	9827330	21965343	15.3616		23.7258	24.2901	22.9943	23.7895	16.7855	15.6935	21.6179	23.7844	23.2284	24.3887	19.5437	23.6913	18.0323	23.8005	33.5196
P02549	SPTA1_HUMAN	SPTA1	2419	280017	5	HUMAN	Spectrin alpha chain, erythrocytic 1	0	0	0	5	4	5	4	3	1	5	8	6	0	0	0	753358	683887	1000060	132032	32022	4274	740194	971592	1399889				19.523	19.3834	19.9317	17.0105	14.9668	12.0614	19.4975	19.89	20.4169		19.6127	14.6796	19.9348	0
P02647	APOA1_HUMAN	APOA1	267	30778.1	5.6	HUMAN	Apolipoprotein A-I	3	2	1	1	0	0	0	0	0	0	1	0	61024	429220	128241	53334	0	0	0	0	0	0	110039	0	15.8971	18.7114	16.9685	15.7028							16.7477		17.1923	15.7028		16.7477	2.3743
P02649	APOE_HUMAN	APOE	317	36154.4	5.6	HUMAN	Apolipoprotein E	0	0	0	2	4	3	0	0	0	0	0	2	0	0	0	306286	319586	634539	0	0	0	0	0	3645524				18.2245	18.2858	19.2753						21.7977		18.5952		21.7977	0.698324
P02652	APOA2_HUMAN	APOA2	100	11175.1	6.3	HUMAN	Apolipoprotein A-II	1	0	1	0	0	0	0	0	0	0	0	0	8577	0	105910	0	0	0	0	0	0	0	0	0	13.0663		16.6925										14.8794				0.27933
P02656	APOC3_HUMAN	APOC3	99	10852.4	5.2	HUMAN	Apolipoprotein C-III	0	1	1	0	0	0	0	0	0	0	0	0	0	71736	27899	0	0	0	0	0	0	0	0	0		16.1304	14.7679										15.4492				0
P02671	FIBA_HUMAN	FGA	866	94973.8	5.7	HUMAN	Fibrinogen alpha chain	0	2	1	0	0	0	0	0	0	0	0	0	0	57778	145655	0	0	0	0	0	0	0	0	0		15.8182	17.1522										16.4852				0.27933
P02675	FIBB_HUMAN	FGB	491	55928.7	8.5	HUMAN	Fibrinogen beta chain	0	2	2	0	0	0	0	0	1	0	0	0	0	127516	53733	0	0	0	0	0	42252	0	0	0		16.9603	15.7135						15.3667				16.3369		15.3667		2.09497
P02679	FIBG_HUMAN	FGG	453	51512.1	5.4	HUMAN	Fibrinogen gamma chain	0	1	2	0	0	0	0	0	0	0	0	0	0	40117	94357	0	0	0	0	0	0	0	0	0		15.2919	16.5258										15.9089				0.27933
P02724	GLPA_HUMAN	GYPA	150	16331.6	5.3	HUMAN	Glycophorin-A	0	0	0	0	1	2	0	0	0	0	1	1	0	0	0	0	268438	487341	0	0	0	0	57822	402937					18.0342	18.8946					15.8193	18.6202		18.4644		17.2198	0
P02749	APOH_HUMAN	APOH	345	38298.6	8.3	HUMAN	Beta-2-glycoprotein 1	0	0	0	0	0	0	0	0	2	0	0	0	0	0	0	0	0	0	0	0	39583	0	0	0									15.2726						15.2726		0
P02765	FETUA_HUMAN	AHSG	367	39325	5.4	HUMAN	Alpha-2-HS-glycoprotein	0	1	0	0	0	0	0	0	0	0	0	0	0	232640	0	0	0	0	0	0	0	0	0	0		17.8277											17.8277				1.67598
P02768	ALBU_HUMAN	ALB	609	69367.4	5.9	HUMAN	Serum albumin	22	14	17	5	8	5	1	3	6	0	0	6	4227620	4516221	7996385	994179	4253600	717060	604953	691780	1064409	0	0	3719306	22.0114	22.1067	22.9309	19.9231	22.0203	19.4517	19.2065	19.4	20.0216			21.8266	22.3497	20.465	19.5427	21.8266	33.3799
P02786	TFR1_HUMAN	TFRC	760	84872.1	6.2	HUMAN	Transferrin receptor protein 1	0	0	0	14	10	17	7	12	7	20	18	18	0	0	0	12918800	6266707	12171853	1049264	1321557	610460	25603734	13871217	23917010				23.623	22.5793	23.537	20.0009	20.3338	19.2195	24.6099	23.7256	24.5115		23.2464	19.8514	24.2823	12.1508
P02787	TRFE_HUMAN	TF	698	77064.7	6.8	HUMAN	Serotransferrin	2	0	2	0	0	0	0	0	1	0	0	0	84751	0	249356	0	0	0	0	0	73103	0	0	0	16.3709		17.9278						16.1576				17.1494		16.1576		1.53631
P02788	TRFL_HUMAN	LTF	710	78182.7	8.5	HUMAN	Lactotransferrin	1	0	0	0	0	0	6	0	0	0	0	0	9853	0	0	0	0	0	353409	0	0	0	0	0	13.2663						18.431						13.2663		18.431		8.51955
P02790	HEMO_HUMAN	HPX	462	51676.8	6.5	HUMAN	Hemopexin	0	1	1	0	0	0	0	0	0	0	0	0	0	13786	60134	0	0	0	0	0	0	0	0	0		13.7509	15.8759										14.8134				2.09497
P02792	FRIL_HUMAN	FTL	175	20019.8	5.5	HUMAN	Ferritin light chain	0	0	0	0	1	1	1	1	0	3	2	2	0	0	0	0	52933	172686	126377	116633	0	1987821	2110906	1097502					15.6919	17.3978	16.9474	16.8316		20.9228	21.0094	20.0658		16.5448	16.8895	20.666	0.27933
P02794	FRIH_HUMAN	FTH1	183	21225.8	5.3	HUMAN	Ferritin heavy chain	0	0	0	3	3	3	1	0	1	7	5	6	0	0	0	718809	1205436	639662	413012	0	2707000	8052170	6348616	32456655				19.4552	20.2011	19.287	18.6558		21.3683	22.9409	22.598	24.952		19.6478	20.012	23.497	0.977654
P02795	MT2_HUMAN	MT2A	61	6042.3	8.2	HUMAN	Metallothionein-2	0	0	0	0	1	1	0	0	0	0	0	0	0	0	0	0	103769	221137	0	0	0	0	0	0					16.663	17.7546								17.2088			3.35196
P02808	STAT_HUMAN	STATH	62	7304.5	8	HUMAN	Statherin	0	0	0	0	0	0	1	0	0	0	0	0	0	0	0	0	0	0	121617	0	0	0	0	0							16.892								16.892		0.837989
P02814	SMR3B_HUMAN	SMR3B	79	8187.7	9.6	HUMAN	Submaxillary gland androgen-regulated protein 3B	0	0	0	0	0	0	1	0	0	0	0	0	0	0	0	0	0	0	200355	0	0	0	0	0							17.6122								17.6122		0.139665
P03891	NU2M_HUMAN	MT-ND2	347	38961.3	9.8	HUMAN	NADH-ubiquinone oxidoreductase chain 2	0	0	0	0	0	0	0	0	1	0	1	0	0	0	0	0	0	0	0	0	12818	0	107025	0									13.6459		16.7076				13.6459	16.7076	0
P03897	NU3M_HUMAN	MT-ND3	115	13186.2	4.5	HUMAN	NADH-ubiquinone oxidoreductase chain 3	0	0	0	2	0	0	0	0	0	0	0	0	0	0	0	520371	0	0	0	0	0	0	0	0				18.9892										18.9892			0
P03905	NU4M_HUMAN	MT-ND4	459	51581.5	9.4	HUMAN	NADH-ubiquinone oxidoreductase chain 4	0	0	0	0	0	0	1	0	0	0	1	0	0	0	0	0	0	0	46122	0	0	0	235307	0							15.4932				17.8442				15.4932	17.8442	0.139665
P03915	NU5M_HUMAN	MT-ND5	603	67027.2	9.1	HUMAN	NADH-ubiquinone oxidoreductase chain 5	0	0	0	0	0	0	0	0	0	1	1	0	0	0	0	0	0	0	0	0	0	221401	130534	0										17.7563	16.9941					17.3752	0.418994
P03928	ATP8_HUMAN	MT-ATP8	68	7991.7	9.9	HUMAN	ATP synthase protein 8	0	0	0	0	0	0	0	0	0	0	2	1	0	0	0	0	0	0	0	0	0	0	1226639	2604496											20.2263	21.3126				20.7694	0.977654
P04040	CATA_HUMAN	CAT	527	59756.7	6.9	HUMAN	Catalase	3	4	5	11	8	9	12	8	10	13	13	16	34322	323283	690981	5776751	2888299	5779163	1625291	777429	1638023	10135319	9364866	16629100	15.0668	18.3024	19.3983	22.4618	21.4618	22.4624	20.6323	19.5684	20.6435	23.2729	23.1588	23.9872	17.5892	22.1287	20.2814	23.473	7.96089
P04049	RAF1_HUMAN	RAF1	648	73052.2	9.3	HUMAN	RAF proto-oncogene serine/threonine-protein kinase	0	0	0	0	0	2	0	1	1	2	2	2	0	0	0	0	0	280301	0	59693	66977	64044	228562	323815						18.0966		15.8653	16.0314	15.9668	17.8022	18.3048		18.0966	15.9483	17.3579	6.00559
P04062	GLCM_HUMAN	GBA	536	59716.8	7.3	HUMAN	Glucosylceramidase	1	0	0	0	0	0	0	0	0	0	0	0	8547	0	0	0	0	0	0	0	0	0	0	0	13.0612												13.0612				1.81564
P04075	ALDOA_HUMAN	ALDOA	364	39420.4	8.3	HUMAN	Fructose-bisphosphate aldolase A	3	3	2	21	18	21	18	18	19	23	23	23	61935	191400	277066	97552295	48645013	119563343	20849275	14186042	10996722	122201242	126018914	222306359	15.9185	17.5462	18.0799	26.5397	25.5358	26.8332	24.3135	23.758	23.3906	26.8647	26.9091	27.728	17.1815	26.3029	23.8207	27.1672	42.0391
P04080	CYTB_HUMAN	CSTB	98	11139.7	7	HUMAN	Cystatin-B	0	0	0	3	2	2	2	1	2	4	4	3	0	0	0	1156361	214513	590834	407787	18546	740954	6758300	4026357	6010255				20.1412	17.7107	19.1724	18.6375	14.1788	19.499	22.6882	21.941	22.519		19.0081	17.4384	22.3828	22.905
P04083	ANXA1_HUMAN	ANXA1	346	38714.6	6.6	HUMAN	Annexin A1	0	3	2	11	9	14	16	14	15	14	19	15	0	315044	63703	11984223	5356156	10080371	7541556	2602015	4306691	20792009	36170852	36217274		18.2652	15.9591	23.5146	22.3528	23.265	22.8464	21.3112	22.0381	24.3095	25.1083	25.1102	17.1121	23.0441	22.0653	24.8427	9.49721
P04114	APOB_HUMAN	APOB	4563	515609	6.6	HUMAN	Apolipoprotein B-100	0	0	0	2	1	3	1	1	1	1	2	1	0	0	0	854352	598904	1623031	175707	105641	50922	1775000	1756406	2488000				19.7045	19.192	20.6303	17.4228	16.6888	15.636	20.7594	20.7442	21.2466		19.8422	16.5825	20.9167	2.51397
P04150	GCR_HUMAN	NR3C1	777	85660.1	6	HUMAN	Glucocorticoid receptor	0	0	0	1	2	2	1	0	0	3	1	2	0	0	0	31991	203791	210223	4444	0	0	147269	48199	335470				14.9654	17.6367	17.6816	12.1176			17.1681	15.5567	18.3558		16.7612	12.1176	17.0269	12.4302
P04179	SODM_HUMAN	SOD2	222	24722.3	8.3	HUMAN	Superoxide dismutase [Mn], mitochondrial	0	0	0	1	1	3	1	1	1	2	3	2	0	0	0	331492	627558	1919927	104030	53986	119207	562069	1113543	1206346				18.3386	19.2594	20.8726	16.6666	15.7203	16.8631	19.1004	20.0867	20.2022		19.4902	16.4167	19.7964	3.63128
P04181	OAT_HUMAN	OAT	439	48535.3	6.6	HUMAN	Ornithine aminotransferase, mitochondrial	0	0	0	9	5	7	10	11	7	14	15	18	0	0	0	7134028	1856983	3356393	1648286	1485116	1126135	17930527	17373340	19787887				22.7663	20.8245	21.6785	20.6525	20.5021	20.1029	24.0959	24.0504	24.2381		21.7564	20.4192	24.1281	28.2123
P04183	KITH_HUMAN	TK1	234	25468.9	8.8	HUMAN	Thymidine kinase, cytosolic	0	0	0	7	1	7	2	1	2	11	9	8	0	0	0	2652762	150795	2984511	208802	168299	197677	6192858	6635871	6964949				21.3391	17.2022	21.5091	17.6718	17.3607	17.5928	22.5622	22.6619	22.7317		20.0168	17.5417	22.6519	1.95531
P04259	K2C6B_HUMAN	KRT6B	564	60067.4	8.1	HUMAN	Keratin, type II cytoskeletal 6B	1	2	3	0	1	4	2	1	34	2	0	0	85335	793403	1317351	0	357331	685743	487709	194987	108695724	669376	0	0	16.3808	19.5977	20.3292		18.4469	19.3873	18.8957	17.573	26.6957	19.3525			18.7693	18.9171	21.0548	19.3525	79.6089
P04264	K2C1_HUMAN	KRT1	644	66039.2	8.1	HUMAN	Keratin, type II cytoskeletal 1	64	49	38	42	40	31	36	36	39	36	33	37	60295401	171986257	83723398	300844584	295920586	43188929	383507213	329134158	336528027	216351382	267519958	416300480	25.8455	27.3577	26.3191	28.1644	28.1406	25.3642	28.5147	28.2941	28.3262	27.6888	27.9951	28.633	26.5075	27.2231	28.3783	28.1056	93.7151
P04350	TBB4A_HUMAN	TUBB4A	444	49586.2	4.8	HUMAN	Tubulin beta-4A chain	0	0	0	0	0	1	1	1	1	1	1	2	0	0	0	0	0	369298	144248	35275	81158	210554	2246936	1947911						18.4944	17.1382	15.1064	16.3084	17.6838	21.0995	20.8935		18.4944	16.1843	19.8923	93.2961
P04406	G3P_HUMAN	GAPDH	335	36053.5	8.6	HUMAN	Glyceraldehyde-3-phosphate dehydrogenase	5	6	5	20	9	14	13	13	15	20	21	18	365847	1273202	1356834	59995438	22227488	26268989	30538553	19597486	20023574	171216467	177756162	231333644	18.4809	20.28	20.3718	25.8383	24.4058	24.6469	24.8641	24.2242	24.2552	27.3512	27.4053	27.7854	19.7109	24.9637	24.4478	27.514	63.9665
P04424	ARLY_HUMAN	ASL	464	51658.4	6	HUMAN	Argininosuccinate lyase	0	0	0	0	0	0	0	0	0	1	1	0	0	0	0	0	0	0	0	0	0	20808	20171	0										14.3449	14.3					14.3224	0
P04632	CPNS1_HUMAN	CAPNS1	268	28316	5	HUMAN	Calpain small subunit 1	0	0	0	6	4	7	2	0	1	4	3	4	0	0	0	1977773	701979	1852810	93995	0	4738	1131782	687958	2094901				20.9154	19.4211	20.8213	16.5203		12.2101	20.1102	19.392	20.9985		20.3859	14.3652	20.1669	8.65922
P04745	AMY1_HUMAN	AMY1A	511	57768.3	6.5	HUMAN	Alpha-amylase 1	0	0	0	0	0	0	3	0	0	0	0	0	0	0	0	0	0	0	117036	0	0	0	0	0							16.8366								16.8366		0.698324
P04792	HSPB1_HUMAN	HSPB1	205	22782.7	6	HUMAN	Heat shock protein beta-1	2	3	4	10	7	11	5	7	9	8	9	7	162799	593885	580414	9704437	6831756	9057771	1947027	1151313	2834536	8864647	14187037	10388143	17.3127	19.1798	19.1467	23.2102	22.7038	23.1107	20.8928	20.1348	21.4347	23.0796	23.7581	23.3084	18.5464	23.0083	20.8208	23.382	17.8771
P04798	CP1A1_HUMAN	CYP1A1	512	58165.8	8.6	HUMAN	Cytochrome P450 1A1	0	0	0	0	0	0	1	0	0	0	0	1	0	0	0	0	0	0	31346	0	0	0	0	63432							14.936					15.9529			14.936	15.9529	0
P04818	TYSY_HUMAN	TYMS	313	35716.3	6.5	HUMAN	Thymidylate synthase	0	0	0	4	2	2	2	2	2	4	2	5	0	0	0	1957527	173528	107986	281217	157253	181430	594902	787016	1386900				20.9006	17.4048	16.7205	18.1013	17.2627	17.4691	19.1823	19.586	20.4034		18.342	17.611	19.7239	3.21229
P04843	RPN1_HUMAN	RPN1	607	68570	6	HUMAN	Dolichyl-diphosphooligosaccharide--protein glycosyltransferase subunit 1	0	0	0	10	7	14	11	11	11	20	21	16	0	0	0	8611121	2853497	10680391	2982101	2403416	1804304	14679448	21810900	19218480				23.0378	21.4443	23.3485	21.5079	21.1967	20.783	23.8073	24.3785	24.196		22.6102	21.1625	24.1273	34.3575
P04844	RPN2_HUMAN	RPN2	631	69284.6	5.4	HUMAN	Dolichyl-diphosphooligosaccharide--protein glycosyltransferase subunit 2	0	0	0	5	1	3	9	7	8	14	14	15	0	0	0	2497914	62046	951385	1067826	612543	936675	7187126	9735218	9855173				21.2523	15.9211	19.8597	20.0262	19.2245	19.8372	22.777	23.2148	23.2324		19.011	19.696	23.0747	25
P04899	GNAI2_HUMAN	GNAI2	355	40451.3	5.3	HUMAN	Guanine nucleotide-binding protein G(i) subunit alpha-2	0	0	0	1	0	0	0	0	0	1	1	1	0	0	0	55356	0	0	0	0	0	182076	114970	225611				15.7565						17.4742	16.8109	17.7835		15.7565		17.3562	22.2067
P04908	H2A1B_HUMAN	HIST1H2AB	130	14135.6	11	HUMAN	Histone H2A type 1-B/E	0	0	0	2	1	2	1	1	3	3	3	3	0	0	0	5907671	4900000	6923816	43268	19687	1292438	29261270	27725098	51297872				22.4942	22.2244	22.7231	15.401	14.265	20.3017	24.8025	24.7247	25.6124		22.4805	16.6559	25.0465	76.8156
P04920	B3A2_HUMAN	SLC4A2	1241	137010	5.9	HUMAN	Anion exchange protein 2	0	0	0	3	0	4	0	0	0	2	1	2	0	0	0	815209	0	621127	0	0	0	503191	32801	22927				19.6368		19.2445				18.9407	15.0015	14.4848		19.4407		16.1423	0
P04921	GLPC_HUMAN	GYPC	128	13810.8	4.7	HUMAN	Glycophorin-C	0	0	0	1	0	0	0	0	0	0	0	0	0	0	0	139717	0	0	0	0	0	0	0	0				17.0921										17.0921			0
P05023	AT1A1_HUMAN	ATP1A1	1023	112897	5.3	HUMAN	Sodium/potassium-transporting ATPase subunit alpha-1	0	0	0	35	22	34	23	23	22	31	31	32	0	0	0	32289862	21127331	33134158	6460037	4200631	3317949	57624438	54513511	90782244				24.9446	24.3326	24.9818	22.6231	22.0022	21.6619	25.7802	25.7001	26.4359		24.753	22.0957	25.9721	46.7877
P05089	ARGI1_HUMAN	ARG1	322	34735.2	6.7	HUMAN	Arginase-1	6	2	2	0	0	0	1	1	3	0	0	0	208782	731711	235333	0	0	0	21692	15313	130298	0	0	0	17.6716	19.4809	17.8443				14.4049	13.9025	16.9915				18.3323		15.0996		7.96089
P05090	APOD_HUMAN	APOD	189	21275.8	5.1	HUMAN	Apolipoprotein D	0	2	1	2	0	1	0	0	0	0	0	0	0	129528	31276	104139	0	118572	0	0	0	0	0	0		16.9829	14.9328	16.6682		16.8554							15.9578	16.7618			2.23464
P05091	ALDH2_HUMAN	ALDH2	517	56381.8	6.6	HUMAN	Aldehyde dehydrogenase, mitochondrial	0	0	0	2	1	1	0	0	3	1	2	2	0	0	0	259894	53341	72248	0	0	125555	13214	175535	504592				17.9876	15.703	16.1407			16.938	13.6898	17.4214	18.9448		16.6104	16.938	16.6853	11.1732
P05109	S10A8_HUMAN	S100A8	93	10834.6	6.5	HUMAN	Protein S100-A8	4	3	3	1	3	3	2	1	4	0	0	0	865260	1473887	1970893	1262000	1591450	655207	282422	40451	6830357	0	0	0	19.7228	20.4912	20.9104	20.2673	20.6019	19.3216	18.1075	15.3039	22.7035				20.3748	20.0636	18.705		11.0335
P05141	ADT2_HUMAN	SLC25A5	298	32852.5	9.7	HUMAN	ADP/ATP translocase 2	0	0	0	22	5	19	17	8	16	19	21	21	0	0	0	90651803	19405439	75499185	66679849	10822598	34852500	200078820	343852630	466041245				26.4338	24.21	26.17	25.9907	23.3675	25.0548	27.576	28.3572	28.7959		25.6046	24.8043	28.243	73.324
P05165	PCCA_HUMAN	PCCA	728	80059.7	7.2	HUMAN	Propionyl-CoA carboxylase alpha chain, mitochondrial	0	0	0	0	2	1	0	0	0	0	0	0	0	0	0	0	74098	37496	0	0	0	0	0	0					16.1771	15.1944								15.6858			39.6648
P05166	PCCB_HUMAN	PCCB	539	58216.2	7.6	HUMAN	Propionyl-CoA carboxylase beta chain, mitochondrial	0	0	0	0	0	1	0	0	1	1	2	1	0	0	0	0	0	90432	0	0	31851	139533	84655	146565						16.4645			14.9591	17.0902	16.3693	17.1612		16.4645	14.9591	16.8736	36.7318
P05198	IF2A_HUMAN	EIF2S1	315	36112.5	5	HUMAN	Eukaryotic translation initiation factor 2 subunit 1	0	0	0	14	12	16	5	7	4	11	11	8	0	0	0	9604727	5491378	9118817	1213213	1048134	403761	12780501	10535057	12165909				23.1953	22.3887	23.1204	20.2104	19.9994	18.6231	23.6074	23.3287	23.5363		22.9015	19.611	23.4908	33.5196
P05204	HMGN2_HUMAN	HMGN2	90	9392.7	10	HUMAN	Non-histone chromosomal protein HMG-17	0	0	0	0	0	0	0	0	0	1	1	0	0	0	0	0	0	0	0	0	0	19167	28622	0										14.2263	14.8048					14.5156	26.9553
P05362	ICAM1_HUMAN	ICAM1	532	57825.7	8.3	HUMAN	Intercellular adhesion molecule 1	0	0	0	0	2	3	0	0	0	1	1	0	0	0	0	0	84426	168344	0	0	0	78991	64249	0					16.3654	17.3611				16.2694	15.9714			16.8632		16.1204	0
P05386	RLA1_HUMAN	RPLP1	114	11514	4.3	HUMAN	60S acidic ribosomal protein P1	0	0	0	1	0	1	2	2	3	3	3	3	0	0	0	1260456	0	1205975	795149	386422	586370	2481823	9685961	2356528				20.2655		20.2018	19.6009	18.5598	19.1615	21.243	23.2075	21.1682		20.2336	19.1074	21.8729	52.7933
P05387	RLA2_HUMAN	RPLP2	115	11665	4.4	HUMAN	60S acidic ribosomal protein P2	1	0	0	8	4	7	2	2	2	9	8	7	12970	0	0	14012709	5904184	15500339	117950	74470	100579	15852494	16452785	13213101	13.6629			23.7402	22.4933	23.8858	16.8478	16.1844	16.618	23.9182	23.9718	23.6555	13.6629	23.3731	16.5501	23.8485	61.4525
P05388	RLA0_HUMAN	RPLP0	317	34273.8	5.7	HUMAN	60S acidic ribosomal protein P0	0	0	0	11	8	11	9	9	8	10	10	9	0	0	0	15289803	8115076	13373407	7624420	4188881	3438106	23982848	39058604	36958596				23.8661	22.9522	23.6729	22.8622	21.9981	21.7132	24.5155	25.2191	25.1394		23.497	22.1912	24.958	60.8939
P05412	JUN_HUMAN	JUN	331	35675.9	8.9	HUMAN	Transcription factor AP-1	0	0	0	1	1	2	0	0	0	0	0	1	0	0	0	89083	269012	298869	0	0	0	0	0	300015				16.4429	18.0373	18.1892						18.1947		17.5564		18.1947	2.93296
P05423	RPC4_HUMAN	POLR3D	398	44396.2	6.5	HUMAN	DNA-directed RNA polymerase III subunit RPC4	0	0	0	1	0	2	0	0	0	2	2	1	0	0	0	279503	0	127439	0	0	0	314804	395876	82198				18.0925		16.9594				18.2641	18.5947	16.3268		17.526		17.7285	1.81564
P05455	LA_HUMAN	SSB	408	46837.4	6.7	HUMAN	Lupus La protein	0	0	0	13	8	14	8	9	10	16	15	15	0	0	0	6282101	6367941	6927287	1726237	1394442	999113	17119954	19549908	26846965				22.5828	22.6024	22.7239	20.7192	20.4113	19.9303	24.0292	24.2207	24.6783		22.6364	20.3536	24.3094	41.3408
P05556	ITB1_HUMAN	ITGB1	798	88416.2	5.3	HUMAN	Integrin beta-1	0	0	0	4	4	5	0	0	0	3	3	4	0	0	0	809711	759756	662470	0	0	0	1024363	1128727	1759755				19.627	19.5352	19.3375				19.9663	20.1063	20.7469		19.4999		20.2732	5.30726
P05771	KPCB_HUMAN	PRKCB	671	76869.7	6.6	HUMAN	Protein kinase C beta type	0	0	0	6	5	7	2	3	2	7	10	8	0	0	0	2251720	503527	1720035	178889	134635	51023	3064867	4123477	4140718				21.1026	18.9417	20.714	17.4487	17.0387	15.6389	21.5474	21.9754	21.9814		20.2528	16.7088	21.8348	0.837989
P05783	K1C18_HUMAN	KRT18	430	48058.2	5.3	HUMAN	Keratin, type I cytoskeletal 18	0	0	0	8	5	6	1	1	1	4	3	4	0	0	0	7819033	6308258	2776099	271162	237309	177167	1851633	3551862	4207883				22.8986	22.5888	21.4046	18.0488	17.8564	17.4348	20.8204	21.7601	22.0047		22.2973	17.78	21.5284	65.7821
P05787	K2C8_HUMAN	KRT8	483	53704.7	5.5	HUMAN	Keratin, type II cytoskeletal 8	2	0	0	20	12	18	2	3	2	8	10	7	248119	0	0	15800423	4430270	12777436	7055156	4011296	4761824	14887618	20123728	6534106	17.9207			23.9135	22.079	23.6071	22.7502	21.9356	22.1831	23.8276	24.2624	22.6396	17.9207	23.1998	22.2897	23.5765	76.1173
P05997	CO5A2_HUMAN	COL5A2	1499	144911	6.1	HUMAN	Collagen alpha-2(V) chain	0	0	0	1	0	0	0	0	0	0	0	0	0	0	0	196141	0	0	0	0	0	0	0	0				17.5815										17.5815			0
P06132	DCUP_HUMAN	UROD	367	40787.3	5.8	HUMAN	Uroporphyrinogen decarboxylase	0	0	0	4	2	4	3	1	2	7	6	9	0	0	0	2013614	1399553	1685556	176355	23857	70302	5667652	3401101	9611708				20.9414	20.4165	20.6848	17.4281	14.5421	16.1013	22.4343	21.6976	23.1964		20.6809	16.0238	22.4428	2.7933
P06396	GELS_HUMAN	GSN	782	85698.2	5.9	HUMAN	Gelsolin	1	1	6	0	0	0	0	0	7	0	0	0	23233	67552	384897	0	0	0	0	0	557960	0	0	0	14.5039	16.0437	18.5541						19.0898				16.3672		19.0898		6.84358
P06400	RB_HUMAN	RB1	928	106160	8.1	HUMAN	Retinoblastoma-associated protein	0	0	0	0	1	1	4	3	3	5	9	9	0	0	0	0	130305	59377	142697	48251	45469	1867418	3329388	5560685					16.9915	15.8576	17.1226	15.5583	15.4726	20.8326	21.6668	22.4068		16.4246	16.0512	21.6354	5.1676
P06454	PTMA_HUMAN	PTMA	111	12203	3.7	HUMAN	Prothymosin alpha	0	2	4	2	3	3	0	0	0	1	1	2	0	176179	541037	5899606	371619	3573160	0	0	0	183025	338157	1201190		17.4267	19.0454	22.4922	18.5035	21.7688				17.4817	18.3673	20.196	18.236	20.9215		18.6817	37.5698
P06493	CDK1_HUMAN	CDK1	297	34095.7	8.4	HUMAN	Cyclin-dependent kinase 1	0	0	0	7	4	10	9	8	7	11	10	13	0	0	0	6192692	1531556	6870460	3508535	2510650	1723348	20846658	20822355	50785200				22.5621	20.5466	22.712	21.7424	21.2596	20.7168	24.3133	24.3116	25.5979		21.9402	21.2396	24.7409	39.3855
P06576	ATPB_HUMAN	ATP5B	529	56560.4	5.3	HUMAN	ATP synthase subunit beta, mitochondrial	0	0	0	20	8	13	10	8	17	15	18	17	0	0	0	22826904	8321919	10343992	1363810	706672	2584399	18087154	18855500	16318292				24.4442	22.9885	23.3023	20.3792	19.4307	21.3014	24.1085	24.1685	23.96		23.5783	20.3704	24.079	59.6369
P06702	S10A9_HUMAN	S100A9	114	13242.1	5.7	HUMAN	Protein S100-A9	4	1	0	1	0	0	1	0	6	0	0	0	969153	61102	0	83534	0	0	7649	0	4079811	0	0	0	19.8864	15.8989		16.3501			12.9011		21.9601				17.8926	16.3501	17.4306		16.2011
P06703	S10A6_HUMAN	S100A6	90	10179.8	5.3	HUMAN	Protein S100-A6	0	1	1	0	0	0	0	0	0	0	0	0	0	135131	121995	0	0	0	0	0	0	0	0	0		17.044	16.8965										16.9702				10.0559
P06730	IF4E_HUMAN	EIF4E	217	25097.5	5.8	HUMAN	Eukaryotic translation initiation factor 4E	0	0	0	1	2	2	0	0	0	1	3	2	0	0	0	104804	116403	103808	0	0	0	1745000	1837629	2448231				16.6773	16.8288	16.6636				20.7348	20.8094	21.2233		16.7232		20.9225	13.5475
P06733	ENOA_HUMAN	ENO1	434	47169.4	7	HUMAN	Alpha-enolase	2	4	7	28	19	21	16	15	17	19	20	20	233911	335050	1435943	87800312	48693270	90748481	22117514	11334154	12034335	102000383	131273482	123984885	17.8356	18.354	20.4536	26.3877	25.5372	26.4354	24.3987	23.4342	23.5207	26.604	26.968	26.8856	18.8811	26.1201	23.7845	26.8192	66.7598
P06737	PYGL_HUMAN	PYGL	847	97149.4	6.7	HUMAN	Glycogen phosphorylase, liver form	0	0	0	0	0	0	0	0	0	1	0	0	0	0	0	0	0	0	0	0	0	72489	0	0										16.1455						16.1455	10.3352
P06744	G6PI_HUMAN	GPI	558	63147.7	8.4	HUMAN	Glucose-6-phosphate isomerase	0	0	0	10	5	12	10	9	10	9	12	8	0	0	0	15540351	2339111	10404234	2234313	908002	1939388	11367228	16146258	17067228				23.8895	21.1575	23.3107	21.0914	19.7923	20.8872	23.4384	23.9447	24.0247		22.7859	20.5903	23.8026	19.6927
P06748	NPM_HUMAN	NPM1	294	32575.3	4.6	HUMAN	Nucleophosmin	0	0	0	18	8	12	7	8	8	10	12	10	0	0	0	38353419	26283199	38213336	3707894	2679714	2803811	35324137	46445844	76128943				25.1929	24.6476	25.1876	21.8222	21.3536	21.419	25.0742	25.469	26.1819		25.0094	21.5316	25.575	77.3743
P06753	TPM3_HUMAN	TPM3	285	32950.2	4.7	HUMAN	Tropomyosin alpha-3 chain	1	2	1	2	1	7	1	1	3	5	3	6	77571	277730	34612	5599286	1595502	6350863	186745	99832	354246	8561357	5321000	7809249	16.2432	18.0833	15.079	22.4168	20.6056	22.5985	17.5107	16.6072	18.4344	23.0294	22.3433	22.8968	16.4685	21.8736	17.5174	22.7565	49.4413
P06865	HEXA_HUMAN	HEXA	529	60703.3	5	HUMAN	Beta-hexosaminidase subunit alpha	0	0	0	0	0	1	0	0	0	0	1	2	0	0	0	0	0	63232	0	0	0	0	54840	88673						15.9484					15.7429	16.4362		15.9484		16.0896	3.07263
P06899	H2B1J_HUMAN	HIST1H2BJ	126	13904.3	10.3	HUMAN	Histone H2B type 1-J	0	0	0	1	0	0	0	0	0	5	2	2	0	0	0	175753	0	0	0	0	0	7268467	3200653	5580000				17.4232						22.7932	21.6099	22.4118		17.4232		22.2717	71.648
P07099	HYEP_HUMAN	EPHX1	455	52949.3	6.8	HUMAN	Epoxide hydrolase 1	0	0	0	1	0	0	0	0	0	0	0	0	0	0	0	76195	0	0	0	0	0	0	0	0				16.2174										16.2174			1.81564
P07195	LDHB_HUMAN	LDHB	334	36638.8	5.7	HUMAN	L-lactate dehydrogenase B chain	0	0	0	12	10	13	12	12	10	13	16	17	0	0	0	46587403	22927570	34147375	8281244	5023727	3924958	54777785	57904663	88903055				25.4734	24.4506	25.0253	22.9814	22.2603	21.9042	25.7071	25.7872	26.4057		24.9831	22.382	25.9667	47.486
P07237	PDIA1_HUMAN	P4HB	508	57116.8	4.8	HUMAN	Protein disulfide-isomerase	0	0	0	19	11	14	5	4	7	11	15	13	0	0	0	16344129	7868180	12333822	358399	291478	883809	9722248	12016420	16559359				23.9623	22.9076	23.5561	18.4512	18.153	19.7534	23.2129	23.5185	23.9811		23.4753	18.7859	23.5708	34.4972
P07339	CATD_HUMAN	CTSD	412	44552.6	6.1	HUMAN	Cathepsin D	6	5	3	4	3	5	1	0	13	2	3	0	379856	1251010	460362	753909	620753	850828	124164	0	1980181	119006	325338	0	18.5351	20.2547	18.8124	19.524	19.2437	19.6985	16.9219		20.9172	16.8607	18.3116		19.2007	19.4887	18.9195	17.5861	11.8715
P07355	ANXA2_HUMAN	ANXA2	339	38604.4	7.6	HUMAN	Annexin A2	6	6	9	14	9	10	18	17	21	16	18	19	422097	1256147	2152545	14451904	10669411	9179782	5870590	3765303	11396099	29357555	32693920	50217518	18.6872	20.2606	21.0376	23.7848	23.347	23.13	22.4851	21.8443	23.442	24.8072	24.9625	25.5817	19.9951	23.4206	22.5905	25.1171	55.5866
P07384	CAN1_HUMAN	CAPN1	714	81890.8	5.5	HUMAN	Calpain-1 catalytic subunit	0	0	0	9	7	10	5	3	9	13	13	12	0	0	0	1826216	2266683	1567491	2778521	235318	2010235	19030504	6886022	6063443				20.8004	21.1122	20.58	21.4059	17.8443	20.9389	24.1818	22.7152	22.5317		20.8309	20.063	23.1429	4.18994
P07437	TBB5_HUMAN	TUBB	444	49671.3	4.8	HUMAN	Tubulin beta chain	1	1	1	9	4	29	8	33	33	36	37	35	18609	67976	104584	104861535	12405644	320188484	45312216	93092744	82678643	780033314	1363388938	1086188109	14.1837	16.0527	16.6743	26.6439	23.5645	28.2543	25.4334	26.4722	26.301	29.539	30.3446	30.0166	15.6369	26.1542	26.0689	29.9667	95.6704
P07476	INVO_HUMAN	IVL	585	68479	4.6	HUMAN	Involucrin	0	0	0	0	0	0	0	0	2	0	0	0	0	0	0	0	0	0	0	0	136954	0	0	0									17.0633						17.0633		0.698324
P07477	TRY1_HUMAN	PRSS1	247	26558.3	6.1	HUMAN	Trypsin-1	2	0	0	0	0	0	1	1	1	1	0	0	361562	0	0	0	0	0	2007000	2888000	1134000	64751	0	0	18.4639						20.9366	21.4616	20.113	15.9826			18.4639		20.8371	15.9826	15.0838
P07602	SAP_HUMAN	PSAP	524	58113.3	5.1	HUMAN	Prosaposin	0	0	2	9	10	9	0	0	0	5	6	2	0	0	176530	8185935	6599356	4908372	0	0	0	3301582	3364256	2581647			17.4296	22.9647	22.6539	22.2268				21.6547	21.6819	21.2999	17.4296	22.6151		21.5455	1.95531
P07686	HEXB_HUMAN	HEXB	556	63111.9	6.3	HUMAN	Beta-hexosaminidase subunit beta	0	0	0	3	2	0	1	0	0	2	2	5	0	0	0	645868	201167	0	98499	0	0	129331	495689	1174138				19.3009	17.618		16.5878			16.9807	18.9191	20.1632		18.4595	16.5878	18.6877	4.88827
P07711	CATL1_HUMAN	CTSL	333	37564.5	5.3	HUMAN	Cathepsin L1	0	0	0	0	0	1	0	0	0	1	1	1	0	0	0	0	0	18241	0	0	0	67416	263374	174205						14.1549				16.0408	18.0068	17.4104		14.1549		17.1527	0.27933
P07737	PROF1_HUMAN	PFN1	140	15054.4	8.4	HUMAN	Profilin-1	0	1	2	11	7	11	9	7	7	9	9	9	0	67897	140295	35223965	13029157	26547044	12486073	6058670	6816285	71646992	88926873	98344957		16.0511	17.0981	25.0701	23.6352	24.662	23.5738	22.5306	22.7006	26.0944	26.4061	26.5513	16.5746	24.4558	22.935	26.3506	43.0168
P07741	APT_HUMAN	APRT	180	19607.9	5.8	HUMAN	Adenine phosphoribosyltransferase	0	0	0	6	4	5	4	4	3	7	7	7	0	0	0	4230539	2478181	3533184	431677	277575	125387	4282825	6310078	6414454				22.0124	21.2409	21.7525	18.7196	18.0825	16.936	22.0301	22.5892	22.6129		21.6686	17.9127	22.4108	12.5698
P07814	SYEP_HUMAN	EPRS	1512	170592	7	HUMAN	Bifunctional glutamate/proline--tRNA ligase	0	0	0	26	23	31	42	42	40	56	60	52	0	0	0	16583274	16790988	21888819	12120312	7221083	7341450	69228351	71320689	109004992				23.9832	24.0012	24.3837	23.5309	22.7838	22.8076	26.0449	26.0878	26.6998		24.1227	23.0408	26.2775	54.8883
P07858	CATB_HUMAN	CTSB	339	37822	5.9	HUMAN	Cathepsin B	1	0	0	3	2	3	2	1	2	2	3	4	21504	0	0	1770925	513282	1444566	673447	99388	417068	632262	3949597	8920985	14.3923			20.7561	18.9694	20.4622	19.3612	16.6008	18.6699	19.2702	21.9133	23.0888	14.3923	20.0626	18.2106	21.4241	6.56425
P07900	HS90A_HUMAN	HSP90AA1	732	84660.4	4.9	HUMAN	Heat shock protein HSP 90-alpha	2	3	2	30	17	26	17	17	16	26	25	26	19939	325007	68522	75923344	43518455	71463099	14961550	9472208	7826520	93139139	118056731	165289952	14.2833	18.3101	16.0643	26.178	25.3751	26.0907	23.8348	23.1753	22.8999	26.4729	26.8149	27.3004	16.2192	25.8813	23.3033	26.8627	78.9106
P07910	HNRPC_HUMAN	HNRNPC	306	33670.3	5	HUMAN	Heterogeneous nuclear ribonucleoproteins C1/C2	0	0	0	5	3	7	1	1	2	6	6	8	0	0	0	3652954	600525	2963511	75919	36800	136306	7930661	9474183	15038245				21.8006	19.1959	21.4989	16.2122	15.1674	17.0565	22.919	23.1756	23.8421		20.8318	16.1454	23.3122	62.0112
P07919	QCR6_HUMAN	UQCRH	91	10738.9	4.4	HUMAN	Cytochrome b-c1 complex subunit 6, mitochondrial	0	0	0	0	0	0	0	0	0	0	2	1	0	0	0	0	0	0	0	0	0	0	536261	73264											19.0326	16.1608				17.5967	2.51397
P07947	YES_HUMAN	YES1	543	60801.8	6.3	HUMAN	Tyrosine-protein kinase Yes	0	0	0	0	1	0	0	0	0	2	2	0	0	0	0	0	200178	0	0	0	0	388431	10859036	0					17.6109					18.5673	23.3724			17.6109		20.9698	25
P07948	LYN_HUMAN	LYN	512	58574.6	6.7	HUMAN	Tyrosine-protein kinase Lyn	0	0	0	2	2	3	2	0	0	3	1	2	0	0	0	2019786	181374	1290982	1142644	0	0	6971881	269917	17368634				20.9458	17.4686	20.3	20.1239			22.7331	18.0422	24.05		19.5715	20.1239	21.6084	23.1844
P07954	FUMH_HUMAN	FH	510	54637.5	8.8	HUMAN	Fumarate hydratase, mitochondrial	0	0	0	9	6	11	7	5	4	7	9	10	0	0	0	6571354	4151790	8164109	1782427	493769	369622	5057857	11127068	6859238				22.6478	21.9853	22.9609	20.7654	18.9135	18.4957	22.2701	23.4076	22.7096		22.5313	19.3915	22.7958	10.1955
P07992	ERCC1_HUMAN	ERCC1	297	32562.7	5.9	HUMAN	DNA excision repair protein ERCC-1	0	0	0	1	1	1	0	0	0	0	0	0	0	0	0	783740	784510	669137	0	0	0	0	0	0				19.58	19.5814	19.3519								19.5045			1.95531
P08047	SP1_HUMAN	SP1	785	80693.6	6.9	HUMAN	Transcription factor Sp1	0	0	0	3	4	3	0	0	0	3	3	2	0	0	0	696777	682016	228247	0	0	0	261726	289216	463775				19.4103	19.3794	17.8002				17.9977	18.1418	18.8231		18.8633		18.3209	2.93296
P08048	ZFY_HUMAN	ZFY	801	90505.7	5.6	HUMAN	Zinc finger Y-chromosomal protein	0	0	0	0	0	0	0	0	0	1	0	0	0	0	0	0	0	0	0	0	0	6397	0	0										12.6432						12.6432	0.698324
P08134	RHOC_HUMAN	RHOC	193	22006.6	6.2	HUMAN	Rho-related GTP-binding protein RhoC	0	0	0	6	2	1	1	0	2	0	0	0	0	0	0	5406341	965639	416240	55505	0	90624	0	0	0				22.3662	19.8811	18.6671	15.7603		16.4676					20.3048	16.114		10.7542
P08174	DAF_HUMAN	CD55	381	41400.5	7.8	HUMAN	Complement decay-accelerating factor	0	0	0	0	0	1	0	0	0	0	0	0	0	0	0	0	0	50964	0	0	0	0	0	0						15.6372								15.6372			0.139665
P08195	4F2_HUMAN	SLC3A2	630	67994.6	4.9	HUMAN	4F2 cell-surface antigen heavy chain	0	0	0	19	10	19	9	8	8	18	20	18	0	0	0	19101167	13105631	16233434	1392824	639080	1162019	19031238	25236442	32375612				24.1872	23.6437	23.9525	20.4096	19.2856	20.1482	24.1819	24.589	24.9484		23.9278	19.9478	24.5731	26.3966
P08236	BGLR_HUMAN	GUSB	651	74732.6	6.5	HUMAN	Beta-glucuronidase	0	0	0	0	0	0	0	0	0	0	1	0	0	0	0	0	0	0	0	0	0	0	251121	0											17.938					17.938	0.139665
P08237	PFKAM_HUMAN	PFKM	780	85183.3	8.2	HUMAN	ATP-dependent 6-phosphofructokinase, muscle type	0	0	0	2	0	0	2	0	0	4	6	2	0	0	0	163911	0	0	160056	0	0	645529	686909	260182				17.3226			17.2882			19.3001	19.3898	17.9892		17.3226	17.2882	18.893	17.5978
P08238	HS90B_HUMAN	HSP90AB1	724	83264.9	5	HUMAN	Heat shock protein HSP 90-beta	0	0	6	55	38	48	40	36	34	47	48	50	0	0	910020	501843132	256168977	419739310	140495367	111304889	131787578	622375058	573395369	889267018			19.7955	28.9027	27.9325	28.6449	27.0659	26.7299	26.9736	29.2132	29.095	29.728	19.7955	28.4934	26.9232	29.3454	80.0279
P08240	SRPRA_HUMAN	SRPRA	638	69811.8	9.1	HUMAN	Signal recognition particle receptor subunit alpha	0	0	0	6	1	7	5	3	3	9	12	14	0	0	0	1240138	146771	893175	312645	46360	115949	3029704	4399210	8248193				20.2421	17.1632	19.7686	18.2542	15.5006	16.8231	21.5307	22.0688	22.9756		19.058	16.8593	22.1917	16.0615
P08243	ASNS_HUMAN	ASNS	561	64370.5	6.4	HUMAN	Asparagine synthetase [glutamine-hydrolyzing]	0	0	0	8	8	7	15	12	7	16	20	18	0	0	0	4645216	5805928	3639949	4284509	2258829	3475105	12023320	21362109	18147262				22.1473	22.4691	21.7955	22.0307	21.1071	21.7286	23.5193	24.3486	24.1132		22.1373	21.6222	23.9937	18.2961
P08397	HEM3_HUMAN	HMBS	361	39330.4	6.7	HUMAN	Porphobilinogen deaminase	0	0	0	3	1	6	6	6	6	9	9	9	0	0	0	2019898	398345	3447828	726221	389137	342280	4807732	4434880	9020229				20.9459	18.6037	21.7173	19.47	18.5699	18.3848	22.1969	22.0805	23.1047		20.4223	18.8083	22.4607	1.39665
P08559	ODPA_HUMAN	PDHA1	390	43296.1	8.3	HUMAN	Pyruvate dehydrogenase E1 component subunit alpha, somatic form, mitochondrial	0	0	0	2	1	1	1	1	0	2	3	2	0	0	0	928873	614429	271154	229243	138263	0	1926377	1471864	1880904				19.8251	19.2289	18.0488	17.8065	17.0771		20.8775	20.4892	20.843		19.0343	17.4418	20.7366	17.5978
P08574	CY1_HUMAN	CYC1	325	35422.3	9.1	HUMAN	Cytochrome c1, heme protein, mitochondrial	0	0	0	1	2	2	1	2	3	5	5	5	0	0	0	62601	187923	617758	102907	69808	261862	3824856	4950855	4114046				15.9339	17.5198	19.2367	16.651	16.0911	17.9984	21.867	22.2392	21.9721		17.5635	16.9135	22.0261	2.65363
P08575	PTPRC_HUMAN	PTPRC	1304	147255	5.8	HUMAN	Receptor-type tyrosine-protein phosphatase C	0	0	0	0	0	2	0	0	0	1	1	1	0	0	0	0	0	161704	0	0	0	203253	83862	147929						17.303				17.6329	16.3557	17.1745		17.303		17.0544	0.139665
P08579	RU2B_HUMAN	SNRPB2	225	25486.6	9.7	HUMAN	U2 small nuclear ribonucleoprotein B''	0	0	0	0	0	0	0	0	0	2	1	1	0	0	0	0	0	0	0	0	0	432523	45687	17935										18.7224	15.4795	14.1305				16.1108	29.8883
P08590	MYL3_HUMAN	MYL3	195	21932.3	5	HUMAN	Myosin light chain 3	0	0	0	0	0	0	0	0	0	1	0	0	0	0	0	0	0	0	0	0	0	155509	0	0										17.2466						17.2466	14.1061
P08603	CFAH_HUMAN	CFH	1231	139098	6.2	HUMAN	Complement factor H	0	0	0	0	1	2	0	0	0	0	0	0	0	0	0	0	27657	54802	0	0	0	0	0	0					14.7554	15.7419								15.2486			0
P08621	RU17_HUMAN	SNRNP70	437	51557.1	9.9	HUMAN	U1 small nuclear ribonucleoprotein 70 kDa	0	0	0	2	1	2	1	1	1	1	1	2	0	0	0	647691	126034	567814	34305	32086	52950	148192	95204	348226				19.3049	16.9435	19.1151	15.0661	14.9697	15.6923	17.1771	16.5387	18.4097		18.4545	15.2427	17.3752	37.1508
P08648	ITA5_HUMAN	ITGA5	1049	114537	5.5	HUMAN	Integrin alpha-5	0	0	0	1	0	1	0	0	0	0	0	0	0	0	0	114948	0	54357	0	0	0	0	0	0				16.8106		15.7302								16.2704			0
P08651	NFIC_HUMAN	NFIC	508	55675.5	8.6	HUMAN	Nuclear factor 1 C-type	0	0	0	0	0	0	0	0	0	1	0	0	0	0	0	0	0	0	0	0	0	84166	0	0										16.3609						16.3609	8.24022
P08670	VIME_HUMAN	VIM	466	53652.1	5.1	HUMAN	Vimentin	0	0	0	15	10	15	0	1	1	4	7	2	0	0	0	9580594	4875158	7865481	0	50498	19545	2911723	4012681	1876977				23.1917	22.217	22.9071		15.6239	14.2545	21.4734	21.9361	20.84		22.7719	14.9392	21.4165	75.838
P08708	RS17_HUMAN	RPS17	135	15550.3	9.8	HUMAN	40S ribosomal protein S17	0	0	0	6	1	4	4	3	3	6	6	5	0	0	0	2931155	2947000	4545450	659624	249229	301231	16676103	14549361	16838352				21.483	21.4908	22.116	19.3313	17.9271	18.2005	23.9913	23.7945	24.0052		21.6966	18.4863	23.9303	47.7654
P08727	K1C19_HUMAN	KRT19	400	44106.3	5	HUMAN	Keratin, type I cytoskeletal 19	0	1	0	3	4	5	2	1	1	3	1	5	0	267061	0	539509	612451	897607	202129	118281	152576	391128	51749	4038150		18.0268		19.0413	19.2242	19.7757	17.6249	16.8519	17.2192	18.5773	15.6592	21.9453	18.0268	19.3471	17.232	18.7273	70.6704
P08754	GNAI3_HUMAN	GNAI3	354	40532.6	5.5	HUMAN	Guanine nucleotide-binding protein G(k) subunit alpha	0	0	0	2	2	4	5	5	5	4	5	5	0	0	0	273049	463203	546701	219975	258605	180557	3377453	1225087	1183818				18.0588	18.8213	19.0604	17.747	17.9804	17.4621	21.6875	20.2245	20.175		18.6468	17.7298	20.6957	23.1844
P08758	ANXA5_HUMAN	ANXA5	320	35937.1	4.9	HUMAN	Annexin A5	0	0	0	3	2	2	2	2	3	2	6	4	0	0	0	972841	298878	673153	69359	30710	97219	298123	1273567	6311461				19.8918	18.1892	19.3606	16.0818	14.9064	16.569	18.1855	20.2804	22.5895		19.1472	15.8524	20.3518	11.1732
P08779	K1C16_HUMAN	KRT16	473	51268.3	5	HUMAN	Keratin, type I cytoskeletal 16	17	7	10	3	7	1	10	14	18	1	6	6	2449528	1351751	2749763	596646	3717560	29296	1650180	8173335	14882446	344442	2893175	2243776	21.2241	20.3664	21.3909	19.1865	21.8259	14.8384	20.6542	22.9625	23.8271	18.3939	21.4642	21.0975	20.9938	18.617	22.4813	20.3185	72.067
P08865	RSSA_HUMAN	RPSA	295	32854.4	4.8	HUMAN	40S ribosomal protein SA	0	0	0	5	5	7	4	4	4	8	8	7	0	0	0	7619525	3286185	7346413	1073269	354842	605314	16858355	16957452	18305504				22.8613	21.648	22.8086	20.0336	18.4368	19.2073	24.007	24.0154	24.1258		22.4393	19.2259	24.0494	46.7877
P08962	CD63_HUMAN	CD63	238	25636.9	8.1	HUMAN	CD63 antigen	0	0	0	3	2	4	0	0	0	0	1	1	0	0	0	2892085	1111058	2121050	0	0	0	0	1156000	1617000				21.4637	20.0835	21.0163					20.1407	20.6249		20.8545		20.3828	0
P09001	RM03_HUMAN	MRPL3	348	38633	9.5	HUMAN	39S ribosomal protein L3, mitochondrial	0	0	0	0	0	0	0	0	0	1	0	1	0	0	0	0	0	0	0	0	0	11754	0	14384										13.5209		13.8122				13.6665	5.44693
P09012	SNRPA_HUMAN	SNRPA	282	31279.8	9.8	HUMAN	U1 small nuclear ribonucleoprotein A	0	0	0	2	2	2	0	0	0	1	2	2	0	0	0	687018	1690370	657920	0	0	0	928293	928687	1630478				19.39	20.6889	19.3276				19.8242	19.8248	20.6369		19.8021		20.0953	27.095
P09105	HBAT_HUMAN	HBQ1	142	15507.9	7.1	HUMAN	Hemoglobin subunit theta-1	0	0	0	0	0	1	0	0	0	0	1	0	0	0	0	0	0	53005	0	0	0	0	129978	0						15.6938					16.9879			15.6938		16.9879	0
P09110	THIK_HUMAN	ACAA1	424	44292.4	8.8	HUMAN	3-ketoacyl-CoA thiolase, peroxisomal	0	0	0	0	0	0	1	0	0	1	1	2	0	0	0	0	0	0	8325	0	0	19457	38117	32741							13.0232			14.248	15.2181	14.9988			13.0232	14.8217	3.49162
P09211	GSTP1_HUMAN	GSTP1	210	23356	5.4	HUMAN	Glutathione S-transferase P	0	1	1	10	6	6	9	9	10	12	14	12	0	13306	62936	18171032	8362998	13231744	9705008	5361216	4796221	39003803	67701404	54263300		13.6998	15.9416	24.1151	22.9956	23.6575	23.2103	22.3541	22.1935	25.2171	26.0127	25.6935	14.8207	23.5894	22.586	25.6411	22.905
P09228	CYTT_HUMAN	CST2	141	16444.8	4.8	HUMAN	Cystatin-SA	0	0	0	0	0	0	3	0	0	0	0	0	0	0	0	0	0	0	735874	0	0	0	0	0							19.4891								19.4891		0.139665
P09234	RU1C_HUMAN	SNRPC	159	17393.9	9.7	HUMAN	U1 small nuclear ribonucleoprotein C	0	0	0	0	0	1	0	0	0	1	1	1	0	0	0	0	0	321025	0	0	0	1133000	780752	1180000						18.2923				20.1117	19.5745	20.1704		18.2923		19.9522	30.8659
P09382	LEG1_HUMAN	LGALS1	135	14715.8	5.3	HUMAN	Galectin-1	0	0	0	6	3	6	5	4	5	3	5	4	0	0	0	4764385	2611687	3361432	1180181	598113	647354	2626034	6010147	6186045				22.1839	21.3166	21.6806	20.1706	19.1901	19.3042	21.3245	22.519	22.5606		21.727	19.5549	22.1347	11.7318
P09417	DHPR_HUMAN	QDPR	244	25789.7	6.9	HUMAN	Dihydropteridine reductase	0	0	0	0	2	0	0	0	0	2	0	0	0	0	0	0	247371	0	0	0	0	372063	0	0					17.9163					18.5052				17.9163		18.5052	7.12291
P09429	HMGB1_HUMAN	HMGB1	215	24894	5.6	HUMAN	High mobility group protein B1	0	0	0	10	1	11	7	5	3	9	8	9	0	0	0	4047202	267895	4956575	1558564	560389	717095	32614013	19972509	40551064				21.9485	18.0313	22.2409	20.5718	19.0961	19.4518	24.959	24.2515	25.2732		20.7402	19.7066	24.8279	35.1955
P09467	F16P1_HUMAN	FBP1	338	36842.8	6.5	HUMAN	Fructose-1,6-bisphosphatase 1	0	0	0	0	0	0	0	0	1	0	0	0	0	0	0	0	0	0	0	0	19544	0	0	0									14.2544						14.2544		0.139665
P09496	CLCA_HUMAN	CLTA	248	27076.9	4.4	HUMAN	Clathrin light chain A	0	0	0	3	3	3	1	0	0	0	0	1	0	0	0	2012140	1905664	1516410	554062	0	0	0	0	738043				20.9403	20.8619	20.5322	19.0797					19.4933		20.7781	19.0797	19.4933	22.3464
P09497	CLCB_HUMAN	CLTB	229	25190.7	4.6	HUMAN	Clathrin light chain B	0	0	0	0	3	3	0	0	0	0	0	0	0	0	0	0	1051486	1003874	0	0	0	0	0	0					20.004	19.9371								19.9706			10.7542
P09543	CN37_HUMAN	CNP	421	47579	9.2	HUMAN	2',3'-cyclic-nucleotide 3'-phosphodiesterase	0	0	0	0	1	0	1	0	1	1	2	3	0	0	0	0	58343	0	19880	0	38059	206188	287380	502807					15.8323		14.279		15.216	17.6536	18.1326	18.9396		15.8323	14.7475	18.2419	9.77654
P09622	DLDH_HUMAN	DLD	509	54177.7	8	HUMAN	Dihydrolipoyl dehydrogenase, mitochondrial	0	0	0	5	7	7	8	7	6	7	7	7	0	0	0	3362449	4869197	2994122	1673092	1027475	1084110	4775722	6252535	7746326				21.6811	22.2153	21.5137	20.6741	19.9707	20.0481	22.1873	22.576	22.8851		21.8033	20.2309	22.5495	32.2626
P09651	ROA1_HUMAN	HNRNPA1	372	38746.9	9.2	HUMAN	Heterogeneous nuclear ribonucleoprotein A1	0	0	0	9	5	9	9	11	8	15	15	13	0	0	0	23988162	4886764	16357611	2434683	1640751	1469657	31679689	52315430	58850896				24.5158	22.2204	23.9635	21.2153	20.6459	20.487	24.9171	25.6407	25.8106		23.5666	20.7828	25.4561	77.095
P09661	RU2A_HUMAN	SNRPA1	255	28415.8	8.7	HUMAN	U2 small nuclear ribonucleoprotein A'	0	0	0	0	1	2	2	3	1	1	2	1	0	0	0	0	84954	363953	103878	76458	48128	462254	460052	463394					16.3744	18.4734	16.6645	16.2224	15.5546	18.8183	18.8114	18.8219		17.4239	16.1472	18.8172	43.8547
P09668	CATH_HUMAN	CTSH	335	37394	8.4	HUMAN	Pro-cathepsin H	1	1	0	1	0	0	0	0	0	0	0	0	19857	8287	0	64128	0	0	0	0	0	0	0	0	14.2774	13.0166		15.9687									13.647	15.9687			0.139665
P09874	PARP1_HUMAN	PARP1	1014	113085	9	HUMAN	Poly [ADP-ribose] polymerase 1	0	0	0	19	12	18	11	12	12	24	27	24	0	0	0	9402650	5907828	8584924	1951278	1210592	1106747	20033886	20037737	28299344				23.1646	22.4942	23.0334	20.896	20.2073	20.0779	24.2559	24.2562	24.7543		22.8974	20.3937	24.4221	61.1732
P09884	DPOLA_HUMAN	POLA1	1462	165914	5.6	HUMAN	DNA polymerase alpha catalytic subunit	0	0	0	0	1	3	2	1	2	2	3	1	0	0	0	0	997029	197023	156479	22084	39340	260981	502709	260575					19.9273	17.588	17.2556	14.4307	15.2637	17.9936	18.9394	17.9913		18.7576	15.65	18.3081	15.6425
P09960	LKHA4_HUMAN	LTA4H	611	69285.9	5.8	HUMAN	Leukotriene A-4 hydrolase	0	0	0	5	3	6	0	0	1	2	3	2	0	0	0	589089	406966	948002	0	0	69494	500686	632749	560484				19.1681	18.6345	19.8545			16.0846	18.9335	19.2713	19.0963		19.2191	16.0846	19.1004	9.21788
P09972	ALDOC_HUMAN	ALDOC	364	39456.2	6.4	HUMAN	Fructose-bisphosphate aldolase C	0	0	0	3	2	6	2	1	1	3	6	5	0	0	0	232687	4107519	1675721	476859	338903	271118	374872	19831265	1601095				17.828	21.9698	20.6764	18.8632	18.3705	18.0486	18.516	24.2413	20.6106		20.1581	18.4274	21.1226	12.8492
P0C2W1	FBSP1_HUMAN	FBXO45	286	30633	8	HUMAN	F-box/SPRY domain-containing protein 1	0	0	0	0	1	0	0	0	0	0	0	0	0	0	0	0	12147	0	0	0	0	0	0	0					13.5683									13.5683			1.25698
P0CAP2	GRL1A_HUMAN	POLR2M	368	41739.9	6	HUMAN	DNA-directed RNA polymerase II subunit GRINL1A	0	0	0	1	1	1	0	0	0	0	1	0	0	0	0	19334	12243	8998	0	0	0	0	64758	0				14.2389	13.5797	13.1354					15.9828			13.6513		15.9828	2.3743
P0CB38	PAB4L_HUMAN	PABPC4L	370	41854.3	9.5	HUMAN	Polyadenylate-binding protein 4-like	0	0	0	1	0	1	0	0	0	0	0	0	0	0	0	529390	0	834749	0	0	0	0	0	0				19.014		19.671								19.3425			9.9162
P0CG04	IGLC1_HUMAN	IGLC1	106	11347.8	7.9	HUMAN	Immunoglobulin lambda constant 1	0	0	0	0	0	0	2	0	1	0	0	0	0	0	0	0	0	0	54321	0	12637	0	0	0							15.7292		13.6254						14.6773		2.51397
P0CG08	GPHRB_HUMAN	GPR89B	455	52917.5	9.3	HUMAN	Golgi pH regulator B	0	0	0	2	0	0	1	1	0	1	1	0	0	0	0	160655	0	0	44742	20955	0	229007	128097	0				17.2936			15.4493	14.355		17.805	16.9669			17.2936	14.9022	17.386	1.39665
P0CJ79	ZN888_HUMAN	ZNF888	500	58727.6	9.3	HUMAN	Zinc finger protein 888	0	0	0	0	0	0	0	0	0	0	1	0	0	0	0	0	0	0	0	0	0	0	121985	0											16.8963					16.8963	4.05028
P0DMU9	CT45A_HUMAN	CT45A10	189	21145.7	9.6	HUMAN	Cancer/testis antigen family 45 member A10	0	0	0	3	2	3	0	0	0	1	2	1	0	0	0	860769	508438	627457	0	0	0	376592	574934	564736				19.7153	18.9557	19.2592				18.5226	19.133	19.1072		19.31		18.921	0.418994
P0DMV8	HS71A_HUMAN	HSPA1A	641	70052.8	5.5	HUMAN	Heat shock 70 kDa protein 1A	0	0	0	33	14	24	24	22	20	36	36	35	0	0	0	97906080	49135353	91117613	21681629	13161340	11149719	325164215	294432830	558255187				26.5449	25.5503	26.4412	24.37	23.6498	23.4105	28.2766	28.1334	29.0563		26.1788	23.8101	28.4888	97.486
P0DN76	U2AF5_HUMAN	U2AF1L5	240	27872.3	9.1	HUMAN	Splicing factor U2AF 35 kDa subunit-like protein	0	0	0	2	2	3	4	4	2	4	2	3	0	0	0	787966	281601	568326	533993	414321	330327	1520206	1748077	2729952				19.5878	18.1033	19.1164	19.0265	18.6604	18.3335	20.5358	20.7373	21.3804		18.9358	18.6735	20.8845	49.0223
P0DN79	CBSL_HUMAN	CBSL	551	60587.1	6.2	HUMAN	Cystathionine beta-synthase-like protein	0	0	0	6	4	11	6	5	3	9	9	11	0	0	0	2108560	1856855	4488687	638995	491742	139765	9952466	9731917	14625220				21.0078	20.8244	22.0979	19.2854	18.9075	17.0926	23.2466	23.2143	23.802		21.31	18.4285	23.421	16.7598
P0DOX5	IGG1_HUMAN		449	49332.2	8.7	HUMAN	Immunoglobulin gamma-1 heavy chain	9	6	0	1	0	1	0	0	14	0	0	0	884014	1812137	0	83082	0	160935	0	0	19634419	0	0	0	19.7537	20.7893		16.3422		17.2961			24.2269				20.2715	16.8192	24.2269		0
P0DOX7	IGK_HUMAN		214	23379.3	6.9	HUMAN	Immunoglobulin kappa light chain	0	0	3	0	0	0	0	0	0	0	0	0	0	0	97005	0	0	0	0	0	0	0	0	0			16.5658										16.5658				0
P0DOY2	IGLC2_HUMAN	IGLC2	106	11293.7	6.9	HUMAN	Immunoglobulin lambda constant 2	4	2	1	0	0	0	0	0	4	0	0	0	120687	218996	127483	0	0	0	0	0	1334604	0	0	0	16.8809	17.7405	16.9599						20.348				17.1938		20.348		4.60894
P0DP23	CALM1_HUMAN	CALM1	149	16837.7	4.1	HUMAN	Calmodulin-1	3	2	3	6	5	6	0	0	1	3	4	3	158896	265251	696579	6787530	4165783	12219938	0	0	182500	503496	2376115	1466788	17.2777	18.017	19.4099	22.6945	21.9902	23.5427			17.4775	18.9416	21.1802	20.4842	18.2349	22.7424	17.4775	20.202	45.6704
P10075	GLI4_HUMAN	GLI4	376	41145.3	9.1	HUMAN	Zinc finger protein GLI4	0	0	0	0	1	1	0	0	0	0	0	0	0	0	0	0	58630	28006	0	0	0	0	0	0					15.8394	14.7734								15.3064			0
P10114	RAP2A_HUMAN	RAP2A	183	20615.6	4.7	HUMAN	Ras-related protein Rap-2a	0	0	0	1	1	0	0	0	0	0	0	0	0	0	0	153765	258822	0	0	0	0	0	0	0				17.2304	17.9816									17.606			1.53631
P10124	SRGN_HUMAN	SRGN	158	17652	4.8	HUMAN	Serglycin	0	0	0	0	1	1	0	0	0	0	1	1	0	0	0	0	158017	94210	0	0	0	0	90607	167599					17.2697	16.5236					16.4673	17.3547		16.8967		16.911	0
P10155	RO60_HUMAN	TROVE2	538	60671.2	8.3	HUMAN	60 kDa SS-A/Ro ribonucleoprotein	0	0	0	2	5	5	2	1	0	5	5	6	0	0	0	258131	594253	1574664	90877	14326	0	1107654	2557707	4420994				17.9777	19.1807	20.5866	16.4716	13.8063		20.0791	21.2864	22.0759		19.2484	15.139	21.1471	5.1676
P10242	MYB_HUMAN	MYB	640	72341.8	6.3	HUMAN	Transcriptional activator Myb	0	0	0	0	0	0	0	0	0	1	0	0	0	0	0	0	0	0	0	0	0	205248	0	0										17.647						17.647	0.139665
P10244	MYBB_HUMAN	MYBL2	700	78764.8	6.4	HUMAN	Myb-related protein B	0	0	0	1	0	0	0	0	0	0	0	0	0	0	0	133378	0	0	0	0	0	0	0	0				17.0252										17.0252			2.93296
P10398	ARAF_HUMAN	ARAF	606	67586	9.2	HUMAN	Serine/threonine-protein kinase A-Raf	0	0	0	2	2	1	3	0	0	4	6	3	0	0	0	381395	221398	143045	130388	0	0	1708374	2390691	1545678				18.5409	17.7563	17.1261	16.9925			20.7042	21.189	20.5598		17.8078	16.9925	20.8177	5.86592
P10412	H14_HUMAN	HIST1H1E	219	21865.4	11	HUMAN	Histone H1.4	0	0	0	0	0	0	1	1	1	1	2	1	0	0	0	0	0	0	615329	484106	393756	8013000	3799903	9869000							19.231	18.885	18.5869	22.9339	21.8575	23.2345			18.901	22.6753	84.4972
P10515	ODP2_HUMAN	DLAT	647	68997.3	8	HUMAN	Dihydrolipoyllysine-residue acetyltransferase component of pyruvate dehydrogenase complex, mitochondrial	0	0	0	11	3	6	7	7	7	13	12	10	0	0	0	5677233	985723	1911767	1077696	549808	504747	5789839	8902133	5591955				22.4368	19.9108	20.8665	20.0395	19.0686	18.9452	22.4651	23.0857	22.4149		21.0714	19.3511	22.6552	19.1341
P10599	THIO_HUMAN	TXN	105	11737.6	4.8	HUMAN	Thioredoxin	6	3	2	6	3	3	4	4	4	6	6	6	2124940	994908	4849022	9825490	13273000	9413000	1888194	1189867	1568093	8602163	10941964	11878770	21.019	19.9242	22.2093	23.2281	23.662	23.1662	20.8486	20.1824	20.5806	23.0363	23.3834	23.5019	21.0508	23.3521	20.5372	23.3072	60.3352
P10606	COX5B_HUMAN	COX5B	129	13695.8	9.1	HUMAN	Cytochrome c oxidase subunit 5B, mitochondrial	0	0	0	5	3	4	0	0	1	5	6	4	0	0	0	3190281	1386035	2410144	0	0	143010	6418677	7299664	10557050				21.6053	20.4025	21.2007			17.1258	22.6138	22.7994	23.3317		21.0695	17.1258	22.915	7.96089
P10619	PPGB_HUMAN	CTSA	480	54466.6	6.2	HUMAN	Lysosomal protective protein	0	0	0	0	0	1	0	0	0	1	2	0	0	0	0	0	0	38568	0	0	0	40911	407254	0						15.2351				15.3202	18.6356			15.2351		16.9779	1.95531
P10620	MGST1_HUMAN	MGST1	155	17598.8	9.4	HUMAN	Microsomal glutathione S-transferase 1	0	0	0	0	0	1	0	0	1	1	2	1	0	0	0	0	0	118835	0	0	144363	178951	1107281	206217						16.8586			17.1393	17.4492	20.0786	17.6538		16.8586	17.1393	18.3939	0.139665
P10644	KAP0_HUMAN	PRKAR1A	381	42982	5.3	HUMAN	cAMP-dependent protein kinase type I-alpha regulatory subunit	0	0	0	1	3	3	0	0	0	2	0	0	0	0	0	101523	781061	797398	0	0	0	350422	0	0				16.6314	19.5751	19.6049				18.4187				18.6038		18.4187	5.1676
P10646	TFPI1_HUMAN	TFPI	304	35015.5	8.6	HUMAN	Tissue factor pathway inhibitor	0	0	0	0	0	1	0	0	0	1	0	0	0	0	0	0	0	36767	0	0	0	163363	0	0						15.1661				17.3177				15.1661		17.3177	0
P10746	HEM4_HUMAN	UROS	265	28627.9	5.4	HUMAN	Uroporphyrinogen-III synthase	0	0	0	0	1	1	1	0	0	0	0	0	0	0	0	0	31752	19554	232928	0	0	0	0	0					14.9546	14.2552	17.8295							14.6049	17.8295		0
P10768	ESTD_HUMAN	ESD	282	31463.1	6.5	HUMAN	S-formylglutathione hydrolase	0	0	0	6	2	4	9	8	5	7	10	8	0	0	0	2706565	350871	2130598	1737697	934797	392140	6399598	7642369	9505866				21.368	18.4206	21.0228	20.7287	19.8343	18.581	22.6095	22.8656	23.1804		20.2705	19.7147	22.8852	10.7542
P10809	CH60_HUMAN	HSPD1	573	61055.2	5.7	HUMAN	60 kDa heat shock protein, mitochondrial	0	0	2	29	16	19	24	20	19	28	26	27	0	0	43361	55087643	35560530	37116456	16053149	8618413	8354318	77270286	82167458	109725568			15.4041	25.7152	25.0838	25.1456	23.9364	23.039	22.9941	26.2034	26.2921	26.7093	15.4041	25.3149	23.3231	26.4016	72.6257
P10909	CLUS_HUMAN	CLU	449	52495.1	5.9	HUMAN	Clusterin	0	2	1	0	0	0	0	0	0	0	0	0	0	77882	10631	0	0	0	0	0	0	0	0	0		16.249	13.376										14.8125				1.25698
P11021	GRP78_HUMAN	HSPA5	654	72333.5	5.1	HUMAN	78 kDa glucose-regulated protein	3	2	2	27	16	23	14	12	14	22	24	19	44448	72122	92283	40091517	25228998	25293484	4432735	2285838	3048775	53731600	57697146	68660723	15.4398	16.1382	16.4938	25.2568	24.5886	24.5923	22.0798	21.1243	21.5398	25.6793	25.782	26.033	16.0239	24.8125	21.5813	25.8314	92.3184
P11142	HSP7C_HUMAN	HSPA8	646	70898.7	5.4	HUMAN	Heat shock cognate 71 kDa protein	2	2	4	47	35	43	32	29	31	35	32	34	125199	133947	666169	301250981	142065889	256778400	53418462	32242433	30534237	211025746	276562172	300100728	16.9339	17.0313	19.3455	28.1664	27.082	27.9359	25.6708	24.9425	24.8639	27.6528	28.043	28.1609	17.7702	27.7281	25.1591	27.9522	98.1844
P11166	GTR1_HUMAN	SLC2A1	492	54084.3	8.9	HUMAN	Solute carrier family 2, facilitated glucose transporter member 1	0	0	0	1	1	4	5	4	4	6	6	6	0	0	0	1471000	1702000	2825134	1231191	884360	697490	7762065	10523656	10820388				20.4884	20.6988	21.4299	20.2316	19.7543	19.4118	22.888	23.3271	23.3672		20.8724	19.7992	23.1941	5.58659
P11169	GTR3_HUMAN	SLC2A3	496	53924.8	6.8	HUMAN	Solute carrier family 2, facilitated glucose transporter member 3	0	0	0	1	1	2	3	1	2	1	2	3	0	0	0	850404	78419	624041	262733	28481	59130	46089	1152474	175028				19.6978	16.2589	19.2513	18.0032	14.7977	15.8516	15.4921	20.1363	17.4172		18.4027	16.2175	17.6819	0.139665
P11171	41_HUMAN	EPB41	864	97017.7	5.4	HUMAN	Protein 4.1	0	0	0	3	5	5	2	2	1	5	5	4	0	0	0	1271098	1246962	1229884	132694	95034	45220	4072575	1614619	1696927				20.2776	20.25	20.2301	17.0177	16.5362	15.4647	21.9575	20.6228	20.6945		20.2526	16.3395	21.0916	21.0894
P11172	UMPS_HUMAN	UMPS	480	52222	6.8	HUMAN	Uridine 5'-monophosphate synthase	0	0	0	2	0	3	5	5	6	3	3	6	0	0	0	707320	0	562023	430527	255545	534560	518944	1047093	3072250				19.432		19.1003	18.7157	17.9632	19.028	18.9852	19.998	21.5509		19.2661	18.569	20.178	2.51397
P11177	ODPB_HUMAN	PDHB	359	39233.8	6.2	HUMAN	Pyruvate dehydrogenase E1 component subunit beta, mitochondrial	0	0	0	3	2	3	0	1	1	0	3	4	0	0	0	547060	317628	857934	0	30017	57109	0	5131237	2213867				19.0613	18.277	19.7105		14.8735	15.8014		22.2909	21.0781		19.0163	15.3375	21.6845	19.6927
P11216	PYGB_HUMAN	PYGB	843	96696.8	6.4	HUMAN	Glycogen phosphorylase, brain form	0	0	0	0	0	0	0	0	3	0	1	0	0	0	0	0	0	0	0	0	110100	0	26236	0									16.7485		14.6793				16.7485	14.6793	9.9162
P11233	RALA_HUMAN	RALA	206	23567	6.7	HUMAN	Ras-related protein Ral-A	0	0	0	0	1	0	0	0	1	0	1	0	0	0	0	0	480379	0	0	0	10616	0	166911	0					18.8738				13.374		17.3487			18.8738	13.374	17.3487	3.21229
P11274	BCR_HUMAN	BCR	1271	142821	6.6	HUMAN	Breakpoint cluster region protein	0	0	0	4	3	4	5	6	4	8	13	8	0	0	0	856534	467561	511918	418974	219121	119954	10096555	13050690	3019452				19.7082	18.8348	18.9656	18.6765	17.7414	16.8721	23.2674	23.6376	21.5259		19.1695	17.7633	22.8103	6.28492
P11277	SPTB1_HUMAN	SPTB	2137	246470	5.1	HUMAN	Spectrin beta chain, erythrocytic	0	0	0	1	1	2	0	1	1	0	0	2	0	0	0	30980	20582	65002	0	11046	10132	0	0	254735				14.919	14.3291	15.9882		13.4312	13.3066			17.9586		15.0788	13.3689	17.9586	9.63687
P11279	LAMP1_HUMAN	LAMP1	417	44882.8	9	HUMAN	Lysosome-associated membrane glycoprotein 1	0	1	2	0	0	1	0	0	3	0	0	1	0	27004	218188	0	0	190553	0	0	159468	0	0	102263		14.7209	17.7352			17.5398			17.2829			16.6419	16.228	17.5398	17.2829	16.6419	4.32961
P11309	PIM1_HUMAN	PIM1	404	45412.7	6.5	HUMAN	Serine/threonine-protein kinase pim-1	0	0	0	0	0	0	0	0	0	1	1	0	0	0	0	0	0	0	0	0	0	13814	77883	0										13.7538	16.249					15.0014	0.418994
P11310	ACADM_HUMAN	ACADM	421	46588.8	8.6	HUMAN	Medium-chain specific acyl-CoA dehydrogenase, mitochondrial	0	0	0	4	2	6	6	4	6	9	9	7	0	0	0	2700381	881690	1753749	1140813	613999	863217	7982360	8616704	9393805				21.3647	19.7499	20.742	20.1216	19.2279	19.7194	22.9284	23.0387	23.1633		20.6189	19.6896	23.0435	11.5922
P11387	TOP1_HUMAN	TOP1	765	90726.5	9.3	HUMAN	DNA topoisomerase 1	0	0	0	1	1	2	11	10	15	5	5	4	0	0	0	52149	127650	430197	2888108	2279968	2148072	1402746	1408462	2584772				15.6704	16.9618	18.7146	21.4617	21.1206	21.0346	20.4198	20.4257	21.3016		17.1156	21.2056	20.7157	39.8045
P11388	TOP2A_HUMAN	TOP2A	1531	174387	8.8	HUMAN	DNA topoisomerase 2-alpha	0	0	0	4	4	8	5	2	1	12	15	10	0	0	0	654864	305304	916657	185354	110136	17402	2090487	4861184	2824104				19.3208	18.2199	19.806	17.4999	16.7489	14.087	20.9954	22.2129	21.4294		19.1156	16.1119	21.5459	25
P11413	G6PD_HUMAN	G6PD	515	59257.3	6.4	HUMAN	Glucose-6-phosphate 1-dehydrogenase	0	0	0	12	9	8	12	10	12	16	18	16	0	0	0	11531154	7000607	5261852	1746746	996530	1183269	12915757	17811754	23671451				23.459	22.739	22.3271	20.7362	19.9266	20.1743	23.6226	24.0863	24.4966		22.8417	20.279	24.0685	12.4302
P11441	UBL4A_HUMAN	UBL4A	157	17776.6	8.7	HUMAN	Ubiquitin-like protein 4A	0	0	0	2	0	1	0	0	0	2	2	2	0	0	0	554779	0	19368	0	0	0	529544	516118	1159234				19.0816		14.2414				19.0144	18.9773	20.1447		16.6615		19.3788	6.84358
P11474	ERR1_HUMAN	ESRRA	423	45510	6	HUMAN	Steroid hormone receptor ERR1	0	0	0	1	0	0	0	0	0	0	0	1	0	0	0	37576	0	0	0	0	0	0	0	11489				15.1975								13.488		15.1975		13.488	1.39665
P11498	PYC_HUMAN	PC	1178	129635	6.4	HUMAN	Pyruvate carboxylase, mitochondrial	0	4	2	17	11	12	57	51	54	11	15	14	0	165278	106860	6644385	4020875	4504105	80570542	44845680	45402992	2801691	5378326	5591791		17.3345	16.7054	22.6637	21.9391	22.1028	26.2637	25.4185	25.4363	21.4179	22.3587	22.4149	17.0199	22.2352	25.7062	22.0638	42.7374
P11586	C1TC_HUMAN	MTHFD1	935	101560	6.9	HUMAN	C-1-tetrahydrofolate synthase, cytoplasmic	0	0	0	9	6	11	9	7	8	14	14	13	0	0	0	2757010	1233212	3712506	1242780	853290	883627	5388441	7673188	11066791				21.3947	20.234	21.824	20.2451	19.7027	19.7531	22.3614	22.8714	23.3997		21.1509	19.9003	22.8775	43.4358
P11717	MPRI_HUMAN	IGF2R	2491	274377	5.6	HUMAN	Cation-independent mannose-6-phosphate receptor	0	0	0	14	14	14	4	1	2	12	23	16	0	0	0	3601107	3609507	2678790	306140	25594	30178	4321335	5920477	5605782				21.78	21.7834	21.3532	18.2238	14.6435	14.8812	22.043	22.4973	22.4185		21.6388	15.9162	22.3196	4.32961
P11766	ADHX_HUMAN	ADH5	374	39724.6	7.5	HUMAN	Alcohol dehydrogenase class-3	0	0	0	5	4	6	5	4	5	7	7	9	0	0	0	2674718	2189135	4659978	1316450	300953	364818	2751974	4960621	7504034				21.351	21.0619	22.1519	20.3282	18.1992	18.4768	21.392	22.2421	22.8392		21.5216	19.0014	22.1578	7.82123
P11802	CDK4_HUMAN	CDK4	303	33730.1	6.5	HUMAN	Cyclin-dependent kinase 4	0	0	0	0	0	0	0	1	0	1	3	1	0	0	0	0	0	0	0	19224	0	444309	535962	459928								14.2306		18.7612	19.0318	18.811			14.2306	18.868	22.7654
P11908	PRPS2_HUMAN	PRPS2	318	34769.4	6.2	HUMAN	Ribose-phosphate pyrophosphokinase 2	0	0	0	1	0	4	0	1	0	7	3	6	0	0	0	140045	0	1466584	0	65234	0	4598600	1166887	1556284				17.0955		20.484		15.9933		22.1328	20.1542	20.5697		18.7898	15.9933	20.9522	26.676
P11926	DCOR_HUMAN	ODC1	461	51148.7	5.1	HUMAN	Ornithine decarboxylase	0	0	0	1	0	0	0	0	0	0	0	0	0	0	0	220364	0	0	0	0	0	0	0	0				17.7495										17.7495			0
P11940	PABP1_HUMAN	PABPC1	636	70671.5	9.5	HUMAN	Polyadenylate-binding protein 1	0	0	0	25	9	21	8	2	7	24	21	22	0	0	0	21894852	8568022	19760502	771196	169596	577618	40195267	39414276	65699728				24.3841	23.0305	24.2361	19.5567	17.3717	19.1398	25.2605	25.2322	25.9694		23.8836	18.6894	25.4874	56.9832
P12004	PCNA_HUMAN	PCNA	261	28769.1	4.6	HUMAN	Proliferating cell nuclear antigen	0	0	0	13	5	12	6	8	6	7	8	7	0	0	0	10134066	3169786	10492189	1599045	1812336	928191	8401656	11019638	15595705				23.2727	21.596	23.3228	20.6088	20.7894	19.8241	23.0022	23.3936	23.8946		22.7305	20.4074	23.4302	37.4302
P12034	FGF5_HUMAN	FGF5	268	29551	10.5	HUMAN	Fibroblast growth factor 5	0	0	0	0	0	0	0	0	0	0	1	0	0	0	0	0	0	0	0	0	0	0	46086	0											15.492					15.492	0
P12035	K2C3_HUMAN	KRT3	628	64417.5	6.1	HUMAN	Keratin, type II cytoskeletal 3	0	4	1	0	1	0	1	0	0	0	0	0	0	688168	211284	0	303079	0	58913	0	0	0	0	0		19.3924	17.6888		18.2093		15.8463						18.5406	18.2093	15.8463		50.2793
P12036	NFH_HUMAN	NEFH	1026	112480	6	HUMAN	Neurofilament heavy polypeptide	0	0	0	0	0	0	0	0	1	0	0	1	0	0	0	0	0	0	0	0	14055	0	0	560603									13.7788			19.0966			13.7788	19.0966	36.5922
P12081	SYHC_HUMAN	HARS	509	57411	5.7	HUMAN	Histidine--tRNA ligase, cytoplasmic	0	0	0	4	3	6	3	3	5	9	13	8	0	0	0	2972891	1161929	2419777	217199	163281	226766	4327232	8372590	2750644				21.5034	20.1481	21.2064	17.7287	17.317	17.7908	22.045	22.9972	21.3913		20.9527	17.6122	22.1445	11.4525
P12235	ADT1_HUMAN	SLC25A4	298	33064.8	9.8	HUMAN	ADP/ATP translocase 1	0	0	0	3	0	2	3	3	4	8	3	8	0	0	0	972316	0	688866	729168	484395	666355	13009914	4599095	19058320				19.8911		19.3939	19.4759	18.8858	19.3459	23.6331	22.1329	24.1839		19.6425	19.2359	23.3166	66.7598
P12236	ADT3_HUMAN	SLC25A6	298	32866.6	9.8	HUMAN	ADP/ATP translocase 3	0	0	0	6	17	5	7	17	7	5	10	5	0	0	0	6827024	41279409	8830883	7322333	43774912	6072114	10419041	28736282	11624291				22.7028	25.2989	23.0741	22.8039	25.3836	22.5338	23.3127	24.7764	23.4706		23.692	23.5737	23.8532	69.1341
P12268	IMDH2_HUMAN	IMPDH2	514	55805.5	6.4	HUMAN	Inosine-5'-monophosphate dehydrogenase 2	0	0	0	13	9	12	10	10	9	15	15	12	0	0	0	8043621	6308188	10233539	1927857	1259287	1018591	8162191	14742746	10985435				22.9394	22.5888	23.2868	20.8786	20.2642	19.9581	22.9605	23.8135	23.3891		22.9383	20.367	23.3877	27.2346
P12270	TPR_HUMAN	TPR	2363	267295	5	HUMAN	Nucleoprotein TPR	0	0	0	8	5	6	7	8	5	4	7	9	0	0	0	2793350	1160996	1183298	545619	376502	237706	1510234	5227544	5797001				21.4136	20.1469	20.1744	19.0575	18.5223	17.8588	20.5263	22.3177	22.4669		20.5783	18.4796	21.7703	35.7542
P12273	PIP_HUMAN	PIP	146	16572.6	8.3	HUMAN	Prolactin-inducible protein	6	1	2	3	1	2	5	1	1	0	0	0	860827	54375	208728	318332	248117	845156	890712	28728	42181	0	0	0	19.7154	15.7307	17.6713	18.2802	17.9207	19.6889	19.7646	14.8102	15.3643				17.7058	18.6299	16.6464		8.24022
P12277	KCRB_HUMAN	CKB	381	42644.7	5.3	HUMAN	Creatine kinase B-type	0	0	0	7	5	9	6	5	6	10	10	9	0	0	0	4585204	2833780	6069640	990607	695542	601727	3039888	8422922	3028708				22.1286	21.4343	22.5332	19.918	19.4078	19.1987	21.5356	23.0059	21.5303		22.032	19.5082	22.0239	43.0168
P12532	KCRU_HUMAN	CKMT1A	417	47037.2	8.6	HUMAN	Creatine kinase U-type, mitochondrial	0	0	0	1	0	1	1	0	7	1	1	1	0	0	0	90967	0	64871	32362	0	1197090	91345	187030	129731				16.4731		15.9853	14.982		20.1911	16.479	17.5129	16.9852		16.2292	17.5866	16.9924	9.9162
P12814	ACTN1_HUMAN	ACTN1	892	103058	5.2	HUMAN	Alpha-actinin-1	0	0	0	7	5	6	0	1	11	3	3	7	0	0	0	759877	424695	465356	0	37056	699926	268595	288362	1450543				19.5354	18.6961	18.828		15.1774	19.4168	18.0351	18.1375	20.4682		19.0198	17.2971	18.8803	43.8547
P12829	MYL4_HUMAN	MYL4	197	21564.8	5	HUMAN	Myosin light chain 4	0	0	0	5	3	4	1	3	0	11	10	12	0	0	0	10319963	2985626	7268816	174161	188290	0	13097086	10794500	18615675				23.2989	21.5096	22.7933	17.4101	17.5226		23.6427	23.3638	24.15		22.5339	17.4663	23.7189	0.418994
P12955	PEPD_HUMAN	PEPD	493	54548.7	5.6	HUMAN	Xaa-Pro dipeptidase	0	0	0	0	0	0	0	0	1	1	1	1	0	0	0	0	0	0	0	0	27300	85363	70708	105419									14.7366	16.3813	16.1096	16.6858			14.7366	16.3922	6.14525
P12956	XRCC6_HUMAN	XRCC6	609	69843.7	6.2	HUMAN	X-ray repair cross-complementing protein 6	0	0	0	13	7	12	14	13	12	20	20	19	0	0	0	8037037	4345262	5479727	2405265	1414293	1463111	14954996	19515152	19821964				22.9382	22.051	22.3857	21.1978	20.4316	20.4806	23.8341	24.2181	24.2406		22.4583	20.7033	24.0976	54.1899
P12980	LYL1_HUMAN	LYL1	280	29938.7	10.7	HUMAN	Protein lyl-1	0	0	0	0	1	1	0	0	0	1	0	0	0	0	0	0	9112	60967	0	0	0	206028	0	0					13.1536	15.8957				17.6525				14.5246		17.6525	0
P13010	XRCC5_HUMAN	XRCC5	732	82705.3	5.5	HUMAN	X-ray repair cross-complementing protein 5	0	0	0	15	4	12	11	10	10	19	17	17	0	0	0	3970511	1444315	4443537	2278769	1080199	1015629	17228178	19894795	10241848				21.9209	20.462	22.0833	21.1198	20.0429	19.9539	24.0383	24.2459	23.288		21.4887	20.3722	23.8574	59.7765
P13051	UNG_HUMAN	UNG	313	34645.7	9.4	HUMAN	Uracil-DNA glycosylase	0	0	0	0	0	1	0	0	0	0	0	0	0	0	0	0	0	77723	0	0	0	0	0	0						16.2461								16.2461			1.25698
P13073	COX41_HUMAN	COX4I1	169	19576.9	9.5	HUMAN	Cytochrome c oxidase subunit 4 isoform 1, mitochondrial	0	0	0	7	7	7	0	0	0	3	3	3	0	0	0	5632394	8415540	9785896	0	0	0	4777901	5271000	4940000				22.4253	23.0046	23.2223				22.1879	22.3296	22.2361		22.8841		22.2512	12.5698
P13164	IFM1_HUMAN	IFITM1	125	13964.6	7.8	HUMAN	Interferon-induced transmembrane protein 1	0	0	0	3	2	2	1	1	0	2	2	2	0	0	0	10268838	1895288	6021000	72980	47999	0	6733301	3474631	8205000				23.2918	20.854	22.5216	16.1552	15.5507		22.6829	21.7284	22.9681		22.2224	15.853	22.4598	0.27933
P13196	HEM1_HUMAN	ALAS1	640	70581.5	8.7	HUMAN	5-aminolevulinate synthase, nonspecific, mitochondrial	0	0	0	2	1	1	0	0	0	0	0	0	0	0	0	392732	71494	19604	0	0	0	0	0	0				18.5832	16.1255	14.2589								16.3225			0.139665
P13224	GP1BB_HUMAN	GP1BB	206	21717.9	9.7	HUMAN	Platelet glycoprotein Ib beta chain	0	0	0	1	0	1	0	0	0	0	0	2	0	0	0	164678	0	124146	0	0	0	0	0	1291100				17.3293		16.9217						20.3002		17.1255		20.3002	0
P13473	LAMP2_HUMAN	LAMP2	410	44961.1	5.4	HUMAN	Lysosome-associated membrane glycoprotein 2	0	0	0	0	1	1	0	0	0	0	0	0	0	0	0	0	314572	333316	0	0	0	0	0	0					18.263	18.3465								18.3048			3.49162
P13489	RINI_HUMAN	RNH1	461	49974	4.7	HUMAN	Ribonuclease inhibitor	0	0	0	11	7	12	9	10	10	15	15	14	0	0	0	11342801	4447841	7072361	1941497	1117612	1045584	11784366	12209357	18413475				23.4353	22.0847	22.7538	20.8887	20.092	19.9959	23.4904	23.5415	24.1343		22.7579	20.3255	23.722	9.77654
P13498	CY24A_HUMAN	CYBA	195	21012.7	9.6	HUMAN	Cytochrome b-245 light chain	0	0	0	2	1	1	0	0	0	2	2	2	0	0	0	424447	2246000	140367	0	0	0	663080	1158575	1575413				18.6952	21.0989	17.0988				19.3388	20.1439	20.5873		18.9643		20.0233	0.418994
P13598	ICAM2_HUMAN	ICAM2	275	30654.6	7.1	HUMAN	Intercellular adhesion molecule 2	0	0	0	0	0	0	0	0	0	1	0	0	0	0	0	0	0	0	0	0	0	9035	0	0										13.1413						13.1413	0
P13639	EF2_HUMAN	EEF2	858	95339	6.4	HUMAN	Elongation factor 2	0	2	4	40	28	41	38	37	37	47	49	46	0	91797	312083	97844708	69205883	124597091	31253217	22046552	17779394	215821645	247788641	321767998		16.4862	18.2516	26.544	26.0444	26.8927	24.8975	24.394	24.0837	27.6853	27.8845	28.2614	17.3689	26.4937	24.4584	27.9437	68.1564
P13645	K1C10_HUMAN	KRT10	584	58827.5	5.1	HUMAN	Keratin, type I cytoskeletal 10	53	43	36	42	32	25	40	38	39	32	32	34	52622112	124471095	31263934	348349733	319109360	73146475	243631262	158219762	226274553	110421573	175592037	231570787	25.6492	26.8912	24.898	28.376	28.2495	26.1243	27.8601	27.2374	27.7535	26.7184	27.3877	27.7869	25.8128	27.5832	27.617	27.2977	86.0335
P13646	K1C13_HUMAN	KRT13	458	49588.6	4.9	HUMAN	Keratin, type I cytoskeletal 13	0	15	0	0	1	0	0	0	0	1	0	0	0	5498302	0	0	229849	0	0	0	0	318746	0	0		22.3906			17.8103					18.282			22.3906	17.8103		18.282	61.5922
P13647	K2C5_HUMAN	KRT5	590	62378.9	7.6	HUMAN	Keratin, type II cytoskeletal 5	41	35	25	17	23	4	23	17	24	9	13	12	17003946	18707388	26347767	20479040	45310601	653062	22145415	12835378	53667795	6225601	9510921	12616620	24.0194	24.1571	24.6512	24.2876	25.4333	19.3169	24.4005	23.6136	25.6776	22.5698	23.1812	23.5888	24.2759	23.0126	24.5639	23.1133	70.9497
P13667	PDIA4_HUMAN	PDIA4	645	72933.1	5	HUMAN	Protein disulfide-isomerase A4	0	0	0	10	11	11	4	3	4	12	8	9	0	0	0	6966192	3230628	4320709	237797	129465	132417	7808389	3219361	6500539				22.7319	21.6234	22.0428	17.8594	16.9822	17.0147	22.8966	21.6183	22.6321		22.1327	17.2854	22.3824	23.4637
P13674	P4HA1_HUMAN	P4HA1	534	61049.8	5.7	HUMAN	Prolyl 4-hydroxylase subunit alpha-1	0	0	0	4	1	1	1	0	0	1	1	1	0	0	0	1013876	81538	297812	17222	0	0	167442	111687	177193				19.9514	16.3152	18.184	14.072			17.3533	16.7691	17.435		18.1502	14.072	17.1858	13.4078
P13682	ZNF35_HUMAN	ZNF35	527	59089.7	8.4	HUMAN	Zinc finger protein 35	0	0	0	0	1	0	0	0	0	0	0	0	0	0	0	0	46953	0	0	0	0	0	0	0					15.5189									15.5189			0
P13693	TCTP_HUMAN	TPT1	172	19595.5	4.8	HUMAN	Translationally-controlled tumor protein	0	0	0	2	1	3	1	1	1	3	3	3	0	0	0	480775	348229	985899	83551	43937	80321	550889	1198177	491412				18.875	18.4097	19.9111	16.3504	15.4231	16.2935	19.0714	20.1924	18.9066		19.0653	16.0223	19.3901	9.07821
P13796	PLSL_HUMAN	LCP1	627	70289	5.3	HUMAN	Plastin-2	0	0	0	24	14	22	16	12	11	23	24	28	0	0	0	13785873	9404111	10378769	2607871	1168649	1017437	14149079	24100591	26427135				23.7167	23.1649	23.3071	21.3144	20.1564	19.9565	23.7542	24.5226	24.6555		23.3962	20.4758	24.3108	23.324
P13797	PLST_HUMAN	PLS3	630	70811.6	5.4	HUMAN	Plastin-3	0	0	0	0	0	0	0	0	1	0	0	0	0	0	0	0	0	0	0	0	3498	0	0	0									11.7723						11.7723		29.0503
P13798	ACPH_HUMAN	APEH	732	81225.3	5.3	HUMAN	Acylamino-acid-releasing enzyme	0	0	1	2	1	6	1	0	1	4	4	4	0	0	119546	423614	233285	1118203	22866	0	5502	1373580	1515279	353602			16.8672	18.6924	17.8317	20.0928	14.4809		12.4257	20.3895	20.5312	18.4318	16.8672	18.8723	13.4533	19.7841	4.88827
P13804	ETFA_HUMAN	ETFA	333	35079.9	8.6	HUMAN	Electron transfer flavoprotein subunit alpha, mitochondrial	0	0	0	7	5	7	5	2	3	5	5	5	0	0	0	1803389	1313507	2531223	276650	141193	135028	651540	1775249	1660625				20.7823	20.325	21.2714	18.0777	17.1073	17.0429	19.3135	20.7596	20.6633		20.7929	17.4093	20.2455	20.6704
P13807	GYS1_HUMAN	GYS1	737	83786.3	5.8	HUMAN	Glycogen [starch] synthase, muscle	0	0	0	0	0	1	0	0	0	1	0	0	0	0	0	0	0	25239	0	0	0	36303	0	0						14.6234				15.1478				14.6234		15.1478	9.9162
P13861	KAP2_HUMAN	PRKAR2A	404	45518.8	5	HUMAN	cAMP-dependent protein kinase type II-alpha regulatory subunit	0	0	0	6	4	5	1	0	0	3	2	3	0	0	0	2261926	451624	994121	70261	0	0	934982	260736	1538321				21.1091	18.7848	19.9231	16.1004			19.8346	17.9922	20.5529		19.939	16.1004	19.4599	19.5531
P13984	T2FB_HUMAN	GTF2F2	249	28380.5	9.2	HUMAN	General transcription factor IIF subunit 2	0	0	0	0	0	1	0	0	0	0	0	2	0	0	0	0	0	57893	0	0	0	0	0	934976						15.8211						19.8346		15.8211		19.8346	17.4581
P13995	MTDC_HUMAN	MTHFD2	350	37895.4	8.9	HUMAN	Bifunctional methylenetetrahydrofolate dehydrogenase/cyclohydrolase, mitochondrial	0	0	0	0	0	1	0	0	0	3	3	3	0	0	0	0	0	101538	0	0	0	2049227	890133	648036						16.6317				20.9666	19.7637	19.3057		16.6317		20.012	9.21788
P14174	MIF_HUMAN	MIF	115	12476.4	7.7	HUMAN	Macrophage migration inhibitory factor	0	0	0	1	0	2	2	1	2	2	3	3	0	0	0	500566	0	1602912	2230161	22707	1336127	1615770	9427809	9432074				18.9332		20.6123	21.0887	14.4708	20.3496	20.6238	23.1685	23.1691		19.7727	18.6364	22.3205	29.4693
P14314	GLU2B_HUMAN	PRKCSH	528	59425.9	4.3	HUMAN	Glucosidase 2 subunit beta	0	0	0	7	9	7	1	1	1	4	4	4	0	0	0	2283639	2532004	1123606	21646	27618	38088	1433986	1653777	3011638				21.1229	21.2718	20.0997	14.4018	14.7533	15.217	20.4516	20.6573	21.5221		20.8315	14.7907	20.877	24.3017
P14317	HCLS1_HUMAN	HCLS1	486	54014.4	4.7	HUMAN	Hematopoietic lineage cell-specific protein	0	0	0	4	3	3	0	0	0	1	0	1	0	0	0	607413	606763	677832	0	0	0	149806	0	1570000				19.2123	19.2108	19.3706				17.1927		20.5823		19.2646		18.8875	0
P14324	FPPS_HUMAN	FDPS	419	48275.9	5.8	HUMAN	Farnesyl pyrophosphate synthase	0	0	0	1	0	3	3	3	2	3	3	3	0	0	0	204019	0	1694011	153527	87467	133419	1234748	1749521	923328				17.6383		20.692	17.2281	16.4165	17.0256	20.2358	20.7385	19.8165		19.1652	16.8901	20.2636	8.37989
P14373	TRI27_HUMAN	TRIM27	513	58490.2	5.8	HUMAN	Zinc finger protein RFP	0	0	0	0	0	0	0	1	0	1	1	0	0	0	0	0	0	0	0	41492	0	111608	54469	0								15.3405		16.7681	15.7331				15.3405	16.2506	1.25698
P14550	AK1A1_HUMAN	AKR1A1	325	36573.4	6.3	HUMAN	Alcohol dehydrogenase [NADP(+)]	0	0	0	2	1	1	2	0	2	2	2	1	0	0	0	677890	21351	167387	106685	0	90774	488277	362877	180133				19.3707	14.382	17.3528	16.703		16.47	18.8973	18.4691	17.4587		17.0352	16.5865	18.2751	6.98324
P14618	KPYM_HUMAN	PKM	531	57937.4	8	HUMAN	Pyruvate kinase PKM	0	1	2	22	13	19	17	16	18	18	22	21	0	60873	137559	32327620	16596528	28123197	7022777	3935651	4675965	37237007	44063307	53914945		15.8935	17.0697	24.9463	23.9844	24.7453	22.7436	21.9082	22.1568	25.1502	25.3931	25.6842	16.4816	24.5586	22.2695	25.4092	74.8603
P14625	ENPL_HUMAN	HSP90B1	803	92469.6	4.8	HUMAN	Endoplasmin	0	0	0	22	20	27	24	17	18	32	28	27	0	0	0	21347622	20028014	23077630	7536669	3749662	4102635	37874657	34984639	44207515				24.3476	24.2555	24.46	22.8455	21.8383	21.9681	25.1747	25.0602	25.3978		24.3544	22.2173	25.2109	64.2458
P14635	CCNB1_HUMAN	CCNB1	433	48337.9	7.1	HUMAN	G2/mitotic-specific cyclin-B1	0	0	0	2	0	1	0	0	0	2	2	1	0	0	0	376599	0	276209	0	0	0	110592	350904	63401				18.5227		18.0754				16.7549	18.4207	15.9522		18.299		17.0426	4.60894
P14678	RSMB_HUMAN	SNRPB	240	24610.3	11.2	HUMAN	Small nuclear ribonucleoprotein-associated proteins B and B'	0	0	0	6	4	4	2	4	3	6	8	6	0	0	0	2310295	979966	1190390	242575	437449	468997	6393510	7985821	9946640				21.1396	19.9024	20.183	17.8881	18.7388	18.8392	22.6082	22.929	23.2458		20.4083	18.4887	22.9277	43.0168
P14735	IDE_HUMAN	IDE	1019	117970	6.2	HUMAN	Insulin-degrading enzyme	0	2	0	5	3	3	3	3	3	2	5	3	0	78106	0	1899015	437903	949474	143610	102118	112921	670309	1277119	227491		16.2531		20.8568	18.7403	19.8568	17.1318	16.6399	16.785	19.3545	20.2845	17.7954	16.2531	19.8179	16.8522	19.1448	6.14525
P14854	CX6B1_HUMAN	COX6B1	86	10192.5	6.5	HUMAN	Cytochrome c oxidase subunit 6B1	0	0	0	3	3	3	0	0	0	1	1	3	0	0	0	543930	1462832	1342662	0	0	0	84166	290065	1572208				19.0531	20.4803	20.3567				16.3609	18.146	20.5844		19.9634		18.3638	6.14525
P14866	HNRPL_HUMAN	HNRNPL	589	64133.3	8.5	HUMAN	Heterogeneous nuclear ribonucleoprotein L	0	0	0	6	4	10	5	6	5	12	7	10	0	0	0	857439	467428	3054330	477324	421723	271255	5319667	3973860	9684527				19.7097	18.8344	21.5424	18.8646	18.6859	18.0493	22.3429	21.9221	23.2073		20.0288	18.5333	22.4908	64.2458
P14868	SYDC_HUMAN	DARS	501	57136.7	6.1	HUMAN	Aspartate--tRNA ligase, cytoplasmic	0	0	0	21	14	22	15	15	17	22	24	24	0	0	0	14203607	7013560	9597122	3753890	2520821	2899599	28067048	24246851	32940422				23.7598	22.7417	23.1942	21.84	21.2655	21.4674	24.7424	24.5313	24.9734		23.2319	21.5243	24.749	37.8492
P14923	PLAK_HUMAN	JUP	745	81745.5	5.8	HUMAN	Junction plakoglobin	9	12	5	5	7	6	18	15	30	2	5	4	3114515	4137518	1333172	1883902	1476839	1115336	2207962	1466807	4593699	238410	1230436	532262	21.5706	21.9803	20.3464	20.8453	20.4941	20.089	21.0743	20.4842	22.1312	17.8631	20.2307	19.0218	21.2991	20.4761	21.2299	19.0385	34.0782
P14927	QCR7_HUMAN	UQCRB	111	13530.6	8.7	HUMAN	Cytochrome b-c1 complex subunit 7	0	0	0	0	0	0	0	0	0	1	1	1	0	0	0	0	0	0	0	0	0	212876	226087	252499										17.6997	17.7865	17.9459				17.8107	0.977654
P15104	GLNA_HUMAN	GLUL	373	42064.8	6.4	HUMAN	Glutamine synthetase	0	0	0	5	4	7	0	2	2	5	6	8	0	0	0	1123894	641780	4518022	0	93436	120384	2255849	2664935	4776766				20.1001	19.2917	22.1073		16.5117	16.8773	21.1052	21.3457	22.1876		20.4997	16.6945	21.5462	8.10056
P15153	RAC2_HUMAN	RAC2	192	21429	7.5	HUMAN	Ras-related C3 botulinum toxin substrate 2	0	0	0	2	3	4	0	0	0	6	2	4	0	0	0	811083	1855528	2164177	0	0	0	3963483	1359066	4552906				19.6295	20.8234	21.0454				21.9183	20.3742	22.1184		20.4994		21.4703	6.00559
P15170	ERF3A_HUMAN	GSPT1	499	55756.4	5.4	HUMAN	Eukaryotic peptide chain release factor GTP-binding subunit ERF3A	0	0	0	4	8	12	6	3	3	9	8	4	0	0	0	5617250	7007848	10576537	439599	99435	198950	6509939	5621932	5424924				22.4214	22.7405	23.3344	18.7458	16.6015	17.602	22.6342	22.4226	22.3712		22.8321	17.6498	22.476	25.1397
P15260	INGR1_HUMAN	IFNGR1	489	54405	4.8	HUMAN	Interferon gamma receptor 1	0	0	0	0	0	1	0	0	0	0	0	0	0	0	0	0	0	70437	0	0	0	0	0	0						16.104								16.104			0
P15311	EZRI_HUMAN	EZR	586	69413.4	5.9	HUMAN	Ezrin	0	0	0	5	5	6	5	7	5	5	8	5	0	0	0	3025807	1996567	2282069	574378	561924	274896	3318017	4454912	1894138				21.5289	20.9291	21.1219	19.1316	19.1	18.0685	21.6619	22.087	20.8531		21.1933	18.7667	21.534	36.8715
P15336	ATF2_HUMAN	ATF2	505	54537.8	7.7	HUMAN	Cyclic AMP-dependent transcription factor ATF-2	0	0	0	1	1	1	0	0	0	0	0	0	0	0	0	131867	12131	86622	0	0	0	0	0	0				17.0087	13.5664	16.4024								15.6592			0.139665
P15374	UCHL3_HUMAN	UCHL3	230	26182.8	4.8	HUMAN	Ubiquitin carboxyl-terminal hydrolase isozyme L3	0	0	0	1	0	1	0	0	0	1	1	2	0	0	0	116429	0	83571	0	0	0	10822	170933	1104028				16.8291		16.3507				13.4017	17.3831	20.0743		16.5899		16.953	3.35196
P15515	HIS1_HUMAN	HTN1	57	6963	9.1	HUMAN	Histatin-1	0	0	0	0	0	0	1	0	0	0	0	0	0	0	0	0	0	0	470617	0	0	0	0	0							18.8442								18.8442		0
P15531	NDKA_HUMAN	NME1	152	17148.9	5.8	HUMAN	Nucleoside diphosphate kinase A	0	0	0	10	4	9	3	3	3	4	4	10	0	0	0	10722968	9169963	12427008	1105859	605105	580029	10388111	12235210	84753554				23.3542	23.1285	23.567	20.0767	19.2068	19.1458	23.3084	23.5445	26.3368		23.3499	19.4764	24.3966	44.6927
P15559	NQO1_HUMAN	NQO1	274	30867.9	8.9	HUMAN	NAD(P)H dehydrogenase [quinone] 1	0	0	0	1	1	0	1	1	0	4	1	3	0	0	0	178761	276353	0	30376	46586	0	559882	371589	2131178				17.4477	18.0762		14.8906	15.5076		19.0948	18.5033	21.0232		17.7619	15.1991	19.5404	0.698324
P15822	ZEP1_HUMAN	HIVEP1	2718	296867	8	HUMAN	Zinc finger protein 40	0	0	0	1	0	0	0	0	0	0	0	0	0	0	0	40393	0	0	0	0	0	0	0	0				15.3018										15.3018			8.93855
P15880	RS2_HUMAN	RPS2	293	31324.7	10.3	HUMAN	40S ribosomal protein S2	0	0	0	13	9	10	12	10	9	14	13	15	0	0	0	10184342	6581528	14284854	6533890	2900999	3299792	76623967	65612561	82502818				23.2798	22.65	23.768	22.6395	21.4681	21.6539	26.1913	25.9675	26.2979		23.2326	21.9205	26.1522	62.4302
P15884	ITF2_HUMAN	TCF4	667	71308.7	6.5	HUMAN	Transcription factor 4	0	0	0	0	0	1	0	0	0	0	0	0	0	0	0	0	0	100540	0	0	0	0	0	0						16.6174								16.6174			1.25698
P15907	SIAT1_HUMAN	ST6GAL1	406	46605	9.1	HUMAN	Beta-galactoside alpha-2,6-sialyltransferase 1	0	0	0	0	0	0	0	0	0	0	0	1	0	0	0	0	0	0	0	0	0	0	0	414239												18.6601				18.6601	0
P15923	TFE2_HUMAN	TCF3	654	67600.9	6	HUMAN	Transcription factor E2-alpha	0	0	0	2	1	2	0	0	0	1	1	0	0	0	0	310672	66802	228634	0	0	0	77302	18221	0				18.245	16.0276	17.8027				16.2382	14.1533			17.3584		15.1958	1.39665
P15924	DESP_HUMAN	DSP	2871	331777	6.4	HUMAN	Desmoplakin	43	34	47	2	14	1	17	19	61	0	1	0	4787302	5831805	10099991	194210	4715276	119354	4898215	3356070	11211230	0	250679	0	22.1908	22.4755	23.2679	17.5673	22.1689	16.8649	22.2238	21.6783	23.4184		17.9355		22.6447	18.867	22.4402	17.9355	45.8101
P15927	RFA2_HUMAN	RPA2	270	29247.1	5.8	HUMAN	Replication protein A 32 kDa subunit	0	0	0	4	6	7	0	1	0	4	6	7	0	0	0	2035812	1912752	2519302	0	7647	0	2149364	1598798	3045198				20.9572	20.8672	21.2646		12.9007		21.0355	20.6086	21.5381		21.0297	12.9007	21.0607	18.8547
P15954	COX7C_HUMAN	COX7C	63	7245.6	10.3	HUMAN	Cytochrome c oxidase subunit 7C, mitochondrial	0	0	0	0	1	1	0	0	0	1	1	1	0	0	0	0	33182	437596	0	0	0	34764	70806	143320					15.0181	18.7392				15.0853	16.1116	17.1289		16.8787		16.1086	1.53631
P15976	GATA1_HUMAN	GATA1	413	42751.8	9	HUMAN	Erythroid transcription factor	0	0	0	5	1	7	0	0	0	6	7	6	0	0	0	2031531	70853	1694653	0	0	0	5311437	2527931	4146132				20.9541	16.1125	20.6926				22.3407	21.2695	21.9833		19.2531		21.8645	0
P16083	NQO2_HUMAN	NQO2	231	25918.8	5.9	HUMAN	Ribosyldihydronicotinamide dehydrogenase [quinone]	0	0	0	1	0	0	0	0	1	1	3	2	0	0	0	102486	0	0	0	0	10261	14508	465026	70072				16.6451					13.3249	13.8246	18.827	16.0966		16.6451	13.3249	16.2494	4.60894
P16150	LEUK_HUMAN	SPN	400	40322.3	5	HUMAN	Leukosialin	0	0	0	6	5	6	0	0	0	4	3	3	0	0	0	4238985	2056089	2651400	0	0	0	2363330	1366520	2434209				22.0153	20.9715	21.3383				21.1724	20.3821	21.215		21.4417		20.9232	0
P16152	CBR1_HUMAN	CBR1	277	30375.2	8.6	HUMAN	Carbonyl reductase [NADPH] 1	0	0	0	1	0	1	0	2	2	3	2	1	0	0	0	100555	0	56122	0	61581	77212	406781	436071	64237				16.6176		15.7763		15.9102	16.2365	18.6339	18.7342	15.9711		16.197	16.0734	17.7797	19.9721
P16157	ANK1_HUMAN	ANK1	1881	206266	5.7	HUMAN	Ankyrin-1	0	0	0	11	5	9	4	8	5	10	10	8	0	0	0	2481316	1126774	1689682	212282	358846	191069	1706769	2147659	2494002				21.2427	20.1038	20.6883	17.6956	18.453	17.5437	20.7028	21.0343	21.25		20.6783	17.8975	20.9957	0.27933
P16219	ACADS_HUMAN	ACADS	412	44297.6	8.1	HUMAN	Short-chain specific acyl-CoA dehydrogenase, mitochondrial	0	0	0	0	0	0	0	0	0	1	0	0	0	0	0	0	0	0	0	0	0	37244	0	0										15.1847						15.1847	0.139665
P16278	BGAL_HUMAN	GLB1	677	76075.5	6.1	HUMAN	Beta-galactosidase	0	0	0	0	0	1	0	0	0	0	0	2	0	0	0	0	0	56147	0	0	0	0	0	248877						15.7769						17.9251		15.7769		17.9251	1.95531
P16298	PP2BB_HUMAN	PPP3CB	524	59024.8	5.6	HUMAN	Serine/threonine-protein phosphatase 2B catalytic subunit beta isoform	0	0	0	0	1	0	0	0	0	0	0	0	0	0	0	0	23895	0	0	0	0	0	0	0					14.5444									14.5444			3.63128
P16333	NCK1_HUMAN	NCK1	377	42864.8	6.1	HUMAN	Cytoplasmic protein NCK1	0	0	0	0	1	1	0	0	0	1	1	3	0	0	0	0	53579	19752	0	0	0	221941	575085	417405					15.7094	14.2697				17.7598	19.1334	18.6711		14.9895		18.5214	8.24022
P16383	GCFC2_HUMAN	GCFC2	781	89385.4	5.7	HUMAN	GC-rich sequence DNA-binding factor 2	0	0	0	2	1	1	0	0	0	0	0	0	0	0	0	266415	14292	53823	0	0	0	0	0	0				18.0233	13.8029	15.7159								15.8474			1.67598
P16401	H15_HUMAN	HIST1H1B	226	22580.3	10.9	HUMAN	Histone H1.5	0	0	0	2	3	4	2	2	3	3	4	3	0	0	0	3292000	2575974	4381977	636058	512870	639676	9581625	7151543	12694000				21.6505	21.2967	22.0632	19.2788	18.9682	19.287	23.1918	22.7698	23.5976		21.6701	19.178	23.1864	33.9385
P16402	H13_HUMAN	HIST1H1D	221	22350.1	11	HUMAN	Histone H1.3	0	0	0	1	1	6	0	0	0	1	1	1	0	0	0	414732	228288	36614992	0	0	0	735742	2412000	1294000				18.6618	17.8005	25.1259				19.4888	21.2018	20.3034		20.5294		20.3313	83.7989
P16403	H12_HUMAN	HIST1H1C	213	21364.9	10.9	HUMAN	Histone H1.2	0	0	0	7	6	1	6	6	5	8	9	8	0	0	0	57596670	21559580	11110000	17230742	14211027	8097858	203248738	146215545	268361318				25.7795	24.3618	23.4054	24.0385	23.7605	22.9491	27.5987	27.1235	27.9996		24.5156	23.5827	27.5739	85.7542
P16435	NCPR_HUMAN	POR	677	76690.4	5.4	HUMAN	NADPH--cytochrome P450 reductase	0	0	0	2	1	6	0	0	1	3	2	3	0	0	0	1331417	313306	2513918	0	0	56821	235596	1120907	1445218				20.3445	18.2572	21.2615			15.7941	17.846	20.0962	20.4629		19.9544	15.7941	19.4683	4.32961
P16615	AT2A2_HUMAN	ATP2A2	1042	114758	5.2	HUMAN	Sarcoplasmic/endoplasmic reticulum calcium ATPase 2	0	0	0	25	23	34	21	21	20	29	33	31	0	0	0	23303145	19476702	22524872	6115410	3639775	2752968	34196956	47214852	55549123				24.474	24.2152	24.425	22.544	21.7954	21.3926	25.0274	25.4927	25.7273		24.3714	21.9107	25.4158	42.1788
P16930	FAAA_HUMAN	FAH	419	46374.8	6.5	HUMAN	Fumarylacetoacetase	0	0	0	5	4	5	3	5	4	6	6	7	0	0	0	2883792	1475964	2770021	646911	568225	317387	2469483	2260383	5902570				21.4595	20.4932	21.4015	19.3032	19.1161	18.2759	21.2358	21.1081	22.4929		21.1181	18.8984	21.6123	1.11732
P16949	STMN1_HUMAN	STMN1	149	17302.7	5.8	HUMAN	Stathmin	0	0	0	8	5	8	2	2	0	7	6	7	0	0	0	26623534	18068000	24784901	245455	132071	0	27700377	21336831	25492958				24.6662	24.1069	24.563	17.9051	17.011		24.7234	24.3468	24.6036		24.4454	17.458	24.5579	38.5475
P16989	YBOX3_HUMAN	YBX3	372	40090.2	9.8	HUMAN	Y-box-binding protein 3	0	0	1	4	3	6	0	0	0	2	3	1	0	0	6076	4873820	1233794	1978413	0	0	0	240798	834009	159577			12.5689	22.2166	20.2347	20.9159				17.8775	19.6697	17.2839	12.5689	21.1224		18.277	50.6983
P17028	ZNF24_HUMAN	ZNF24	368	42155.7	5.8	HUMAN	Zinc finger protein 24	0	0	0	0	0	1	0	0	0	2	2	1	0	0	0	0	0	5332000	0	0	0	93402	365483	20699						22.3462				16.5112	18.4794	14.3373		22.3462		16.4426	3.07263
P17029	ZKSC1_HUMAN	ZKSCAN1	563	63630.6	6.6	HUMAN	Zinc finger protein with KRAB and SCAN domains 1	0	0	0	1	1	0	0	0	0	0	2	0	0	0	0	94393	105539	0	0	0	0	0	489797	0				16.5264	16.6874						18.9018			16.6069		18.9018	0.27933
P17035	ZNF28_HUMAN	ZNF28	718	83659.2	9.2	HUMAN	Zinc finger protein 28	0	0	0	0	0	1	0	0	0	0	0	0	0	0	0	0	0	32136	0	0	0	0	0	0						14.9719								14.9719			4.05028
P17066	HSP76_HUMAN	HSPA6	643	71028.7	5.8	HUMAN	Heat shock 70 kDa protein 6	0	0	0	2	1	1	1	1	1	1	1	1	0	0	0	22562886	22560000	800347	2794000	1567000	429517	2351000	11760000	125000000				24.4274	24.4273	19.6103	21.4139	20.5796	18.7124	21.1648	23.4874	26.8974		22.8217	20.2353	23.8499	95.9497
P17096	HMGA1_HUMAN	HMGA1	107	11676.1	10.3	HUMAN	High mobility group protein HMG-I/HMG-Y	0	0	0	3	2	2	1	1	0	3	2	3	0	0	0	1610726	1830569	1251938	23729	30496	0	4436031	1753444	4384360				20.6193	20.8039	20.2557	14.5344	14.8963		22.0808	20.7418	22.0639		20.5596	14.7153	21.6288	24.3017
P17098	ZNF8_HUMAN	ZNF8	575	64970.9	7	HUMAN	Zinc finger protein 8	0	0	0	1	0	0	0	0	0	0	0	0	0	0	0	152695	0	0	0	0	0	0	0	0				17.2203										17.2203			1.25698
P17174	AATC_HUMAN	GOT1	413	46247.9	6.5	HUMAN	Aspartate aminotransferase, cytoplasmic	0	0	0	6	4	7	11	10	10	6	11	10	0	0	0	2304225	727484	2398304	2002839	1075217	1479475	2172014	6144801	12120723				21.1359	19.4726	21.1936	20.9336	20.0362	20.4967	21.0506	22.5509	23.531		20.6007	20.4888	22.3775	5.44693
P17252	KPCA_HUMAN	PRKCA	672	76750.7	6.6	HUMAN	Protein kinase C alpha type	0	0	1	0	1	1	0	0	0	0	0	0	0	0	70067	0	33106	53182	0	0	0	0	0	0			16.0964		15.0148	15.6987							16.0964	15.3567			1.39665
P17275	JUNB_HUMAN	JUNB	347	35879.6	9.3	HUMAN	Transcription factor jun-B	0	0	0	2	2	2	0	0	0	4	2	3	0	0	0	222922	308405	59170	0	0	0	281541	287984	401028				17.7662	18.2345	15.8526				18.103	18.1356	18.6133		17.2844		18.284	2.51397
P17480	UBF1_HUMAN	UBTF	764	89406.7	5.6	HUMAN	Nucleolar transcription factor 1	0	0	0	1	0	1	0	0	0	0	0	0	0	0	0	96025	0	58240	0	0	0	0	0	0				16.5511		15.8297								16.1904			9.49721
P17482	HXB9_HUMAN	HOXB9	250	28058.8	9	HUMAN	Homeobox protein Hox-B9	0	0	0	1	1	3	0	0	0	1	0	1	0	0	0	242327	38803	402871	0	0	0	125768	0	867046				17.8866	15.2439	18.62				16.9404		19.7257		17.2501		18.3331	4.32961
P17483	HXB4_HUMAN	HOXB4	251	27604.6	9.8	HUMAN	Homeobox protein Hox-B4	0	0	0	1	1	1	0	0	0	1	0	0	0	0	0	167420	166756	170927	0	0	0	430701	0	0				17.3531	17.3474	17.383				18.7163				17.3612		18.7163	0
P17535	JUND_HUMAN	JUND	347	35174.2	6.9	HUMAN	Transcription factor jun-D	0	0	0	2	1	3	0	0	0	2	1	4	0	0	0	330544	192616	759850	0	0	0	398839	259415	1287663				18.3345	17.5554	19.5354				18.6054	17.9849	20.2963		18.4751		18.9622	1.25698
P17542	TAL1_HUMAN	TAL1	331	34270.8	7.8	HUMAN	T-cell acute lymphocytic leukemia protein 1	0	0	0	2	1	3	0	0	0	0	0	1	0	0	0	496627	39904	812828	0	0	0	0	0	61178				18.9218	15.2842	19.6326						15.9007		17.9462		15.9007	0.139665
P17544	ATF7_HUMAN	ATF7	494	52967.8	8.9	HUMAN	Cyclic AMP-dependent transcription factor ATF-7	0	0	0	2	1	2	0	0	0	2	1	2	0	0	0	844943	151245	214165	0	0	0	261199	69318	962209				19.6885	17.2065	17.7084				17.9948	16.0809	19.876		18.2011		17.9839	0.27933
P17655	CAN2_HUMAN	CAPN2	700	79996	4.9	HUMAN	Calpain-2 catalytic subunit	0	0	0	3	4	4	5	5	6	10	10	8	0	0	0	769425	742051	529373	289606	193294	228291	1622939	2241550	1825881				19.5534	19.5012	19.0139	18.1437	17.5604	17.8005	20.6302	21.0961	20.8002		19.3562	17.8349	20.8421	2.93296
P17676	CEBPB_HUMAN	CEBPB	345	36106.1	8.6	HUMAN	CCAAT/enhancer-binding protein beta	0	0	0	2	3	2	0	0	0	2	2	2	0	0	0	221738	249141	147560	0	0	0	481704	416115	507455				17.7585	17.9266	17.1709				18.8778	18.6666	18.9529		17.6187		18.8324	1.67598
P17706	PTN2_HUMAN	PTPN2	415	48473.7	8.5	HUMAN	Tyrosine-protein phosphatase non-receptor type 2	0	0	0	0	0	0	0	0	0	0	1	0	0	0	0	0	0	0	0	0	0	0	255480	0											17.9629					17.9629	0.139665
P17707	DCAM_HUMAN	AMD1	334	38340	5.7	HUMAN	S-adenosylmethionine decarboxylase proenzyme	0	0	0	0	0	2	0	0	0	0	0	0	0	0	0	0	0	46275	0	0	0	0	0	0						15.4979								15.4979			6.84358
P17812	PYRG1_HUMAN	CTPS1	591	66690.9	6	HUMAN	CTP synthase 1	0	0	0	11	6	10	11	11	10	11	12	14	0	0	0	5602608	2187075	3884992	1653510	1018047	884389	6318939	8093680	85448230				22.4177	21.0606	21.8895	20.6571	19.9574	19.7543	22.5913	22.9484	26.3485		21.7892	20.1229	23.9627	43.5754
P17844	DDX5_HUMAN	DDX5	614	69148.7	9.1	HUMAN	Probable ATP-dependent RNA helicase DDX5	0	0	0	7	2	17	18	15	12	18	21	21	0	0	0	2590739	1480552	8057002	4787818	3078394	1672130	21570035	26823398	36056965				21.3049	20.4977	22.9418	22.1909	21.5537	20.6733	24.3625	24.677	25.1038		21.5815	21.4726	24.7144	73.743
P17858	PFKAL_HUMAN	PFKL	780	85019.2	7.3	HUMAN	ATP-dependent 6-phosphofructokinase, liver type	0	0	0	5	2	4	8	7	8	14	18	16	0	0	0	4725589	514084	1053956	762019	476043	435011	7636598	12293631	10881363				22.1721	18.9716	20.0074	19.5395	18.8607	18.7307	22.8645	23.5514	23.3754		20.3837	19.0436	23.2638	24.8603
P17861	XBP1_HUMAN	XBP1	261	28695.1	9.7	HUMAN	X-box-binding protein 1	0	0	0	2	0	1	0	0	0	1	1	0	0	0	0	313412	0	84402	0	0	0	93693	121104	0				18.2577		16.365				16.5157	16.8859			17.3113		16.7008	0
P17900	SAP3_HUMAN	GM2A	193	20838.6	5.2	HUMAN	Ganglioside GM2 activator	0	0	1	0	0	0	0	0	0	0	0	0	0	0	240183	0	0	0	0	0	0	0	0	0			17.8738										17.8738				0.977654
P17980	PRS6A_HUMAN	PSMC3	439	49204	5.1	HUMAN	26S proteasome regulatory subunit 6A	0	0	0	8	3	3	2	5	3	10	7	8	0	0	0	6275232	870100	1386563	145768	199263	223080	4119042	5587916	5688744				22.5812	19.7308	20.4031	17.1533	17.6043	17.7672	21.9739	22.4139	22.4397		20.905	17.5083	22.2758	31.4246
P17987	TCPA_HUMAN	TCP1	556	60344.1	5.8	HUMAN	T-complex protein 1 subunit alpha	0	0	0	29	18	29	25	24	23	29	30	28	0	0	0	27638617	22879380	29347044	10943033	7309653	5485983	64315178	72813681	97576805				24.7202	24.4475	24.8067	23.3835	22.8014	22.3873	25.9387	26.1177	26.54		24.6581	22.8574	26.1988	60.3352
P18031	PTN1_HUMAN	PTPN1	435	49967.3	5.9	HUMAN	Tyrosine-protein phosphatase non-receptor type 1	0	0	0	6	4	7	0	0	0	2	4	4	0	0	0	871411	367367	1038916	0	0	0	796412	2033790	1439876				19.733	18.4869	19.9866				19.6032	20.9557	20.4575		19.4022		20.3388	17.3184
P18074	ERCC2_HUMAN	ERCC2	760	86910	6.7	HUMAN	TFIIH basal transcription factor complex helicase XPD subunit	0	0	0	1	0	0	0	0	0	2	3	0	0	0	0	102225	0	0	0	0	0	94667	558079	0				16.6414						16.5306	19.0901			16.6414		17.8103	0.139665
P18077	RL35A_HUMAN	RPL35A	110	12537.8	11.1	HUMAN	60S ribosomal protein L35a	0	0	0	2	3	4	3	3	3	4	5	6	0	0	0	1830952	2549101	5668239	2444813	2235731	1531610	13589712	25774722	45847339				20.8042	21.2816	22.4345	21.2213	21.0923	20.5466	23.696	24.6195	25.4503		21.5067	20.9534	24.5886	30.7263
P18085	ARF4_HUMAN	ARF4	180	20511	6.6	HUMAN	ADP-ribosylation factor 4	0	0	0	3	2	2	3	4	2	5	5	4	0	0	0	2496428	1029778	1390387	458401	309434	212578	2938693	4897683	5946668				21.2514	19.9739	20.4071	18.8063	18.2393	17.6976	21.4867	22.2237	22.5037		20.5441	18.2477	22.0714	27.7933
P18124	RL7_HUMAN	RPL7	248	29226	10.7	HUMAN	60S ribosomal protein L7	0	0	0	2	3	3	9	9	10	11	12	11	0	0	0	3485000	1581528	1804449	6677435	4595874	4125846	47925133	44435198	70688042				21.7327	20.5929	20.7831	22.6709	22.1319	21.9763	25.5143	25.4052	26.075		21.0362	22.2597	25.6648	46.7877
P18146	EGR1_HUMAN	EGR1	543	57507.3	8.5	HUMAN	Early growth response protein 1	0	0	0	2	1	2	0	0	0	1	1	2	0	0	0	3437913	234761	1148999	0	0	0	302000	277800	2781662				21.7131	17.8408	20.1319				18.2042	18.0837	21.4075		19.8953		19.2318	0
P18206	VINC_HUMAN	VCL	1134	123800	5.5	HUMAN	Vinculin	1	4	3	44	30	43	27	24	25	32	32	28	126885	276150	104957	36987087	21587408	31086564	6874989	3640697	3485137	40320029	38155685	56662032	16.9532	18.0751	16.6794	25.1405	24.3637	24.8898	22.7129	21.7958	21.7328	25.265	25.1854	25.7559	17.2359	24.798	22.0805	25.4021	21.7877
P18583	SON_HUMAN	SON	2426	263832	5.5	HUMAN	Protein SON	0	0	0	14	6	9	0	0	0	7	8	7	0	0	0	9333606	8582208	4845212	0	0	0	4166425	4279336	5709323				23.154	23.0329	22.2081				21.9904	22.029	22.4449		22.7983		22.1547	30.5866
P18615	NELFE_HUMAN	NELFE	380	43240.1	9.4	HUMAN	Negative elongation factor E	0	0	0	3	3	4	1	0	0	2	4	3	0	0	0	639352	358423	717630	12142	0	0	1115455	1233994	1869752				19.2863	18.4513	19.4529	13.5677			20.0892	20.2349	20.8344		19.0635	13.5677	20.3862	21.2291
P18621	RL17_HUMAN	RPL17	184	21397.2	10.2	HUMAN	60S ribosomal protein L17	0	0	0	6	3	4	4	4	4	6	5	5	0	0	0	9356727	3566165	7158630	5077531	3192425	2778029	44196258	36037561	68617136				23.1576	21.7659	22.7713	22.2757	21.6062	21.4056	25.3974	25.103	26.0321		22.5649	21.7625	25.5108	59.2179
P18669	PGAM1_HUMAN	PGAM1	254	28804.2	6.7	HUMAN	Phosphoglycerate mutase 1	0	0	0	3	2	6	6	4	8	7	10	9	0	0	0	561052	590251	2026229	933443	487578	1312913	6576116	11458153	9821039				19.0978	19.171	20.9504	19.8322	18.8953	20.3243	22.6488	23.4499	23.2274		19.7397	19.6839	23.1087	33.3799
P18754	RCC1_HUMAN	RCC1	421	44969.4	7.2	HUMAN	Regulator of chromosome condensation	0	0	0	7	5	9	5	3	2	10	9	8	0	0	0	3431420	3125099	4315579	356173	113089	48907	6062130	4788761	4391653				21.7104	21.5755	22.0411	18.4422	16.7871	15.5778	22.5314	22.1912	22.0663		21.7757	16.9357	22.263	19.9721
P18850	ATF6A_HUMAN	ATF6	670	74585.3	8.4	HUMAN	Cyclic AMP-dependent transcription factor ATF-6 alpha	0	0	0	1	2	2	0	0	0	1	1	1	0	0	0	242360	149467	81004	0	0	0	544799	282881	425390				17.8868	17.1895	16.3057				19.0554	18.1098	18.6984		17.1273		18.6212	0
P18858	DNLI1_HUMAN	LIG1	919	101737	5.5	HUMAN	DNA ligase 1	0	0	0	8	6	4	0	0	0	5	4	9	0	0	0	3010976	811759	1325463	0	0	0	2662017	1035653	7355103				21.5218	19.6307	20.3381				21.3441	19.9821	22.8103		20.4969		21.3788	5.72626
P18859	ATP5J_HUMAN	ATP5J	108	12587.6	9.5	HUMAN	ATP synthase-coupling factor 6, mitochondrial	0	0	0	1	2	2	0	0	0	1	1	1	0	0	0	90332	92602	70627	0	0	0	335845	177485	303831				16.4629	16.4988	16.1079				18.3574	17.4373	18.2129		16.3565		18.0026	10.3352
P18887	XRCC1_HUMAN	XRCC1	633	69477.1	6	HUMAN	DNA repair protein XRCC1	0	0	0	0	1	1	0	0	0	1	0	1	0	0	0	0	16382	38338	0	0	0	191984	0	360903					13.9998	15.2265				17.5506		18.4613		14.6132		18.0059	8.51955
P19012	K1C15_HUMAN	KRT15	456	49212.1	4.7	HUMAN	Keratin, type I cytoskeletal 15	0	0	0	0	0	0	1	0	10	0	0	0	0	0	0	0	0	0	79238	0	1030109	0	0	0							16.2739		19.9744						18.1241		63.1285
P19013	K2C4_HUMAN	KRT4	534	57285.7	6.3	HUMAN	Keratin, type II cytoskeletal 4	0	10	0	0	0	0	0	0	1	0	0	0	0	3622712	0	0	0	0	0	0	289214	0	0	0		21.7886							18.1418				21.7886		18.1418		54.6089
P19174	PLCG1_HUMAN	PLCG1	1290	148533	5.7	HUMAN	1-phosphatidylinositol 4,5-bisphosphate phosphodiesterase gamma-1	0	0	0	2	0	0	0	0	0	0	0	0	0	0	0	2052858	0	0	0	0	0	0	0	0				20.9692										20.9692			2.09497
P19256	LFA3_HUMAN	CD58	250	28147.7	6.3	HUMAN	Lymphocyte function-associated antigen 3	0	0	0	0	0	1	0	0	0	0	0	0	0	0	0	0	0	162352	0	0	0	0	0	0						17.3088								17.3088			0.139665
P19338	NUCL_HUMAN	NCL	710	76615	4.6	HUMAN	Nucleolin	0	0	0	21	14	24	11	13	11	17	15	15	0	0	0	28217355	13753334	26935033	4845068	3323745	2878347	36376709	42537775	50608386				24.7501	23.7133	24.683	22.2081	21.6644	21.4568	25.1165	25.3422	25.5929		24.3821	21.7764	25.3505	73.6034
P19367	HXK1_HUMAN	HK1	917	102487	6.4	HUMAN	Hexokinase-1	0	0	0	13	6	8	6	4	10	6	7	10	0	0	0	5260126	1521378	2965949	523955	220151	911780	2012759	5610283	13699023				22.3267	20.5369	21.5001	18.9991	17.7481	19.7983	20.9407	22.4196	23.7076		21.4546	18.8485	22.356	14.3855
P19387	RPB3_HUMAN	POLR2C	275	31441.5	4.8	HUMAN	DNA-directed RNA polymerase II subunit RPB3	0	0	0	0	0	0	0	0	0	0	2	0	0	0	0	0	0	0	0	0	0	0	103178	0											16.6548					16.6548	10.1955
P19388	RPAB1_HUMAN	POLR2E	210	24551.4	5.7	HUMAN	DNA-directed RNA polymerases I, II, and III subunit RPABC1	0	0	0	3	4	2	0	0	0	1	0	0	0	0	0	527513	719168	281367	0	0	0	15294	0	0				19.0088	19.456	18.1021				13.9007				18.8556		13.9007	19.9721
P19404	NDUV2_HUMAN	NDUFV2	249	27391.8	8.2	HUMAN	NADH dehydrogenase [ubiquinone] flavoprotein 2, mitochondrial	0	0	0	2	1	1	0	0	1	5	5	4	0	0	0	381355	118347	135606	0	0	51666	892441	1719059	696784				18.5408	16.8527	17.0491			15.6569	19.7674	20.7132	19.4104		17.4808	15.6569	19.9636	1.81564
P19474	RO52_HUMAN	TRIM21	475	54170.2	6	HUMAN	E3 ubiquitin-protein ligase TRIM21	0	0	0	1	0	1	0	0	0	0	0	0	0	0	0	297251	0	149050	0	0	0	0	0	0				18.1813		17.1854								17.6834			34.6369
P19525	E2AK2_HUMAN	EIF2AK2	551	62094.8	8.6	HUMAN	Interferon-induced, double-stranded RNA-activated protein kinase	0	0	0	0	1	0	0	0	0	0	1	1	0	0	0	0	10922	0	0	0	0	0	127298	497644					13.4149						16.9579	18.9248		13.4149		17.9413	10.6145
P19544	WT1_HUMAN	WT1	449	49188.7	9.2	HUMAN	Wilms tumor protein	0	0	0	1	0	0	0	0	0	0	0	1	0	0	0	36222	0	0	0	0	0	0	0	86066				15.1446								16.3932		15.1446		16.3932	0.139665
P19623	SPEE_HUMAN	SRM	302	33825	5.3	HUMAN	Spermidine synthase	0	0	0	6	5	6	5	5	4	10	9	9	0	0	0	1664286	964108	2708068	773663	455795	357841	2731246	5933383	4684018				20.6665	19.8788	21.3688	19.5613	18.798	18.449	21.3811	22.5004	22.1593		20.638	18.9361	22.0136	11.8715
P19784	CSK22_HUMAN	CSNK2A2	350	41213.6	8.6	HUMAN	Casein kinase II subunit alpha'	0	0	0	0	0	0	1	0	0	0	0	2	0	0	0	0	0	0	58684	0	0	0	0	907369							15.8407					19.7913			15.8407	19.7913	10.3352
P19971	TYPH_HUMAN	TYMP	482	49955.9	5.4	HUMAN	Thymidine phosphorylase	0	0	0	0	0	0	0	0	3	0	0	0	0	0	0	0	0	0	0	0	64159	0	0	0									15.9694						15.9694		0.418994
P20020	AT2B1_HUMAN	ATP2B1	1258	138756	5.7	HUMAN	Plasma membrane calcium-transporting ATPase 1	0	0	0	5	1	4	4	4	0	4	2	2	0	0	0	5749497	146068	419569	102881	59727825	0	973461	395181	796683				22.455	17.1563	18.6785	16.6506	25.8319		19.8928	18.5922	19.6036		19.4299	21.2413	19.3629	9.21788
P20042	IF2B_HUMAN	EIF2S2	333	38388.7	5.6	HUMAN	Eukaryotic translation initiation factor 2 subunit 2	0	0	0	11	9	14	1	1	1	10	10	10	0	0	0	9693230	9762464	7913907	76333	51950	42757	7373950	8911549	12372262				23.2085	23.2188	22.916	16.22	15.6648	15.3839	22.814	23.0872	23.5606		23.1144	15.7562	23.154	24.581
P20073	ANXA7_HUMAN	ANXA7	488	52739.7	5.5	HUMAN	Annexin A7	0	0	0	5	4	7	5	3	1	5	4	6	0	0	0	1970778	1897487	2471835	403500	141449	44623	1177049	3086449	3272221				20.9103	20.8557	21.2372	18.6222	17.1099	15.4455	20.1667	21.5575	21.6418		21.001	17.0592	21.122	7.40223
P20248	CCNA2_HUMAN	CCNA2	432	48551.2	6.1	HUMAN	Cyclin-A2	0	0	0	0	0	2	0	1	0	1	1	1	0	0	0	0	0	477054	0	21984	0	17026	197983	39370						18.8638		14.4242		14.0555	17.595	15.2648		18.8638	14.4242	15.6384	0.27933
P20290	BTF3_HUMAN	BTF3	206	22168.1	9.4	HUMAN	Transcription factor BTF3	0	0	0	3	0	1	2	2	1	5	4	5	0	0	0	369613	0	774557	50618	31111	25508	4193378	3790007	3318678				18.4957		19.563	15.6274	14.9251	14.6387	21.9997	21.8538	21.6622		19.0293	15.0637	21.8385	16.3408
P20333	TNR1B_HUMAN	TNFRSF1B	461	48291.8	5.9	HUMAN	Tumor necrosis factor receptor superfamily member 1B	0	0	0	0	0	2	0	0	0	0	0	0	0	0	0	0	0	191718	0	0	0	0	0	0						17.5486								17.5486			0
P20337	RAB3B_HUMAN	RAB3B	219	24758.1	4.8	HUMAN	Ras-related protein Rab-3B	0	0	0	0	0	0	0	0	0	0	0	1	0	0	0	0	0	0	0	0	0	0	0	2536000												21.2741				21.2741	18.2961
P20338	RAB4A_HUMAN	RAB4A	218	24389.9	5.8	HUMAN	Ras-related protein Rab-4A	0	0	0	0	0	1	0	0	0	0	0	0	0	0	0	0	0	124157	0	0	0	0	0	0						16.9218								16.9218			18.1564
P20339	RAB5A_HUMAN	RAB5A	215	23658.9	8.3	HUMAN	Ras-related protein Rab-5A	0	0	0	0	0	0	0	0	0	1	1	0	0	0	0	0	0	0	0	0	0	853580	576535	0										19.7032	19.137					19.4201	15.0838
P20340	RAB6A_HUMAN	RAB6A	208	23593	5.4	HUMAN	Ras-related protein Rab-6A	0	0	0	2	0	2	0	0	0	1	3	0	0	0	0	2406123	0	1173807	0	0	0	571853	8803120	0				21.1983		20.1628				19.1253	23.0696			20.6805		21.0974	19.9721
P20585	MSH3_HUMAN	MSH3	1137	127413	8.2	HUMAN	DNA mismatch repair protein Msh3	0	0	0	0	0	0	0	1	0	0	0	2	0	0	0	0	0	0	0	62399	0	0	0	400072								15.9292				18.6099			15.9292	18.6099	7.40223
P20618	PSB1_HUMAN	PSMB1	241	26489.6	8.3	HUMAN	Proteasome subunit beta type-1	0	0	1	5	2	5	3	3	2	6	8	10	0	0	25933	2405991	1282736	2021860	329510	310660	180188	3962141	4656751	10723138			14.6625	21.1982	20.2908	20.9473	18.33	18.245	17.4591	21.9178	22.1509	23.3542	14.6625	20.8121	18.0114	22.4743	25.9777
P20645	MPRD_HUMAN	M6PR	277	30993.6	5.6	HUMAN	Cation-dependent mannose-6-phosphate receptor	0	0	0	0	1	1	0	0	0	0	2	1	0	0	0	0	31080	243724	0	0	0	0	199712	211227					14.9237	17.8949					17.6076	17.6884		16.4093		17.648	0.558659
P20674	COX5A_HUMAN	COX5A	150	16762.3	6.3	HUMAN	Cytochrome c oxidase subunit 5A, mitochondrial	0	0	0	3	2	2	0	0	0	4	4	4	0	0	0	3803349	931132	2313646	0	0	0	5017843	5570690	6277912				21.8588	19.8286	21.1417				22.2586	22.4094	22.5819		20.9431		22.4166	11.7318
P20700	LMNB1_HUMAN	LMNB1	586	66408.9	5.1	HUMAN	Lamin-B1	0	0	0	7	9	9	0	0	0	4	3	6	0	0	0	2736149	2934898	2625767	0	0	0	1159772	552146	7650009				21.3837	21.4849	21.3243				20.1454	19.0747	22.867		21.3976		20.6957	39.6648
P20810	ICAL_HUMAN	CAST	708	76573.4	5	HUMAN	Calpastatin	0	0	0	10	9	11	0	0	0	8	7	10	0	0	0	5823142	1647262	2577526	0	0	0	1977990	1271429	3436157				22.4734	20.6516	21.2976				20.9156	20.278	21.7124		21.4742		20.9687	14.1061
P20839	IMDH1_HUMAN	IMPDH1	514	55406.3	6.4	HUMAN	Inosine-5'-monophosphate dehydrogenase 1	0	0	0	2	1	2	0	0	0	1	0	0	0	0	0	406796	338284	461934	0	0	0	262879	0	0				18.6339	18.3679	18.8173				18.004				18.6064		18.004	4.46927
P20930	FILA_HUMAN	FLG	4061	435172	9.2	HUMAN	Filaggrin	4	3	7	2	3	2	1	1	1	0	0	0	167457	710421	344354	158958	462500	168313	82302	40229	92372	0	0	0	17.3534	19.4383	18.3935	17.2783	18.8191	17.3608	16.3286	15.2959	16.4952				18.3951	17.8194	16.0399		7.5419
P20962	PTMS_HUMAN	PTMS	102	11530	4.1	HUMAN	Parathymosin	0	0	1	2	1	1	0	0	0	0	1	0	0	0	296216	2761189	666413	1367000	0	0	0	0	138297	0			18.1763	21.3969	19.3461	20.3826					17.0774		18.1763	20.3752		17.0774	8.37989
P21127	CD11B_HUMAN	CDK11B	795	92707.8	5.4	HUMAN	Cyclin-dependent kinase 11B	0	0	0	0	0	2	3	3	0	2	4	4	0	0	0	0	0	177190	271542	159524	0	925960	1316288	1579149						17.4349	18.0508	17.2834		19.8206	20.328	20.5907		17.4349	17.6671	20.2464	15.3631
P21281	VATB2_HUMAN	ATP6V1B2	511	56501.2	5.6	HUMAN	V-type proton ATPase subunit B, brain isoform	0	0	0	2	3	3	4	4	5	5	8	7	0	0	0	901341	1150504	825740	198489	126502	148217	1189432	2475304	2387795				19.7817	20.1338	19.6553	17.5987	16.9488	17.1774	20.1818	21.2392	21.1872		19.857	17.2416	20.8694	12.5698
P21283	VATC1_HUMAN	ATP6V1C1	382	43942	7	HUMAN	V-type proton ATPase subunit C 1	0	0	0	0	0	0	2	1	1	3	4	2	0	0	0	0	0	0	41910	5913	8007	90071	248372	170390							15.355	12.5297	12.967	16.4588	17.9221	17.3785			13.6172	17.2531	0.977654
P21291	CSRP1_HUMAN	CSRP1	193	20567.6	8.9	HUMAN	Cysteine and glycine-rich protein 1	0	0	0	1	0	2	0	0	0	0	0	1	0	0	0	27527	0	135300	0	0	0	0	0	132833				14.7486		17.0458						17.0193		15.8972		17.0193	6.42458
P21333	FLNA_HUMAN	FLNA	2647	280741	5.7	HUMAN	Filamin-A	0	0	0	64	48	66	80	75	71	98	93	91	0	0	0	62380165	38860669	47437513	35431182	20197039	17047842	167643796	148466263	205450747				25.8946	25.2118	25.4995	25.0785	24.2676	24.0231	27.3208	27.1456	27.6142		25.5353	24.4564	27.3602	70.9497
P21359	NF1_HUMAN	NF1	2839	319375	7.1	HUMAN	Neurofibromin	0	0	0	0	0	0	2	3	3	2	3	2	0	0	0	0	0	0	99894	114226	229783	180132	354291	324433							16.6081	16.8015	17.8099	17.4587	18.4346	18.3076			17.0732	18.0669	5.72626
P21399	ACOC_HUMAN	ACO1	889	98399.7	6.2	HUMAN	Cytoplasmic aconitate hydratase	0	0	0	0	0	0	1	1	2	2	3	2	0	0	0	0	0	0	30598	14665	28274	55257	388607	149105							14.9011	13.8401	14.7872	15.7539	18.568	17.186			14.5095	17.1693	1.81564
P21675	TAF1_HUMAN	TAF1	1872	212679	5	HUMAN	Transcription initiation factor TFIID subunit 1	0	0	0	0	0	1	0	0	0	0	1	0	0	0	0	0	0	54969	0	0	0	0	59785	0						15.7463					15.8675			15.7463		15.8675	12.8492
P21741	MK_HUMAN	MDK	143	15585.4	9.8	HUMAN	Midkine	0	0	0	0	0	0	0	0	0	0	1	1	0	0	0	0	0	0	0	0	0	0	19904	298067											14.2808	18.1853				16.233	0.977654
P21796	VDAC1_HUMAN	VDAC1	283	30772.8	8.6	HUMAN	Voltage-dependent anion-selective channel protein 1	0	0	0	8	5	11	7	7	8	11	13	8	0	0	0	3068065	1850992	3457958	2222232	1049178	1712064	12018809	14657983	14967966				21.5489	20.8199	21.7215	21.0836	20.0008	20.7073	23.5188	23.8052	23.8354		21.3634	20.5972	23.7198	29.7486
P21912	SDHB_HUMAN	SDHB	280	31630	9	HUMAN	Succinate dehydrogenase [ubiquinone] iron-sulfur subunit, mitochondrial	0	0	0	3	1	5	1	1	1	4	4	4	0	0	0	1051733	271588	805740	240839	113042	128671	2118909	2833528	2560146				20.0043	18.0511	19.62	17.8777	16.7865	16.9733	21.0149	21.4342	21.2878		19.2251	17.2125	21.2456	12.1508
P21964	COMT_HUMAN	COMT	271	30037.3	5.3	HUMAN	Catechol O-methyltransferase	0	0	0	4	2	3	3	2	5	6	7	6	0	0	0	2800071	263674	1513303	178142	182548	366712	2992275	4834072	3206822				21.417	18.0084	20.5293	17.4427	17.4779	18.4843	21.5128	22.2048	21.6127		19.9849	17.8016	21.7768	4.46927
P21980	TGM2_HUMAN	TGM2	687	77329.5	5.1	HUMAN	Protein-glutamine gamma-glutamyltransferase 2	0	0	0	9	5	8	9	5	5	6	7	7	0	0	0	11220049	1360158	2907045	499587	292391	281424	1050146	2170078	3895400				23.4196	20.3753	21.4711	18.9304	18.1575	18.1024	20.0022	21.0493	21.8933		21.7553	18.3968	20.9816	1.39665
P22059	OSBP1_HUMAN	OSBP	807	89421.3	6.9	HUMAN	Oxysterol-binding protein 1	0	0	0	6	6	6	3	3	1	6	9	6	0	0	0	1545155	1001196	1284239	415372	216142	148946	3666807	4291314	3669982				20.5593	19.9333	20.2925	18.664	17.7216	17.1844	21.8061	22.033	21.8073		20.2617	17.8567	21.8821	1.81564
P22061	PIMT_HUMAN	PCMT1	227	24636.6	6.7	HUMAN	Protein-L-isoaspartate(D-aspartate) O-methyltransferase	0	0	0	7	3	3	2	1	0	5	7	5	0	0	0	5127542	1160431	720670	464477	76620	0	3211038	4644278	10135537				22.2898	20.1462	19.459	18.8252	16.2254		21.6146	22.147	23.2729		20.6317	17.5253	22.3449	41.7598
P22087	FBRL_HUMAN	FBL	321	33784.5	10.2	HUMAN	rRNA 2'-O-methyltransferase fibrillarin	0	0	0	1	0	1	0	1	0	3	1	3	0	0	0	1239000	0	179168	0	21797	0	4097295	85363	5778063				20.2407		17.451		14.4118		21.9662	16.3813	22.4622		18.8458	14.4118	20.2699	54.0503
P22102	PUR2_HUMAN	GART	1010	107768	6.3	HUMAN	Trifunctional purine biosynthetic protein adenosine-3	0	0	0	32	16	27	32	30	29	39	38	35	0	0	0	29604112	14249322	24439379	11119755	6273003	5396024	53275865	67380452	67783716				24.8193	23.7644	24.5427	23.4066	22.5807	22.3635	25.667	26.0058	26.0144		24.3755	22.7836	25.8957	46.9274
P22234	PUR6_HUMAN	PAICS	425	47079.7	6.9	HUMAN	Multifunctional protein ADE2	0	0	0	21	12	17	18	18	15	20	23	23	0	0	0	30691688	18089273	18573890	7892828	5933152	3611273	27317716	48201754	50658374				24.8713	24.1086	24.1468	22.9121	22.5004	21.7841	24.7033	25.5226	25.5943		24.3756	22.3989	25.2734	44.9721
P22307	NLTP_HUMAN	SCP2	547	58994.2	6.4	HUMAN	Non-specific lipid-transfer protein	0	0	0	3	2	2	0	0	1	2	3	5	0	0	0	771447	582024	302306	0	0	38830	1570065	1315571	4289617				19.5572	19.1507	18.2057			15.2449	20.5824	20.3273	22.0324		18.9712	15.2449	20.9807	6.28492
P22314	UBA1_HUMAN	UBA1	1058	117850	5.5	HUMAN	Ubiquitin-like modifier-activating enzyme 1	0	0	0	22	16	17	15	15	14	26	26	27	0	0	0	11314639	10457472	15023103	3560902	1898662	1778104	20927863	27487522	28806036				23.4317	23.318	23.8407	21.7638	20.8566	20.7619	24.3189	24.7123	24.7799		23.5301	21.1274	24.6037	42.0391
P22392	NDKB_HUMAN	NME2	152	17298.2	8.5	HUMAN	Nucleoside diphosphate kinase B	0	0	0	1	0	3	7	5	6	9	9	4	0	0	0	156680	0	1536219	5039263	2182362	2293045	60114378	47819866	8731183				17.2575		20.551	22.2648	21.0575	21.1288	25.8412	25.5111	23.0577		18.9042	21.4837	24.8034	45.2514
P22528	SPR1B_HUMAN	SPRR1B	89	9887.7	8.8	HUMAN	Cornifin-B	0	3	3	0	1	0	1	0	1	0	0	0	0	138567	139835	0	47351	0	19067	0	76063	0	0	0		17.0802	17.0934		15.5311		14.2188		16.2149				17.0868	15.5311	15.2168		2.65363
P22531	SPR2E_HUMAN	SPRR2E	72	7855.5	8.7	HUMAN	Small proline-rich protein 2E	0	1	0	1	4	2	3	3	5	0	1	1	0	133459	0	150974	1315033	454046	264905	243025	1630734	0	53402	236436		17.026		17.2039	20.3267	18.7925	18.0151	17.8907	20.6371		15.7046	17.8511	17.026	18.7744	18.8477	16.7778	3.91061
P22532	SPR2D_HUMAN	SPRR2D	72	7905.5	8.8	HUMAN	Small proline-rich protein 2D	2	0	5	0	0	0	0	0	1	0	0	0	235735	0	306556	0	0	0	0	0	240125	0	0	0	17.8468		18.2258						17.8734				18.0363		17.8734		3.77095
P22570	ADRO_HUMAN	FDXR	491	53837.2	8.7	HUMAN	NADPH:adrenodoxin oxidoreductase, mitochondrial	0	0	0	1	1	3	1	0	0	1	2	1	0	0	0	533771	57509	484135	54894	0	0	453420	421743	1086000				19.0259	15.8115	18.885	15.7444			18.7905	18.686	20.0506		17.9075	15.7444	19.1757	3.07263
P22626	ROA2_HUMAN	HNRNPA2B1	353	37430	9	HUMAN	Heterogeneous nuclear ribonucleoproteins A2/B1	0	0	0	16	12	17	6	6	8	12	9	10	0	0	0	41230421	8717705	25648607	1270634	820008	924303	36465986	45392520	45835024				25.2972	23.0555	24.6124	20.2771	19.6453	19.818	25.12	25.436	25.4499		24.3217	19.9135	25.3353	74.8603
P22670	RFX1_HUMAN	RFX1	979	104759	5.9	HUMAN	MHC class II regulatory factor RFX1	0	0	0	2	1	1	0	0	0	1	0	0	0	0	0	120126	25013	39451	0	0	0	101610	0	0				16.8742	14.6104	15.2678				16.6327				15.5841		16.6327	10.8939
P22681	CBL_HUMAN	CBL	906	99633.7	6.1	HUMAN	E3 ubiquitin-protein ligase CBL	0	0	0	0	1	2	0	0	0	0	0	1	0	0	0	0	287559	34582	0	0	0	0	0	328493					18.1335	15.0777						18.3255		16.6056		18.3255	2.51397
P22695	QCR2_HUMAN	UQCRC2	453	48443.4	8.7	HUMAN	Cytochrome b-c1 complex subunit 2, mitochondrial	0	0	0	7	5	7	6	11	9	11	10	11	0	0	0	3680679	2257303	3342172	1017899	1338187	1108226	20017731	16565770	21090199				21.8115	21.1062	21.6724	19.9572	20.3518	20.0798	24.2548	23.9817	24.3301		21.53	20.1296	24.1888	26.5363
P22735	TGM1_HUMAN	TGM1	817	89787.5	5.7	HUMAN	Protein-glutamine gamma-glutamyltransferase K	2	0	2	0	0	0	0	0	1	0	0	0	52981	0	97289	0	0	0	0	0	28500	0	0	0	15.6932		16.57						14.7987				16.1316		14.7987		4.88827
P22830	HEMH_HUMAN	FECH	423	47862.6	9	HUMAN	Ferrochelatase, mitochondrial	0	0	0	1	1	2	1	0	0	3	5	0	0	0	0	540960	110507	296501	33198	0	0	2101493	2405507	0				19.0452	16.7538	18.1777	15.0188			21.003	21.1979			17.9922	15.0188	21.1004	2.09497
P23193	TCEA1_HUMAN	TCEA1	301	33970	8.6	HUMAN	Transcription elongation factor A protein 1	0	0	0	11	8	11	0	1	0	7	7	8	0	0	0	3173961	3026295	4293140	0	5358	0	3949201	4797167	7323413				21.5979	21.5291	22.0336		12.3875		21.9131	22.1938	22.8041		21.7202	12.3875	22.3037	6.56425
P23246	SFPQ_HUMAN	SFPQ	707	76150	9.5	HUMAN	Splicing factor, proline- and glutamine-rich	0	0	0	8	5	9	4	5	3	12	10	9	0	0	0	3932342	4652104	6948788	486982	488739	198846	9108693	10777979	17554780				21.907	22.1495	22.7283	18.8935	18.8987	17.6013	23.1188	23.3616	24.0654		22.2616	18.4645	23.5153	67.5978
P23258	TBG1_HUMAN	TUBG1	451	51170.4	5.7	HUMAN	Tubulin gamma-1 chain	0	0	0	0	1	1	3	1	0	8	8	8	0	0	0	0	27729	55571	119079	103605	0	1385854	1943398	1809796					14.7591	15.762	16.8616	16.6607		20.4023	20.8901	20.7874		15.2606	16.7611	20.6933	19.6927
P23276	KELL_HUMAN	KEL	732	82824.6	8.1	HUMAN	Kell blood group glycoprotein	0	0	0	0	1	0	0	0	0	0	0	0	0	0	0	0	20991	0	0	0	0	0	0	0					14.3575									14.3575			0
P23280	CAH6_HUMAN	CA6	308	35367.1	6.5	HUMAN	Carbonic anhydrase 6	0	0	0	0	0	0	4	0	0	0	0	0	0	0	0	0	0	0	813457	0	0	0	0	0							19.6337								19.6337		0.139665
P23284	PPIB_HUMAN	PPIB	216	23742.7	9.4	HUMAN	Peptidyl-prolyl cis-trans isomerase B	0	0	0	5	6	7	7	8	7	11	11	12	0	0	0	5749236	3087637	5143925	3425826	2188510	1652605	11876704	17598810	27363458				22.4549	21.5581	22.2944	21.708	21.0615	20.6563	23.5016	24.069	24.7057		22.1025	21.1419	24.0921	31.8436
P23368	MAOM_HUMAN	ME2	584	65444.2	7.5	HUMAN	NAD-dependent malic enzyme, mitochondrial	0	0	0	0	0	0	0	0	1	1	1	1	0	0	0	0	0	0	0	0	28162	36789	556294	48060									14.7815	15.167	19.0855	15.5525			14.7815	16.6017	4.7486
P23381	SYWC_HUMAN	WARS	471	53165.9	5.8	HUMAN	Tryptophan--tRNA ligase, cytoplasmic	0	0	0	9	9	11	5	6	5	10	14	12	0	0	0	3807672	5314932	3374825	950091	476264	576410	3616500	12341208	9340044				21.8605	22.3416	21.6864	19.8577	18.8614	19.1367	21.7862	23.557	23.155		21.9628	19.2853	22.8327	34.9162
P23396	RS3_HUMAN	RPS3	243	26688.6	9.7	HUMAN	40S ribosomal protein S3	0	1	0	15	11	15	11	10	12	18	17	17	0	7518	0	27218753	16914099	31385787	9094498	5344123	5095017	77436903	67068096	92139902		12.8761		24.6981	24.0117	24.9036	23.1166	22.3495	22.2807	26.2065	25.9991	26.4573	12.8761	24.5378	22.5822	26.221	68.5754
P23434	GCSH_HUMAN	GCSH	173	18884.7	4.9	HUMAN	Glycine cleavage system H protein, mitochondrial	0	0	0	0	0	0	0	0	0	1	0	0	0	0	0	0	0	0	0	0	0	35758	0	0										15.126						15.126	1.25698
P23490	LORI_HUMAN	LOR	312	25760.9	8.5	HUMAN	Loricrin	0	1	3	0	0	0	2	2	2	0	0	0	0	234058	1668767	0	0	0	426813	234660	290717	0	0	0		17.8365	20.6704				18.7032	17.8402	18.1493				19.2534		18.2309		0.698324
P23497	SP100_HUMAN	SP100	879	100418	8.5	HUMAN	Nuclear autoantigen Sp-100	0	0	0	0	0	2	0	0	0	0	0	1	0	0	0	0	0	111250	0	0	0	0	0	156965						16.7634						17.2601		16.7634		17.2601	7.5419
P23526	SAHH_HUMAN	AHCY	432	47716.5	5.9	HUMAN	Adenosylhomocysteinase	0	0	0	14	7	16	11	9	10	14	16	14	0	0	0	15201411	3732453	12712643	5078648	2640039	2404071	30697496	27239480	39434823				23.8577	21.8317	23.5998	22.276	21.3321	21.197	24.8716	24.6992	25.233		23.0964	21.6017	24.9346	32.4022
P23528	COF1_HUMAN	CFL1	166	18502.7	8.2	HUMAN	Cofilin-1	0	0	2	6	7	9	9	8	9	12	11	11	0	0	191967	10158249	7988827	10997211	5034538	3948951	3365739	32343859	41022567	42898736			17.5505	23.2761	22.9296	23.3906	22.2634	21.913	21.6825	24.947	25.2899	25.3544	17.5505	23.1988	21.953	25.1971	69.2737
P23588	IF4B_HUMAN	EIF4B	611	69151.7	5.5	HUMAN	Eukaryotic translation initiation factor 4B	0	0	0	8	8	11	0	0	0	11	9	11	0	0	0	1736265	4673448	5636034	0	0	0	6020335	4357761	6994649				20.7276	22.1561	22.4262				22.5214	22.0552	22.7378		21.77		22.4381	48.0447
P23634	AT2B4_HUMAN	ATP2B4	1241	137921	6.2	HUMAN	Plasma membrane calcium-transporting ATPase 4	0	0	0	2	4	1	1	0	3	1	6	4	0	0	0	420873	1104826	98616	15082	0	43225878	92386	1095339	760247				18.683	20.0754	16.5895	13.8805		25.3654	16.4954	20.0629	19.5361		18.4493	19.623	18.6981	8.10056
P23769	GATA2_HUMAN	GATA2	480	50500.3	9.4	HUMAN	Endothelial transcription factor GATA-2	0	0	0	1	2	1	0	0	0	1	1	1	0	0	0	679307	381774	389793	0	0	0	498869	204520	680002				19.3737	18.5424	18.5723				18.9283	17.6419	19.3752		18.8295		18.6485	0
P23786	CPT2_HUMAN	CPT2	658	73777.7	8.4	HUMAN	Carnitine O-palmitoyltransferase 2, mitochondrial	0	0	0	0	2	0	0	0	0	0	1	1	0	0	0	0	426700	0	0	0	0	0	143914	179387					18.7029						17.1348	17.4527		18.7029		17.2938	1.39665
P23919	KTHY_HUMAN	DTYMK	212	23819.5	8.4	HUMAN	Thymidylate kinase	0	0	0	0	0	0	0	0	0	0	0	2	0	0	0	0	0	0	0	0	0	0	0	652505												19.3156				19.3156	2.09497
P23921	RIR1_HUMAN	RRM1	792	90071	6.8	HUMAN	Ribonucleoside-diphosphate reductase large subunit	0	0	0	6	5	6	7	8	5	12	13	18	0	0	0	2376127	1754708	2275713	1699647	1146521	375623	6548717	3748943	15216270				21.1802	20.7428	21.1179	20.6968	20.1288	18.5189	22.6428	21.8381	23.8591		21.0136	19.7815	22.78	15.0838
P24390	ERD21_HUMAN	KDELR1	212	24542.3	8.8	HUMAN	ER lumen protein-retaining receptor 1	0	0	0	0	0	0	1	1	1	2	1	2	0	0	0	0	0	0	19476	6169	9956	88609	109615	719232							14.2494	12.5908	13.2814	16.4352	16.7421	19.4561			13.3739	17.5444	4.32961
P24468	COT2_HUMAN	NR2F2	414	45571.6	8.7	HUMAN	COUP transcription factor 2	0	0	0	1	0	0	1	1	1	2	3	1	0	0	0	165559	0	0	20421	6598	8515	201585	346258	213267				17.337			14.3178	12.6878	13.0558	17.621	18.4015	17.7023		17.337	13.3538	17.9083	0.558659
P24534	EF1B_HUMAN	EEF1B2	225	24763.9	4.5	HUMAN	Elongation factor 1-beta	0	0	0	9	6	6	5	4	5	11	10	7	0	0	0	8645905	8250674	9711188	1891092	826248	956682	17244215	25620265	16857899				23.0436	22.9761	23.2112	20.8508	19.6562	19.8677	24.0396	24.6108	24.0069		23.077	20.1249	24.2191	52.933
P24539	AT5F1_HUMAN	ATP5F1	256	28908.9	9.4	HUMAN	ATP synthase F(0) complex subunit B1, mitochondrial	0	0	0	3	4	4	4	4	2	8	7	8	0	0	0	1875758	2504198	1700664	630938	266183	322651	7153577	6444518	11209532				20.839	21.2559	20.6977	19.2671	18.0221	18.2996	22.7702	22.6196	23.4182		20.9309	18.5296	22.936	16.0615
P24666	PPAC_HUMAN	ACP1	158	18042.7	6.3	HUMAN	Low molecular weight phosphotyrosine protein phosphatase	0	0	0	4	2	5	3	2	3	5	5	5	0	0	0	3684406	867561	1449429	390046	126450	133943	5024107	3352998	6321019				21.813	19.7266	20.4671	18.5733	16.9482	17.0313	22.2604	21.677	22.5917		20.6689	17.5176	22.1764	13.2682
P24752	THIL_HUMAN	ACAT1	427	45200	9	HUMAN	Acetyl-CoA acetyltransferase, mitochondrial	0	0	0	8	10	10	7	9	8	15	13	14	0	0	0	8256937	5541346	7143225	1918838	1448008	888668	19281460	21018939	29255805				22.9772	22.4018	22.7681	20.8718	20.4656	19.7613	24.2007	24.3252	24.8022		22.7157	20.3662	24.4427	22.486
P24928	RPB1_HUMAN	POLR2A	1970	217178	7	HUMAN	DNA-directed RNA polymerase II subunit RPB1	0	0	0	9	4	10	2	4	1	9	5	5	0	0	0	2264948	370044	1564224	72486	106534	18981	1985276	1139309	661425				21.111	18.4973	20.577	16.1454	16.701	14.2123	20.9209	20.1197	19.3352		20.0618	15.6862	20.1253	24.4413
P24941	CDK2_HUMAN	CDK2	298	33929.8	8.8	HUMAN	Cyclin-dependent kinase 2	0	0	0	3	3	2	1	3	2	5	6	6	0	0	0	1200660	545186	576493	108836	127731	101395	2693410	2729778	3677138				20.1954	19.0564	19.1369	16.7318	16.9627	16.6296	21.361	21.3804	21.8102		19.4629	16.7747	21.5172	32.6816
P25205	MCM3_HUMAN	MCM3	808	90981.6	5.5	HUMAN	DNA replication licensing factor MCM3	0	0	0	14	14	18	14	16	12	14	16	21	0	0	0	6071424	4509184	4813940	1773773	2430615	1025921	7008973	8805544	12178863				22.5336	22.1044	22.1988	20.7584	21.2129	19.9685	22.7408	23.07	23.5379		22.2789	20.6466	23.1162	44.9721
P25311	ZA2G_HUMAN	AZGP1	298	34259	5.7	HUMAN	Zinc-alpha-2-glycoprotein	11	5	4	0	2	2	1	0	2	0	0	0	1182975	1039835	964292	0	637703	252739	42993	0	90185	0	0	0	20.174	19.9879	19.8791		19.2825	17.9473	15.3918		16.4606				20.0137	18.6149	15.9262		8.10056
P25325	THTM_HUMAN	MPST	297	33178.7	6.1	HUMAN	3-mercaptopyruvate sulfurtransferase	0	0	0	1	0	0	1	0	1	2	2	3	0	0	0	191136	0	0	24243	0	11934	228118	313347	2145482				17.5442			14.5653		13.5428	17.7994	18.2574	21.0329		17.5442	14.054	19.0299	4.7486
P25398	RS12_HUMAN	RPS12	132	14515.1	6.8	HUMAN	40S ribosomal protein S12	0	0	0	7	4	6	4	6	7	8	7	7	0	0	0	5508133	2622660	5009227	866380	677379	1003775	14174324	15222153	15931983				22.3931	21.3226	22.2562	19.7246	19.3696	19.937	23.7568	23.8597	23.9254		21.9906	19.6771	23.8473	53.352
P25440	BRD2_HUMAN	BRD2	801	88061.5	9.1	HUMAN	Bromodomain-containing protein 2	0	0	0	0	0	0	0	0	0	1	0	2	0	0	0	0	0	0	0	0	0	130481	0	374333										16.9935		18.514				17.7537	11.7318
P25490	TYY1_HUMAN	YY1	414	44712.9	5.8	HUMAN	Transcriptional repressor protein YY1	0	0	0	2	1	2	3	2	2	3	2	4	0	0	0	422789	140919	316805	171501	49828	36484	688120	568518	3548307				18.6896	17.1045	18.2732	17.3879	15.6047	15.155	19.3923	19.1168	21.7587		18.0224	16.0492	20.0893	10.6145
P25685	DNJB1_HUMAN	DNAJB1	340	38044.4	8.7	HUMAN	DnaJ homolog subfamily B member 1	0	0	0	7	3	5	4	4	3	2	3	4	0	0	0	1525154	884723	1254423	357032	240760	134529	2017544	1866307	3049381				20.5405	19.7549	20.2586	18.4457	17.8772	17.0376	20.9442	20.8318	21.5401		20.1847	17.7868	21.1053	19.9721
P25705	ATPA_HUMAN	ATP5A1	553	59751.1	9.2	HUMAN	ATP synthase subunit alpha, mitochondrial	0	1	1	15	12	13	18	17	16	19	20	17	0	4977	9230	14482003	12977977	14989758	11445914	6568406	7491524	52682683	58164375	63546962		12.2811	13.1721	23.7878	23.6296	23.8375	23.4483	22.6471	22.8368	25.6508	25.7936	25.9213	12.7266	23.7516	22.9774	25.7886	69.2737
P25786	PSA1_HUMAN	PSMA1	263	29555.9	6.1	HUMAN	Proteasome subunit alpha type-1	0	0	1	5	8	6	5	2	5	8	6	6	0	0	66367	3973963	1930939	3135065	611457	304264	601135	9391555	5004522	9506929			16.0182	21.9221	20.8809	21.5801	19.2219	18.215	19.1973	23.1629	22.2548	23.1805	16.0182	21.461	18.8781	22.8661	25.1397
P25787	PSA2_HUMAN	PSMA2	234	25898.8	6.9	HUMAN	Proteasome subunit alpha type-2	0	0	0	2	1	1	3	2	3	5	5	4	0	0	0	669618	276723	201068	368825	175348	281553	1007162	3044097	976658				19.353	18.0781	17.6173	18.4926	17.4199	18.103	19.9419	21.5376	19.8975		18.3495	18.0052	20.459	26.9553
P25788	PSA3_HUMAN	PSMA3	255	28433.5	5.2	HUMAN	Proteasome subunit alpha type-3	0	2	0	6	5	6	1	1	1	2	5	6	0	59427	0	3915097	2367390	1071381	73426	53576	76694	2057442	2685962	24366171		15.8588		21.9006	21.1749	20.031	16.164	15.7093	16.2268	20.9724	21.357	24.5384	15.8588	21.0355	16.0334	22.2893	24.162
P25789	PSA4_HUMAN	PSMA4	261	29484.1	7.6	HUMAN	Proteasome subunit alpha type-4	1	0	0	6	6	5	4	5	6	6	7	9	12366	0	0	3466369	2155620	1414456	990151	766041	10131172	2532928	7092353	12393868	13.5941			21.725	21.0397	20.4318	19.9173	19.5471	23.2723	21.2724	22.7578	23.5631	13.5941	21.0655	20.9122	22.5311	26.257
P25791	RBTN2_HUMAN	LMO2	158	18358.5	6.8	HUMAN	Rhombotin-2	0	0	0	0	0	0	0	0	0	0	0	1	0	0	0	0	0	0	0	0	0	0	0	20514												14.3243				14.3243	0
P25815	S100P_HUMAN	S100P	95	10400	4.8	HUMAN	Protein S100-P	0	1	0	0	1	0	0	0	0	0	0	0	0	3008	0	0	59223	0	0	0	0	0	0	0		11.5546			15.8539								11.5546	15.8539			0.977654
P26038	MOES_HUMAN	MSN	577	67820.6	6.1	HUMAN	Moesin	0	0	0	21	16	28	20	19	16	22	26	24	0	0	0	22267165	13439131	21143081	9987782	6662243	5029250	35427822	73647351	64161464				24.4084	23.6799	24.3337	23.2517	22.6676	22.2619	25.0784	26.1341	25.9352		24.1407	22.7271	25.7159	32.1229
P26196	DDX6_HUMAN	DDX6	483	54417.3	8.8	HUMAN	Probable ATP-dependent RNA helicase DDX6	0	0	0	7	4	7	3	5	4	13	11	7	0	0	0	1550757	1223146	1966421	287194	276440	246047	5203424	5463455	4926262				20.5645	20.2222	20.9071	18.1317	18.0766	17.9086	22.311	22.3814	22.2321		20.5646	18.0389	22.3082	42.3184
P26232	CTNA2_HUMAN	CTNNA2	953	105314	5.5	HUMAN	Catenin alpha-2	0	0	0	0	0	0	0	0	0	0	1	1	0	0	0	0	0	0	0	0	0	0	228903	24718											17.8044	14.5933				16.1988	4.32961
P26358	DNMT1_HUMAN	DNMT1	1616	183167	8	HUMAN	DNA (cytosine-5)-methyltransferase 1	0	0	0	3	2	7	6	4	5	9	13	12	0	0	0	1050525	144923	996117	369071	202399	146853	1639708	3637302	5299485				20.0027	17.1449	19.926	18.4935	17.6268	17.164	20.645	21.7944	22.3374		19.0245	17.7615	21.5923	25.838
P26368	U2AF2_HUMAN	U2AF2	475	53501.5	9.2	HUMAN	Splicing factor U2AF 65 kDa subunit	0	0	0	3	2	3	5	6	7	7	6	7	0	0	0	707665	345115	784540	1135087	627658	790028	1697717	4998864	2613321				19.4327	18.3967	19.5815	20.1144	19.2596	19.5915	20.6952	22.2532	21.3175		19.137	19.6552	21.4219	32.2626
P26373	RL13_HUMAN	RPL13	211	24261.7	11.7	HUMAN	60S ribosomal protein L13	0	0	0	6	5	8	4	3	3	7	6	8	0	0	0	12021662	5817785	9346007	4451472	2096341	1527793	40181136	43754312	73605860				23.5191	22.472	23.1559	22.0859	20.9994	20.543	25.26	25.3829	26.1333		23.049	21.2094	25.5921	66.2011
P26583	HMGB2_HUMAN	HMGB2	209	24034	7.6	HUMAN	High mobility group protein B2	0	0	0	4	4	6	3	2	2	5	3	5	0	0	0	3702921	3293075	2523499	505753	150482	229123	8268022	7101698	12984152				21.8202	21.651	21.267	18.9481	17.1992	17.8058	22.9791	22.7597	23.6302		21.5794	17.9844	23.123	22.486
P26599	PTBP1_HUMAN	PTBP1	531	57221.8	9.2	HUMAN	Polypyrimidine tract-binding protein 1	0	0	0	9	4	8	14	9	10	16	15	15	0	0	0	5890315	2566790	4926197	2517405	1127965	1182433	14094926	24964390	26017442				22.4899	21.2915	22.232	21.2635	20.1053	20.1733	23.7487	24.5734	24.633		22.0045	20.514	24.3183	61.1732
P26639	SYTC_HUMAN	TARS	723	83435.8	6.2	HUMAN	Threonine--tRNA ligase, cytoplasmic	0	0	0	24	12	25	14	14	13	15	18	19	0	0	0	12959728	8524069	18768910	2858719	1716022	1458702	9572005	17294417	30677695				23.6275	23.0231	24.1618	21.4469	20.7106	20.4763	23.1904	24.0438	24.8707		23.6042	20.8779	24.035	23.324
P26640	SYVC_HUMAN	VARS	1264	140477	7.5	HUMAN	Valine--tRNA ligase	0	0	0	27	19	29	25	24	24	32	35	32	0	0	0	23709179	11423077	24610683	5504043	4063306	2630738	47700085	44063362	53857761				24.4989	23.4454	24.5528	22.3921	21.9542	21.327	25.5075	25.3931	25.6827		24.1657	21.8911	25.5277	37.0112
P26641	EF1G_HUMAN	EEF1G	437	50119.2	6.3	HUMAN	Elongation factor 1-gamma	0	0	0	19	18	22	19	18	17	27	25	24	0	0	0	46044152	49524738	31983103	23548767	16572621	12783604	97136638	113412148	159794859				25.4565	25.5616	24.9308	24.4891	23.9823	23.6078	26.5335	26.757	27.2516		25.3163	24.0264	26.8474	64.3855
P26885	FKBP2_HUMAN	FKBP2	142	15649.4	9.2	HUMAN	Peptidyl-prolyl cis-trans isomerase FKBP2	0	0	0	0	0	0	0	0	1	1	1	1	0	0	0	0	0	0	0	0	25032	151106	209252	148447									14.6115	17.2052	17.6749	17.1796			14.6115	17.3532	0.977654
P27105	STOM_HUMAN	STOM	288	31731.1	7.7	HUMAN	Erythrocyte band 7 integral membrane protein	0	0	0	2	2	3	1	1	1	4	1	1	0	0	0	206770	229452	518723	12344	10971	7590	2776945	376641	379552				17.6577	17.8078	18.9846	13.5915	13.4214	12.8899	21.4051	18.5228	18.5339		18.15	13.3009	19.4873	1.39665
P27348	1433T_HUMAN	YWHAQ	245	27764.5	4.7	HUMAN	14-3-3 protein theta	0	0	0	10	11	9	5	5	5	5	6	6	0	0	0	11063135	34972821	23055619	1408369	821903	1119849	7497290	8279160	10789882				23.3993	25.0597	24.4586	20.4256	19.6486	20.0949	22.8379	22.9811	23.3632		24.3059	20.0564	23.0607	57.2626
P27361	MK03_HUMAN	MAPK3	379	43136	6.3	HUMAN	Mitogen-activated protein kinase 3	0	0	0	0	0	1	0	0	0	0	0	0	0	0	0	0	0	57943	0	0	0	0	0	0						15.8223								15.8223			2.7933
P27448	MARK3_HUMAN	MARK3	753	84489.3	9.6	HUMAN	MAP/microtubule affinity-regulating kinase 3	0	0	0	0	1	0	0	0	0	0	2	1	0	0	0	0	29419	0	0	0	0	0	85668	62449					14.8445						16.3865	15.9304		14.8445		16.1584	5.44693
P27482	CALL3_HUMAN	CALML3	149	16890.9	4.3	HUMAN	Calmodulin-like protein 3	2	4	6	0	0	0	2	0	12	0	0	0	44360	404956	1098110	0	0	0	118424	0	5800097	0	0	0	15.437	18.6274	20.0666				16.8536		22.4676				18.0437		19.6606		11.3128
P27635	RL10_HUMAN	RPL10	214	24604.1	10.1	HUMAN	60S ribosomal protein L10	0	0	0	10	5	8	10	9	9	11	9	9	0	0	0	14052804	10772746	15839349	2689865	2395107	2392286	30880937	31379150	49066787				23.7444	23.3609	23.917	21.3591	21.1917	21.19	24.8802	24.9033	25.5482		23.6741	21.2469	25.1106	51.5363
P27694	RFA1_HUMAN	RPA1	616	68138.8	6.9	HUMAN	Replication protein A 70 kDa DNA-binding subunit	0	0	0	2	0	5	0	2	0	2	2	2	0	0	0	365149	0	1635828	0	53636	0	353822	459801	467772				18.4781		20.6416		15.7109		18.4327	18.8107	18.8354		19.5599	15.7109	18.6929	33.7989
P27695	APEX1_HUMAN	APEX1	318	35554.8	8.3	HUMAN	DNA-(apurinic or apyrimidinic site) lyase	0	0	0	5	3	5	4	4	4	9	9	6	0	0	0	3156566	1460175	2305243	429005	259025	233839	6666727	7440508	8031265				21.5899	20.4777	21.1365	18.7106	17.9827	17.8352	22.6685	22.827	22.9372		21.068	18.1762	22.8109	15.2235
P27707	DCK_HUMAN	DCK	260	30518.8	5.1	HUMAN	Deoxycytidine kinase	0	0	0	0	1	2	0	0	0	0	0	0	0	0	0	0	13893	201333	0	0	0	0	0	0					13.7621	17.6192								15.6906			0.27933
P27708	PYR1_HUMAN	CAD	2225	242986	6	HUMAN	CAD protein	0	0	0	16	7	12	47	46	42	49	52	48	0	0	0	3804098	1306821	2603591	12898094	8594202	7343056	35240405	43049262	46902219				21.8591	20.3176	21.3121	23.6207	23.0349	22.8079	25.0707	25.3595	25.4832		21.1629	23.1545	25.3045	54.0503
P27797	CALR_HUMAN	CALR	417	48141.9	4.3	HUMAN	Calreticulin	0	0	0	13	5	9	8	4	7	15	14	12	0	0	0	4812800	4213462	9811510	1098808	267706	917005	51839472	10899871	20682232				22.1984	22.0066	23.226	20.0675	18.0303	19.8066	25.6275	23.3778	24.3019		22.477	19.3015	24.4357	28.6313
P27816	MAP4_HUMAN	MAP4	1152	121006	5.3	HUMAN	Microtubule-associated protein 4	0	0	0	31	23	20	9	8	8	19	21	18	0	0	0	15655972	11266590	10205916	1203901	562721	608652	14973486	13020143	15821153				23.9002	23.4255	23.2829	20.1993	19.1021	19.2153	23.8359	23.6342	23.9154		23.5362	19.5055	23.7952	43.5754
P27824	CALX_HUMAN	CANX	592	67568.9	4.5	HUMAN	Calnexin	0	0	0	10	9	18	10	8	11	16	14	16	0	0	0	6766238	4807660	14591354	1875248	1145805	1805462	18434231	27122867	37233092				22.6899	22.1969	23.7986	20.8386	20.1279	20.7839	24.1359	24.693	25.1501		22.8951	20.5835	24.6597	43.2961
P28066	PSA5_HUMAN	PSMA5	241	26411.3	4.7	HUMAN	Proteasome subunit alpha type-5	0	0	0	8	5	6	1	1	3	9	8	8	0	0	0	7245752	2259320	4601290	137045	72642	322674	13055449	12688669	18007025				22.7887	21.1075	22.1336	17.0643	16.1485	18.2997	23.6381	23.597	24.1021		22.0099	17.1708	23.7791	26.1173
P28070	PSB4_HUMAN	PSMB4	264	29204.5	5.7	HUMAN	Proteasome subunit beta type-4	0	0	0	6	6	6	2	4	5	6	6	6	0	0	0	4975385	1766302	2242974	383518	377495	458486	2014844	4219186	6602545				22.2464	20.7523	21.097	18.5489	18.5261	18.8065	20.9422	22.0085	22.6546		21.3652	18.6272	21.8685	20.8101
P28072	PSB6_HUMAN	PSMB6	239	25358	4.8	HUMAN	Proteasome subunit beta type-6	0	0	1	3	3	4	0	1	1	3	4	3	0	0	35490	3604835	3139031	3383081	0	38083	94789	3109594	3964259	9286000			15.1151	21.7815	21.5819	21.6899		15.2169	16.5324	21.5683	21.9186	23.1466	15.1151	21.6844	15.8746	22.2112	26.3966
P28074	PSB5_HUMAN	PSMB5	263	28480.5	6.4	HUMAN	Proteasome subunit beta type-5	0	0	0	7	3	5	2	5	4	7	9	8	0	0	0	2629894	1201572	3287170	224061	290964	241110	15190490	12374190	21367262				21.3266	20.1965	21.6484	17.7735	18.1505	17.8793	23.8567	23.5608	24.3489		21.0572	17.9344	23.9221	28.0726
P28288	ABCD3_HUMAN	ABCD3	659	75476.6	9.4	HUMAN	ATP-binding cassette sub-family D member 3	0	0	0	1	1	1	3	3	4	5	7	7	0	0	0	230018	262894	134199	118902	32009	129479	1299509	2047164	1975056				17.8114	18.0041	17.034	16.8594	14.9662	16.9824	20.3095	20.9652	20.9135		17.6165	16.2693	20.7294	20.6704
P28289	TMOD1_HUMAN	TMOD1	359	40569.5	5	HUMAN	Tropomodulin-1	0	0	0	3	0	2	0	0	0	1	0	1	0	0	0	489700	0	219567	0	0	0	118395	0	118029				18.9015		17.7443				16.8532		16.8488		18.3229		16.851	4.32961
P28325	CYTD_HUMAN	CST5	142	16080.6	6.7	HUMAN	Cystatin-D	0	0	0	0	0	0	1	0	0	0	0	0	0	0	0	0	0	0	170533	0	0	0	0	0							17.3797								17.3797		0
P28331	NDUS1_HUMAN	NDUFS1	727	79468.3	5.9	HUMAN	NADH-ubiquinone oxidoreductase 75 kDa subunit, mitochondrial	0	0	0	2	1	3	1	0	2	1	1	2	0	0	0	867978	53074	346377	11824	0	30076	56277	109443	468424				19.7273	15.6957	18.402	13.5294		14.8763	15.7803	16.7398	18.8375		17.9417	14.2029	17.1192	7.5419
P28340	DPOD1_HUMAN	POLD1	1107	123632	6.6	HUMAN	DNA polymerase delta catalytic subunit	0	0	0	6	2	3	6	9	7	18	16	16	0	0	0	856735	282010	262248	371652	338556	267213	6709645	9335236	5265807				19.7085	18.1054	18.0006	18.5036	18.369	18.0276	22.6778	23.1543	22.3282		18.6048	18.3001	22.7201	17.5978
P28482	MK01_HUMAN	MAPK1	360	41390.1	6.5	HUMAN	Mitogen-activated protein kinase 1	0	0	0	6	8	9	6	5	3	12	13	10	0	0	0	17255600	7249708	6167361	958191	529104	245800	11722086	9764921	12428881				24.0406	22.7895	22.5562	19.87	19.0132	17.9071	23.4827	23.2192	23.5672		23.1288	18.9301	23.423	6.56425
P28702	RXRB_HUMAN	RXRB	533	56922.4	8.5	HUMAN	Retinoic acid receptor RXR-beta	0	0	0	0	0	1	0	0	0	0	0	0	0	0	0	0	0	13617	0	0	0	0	0	0						13.7331								13.7331			0.558659
P28715	ERCC5_HUMAN	ERCC5	1186	133110	5.1	HUMAN	DNA repair protein complementing XP-G cells	0	0	0	0	2	1	0	0	0	0	0	0	0	0	0	0	42692	119405	0	0	0	0	0	0					15.3817	16.8655								16.1236			4.7486
P28799	GRN_HUMAN	GRN	593	63545.3	6.4	HUMAN	Granulins	0	0	1	2	3	4	0	0	0	0	0	0	0	0	7947	273248	334831	421703	0	0	0	0	0	0			12.9562	18.0599	18.3531	18.6859							12.9562	18.3663			2.23464
P28838	AMPL_HUMAN	LAP3	519	56166.8	8	HUMAN	Cytosol aminopeptidase	0	0	0	14	9	9	9	6	7	8	10	9	0	0	0	4815004	1987399	2211166	990317	385917	435247	5999880	6292729	9035428				22.1991	20.9225	21.0764	19.9175	18.5579	18.7315	22.5165	22.5853	23.1072		21.3993	19.069	22.7363	8.37989
P28908	TNR8_HUMAN	TNFRSF8	595	63747.9	5.4	HUMAN	Tumor necrosis factor receptor superfamily member 8	0	0	0	1	0	0	0	0	0	0	0	0	0	0	0	91245	0	0	0	0	0	0	0	0				16.4775										16.4775			0
P29034	S10A2_HUMAN	S100A2	98	11116.9	4.7	HUMAN	Protein S100-A2	0	0	0	0	0	0	0	0	2	0	0	0	0	0	0	0	0	0	0	0	2164818	0	0	0									21.0458						21.0458		1.11732
P29083	T2EA_HUMAN	GTF2E1	439	49452.6	4.7	HUMAN	General transcription factor IIE subunit 1	0	0	0	0	0	0	0	0	0	2	2	1	0	0	0	0	0	0	0	0	0	28027	156048	23930										14.7745	17.2516	14.5465				15.5242	10.8939
P29084	T2EB_HUMAN	GTF2E2	291	33044	9.7	HUMAN	Transcription initiation factor IIE subunit beta	0	0	0	0	0	0	0	0	0	0	0	2	0	0	0	0	0	0	0	0	0	0	0	98479												16.5875				16.5875	15.2235
P29144	TPP2_HUMAN	TPP2	1249	138351	5.9	HUMAN	Tripeptidyl-peptidase 2	0	0	0	10	10	11	7	8	8	13	18	16	0	0	0	4862305	2771657	3968563	559302	347457	295303	4342485	6609943	6558408				22.2132	21.4023	21.9202	19.0933	18.4065	18.1718	22.0501	22.6562	22.6449		21.8452	18.5572	22.4504	8.24022
P29218	IMPA1_HUMAN	IMPA1	277	30189.1	5.2	HUMAN	Inositol monophosphatase 1	0	0	0	2	1	4	2	1	2	2	2	2	0	0	0	436598	156326	576138	57824	32927	39138	209841	370186	392281				18.7359	17.2542	19.1361	15.8194	15.007	15.2563	17.6789	18.4979	18.5815		18.3754	15.3609	18.2528	4.60894
P29353	SHC1_HUMAN	SHC1	583	62822.7	6	HUMAN	SHC-transforming protein 1	0	0	0	0	1	1	0	0	0	2	1	3	0	0	0	0	175681	98789	0	0	0	305704	502342	495956					17.4226	16.5921				18.2218	18.9383	18.9199		17.0073		18.6933	2.7933
P29372	3MG_HUMAN	MPG	298	32869	9.6	HUMAN	DNA-3-methyladenine glycosylase	0	0	0	0	0	0	0	0	0	1	1	1	0	0	0	0	0	0	0	0	0	89743	69839	74014										16.4535	16.0917	16.1755				16.2403	5.1676
P29373	RABP2_HUMAN	CRABP2	138	15693.2	5.4	HUMAN	Cellular retinoic acid-binding protein 2	1	0	2	0	0	0	0	0	2	0	0	0	6580	0	74223	0	0	0	0	0	132564	0	0	0	12.6839		16.1796						17.0163				14.4317		17.0163		0.977654
P29401	TKT_HUMAN	TKT	623	67878.2	7.6	HUMAN	Transketolase	0	0	0	14	10	15	10	9	11	15	12	14	0	0	0	11277446	10801646	11381482	1853710	895864	1093129	10423235	28135500	22193487				23.4269	23.3647	23.4402	20.822	19.7729	20.06	23.3133	24.7459	24.4036		23.4106	20.2183	24.1543	23.4637
P29508	SPB3_HUMAN	SERPINB3	390	44565	6.3	HUMAN	Serpin B3	2	7	5	0	1	1	1	0	9	0	0	0	73486	608015	419273	0	167702	26068	305140	0	853008	0	0	0	16.1652	19.2137	18.6775		17.3555	14.67	18.2191		19.7022				18.0188	16.0128	18.9607		6.28492
P29590	PML_HUMAN	PML	882	97551.5	5.9	HUMAN	Protein PML	0	0	0	3	3	6	2	1	0	0	1	1	0	0	0	616484	500878	493337	118085	46903	0	0	152071	897519				19.2337	18.9341	18.9122	16.8495	15.5174			17.2144	19.7756		19.0267	16.1834	18.495	9.9162
P29597	TYK2_HUMAN	TYK2	1187	133651	6.7	HUMAN	Non-receptor tyrosine-protein kinase TYK2	0	0	0	0	0	0	0	0	0	1	0	0	0	0	0	0	0	0	0	0	0	14738	0	0										13.8473						13.8473	0.418994
P29692	EF1D_HUMAN	EEF1D	281	31122.1	4.9	HUMAN	Elongation factor 1-delta	0	0	0	11	9	12	8	8	5	12	12	17	0	0	0	19570194	9052747	15615041	1470243	1000994	507793	45627298	33372635	57698700				24.2222	23.1099	23.8964	20.4876	19.933	18.9539	25.4434	24.9922	25.782		23.7428	19.7915	25.4059	49.3017
P29966	MARCS_HUMAN	MARCKS	332	31554.9	4.5	HUMAN	Myristoylated alanine-rich C-kinase substrate	0	0	0	1	1	0	0	0	0	0	0	0	0	0	0	78529	28481	0	0	0	0	0	0	0				16.2609	14.7977									15.5293			39.5251
P30038	AL4A1_HUMAN	ALDH4A1	563	61720	8.2	HUMAN	Delta-1-pyrroline-5-carboxylate dehydrogenase, mitochondrial	0	0	0	1	0	0	1	0	0	1	1	1	0	0	0	94791	0	0	8302	0	0	42957	66049	89396				16.5325			13.0192			15.3906	16.0112	16.4479		16.5325	13.0192	15.9499	0.27933
P30040	ERP29_HUMAN	ERP29	261	28993.7	6.8	HUMAN	Endoplasmic reticulum resident protein 29	0	0	0	6	4	4	3	3	3	7	6	7	0	0	0	3007117	1102538	2678324	323729	176229	272409	6241197	4778743	5686962				21.5199	20.0724	21.3529	18.3044	17.4271	18.0554	22.5734	22.1882	22.4392		20.9817	17.929	22.4003	11.8715
P30041	PRDX6_HUMAN	PRDX6	224	25035.2	6	HUMAN	Peroxiredoxin-6	0	0	0	12	5	11	14	13	14	15	15	15	0	0	0	21595047	6496754	15756470	9311327	5397338	4674158	36455452	61581118	71400980				24.3642	22.6313	23.9094	23.1506	22.3638	22.1563	25.1196	25.876	26.0894		23.635	22.5569	25.695	54.1899
P30042	ES1_HUMAN	C21orf33	268	28170.7	8.5	HUMAN	ES1 protein homolog, mitochondrial	0	0	0	2	0	3	2	1	1	3	2	3	0	0	0	863617	0	1463597	121893	44700	39692	1320787	1100910	1945152				19.72		20.4811	16.8953	15.448	15.2766	20.333	20.0703	20.8915		20.1006	15.8733	20.4316	12.1508
P30043	BLVRB_HUMAN	BLVRB	206	22119.5	7.1	HUMAN	Flavin reductase (NADPH)	0	0	0	7	3	4	7	5	5	9	8	7	0	0	0	6506279	1836673	5870097	2199910	679504	716979	9294087	12131961	13626072				22.6334	20.8087	22.485	21.069	19.3741	19.4516	23.1479	23.5323	23.6999		21.9757	19.9649	23.46	2.3743
P30044	PRDX5_HUMAN	PRDX5	214	22086.6	8.9	HUMAN	Peroxiredoxin-5, mitochondrial	0	0	0	4	0	1	4	3	6	3	5	3	0	0	0	546588	0	121390	187290	59164	256439	866788	1703950	719558				19.0601		16.8893	17.5149	15.8524	17.9683	19.7253	20.7005	19.4568		17.9747	17.1119	19.9608	12.9888
P30046	DOPD_HUMAN	DDT	118	12711.9	6.7	HUMAN	D-dopachrome decarboxylase	0	0	0	0	0	0	0	0	1	1	1	2	0	0	0	0	0	0	0	0	20110	111756	341663	816456									14.2956	16.77	18.3822	19.639			14.2956	18.2637	7.96089
P30048	PRDX3_HUMAN	PRDX3	256	27692.9	7.7	HUMAN	Thioredoxin-dependent peroxide reductase, mitochondrial	0	0	0	3	1	1	4	4	5	6	6	5	0	0	0	1352396	565300	174386	912159	538104	575154	3518291	5349175	3486792				20.3671	19.1087	17.4119	19.7989	19.0375	19.1336	21.7464	22.3509	21.7335		18.9626	19.3233	21.9436	43.9944
P30049	ATPD_HUMAN	ATP5D	168	17490.1	5.4	HUMAN	ATP synthase subunit delta, mitochondrial	0	0	0	1	0	0	0	0	0	0	1	0	0	0	0	126666	0	0	0	0	0	0	987644	0				16.9507							19.9136			16.9507		19.9136	13.2682
P30050	RL12_HUMAN	RPL12	165	17818.7	9.5	HUMAN	60S ribosomal protein L12	0	0	0	5	5	7	6	6	6	8	7	8	0	0	0	13281777	3365649	10267261	3902808	2369807	2201280	35398404	33082747	45080503				23.6629	21.6825	23.2915	21.8961	21.1763	21.0699	25.0772	24.9796	25.426		22.879	21.3808	25.1609	55.4469
P30084	ECHM_HUMAN	ECHS1	290	31387.7	8.3	HUMAN	Enoyl-CoA hydratase, mitochondrial	0	0	0	3	3	4	3	2	2	4	5	4	0	0	0	694068	308731	1088344	294376	158528	194308	499753	2612290	1519907				19.4047	18.236	20.0537	18.1673	17.2744	17.568	18.9309	21.3169	20.5356		19.2315	17.6699	20.2611	12.1508
P30085	KCY_HUMAN	CMPK1	196	22222.5	5.4	HUMAN	UMP-CMP kinase	0	0	0	4	1	2	6	3	3	9	9	8	0	0	0	1133779	492815	1176108	449713	178724	208626	5275805	6354906	3442142				20.1127	18.9107	20.1656	18.7786	17.4474	17.6706	22.331	22.5994	21.7149		19.7297	17.9655	22.2151	2.51397
P30086	PEBP1_HUMAN	PEBP1	187	21057	7	HUMAN	Phosphatidylethanolamine-binding protein 1	0	1	2	5	3	6	4	4	4	6	8	7	0	12333	145758	3780092	1756609	4276626	562675	494789	445993	8010410	9282082	10690515		13.5902	17.1532	21.85	20.7444	22.028	19.1019	18.9165	18.7667	22.9334	23.146	23.3498	15.3717	21.5408	18.9284	23.1431	14.1061
P30101	PDIA3_HUMAN	PDIA3	505	56782.9	6	HUMAN	Protein disulfide-isomerase A3	0	0	0	19	13	19	10	12	10	16	14	14	0	0	0	29571987	14426504	21949918	1837622	1236279	1146476	18234028	14489110	25838776				24.8177	23.7822	24.3877	20.8094	20.2376	20.1288	24.1201	23.7885	24.623		24.3292	20.3919	24.1772	39.2458
P30153	2AAA_HUMAN	PPP2R1A	589	65309.2	5	HUMAN	Serine/threonine-protein phosphatase 2A 65 kDa regulatory subunit A alpha isoform	0	0	0	15	8	12	12	13	11	15	17	13	0	0	0	9595992	5309130	7310393	2327163	1632512	1436061	9455002	16483128	14777442				23.194	22.34	22.8015	21.1501	20.6387	20.4537	23.1726	23.9745	23.8169		22.7785	20.7475	23.6547	44.1341
P30154	2AAB_HUMAN	PPP2R1B	601	66214.1	4.8	HUMAN	Serine/threonine-protein phosphatase 2A 65 kDa regulatory subunit A beta isoform	0	0	0	4	2	4	5	1	1	6	7	8	0	0	0	402458	351133	1255970	86906	29767	20565	1386734	2150744	2074973				18.6185	18.4217	20.2604	16.4072	14.8614	14.3279	20.4033	21.0364	20.9847		19.1002	15.1988	20.8081	18.9944
P30260	CDC27_HUMAN	CDC27	824	91868.1	6.6	HUMAN	Cell division cycle protein 27 homolog	0	0	0	0	0	2	1	0	0	3	7	6	0	0	0	0	0	155320	7950	0	0	401850	609597	1400364						17.2449	12.9567			18.6163	19.2175	20.4174		17.2449	12.9567	19.4171	10.7542
P30291	WEE1_HUMAN	WEE1	646	71598	6.3	HUMAN	Wee1-like protein kinase	0	0	0	0	0	0	0	0	0	0	0	1	0	0	0	0	0	0	0	0	0	0	0	100788												16.621				16.621	0.27933
P30304	MPIP1_HUMAN	CDC25A	524	59087.3	6.5	HUMAN	M-phase inducer phosphatase 1	0	0	0	0	0	1	0	0	0	1	0	0	0	0	0	0	0	931418	0	0	0	21565	0	0						19.8291				14.3964				19.8291		14.3964	0
P30405	PPIF_HUMAN	PPIF	207	22040.4	9.5	HUMAN	Peptidyl-prolyl cis-trans isomerase F, mitochondrial	0	0	0	2	3	4	1	1	2	2	2	3	0	0	0	830116	1119551	1209865	108955	59610	149728	279681	1454804	983251				19.663	20.0945	20.2064	16.7334	15.8633	17.192	18.0934	20.4724	19.9072		19.988	16.5962	19.491	7.40223
P30419	NMT1_HUMAN	NMT1	496	56806.7	7.7	HUMAN	Glycylpeptide N-tetradecanoyltransferase 1	0	0	0	3	5	7	3	1	1	8	9	7	0	0	0	2065296	3571784	5216181	178363	27873	183988	7106716	7491739	6001422				20.9779	21.7682	22.3146	17.4445	14.7666	17.4893	22.7608	22.8369	22.5169		21.6869	16.5668	22.7048	15.7821
P30519	HMOX2_HUMAN	HMOX2	316	36033.2	5.3	HUMAN	Heme oxygenase 2	0	0	0	4	2	3	0	0	0	3	5	4	0	0	0	1184597	1132433	1129889	0	0	0	893386	1223626	422949				20.176	20.111	20.1077				19.7689	20.2227	18.6901		20.1316		19.5606	2.7933
P30520	PURA2_HUMAN	ADSS	456	50097.8	6.1	HUMAN	Adenylosuccinate synthetase isozyme 2	0	0	0	2	1	3	1	1	1	3	5	3	0	0	0	401137	226336	629113	21436	7567	98010	782614	5375545	665871				18.6137	17.7881	19.263	14.3877	12.8855	16.5806	19.5779	22.358	19.3449		18.5549	14.618	20.4269	10.7542
P30533	AMRP_HUMAN	LRPAP1	357	41466.3	8.7	HUMAN	Alpha-2-macroglobulin receptor-associated protein	0	0	0	0	0	1	0	0	0	0	0	0	0	0	0	0	0	6774	0	0	0	0	0	0						12.7258								12.7258			4.32961
P30536	TSPO_HUMAN	TSPO	169	18828.1	9.4	HUMAN	Translocator protein	0	0	0	0	0	0	0	0	0	1	0	1	0	0	0	0	0	0	0	0	0	165576	0	283297										17.3371		18.112				17.7245	0.558659
P30566	PUR8_HUMAN	ADSL	484	54889.8	6.7	HUMAN	Adenylosuccinate lyase	0	0	0	7	6	7	2	2	2	2	8	4	0	0	0	2552834	884919	2182192	288168	158975	129117	628910	3979979	2690670				21.2837	19.7552	21.0573	18.1366	17.2784	16.9783	19.2625	21.9243	21.3595		20.6987	17.4644	20.8488	9.9162
P30613	KPYR_HUMAN	PKLR	574	61830.7	7.6	HUMAN	Pyruvate kinase PKLR	0	0	0	9	3	9	2	6	3	9	9	12	0	0	0	1915714	1088830	2374077	273696	415639	203903	3273227	5772158	8147800				20.8695	20.0543	21.1789	18.0622	18.665	17.6375	21.6423	22.4607	22.958		20.7009	18.1216	22.3536	47.486
P30622	CLIP1_HUMAN	CLIP1	1438	162248	5.3	HUMAN	CAP-Gly domain-containing linker protein 1	0	0	0	1	2	3	0	0	0	1	2	0	0	0	0	86487	894423	163081	0	0	0	38768	251639	0				16.4002	19.7706	17.3152				15.2426	17.941			17.8287		16.5918	2.09497
P30626	SORCN_HUMAN	SRI	198	21676.6	5.3	HUMAN	Sorcin	0	0	0	3	4	2	0	0	0	2	1	0	0	0	0	1626849	1739445	1096322	0	0	0	1327845	186676	0				20.6336	20.7302	20.0642				20.3407	17.5102			20.476		18.9254	9.77654
P30740	ILEU_HUMAN	SERPINB1	379	42742.2	5.9	HUMAN	Leukocyte elastase inhibitor	0	0	0	0	1	3	1	1	0	2	2	4	0	0	0	0	188952	645505	142206	85795	0	793484	1600839	1789346					17.5277	19.3001	17.1176	16.3886		19.5978	20.6104	20.771		18.4139	16.7531	20.3264	2.3743
P30825	CTR1_HUMAN	SLC7A1	629	67639	5.3	HUMAN	High affinity cationic amino acid transporter 1	0	0	0	0	0	0	0	0	0	0	2	0	0	0	0	0	0	0	0	0	0	0	249859	0											17.9308					17.9308	0.558659
P30837	AL1B1_HUMAN	ALDH1B1	517	57206.8	6.4	HUMAN	Aldehyde dehydrogenase X, mitochondrial	0	0	0	4	1	5	4	2	2	10	9	9	0	0	0	957249	392583	678381	216886	67349	602902	1908664	3864221	2855658				19.8685	18.5826	19.3717	17.7266	16.0394	19.2016	20.8641	21.8817	21.4454		19.2743	17.6558	21.3971	12.5698
P30876	RPB2_HUMAN	POLR2B	1174	133898	6.4	HUMAN	DNA-directed RNA polymerase II subunit RPB2	0	0	0	5	4	3	6	7	7	10	17	12	0	0	0	1134243	427932	1110139	1147881	970718	260321	5266214	7608817	8738932				20.1133	18.707	20.0823	20.1305	19.8887	17.9899	22.3283	22.8592	23.059		19.6342	19.3364	22.7489	18.1564
P31025	LCN1_HUMAN	LCN1	176	19250.2	5.4	HUMAN	Lipocalin-1	1	0	0	0	0	0	0	0	0	0	0	0	49770	0	0	0	0	0	0	0	0	0	0	0	15.603												15.603				5.02793
P31040	SDHA_HUMAN	SDHA	664	72692.2	7.1	HUMAN	Succinate dehydrogenase [ubiquinone] flavoprotein subunit, mitochondrial	0	0	0	9	6	6	4	4	3	7	8	6	0	0	0	8367727	1759275	2206783	1400703	1152446	251699	2974326	3576010	2774391				22.9964	20.7465	21.0735	20.4177	20.1363	17.9413	21.5041	21.7699	21.4037		21.6055	19.4984	21.5593	22.7654
P31150	GDIA_HUMAN	GDI1	447	50583.2	5	HUMAN	Rab GDP dissociation inhibitor alpha	0	0	0	3	1	2	0	0	0	3	4	3	0	0	0	386677	116260	328776	0	0	0	453123	599385	744403				18.5608	16.827	18.3267				18.7895	19.1931	19.5057		17.9048		19.1628	18.4358
P31151	S10A7_HUMAN	S100A7	101	11471.1	6.3	HUMAN	Protein S100-A7	7	2	1	2	1	2	0	0	2	0	0	0	1481059	678305	117015	321555	63567	289475	0	0	134700	0	0	0	20.4982	19.3716	16.8363	18.2947	15.956	18.1431			17.0394				18.902	17.4646	17.0394		8.51955
P31153	METK2_HUMAN	MAT2A	395	43661	6	HUMAN	S-adenosylmethionine synthase isoform type-2	0	0	0	10	4	9	11	11	11	12	13	12	0	0	0	6032125	6466127	9286214	5763189	2559064	2375359	33777788	33116579	39958617				22.5242	22.6245	23.1467	22.4584	21.2872	21.1797	25.0096	24.9811	25.252		22.7651	21.6418	25.0809	31.8436
P31323	KAP3_HUMAN	PRKAR2B	418	46302.5	4.8	HUMAN	cAMP-dependent protein kinase type II-beta regulatory subunit	0	0	0	3	2	6	0	2	1	5	5	3	0	0	0	138589	358674	3063553	0	72544	28327	2103631	1501476	816732				17.0805	18.4523	21.5468		16.1466	14.7899	21.0045	20.5179	19.6395		19.0265	15.4682	20.3873	9.35754
P31350	RIR2_HUMAN	RRM2	389	44878.1	5.3	HUMAN	Ribonucleoside-diphosphate reductase subunit M2	0	0	0	3	1	4	1	2	2	4	1	2	0	0	0	915584	115981	762499	20270	29579	29191	3218279	207727	116634				19.8043	16.8235	19.5404	14.3071	14.8523	14.8332	21.6179	17.6643	16.8316		18.7227	14.6642	18.7046	8.93855
P31431	SDC4_HUMAN	SDC4	198	21641.7	4.4	HUMAN	Syndecan-4	0	0	0	0	0	1	0	0	0	1	0	1	0	0	0	0	0	200348	0	0	0	141338	0	1032000						17.6121				17.1088		19.977		17.6121		18.5429	0.837989
P31483	TIA1_HUMAN	TIA1	386	42963.5	7.6	HUMAN	Nucleolysin TIA-1 isoform p40	0	0	0	1	1	2	0	0	0	2	2	0	0	0	0	414529	71290	491556	0	0	0	568143	537761	0				18.6611	16.1214	18.907				19.1159	19.0366			17.8965		19.0763	11.5922
P31641	SC6A6_HUMAN	SLC6A6	620	69830.7	7.4	HUMAN	Sodium- and chloride-dependent taurine transporter	0	0	0	0	0	0	0	0	0	0	1	2	0	0	0	0	0	0	0	0	0	0	139433	484466											17.0892	18.886				17.9876	0.139665
P31689	DNJA1_HUMAN	DNAJA1	397	44868.6	6.7	HUMAN	DnaJ homolog subfamily A member 1	0	0	0	8	4	6	5	5	4	8	9	9	0	0	0	4266786	3218317	1046771	1351866	589350	677118	13642100	11998047	15217179				22.0247	21.6179	19.9975	20.3665	19.1688	19.369	23.7016	23.5163	23.8592		21.2134	19.6348	23.6924	33.9385
P31930	QCR1_HUMAN	UQCRC1	480	52646.3	5.9	HUMAN	Cytochrome b-c1 complex subunit 1, mitochondrial	0	0	0	6	3	4	3	4	2	7	9	9	0	0	0	1613241	1206910	2627879	154642	375585	97109	4950072	6260932	8148955				20.6215	20.2029	21.3255	17.2386	18.5188	16.5673	22.239	22.5779	22.9582		20.7166	17.4416	22.5917	21.9274
P31937	3HIDH_HUMAN	HIBADH	336	35329.2	8.4	HUMAN	3-hydroxyisobutyrate dehydrogenase, mitochondrial	0	0	0	1	1	1	0	0	1	1	3	2	0	0	0	96592	97692	20412	0	0	13003	160419	1053354	218022				16.5596	16.576	14.3171			13.6666	17.2915	20.0066	17.7341		15.8176	13.6666	18.3441	4.60894
P31939	PUR9_HUMAN	ATIC	592	64616.4	6.3	HUMAN	Bifunctional purine biosynthesis protein PURH	0	0	0	18	7	14	18	14	12	25	27	21	0	0	0	11116407	3581825	7442425	2299434	1177507	965154	19649583	23845098	20488373				23.4062	21.7723	22.8273	21.1328	20.1673	19.8804	24.228	24.5072	24.2883		22.6686	20.3935	24.3412	12.2905
P31941	ABC3A_HUMAN	APOBEC3A	199	23012.2	6.3	HUMAN	DNA dC->dU-editing enzyme APOBEC-3A	0	0	0	0	0	0	0	0	1	0	1	0	0	0	0	0	0	0	0	0	5575	0	189099	0									12.4448		17.5288				12.4448	17.5288	0.837989
P31942	HNRH3_HUMAN	HNRNPH3	346	36926.8	6.4	HUMAN	Heterogeneous nuclear ribonucleoprotein H3	0	0	0	1	3	1	0	0	0	2	2	2	0	0	0	485196	837763	449594	0	0	0	1467014	852937	1503199				18.8882	19.6762	18.7783				20.4845	19.7021	20.5196		19.1142		20.2354	33.3799
P31943	HNRH1_HUMAN	HNRNPH1	449	49229.9	5.9	HUMAN	Heterogeneous nuclear ribonucleoprotein H	0	0	0	13	8	18	2	5	4	9	9	8	0	0	0	10833649	6217111	12967105	681730	570466	381777	18758211	17134878	33382542				23.369	22.5678	23.6284	19.3788	19.1218	18.5424	24.161	24.0304	24.9926		23.1884	19.0143	24.3947	77.933
P31944	CASPE_HUMAN	CASP14	242	27679.8	5.4	HUMAN	Caspase-14	13	9	7	3	2	1	0	0	4	0	0	0	1136821	4001850	1409042	746720	566100	330745	0	0	252564	0	0	0	20.1166	21.9322	20.4263	19.5102	19.1107	18.3354			17.9463				20.825	18.9854	17.9463		8.65922
P31946	1433B_HUMAN	YWHAB	246	28082.6	4.8	HUMAN	14-3-3 protein beta/alpha	0	0	0	6	8	7	10	8	8	9	9	8	0	0	0	6201473	6728101	12180488	3363969	1146231	908081	14882523	19789579	28787001				22.5642	22.6818	23.5381	21.6817	20.1285	19.7925	23.8271	24.2382	24.7789		22.928	20.5342	24.2814	51.3966
P31947	1433S_HUMAN	SFN	248	27774.3	4.7	HUMAN	14-3-3 protein sigma	0	3	4	1	1	1	0	1	8	1	2	1	0	233061	702611	2759000	27980000	13140000	0	463908	1350849	2596000	5310641	9280000		17.8303	19.4224	21.3957	24.7379	23.6475		18.8235	20.3654	21.3079	22.3405	23.1457	18.6264	23.2604	19.5945	22.2647	43.8547
P31948	STIP1_HUMAN	STIP1	543	62639.8	6.4	HUMAN	Stress-induced-phosphoprotein 1	0	0	0	35	20	30	12	13	11	17	25	23	0	0	0	34920499	21230355	31499190	3235721	2026595	1439506	27012790	43276447	65583384				25.0576	24.3396	24.9088	21.6257	20.9506	20.4571	24.6871	25.3671	25.9668		24.7687	21.0111	25.3403	33.1006
P31949	S10AB_HUMAN	S100A11	105	11740.6	6.6	HUMAN	Protein S100-A11	0	2	2	2	2	2	1	2	4	2	3	2	0	336680	539846	2168575	3509000	4571000	419461	96542	2618863	1108676	2513321	3094916		18.361	19.0422	21.0483	21.7426	22.1241	18.6782	16.5589	21.3205	20.0804	21.2612	21.5615	18.7016	21.6383	18.8525	20.9677	12.4302
P32119	PRDX2_HUMAN	PRDX2	198	21892.1	5.7	HUMAN	Peroxiredoxin-2	1	5	6	4	3	5	5	5	6	7	7	8	1881	1112514	1331145	9519876	6536552	10275262	1646809	1364310	2267609	10935719	16375667	22801144	10.8773	20.0854	20.3442	23.1825	22.6401	23.2927	20.6512	20.3797	21.1127	23.3825	23.9651	24.4426	17.1023	23.0384	20.7146	23.9301	67.3184
P32189	GLPK_HUMAN	GK	559	61245.2	6.1	HUMAN	Glycerol kinase	0	0	0	0	1	1	0	0	0	1	2	1	0	0	0	0	49662	83809	0	0	0	107114	142001	38563					15.5999	16.3548				16.7088	17.1155	15.2349		15.9773		16.3531	2.93296
P32321	DCTD_HUMAN	DCTD	178	20016.2	7.5	HUMAN	Deoxycytidylate deaminase	0	0	0	0	0	0	0	0	0	1	1	0	0	0	0	0	0	0	0	0	0	200990	89355	0										17.6168	16.4473					17.032	0.558659
P32322	P5CR1_HUMAN	PYCR1	319	33360.9	7.2	HUMAN	Pyrroline-5-carboxylate reductase 1, mitochondrial	0	0	0	4	5	6	2	4	2	6	6	4	0	0	0	912755	1219470	1646373	111354	292854	121374	4113737	4113008	4361544				19.7999	20.2178	20.6509	16.7648	18.1598	16.8891	21.972	21.9718	22.0564		20.2229	17.2712	22.0001	6.14525
P32519	ELF1_HUMAN	ELF1	619	67498.5	5.1	HUMAN	ETS-related transcription factor Elf-1	0	0	0	3	1	1	0	0	0	5	2	1	0	0	0	222496	142692	70015	0	0	0	934243	141869	190934				17.7634	17.1225	16.0954				19.8334	17.1142	17.5427		16.9938		18.1635	0.139665
P32856	STX2_HUMAN	STX2	288	33341.3	5.9	HUMAN	Syntaxin-2	0	0	0	0	1	0	0	0	0	0	0	0	0	0	0	0	15770	0	0	0	0	0	0	0					13.9449									13.9449			0
P32926	DSG3_HUMAN	DSG3	999	107534	4.9	HUMAN	Desmoglein-3	0	0	0	0	0	0	0	0	1	0	0	0	0	0	0	0	0	0	0	0	18289	0	0	0									14.1587						14.1587		0
P32929	CGL_HUMAN	CTH	405	44508.4	6.2	HUMAN	Cystathionine gamma-lyase	0	0	0	1	0	2	1	1	2	1	2	1	0	0	0	101425	0	239816	29797	5190	31332	39946	245386	64554				16.6301		17.8716	14.8629	12.3415	14.9353	15.2858	17.9047	15.9782		17.2508	14.0466	16.3896	0.558659
P32969	RL9_HUMAN	RPL9	192	21863.6	10	HUMAN	60S ribosomal protein L9	0	0	0	3	0	4	8	6	7	9	9	8	0	0	0	3233119	0	2465624	2752131	1642737	1709680	12543436	19279864	25761761				21.6245		21.2335	21.3921	20.6477	20.7053	23.5804	24.2006	24.6187		21.429	20.915	24.1332	54.4693
P33121	ACSL1_HUMAN	ACSL1	698	77944.1	6.8	HUMAN	Long-chain-fatty-acid--CoA ligase 1	0	0	0	0	0	0	0	0	6	0	0	0	0	0	0	0	0	0	0	0	1017776	0	0	0									19.957						19.957		0.977654
P33176	KINH_HUMAN	KIF5B	963	109686	6.1	HUMAN	Kinesin-1 heavy chain	0	0	0	11	8	7	3	4	3	9	8	10	0	0	0	4183139	1246263	1213234	341328	163721	173968	2813766	2543947	4945404				21.9962	20.2492	20.2104	18.3808	17.3209	17.4085	21.4241	21.2786	22.2377		20.8186	17.7034	21.6468	34.2179
P33240	CSTF2_HUMAN	CSTF2	577	60960.1	6.4	HUMAN	Cleavage stimulation factor subunit 2	0	0	0	3	6	8	2	1	0	5	7	5	0	0	0	933348	1545538	2827167	116236	58505	0	370998	1626861	1122004				19.8321	20.5597	21.4309	16.8267	15.8363		18.5011	20.6337	20.0976		20.6076	16.3315	19.7441	26.257
P33316	DUT_HUMAN	DUT	252	26563.5	9.5	HUMAN	Deoxyuridine 5'-triphosphate nucleotidohydrolase, mitochondrial	0	0	0	7	3	5	2	1	2	6	7	7	0	0	0	4051493	1827175	3690341	114938	51793	148008	4052501	10615721	10402638				21.95	20.8012	21.8153	16.8105	15.6605	17.1753	21.9504	23.3397	23.3104		21.5222	16.5488	22.8668	32.9609
P33527	MRP1_HUMAN	ABCC1	1531	171593	6.7	HUMAN	Multidrug resistance-associated protein 1	0	0	0	0	0	2	0	1	1	0	2	1	0	0	0	0	0	107152	0	8513	83367	0	214276	35237						16.7093		13.0555	16.3472		17.7091	15.1048		16.7093	14.7013	16.407	0.558659
P33908	MA1A1_HUMAN	MAN1A1	653	72969.2	6	HUMAN	Mannosyl-oligosaccharide 1,2-alpha-mannosidase IA	0	0	0	1	0	1	0	0	0	1	1	2	0	0	0	58288	0	175879	0	0	0	247976	250202	519446				15.8309		17.4242				17.9198	17.9327	18.9866		16.6276		18.2797	0
P33947	ERD22_HUMAN	KDELR2	212	24422.2	8.9	HUMAN	ER lumen protein-retaining receptor 2	0	0	0	0	0	0	1	0	0	0	3	1	0	0	0	0	0	0	10474	0	0	0	286116	32201							13.3545				18.1262	14.9748			13.3545	16.5505	5.44693
P33981	TTK_HUMAN	TTK	857	97073.1	8.4	HUMAN	Dual specificity protein kinase TTK	0	0	0	1	2	3	1	4	2	5	3	4	0	0	0	175508	128688	498673	39759	177666	34664	1465418	942100	1506288				17.4212	16.9735	18.9277	15.279	17.4388	15.0812	20.4829	19.8455	20.5226		17.7741	15.933	20.2837	12.1508
P33991	MCM4_HUMAN	MCM4	863	96558.8	6.3	HUMAN	DNA replication licensing factor MCM4	0	0	0	10	8	9	10	10	12	14	16	16	0	0	0	3892727	4025510	4385360	2198621	1373561	1468344	5892541	9261720	11376463				21.8923	21.9407	22.0643	21.0682	20.3895	20.4858	22.4905	23.1428	23.4395		21.9658	20.6478	23.0243	40.9218
P33992	MCM5_HUMAN	MCM5	734	82286.3	8.6	HUMAN	DNA replication licensing factor MCM5	0	0	0	8	3	6	7	8	6	14	14	16	0	0	0	3114061	270891	2157564	744239	574929	328522	20658521	18184376	24344883				21.5704	18.0474	21.041	19.5054	19.133	18.3256	24.3002	24.1162	24.5371		20.2196	18.988	24.3178	29.0503
P33993	MCM7_HUMAN	MCM7	719	81308.7	6.1	HUMAN	DNA replication licensing factor MCM7	0	0	0	14	8	14	12	10	10	21	21	19	0	0	0	6491332	2130725	3759572	1716496	1060344	678300	18436630	19298244	16551863				22.6301	21.0229	21.8421	20.711	20.0161	19.3716	24.1361	24.202	23.9805		21.8317	20.0329	24.1062	45.8101
P34897	GLYM_HUMAN	SHMT2	504	55993.5	8.8	HUMAN	Serine hydroxymethyltransferase, mitochondrial	0	0	0	9	4	13	6	9	6	13	14	7	0	0	0	3657319	1893136	6176348	1236025	962047	700284	8397954	10550736	10233858				21.8024	20.8523	22.5583	20.2373	19.8757	19.4176	23.0016	23.3308	23.2868		21.7377	19.8435	23.2064	30.8659
P34913	HYES_HUMAN	EPHX2	555	62616.4	5.9	HUMAN	Bifunctional epoxide hydrolase 2	0	0	0	0	0	1	0	0	1	2	3	1	0	0	0	0	0	23582	0	0	16087	62673	200765	87358						14.5254			13.9736	15.9356	17.6151	16.4147		14.5254	13.9736	16.6551	0
P34931	HS71L_HUMAN	HSPA1L	641	70375.6	5.8	HUMAN	Heat shock 70 kDa protein 1-like	0	0	0	0	0	0	0	0	0	1	0	1	0	0	0	0	0	0	0	0	0	308111	0	186770										18.2331		17.5109				17.872	96.7877
P34932	HSP74_HUMAN	HSPA4	840	94331.8	5.1	HUMAN	Heat shock 70 kDa protein 4	0	0	0	26	24	34	21	17	18	24	30	26	0	0	0	17648856	12900942	17005171	4417216	2443763	2035158	31509264	37841325	53990581				24.0731	23.621	24.0195	22.0747	21.2207	20.9567	24.9093	25.1735	25.6862		23.9045	21.4174	25.2563	42.4581
P35030	TRY3_HUMAN	PRSS3	304	32529.1	7.5	HUMAN	Trypsin-3	0	0	0	0	0	0	1	1	0	0	0	0	0	0	0	0	0	0	365002	135175	0	0	0	0							18.4775	17.0445							17.761		12.7095
P35219	CAH8_HUMAN	CA8	290	32973.4	4.8	HUMAN	Carbonic anhydrase-related protein	0	0	0	2	1	3	0	0	0	1	3	3	0	0	0	335818	242540	469831	0	0	0	130130	952948	415879				18.3573	17.8879	18.8418				16.9896	19.862	18.6658		18.3623		18.5058	0.27933
P35221	CTNA1_HUMAN	CTNNA1	906	100072	5.9	HUMAN	Catenin alpha-1	0	0	0	3	3	2	0	0	4	8	10	7	0	0	0	490052	424498	585651	0	0	70568	2246906	2753512	1486508				18.9026	18.6954	19.1597			16.1067	21.0995	21.3928	20.5035		18.9192	16.1067	20.9986	15.9218
P35222	CTNB1_HUMAN	CTNNB1	781	85497.4	5.5	HUMAN	Catenin beta-1	0	0	0	5	2	3	0	0	0	1	0	1	0	0	0	584567	231477	2127864	0	0	0	190071	0	1426000				19.157	17.8205	21.021				17.5362		20.4435		19.3328		18.9899	10.8939
P35226	BMI1_HUMAN	BMI1	326	36949.3	8.9	HUMAN	Polycomb complex protein BMI-1	0	0	0	0	0	1	0	0	0	0	0	0	0	0	0	0	0	64640	0	0	0	0	0	0						15.9801								15.9801			0.418994
P35232	PHB_HUMAN	PHB	272	29804.3	5.6	HUMAN	Prohibitin	0	0	0	10	10	10	8	6	7	13	15	12	0	0	0	14318686	16658360	15541475	1586669	1086644	1271782	24113391	24352485	28241779				23.7714	23.9897	23.8896	20.5976	20.0514	20.2784	24.5233	24.5376	24.7513		23.8836	20.3091	24.6041	37.5698
P35236	PTN7_HUMAN	PTPN7	360	40529.6	6.3	HUMAN	Tyrosine-protein phosphatase non-receptor type 7	0	0	0	0	0	0	0	0	0	1	0	0	0	0	0	0	0	0	0	0	0	768291	0	0										19.5513						19.5513	0.139665
P35237	SPB6_HUMAN	SERPINB6	376	42622.3	5.2	HUMAN	Serpin B6	0	0	0	8	3	7	2	1	0	4	3	4	0	0	0	2339576	514162	1842450	150487	34528	0	1598646	1323666	1547712				21.1578	18.9719	20.8132	17.1993	15.0755		20.6084	20.3361	20.5617		20.3143	16.1374	20.5021	10.1955
P35241	RADI_HUMAN	RDX	583	68564.5	6	HUMAN	Radixin	0	0	0	0	1	0	2	1	1	1	3	1	0	0	0	0	69360	0	56150	12031	13464	173689	942455	227888					16.0818		15.777	13.5545	13.7168	17.4061	19.8461	17.798		16.0818	14.3494	18.3501	31.4246
P35244	RFA3_HUMAN	RPA3	121	13568.9	5	HUMAN	Replication protein A 14 kDa subunit	0	0	0	0	0	0	0	0	0	1	3	2	0	0	0	0	0	0	0	0	0	58487	830950	190604										15.8358	19.6644	17.5402				17.6801	16.2011
P35249	RFC4_HUMAN	RFC4	363	39682.1	8.3	HUMAN	Replication factor C subunit 4	0	0	0	5	3	1	4	3	1	5	5	7	0	0	0	2447545	727104	77622	369854	146308	20309	4089758	2858496	6114267				21.2229	19.4718	16.2442	18.4966	17.1586	14.3098	21.9636	21.4468	22.5437		18.9796	16.655	21.9847	22.6257
P35250	RFC2_HUMAN	RFC2	354	39157.6	6	HUMAN	Replication factor C subunit 2	0	0	0	5	7	7	6	6	4	6	8	6	0	0	0	2613741	1229821	1786713	535822	352509	233182	3912931	4028245	5366371				21.3177	20.23	20.7689	19.0314	18.4273	17.8311	21.8998	21.9417	22.3555		20.7722	18.4299	22.0657	17.8771
P35251	RFC1_HUMAN	RFC1	1148	128256	9.4	HUMAN	Replication factor C subunit 1	0	0	0	1	0	2	2	2	0	6	7	4	0	0	0	308957	0	168703	226296	92922	0	3018978	994338	856999				18.237		17.3641	17.7879	16.5037		21.5256	19.9234	19.7089		17.8006	17.1458	20.386	18.0168
P35268	RL22_HUMAN	RPL22	128	14787.1	9.2	HUMAN	60S ribosomal protein L22	0	0	0	3	4	4	3	3	5	4	5	4	0	0	0	13944960	5272081	8413672	3978523	2639582	2534136	38888139	25672159	43581677				23.7332	22.3299	23.0043	21.9238	21.3319	21.2731	25.2128	24.6137	25.3772		23.0225	21.5096	25.0679	59.9162
P35269	T2FA_HUMAN	GTF2F1	517	58240.9	7	HUMAN	General transcription factor IIF subunit 1	0	0	0	4	2	2	0	0	0	3	2	6	0	0	0	479234	117299	109289	0	0	0	473468	457505	1319023				18.8704	16.8398	16.7378				18.8529	18.8034	20.331		17.4827		19.3291	18.4358
P35270	SPRE_HUMAN	SPR	261	28048.7	8.2	HUMAN	Sepiapterin reductase	0	0	0	0	0	0	1	1	0	1	3	1	0	0	0	0	0	0	11340	3020	0	100621	420402	171418							13.4691	11.5603		16.6186	18.6814	17.3872			12.5147	17.5624	1.39665
P35321	SPR1A_HUMAN	SPRR1A	89	9877.6	8.8	HUMAN	Cornifin-A	0	0	0	0	0	0	0	0	3	0	0	0	0	0	0	0	0	0	0	0	1409806	0	0	0									20.4271						20.4271		2.65363
P35527	K1C9_HUMAN	KRT9	623	62064.8	5.1	HUMAN	Keratin, type I cytoskeletal 9	40	30	24	18	24	19	43	44	46	29	36	34	14135014	23059564	7148970	11830935	35092793	8645850	160148120	171923338	169044845	78654347	150632673	192054670	23.7528	24.4589	22.7693	23.4961	25.0647	23.0436	27.2548	27.3572	27.3328	26.229	27.1665	27.5169	23.6603	23.8681	27.315	26.9708	80.5866
P35544	UBIM_HUMAN	FAU	74	7759.9	4.3	HUMAN	Ubiquitin-like protein FUBI	0	0	0	0	0	1	0	0	0	2	2	1	0	0	0	0	0	208776	0	0	0	1327506	949527	1118000						17.6716				20.3403	19.8568	20.0925		17.6716		20.0965	44.6927
P35573	GDE_HUMAN	AGL	1532	174765	6.3	HUMAN	Glycogen debranching enzyme	0	0	0	1	2	1	1	0	0	2	1	4	0	0	0	304218	370933	26174	131544	0	0	161934	211978	586139				18.2147	18.5008	14.6758	17.0052			17.305	17.6936	19.1609		17.1305	17.0052	18.0532	18.7151
P35579	MYH9_HUMAN	MYH9	1960	226534	5.5	HUMAN	Myosin-9	1	1	2	14	12	17	41	33	50	38	46	35	529119	23027	59515	3188810	2693817	3622124	7440051	3058753	11249108	22568688	31390665	26148731	19.0132	14.491	15.861	21.6046	21.3612	21.7884	22.8269	21.5445	23.4233	24.4278	24.9038	24.6402	16.4551	21.5847	22.5982	24.6573	62.5698
P35580	MYH10_HUMAN	MYH10	1976	229001	5.4	HUMAN	Myosin-10	0	0	0	7	4	8	21	23	18	12	12	14	0	0	0	2167611	527171	650907	2535425	2138958	1467035	3249252	4339768	5318519				21.0477	19.0079	19.3121	21.2738	21.0285	20.4845	21.6317	22.0492	22.3426		19.7892	20.9289	22.0078	52.933
P35606	COPB2_HUMAN	COPB2	906	102488	5.1	HUMAN	Coatomer subunit beta'	0	0	0	14	8	14	8	7	5	16	20	14	0	0	0	7535040	2288604	4409217	800630	391417	269312	9087605	12215800	15058475				22.8452	21.126	22.0721	19.6108	18.5783	18.0389	23.1155	23.5422	23.8441		22.0144	18.7427	23.5006	22.905
P35609	ACTN2_HUMAN	ACTN2	894	103855	5.3	HUMAN	Alpha-actinin-2	0	0	0	2	0	0	0	0	0	0	0	0	0	0	0	141165	0	0	0	0	0	0	0	0				17.107										17.107			29.7486
P35610	SOAT1_HUMAN	SOAT1	550	64735.2	9.1	HUMAN	Sterol O-acyltransferase 1	0	0	0	0	0	0	0	0	1	1	2	0	0	0	0	0	0	0	0	0	36022	9560	371172	0									15.1366	13.2228	18.5017				15.1366	15.8623	0.698324
P35611	ADDA_HUMAN	ADD1	737	80955.8	5.6	HUMAN	Alpha-adducin	0	0	0	3	2	3	0	1	0	3	4	6	0	0	0	521042	130865	363081	0	12106	0	360420	1078245	1453575				18.991	16.9977	18.4699		13.5634		18.4593	20.0403	20.4712		18.1529	13.5634	19.6569	19.5531
P35612	ADDB_HUMAN	ADD2	726	80854.9	5.7	HUMAN	Beta-adducin	0	0	0	1	0	2	0	0	0	0	0	1	0	0	0	24599	0	42911	0	0	0	0	0	54405				14.5863		15.3891						15.7315		14.9877		15.7315	6.14525
P35613	BASI_HUMAN	BSG	385	42200.7	5.4	HUMAN	Basigin	0	0	0	3	1	3	0	0	0	6	3	6	0	0	0	267699	817078	1501505	0	0	0	1793388	1979665	5670810				18.0303	19.6401	20.518				20.7743	20.9168	22.4351		19.3961		21.3754	15.0838
P35637	FUS_HUMAN	FUS	526	53426.2	9.4	HUMAN	RNA-binding protein FUS	0	0	0	4	4	8	3	1	0	6	6	7	0	0	0	1752115	1688369	4591958	453695	50303	0	9340201	6740110	12810751				20.7407	20.6872	22.1307	18.7914	15.6184		23.155	22.6843	23.6109		21.1862	17.2049	23.1501	59.7765
P35638	DDIT3_HUMAN	DDIT3	169	19175	4.6	HUMAN	DNA damage-inducible transcript 3 protein	0	0	0	0	1	0	0	0	0	0	0	0	0	0	0	0	169526	0	0	0	0	0	0	0					17.3711									17.3711			0
P35658	NU214_HUMAN	NUP214	2090	213621	7.1	HUMAN	Nuclear pore complex protein Nup214	0	0	0	16	14	21	17	14	15	36	38	33	0	0	0	4172822	3229407	5146876	1745430	969518	1061081	24679798	23429461	33295433				21.9926	21.6228	22.2953	20.7352	19.8869	20.0171	24.5568	24.4818	24.9888		21.9702	20.2131	24.6758	29.4693
P35659	DEK_HUMAN	DEK	375	42674.6	8.7	HUMAN	Protein DEK	0	0	0	8	8	11	0	0	0	9	10	8	0	0	0	15105948	1735822	9072740	0	0	0	17180647	14375045	10328039				23.8486	20.7272	23.1131				24.0343	23.7771	23.3001		22.563		23.7038	26.9553
P35670	ATP7B_HUMAN	ATP7B	1465	157264	6.3	HUMAN	Copper-transporting ATPase 2	0	0	0	0	0	1	0	0	0	0	0	0	0	0	0	0	0	45473	0	0	0	0	0	0						15.4727								15.4727			0
P35711	SOX5_HUMAN	SOX5	763	84026.3	6.2	HUMAN	Transcription factor SOX-5	0	0	0	0	0	1	0	0	0	0	0	0	0	0	0	0	0	49565	0	0	0	0	0	0						15.597								15.597			0.27933
P35813	PPM1A_HUMAN	PPM1A	382	42448.1	5.2	HUMAN	Protein phosphatase 1A	0	0	0	0	0	2	0	0	0	0	0	0	0	0	0	0	0	180929	0	0	0	0	0	0						17.4651								17.4651			19.4134
P35908	K22E_HUMAN	KRT2	639	65433.4	8.1	HUMAN	Keratin, type II cytoskeletal 2 epidermal	53	43	30	33	31	21	42	41	45	33	38	30	55428467	55471237	21789731	70573274	89965777	13813709	253602788	120072598	235273319	52533488	161716757	99229786	25.7241	25.7252	24.3771	26.0726	26.4229	23.7196	27.918	26.8393	27.8098	25.6467	27.2689	26.5643	25.2755	25.405	27.5224	26.4933	87.7095
P35998	PRS7_HUMAN	PSMC2	433	48634.3	5.7	HUMAN	26S proteasome regulatory subunit 7	0	0	0	19	12	17	5	6	6	15	14	12	0	0	0	9774517	2864975	9423615	299949	253443	243660	11484110	8452647	12167596				23.2206	21.4501	23.1678	18.1944	17.9513	17.8945	23.4531	23.011	23.5365		22.6128	18.0134	23.3335	43.7151
P36405	ARL3_HUMAN	ARL3	182	20455.7	6.7	HUMAN	ADP-ribosylation factor-like protein 3	0	0	0	1	0	0	0	0	0	0	0	0	0	0	0	28189	0	0	0	0	0	0	0	0				14.7828										14.7828			2.09497
P36507	MP2K2_HUMAN	MAP2K2	400	44424.5	6.1	HUMAN	Dual specificity mitogen-activated protein kinase kinase 2	0	0	0	1	2	1	2	1	0	4	1	6	0	0	0	105580	392288	302213	45817	16811	0	203117	516794	2724118				16.688	18.5816	18.2052	15.4836	14.0371		17.632	18.9792	21.3774		17.8249	14.7604	19.3295	3.77095
P36542	ATPG_HUMAN	ATP5C1	298	32996.3	9.2	HUMAN	ATP synthase subunit gamma, mitochondrial	0	0	0	3	4	3	5	4	5	7	9	7	0	0	0	1869115	2589985	1221088	883965	618025	620408	4932694	5367528	10917921				20.8339	21.3045	20.2197	19.7536	19.2373	19.2429	22.2339	22.3558	23.3802		20.7861	19.4113	22.6567	33.1006
P36543	VATE1_HUMAN	ATP6V1E1	226	26145.5	7.7	HUMAN	V-type proton ATPase subunit E 1	0	0	0	0	2	2	0	0	0	0	1	0	0	0	0	0	571770	750646	0	0	0	0	239176	0					19.1251	19.5178					17.8677			19.3214		17.8677	6.00559
P36551	HEM6_HUMAN	CPOX	454	50152.4	8.6	HUMAN	Oxygen-dependent coproporphyrinogen-III oxidase, mitochondrial	0	0	0	0	0	1	1	0	0	4	3	2	0	0	0	0	0	29267	61523	0	0	352573	360104	87848						14.837	15.9088			18.4276	18.4581	16.4227		14.837	15.9088	17.7694	5.58659
P36578	RL4_HUMAN	RPL4	427	47697.7	11.1	HUMAN	60S ribosomal protein L4	0	0	0	13	7	14	14	15	13	19	19	17	0	0	0	17252519	6438623	22303295	10344530	8518579	6630567	78493588	110306553	131081259				24.0403	22.6183	24.4108	23.3024	23.0222	22.6607	26.2261	26.7169	26.9659		23.6898	22.9951	26.6363	62.0112
P36639	8ODP_HUMAN	NUDT1	197	22519.8	5.2	HUMAN	7,8-dihydro-8-oxoguanine triphosphatase	0	0	0	1	0	0	0	0	0	0	0	0	0	0	0	126437	0	0	0	0	0	0	0	0				16.9481										16.9481			8.24022
P36776	LONM_HUMAN	LONP1	959	106490	6	HUMAN	Lon protease homolog, mitochondrial	0	0	0	8	4	9	5	5	7	6	12	10	0	0	0	2566159	980116	2469584	302993	214434	467303	1416162	3756429	2983907				21.2912	19.9026	21.2358	18.2089	17.7102	18.834	20.4336	21.8409	21.5088		20.8099	18.251	21.2611	20.8101
P36873	PP1G_HUMAN	PPP1CC	323	36984.1	6.1	HUMAN	Serine/threonine-protein phosphatase PP1-gamma catalytic subunit	0	0	0	1	1	1	0	0	0	2	12	2	0	0	0	478464	119745	325794	0	0	0	663979	6388115	1571434				18.8681	16.8696	18.3136				19.3408	22.607	20.5837		18.0171		20.8438	47.905
P36915	GNL1_HUMAN	GNL1	607	68661.4	5.6	HUMAN	Guanine nucleotide-binding protein-like 1	0	0	0	1	0	3	3	2	0	2	3	2	0	0	0	63472	0	291749	54624	40578	0	147307	318233	179138				15.9538		18.1544	15.7372	15.3084		17.1685	18.2797	17.4507		17.0541	15.5228	17.633	0.558659
P36952	SPB5_HUMAN	SERPINB5	375	42100.7	5.7	HUMAN	Serpin B5	0	0	1	0	0	0	0	0	6	0	0	0	0	0	12281	0	0	0	0	0	457908	0	0	0			13.5841						18.8047				13.5841		18.8047		0.418994
P36954	RPB9_HUMAN	POLR2I	125	14523.4	5	HUMAN	DNA-directed RNA polymerase II subunit RPB9	0	0	0	0	0	0	0	0	0	1	0	1	0	0	0	0	0	0	0	0	0	65431	0	178752										15.9977		17.4476				16.7226	5.58659
P36956	SRBP1_HUMAN	SREBF1	1147	121676	8.4	HUMAN	Sterol regulatory element-binding protein 1	0	0	0	2	0	2	0	0	0	1	1	0	0	0	0	407711	0	118692	0	0	0	23509	23328	0				18.6372		16.8569				14.5209	14.5098			17.747		14.5154	0
P36957	ODO2_HUMAN	DLST	453	48755.7	9.1	HUMAN	Dihydrolipoyllysine-residue succinyltransferase component of 2-oxoglutarate dehydrogenase complex, mitochondrial	0	0	0	3	2	5	2	1	1	2	3	0	0	0	0	2771798	680080	2900751	429795	18163	40682	3285956	3487301	0				21.4024	19.3753	21.468	18.7133	14.1487	15.3121	21.6479	21.7337			20.7486	16.058	21.6908	18.9944
P36959	GMPR1_HUMAN	GMPR	345	37419.2	6.6	HUMAN	GMP reductase 1	0	0	0	0	0	0	0	0	0	1	1	0	0	0	0	0	0	0	0	0	0	166805	141718	0										17.3478	17.1127					17.2302	0
P36969	GPX4_HUMAN	GPX4	197	22174.9	8.7	HUMAN	Phospholipid hydroperoxide glutathione peroxidase, mitochondrial	0	0	0	1	0	0	0	0	0	0	1	1	0	0	0	276245	0	0	0	0	0	0	340893	322426				18.0756							18.379	18.2986		18.0756		18.3388	3.49162
P37108	SRP14_HUMAN	SRP14	136	14570.1	10	HUMAN	Signal recognition particle 14 kDa protein	0	0	0	1	1	3	1	3	0	4	4	3	0	0	0	265039	668608	911280	245960	213188	0	3108475	3696719	4491420				18.0158	19.3508	19.7975	17.9081	17.7018		21.5678	21.8178	22.0987		19.0547	17.8049	21.8281	47.2067
P37198	NUP62_HUMAN	NUP62	522	53255.4	5.2	HUMAN	Nuclear pore glycoprotein p62	0	0	0	0	1	2	1	1	2	4	4	4	0	0	0	0	201054	215654	46421	20621	40713	970429	1189412	1462186					17.6172	17.7184	15.5025	14.3318	15.3132	19.8883	20.1818	20.4797		17.6678	15.0492	20.1833	16.4804
P37235	HPCL1_HUMAN	HPCAL1	193	22313.4	5.2	HUMAN	Hippocalcin-like protein 1	0	0	0	0	0	0	0	0	0	2	1	2	0	0	0	0	0	0	0	0	0	5554333	110438	5196102										22.4052	16.7529	22.309				20.489	0
P37268	FDFT_HUMAN	FDFT1	417	48115.7	6.1	HUMAN	Squalene synthase	0	0	0	5	4	5	1	2	2	7	5	5	0	0	0	1757591	827538	846200	41398	65278	168359	3059893	5112962	2030534				20.7452	19.6585	19.6906	15.3373	15.9943	17.3612	21.545	22.2857	20.9534		20.0314	16.2309	21.5947	4.88827
P37287	PIGA_HUMAN	PIGA	484	54127.1	8.6	HUMAN	Phosphatidylinositol N-acetylglucosaminyltransferase subunit A	0	0	0	0	0	0	1	1	1	1	1	0	0	0	0	0	0	0	15790	6555	8752	30912	121518	0							13.9467	12.6784	13.0954	14.9159	16.8908				13.2402	15.9033	0.139665
P37802	TAGL2_HUMAN	TAGLN2	199	22391.7	8.4	HUMAN	Transgelin-2	0	0	0	13	12	13	11	8	11	12	12	13	0	0	0	19929183	13412767	15329042	4963278	2253078	2381133	22745845	37289097	46622793				24.2484	23.6771	23.8698	22.2429	21.1035	21.1832	24.4391	25.1523	25.4745		23.9317	21.5098	25.022	57.2626
P37837	TALDO_HUMAN	TALDO1	337	37540.5	6.4	HUMAN	Transaldolase	0	0	1	9	8	12	8	6	6	11	12	10	0	0	6878	20258717	5865258	18024586	8270302	5301038	4318282	60317443	38438111	35071715			12.7478	24.272	22.4838	24.1035	22.9795	22.3378	22.042	25.8461	25.196	25.0638	12.7478	23.6198	22.4531	25.3686	13.2682
P38117	ETFB_HUMAN	ETFB	255	27843.9	8.2	HUMAN	Electron transfer flavoprotein subunit beta	0	0	0	5	2	7	2	2	2	4	5	6	0	0	0	3032178	1167667	2146087	535718	290086	222649	3724409	4218056	9832783				21.5319	20.1552	21.0333	19.0311	18.1461	17.7644	21.8286	22.0081	23.2292		20.9068	18.3139	22.3553	10.3352
P38159	RBMX_HUMAN	RBMX	391	42332.2	10.1	HUMAN	RNA-binding motif protein, X chromosome	0	0	0	2	1	3	1	0	1	4	4	4	0	0	0	590064	48327	1130034	123463	0	76018	1533164	3392042	2745491				19.1705	15.5605	20.1079	16.9137		16.2141	20.5481	21.6937	21.3886		18.2797	16.5639	21.2101	52.6536
P38432	COIL_HUMAN	COIL	576	62608.8	9.2	HUMAN	Coilin	0	0	0	0	0	1	0	0	0	1	0	1	0	0	0	0	0	12509	0	0	0	92097	0	186235						13.6107				16.4909		17.5068		13.6107		16.9988	19.9721
P38435	VKGC_HUMAN	GGCX	758	87561.6	8.2	HUMAN	Vitamin K-dependent gamma-carboxylase	0	0	0	1	1	0	0	0	0	0	1	1	0	0	0	35606	501690	0	0	0	0	0	127615	54396				15.1198	18.9364						16.9614	15.7312		17.0281		16.3463	0.837989
P38606	VATA_HUMAN	ATP6V1A	617	68304.7	5.4	HUMAN	V-type proton ATPase catalytic subunit A	0	0	0	4	7	6	6	8	6	10	10	9	0	0	0	1455361	2081774	1430428	554356	371616	354734	3963964	5172265	4552677				20.4729	20.9894	20.448	19.0805	18.5035	18.4364	21.9185	22.3024	22.1183		20.6368	18.6734	22.1131	21.3687
P38646	GRP75_HUMAN	HSPA9	679	73681.1	5.9	HUMAN	Stress-70 protein, mitochondrial	0	0	0	40	29	47	19	19	19	30	28	31	0	0	0	59497710	64625115	66283140	14889269	12141470	10192525	99382427	140285552	164622018				25.8263	25.9456	25.9821	23.8278	23.5334	23.281	26.5665	27.0638	27.2946		25.918	23.5474	26.975	77.095
P38919	IF4A3_HUMAN	EIF4A3	411	46871.5	6.3	HUMAN	Eukaryotic initiation factor 4A-III	0	0	0	1	2	3	1	1	1	4	3	4	0	0	0	385875	819507	629461	32584	11024	88565	1573107	594680	5670662				18.5578	19.6444	19.2638	14.9919	13.4284	16.4344	20.5852	19.1818	22.4351		19.1553	14.9516	20.734	58.3799
P39019	RS19_HUMAN	RPS19	145	16060.6	10.3	HUMAN	40S ribosomal protein S19	0	0	0	1	1	1	2	2	2	3	2	2	0	0	0	813786	306070	708446	1375649	480511	422791	9404543	11845784	1894119				19.6343	18.2235	19.4343	20.3917	18.8742	18.6896	23.1649	23.4979	20.8531		19.0974	19.3185	22.5053	46.648
P39023	RL3_HUMAN	RPL3	403	46109.3	10.2	HUMAN	60S ribosomal protein L3	0	0	0	15	7	8	11	12	10	20	18	18	0	0	0	6152436	6355951	10017053	6921873	4022752	3824570	88032695	73387259	1.13644e+08				22.5527	22.5997	23.256	22.7227	21.9398	21.8669	26.3915	26.129	26.7599		22.8028	22.1764	26.4268	56.1453
P39210	MPV17_HUMAN	MPV17	176	19733.4	9.5	HUMAN	Protein Mpv17	0	0	0	0	0	0	0	1	0	1	1	1	0	0	0	0	0	0	0	9398	0	22440	21409	51475								13.1981		14.4538	14.3859	15.6516			13.1981	14.8304	0.698324
P39656	OST48_HUMAN	DDOST	456	50801.2	6.1	HUMAN	Dolichyl-diphosphooligosaccharide--protein glycosyltransferase 48 kDa subunit	0	0	0	2	1	3	8	7	6	12	8	9	0	0	0	1175830	174987	1002470	1324726	788584	706221	5143195	6328746	5025518				20.1652	17.4169	19.9351	20.3373	19.5889	19.4298	22.2942	22.5935	22.2608		19.1724	19.7853	22.3829	20.6704
P39687	AN32A_HUMAN	ANP32A	249	28585.6	4	HUMAN	Acidic leucine-rich nuclear phosphoprotein 32 family member A	0	0	0	0	0	3	0	0	0	4	4	3	0	0	0	0	0	1643983	0	0	0	5385684	4806323	7196895						20.6488				22.3607	22.1965	22.7789		20.6488		22.4454	16.2011
P39748	FEN1_HUMAN	FEN1	380	42593.4	8.8	HUMAN	Flap endonuclease 1	0	0	0	2	2	5	4	4	3	4	3	2	0	0	0	960080	133977	1070579	939801	532262	182136	3368248	2406312	1492508				19.8728	17.0316	20.03	19.842	19.0218	17.4747	21.6836	21.1984	20.5093		18.9781	18.7795	21.1304	32.4022
P40121	CAPG_HUMAN	CAPG	348	38498.9	5.8	HUMAN	Macrophage-capping protein	0	0	0	1	2	1	0	0	0	0	0	2	0	0	0	133605	207234	131757	0	0	0	0	0	221017				17.0276	17.6609	17.0075						17.7538		17.232		17.7538	0.977654
P40222	TXLNA_HUMAN	TXLNA	546	61891.6	6.1	HUMAN	Alpha-taxilin	0	0	0	4	5	4	2	3	0	6	4	4	0	0	0	1786265	2812083	2298233	45276	80282	0	2812169	1202994	2153208				20.7685	21.4232	21.1321	15.4665	16.2928		21.4233	20.1982	21.0381		21.1079	15.8796	20.8865	7.40223
P40227	TCPZ_HUMAN	CCT6A	531	58024.7	6.2	HUMAN	T-complex protein 1 subunit zeta	0	0	0	14	10	16	14	13	11	17	15	14	0	0	0	16337803	5542572	17971502	5291927	2742371	1917657	25267509	24193488	34848875				23.9617	22.4021	24.0992	22.3354	21.387	20.8709	24.5908	24.5281	25.0546		23.4877	21.5311	24.7245	57.6816
P40425	PBX2_HUMAN	PBX2	430	45881.7	7.2	HUMAN	Pre-B-cell leukemia transcription factor 2	0	0	0	1	1	1	0	0	0	0	1	1	0	0	0	50073	44412	38057	0	0	0	0	117288	87999				15.6117	15.4387	15.2159					16.8397	16.4252		15.4221		16.6324	0.27933
P40429	RL13A_HUMAN	RPL13A	203	23577.4	10.9	HUMAN	60S ribosomal protein L13a	0	0	0	6	3	6	5	5	7	7	7	8	0	0	0	6950291	2206880	6046603	5135487	3748673	4389863	37750438	33377000	54865385				22.7286	21.0736	22.5277	22.2921	21.8379	22.0657	25.17	24.9924	25.7094		22.11	22.0653	25.2906	41.0615
P40616	ARL1_HUMAN	ARL1	181	20417.7	5.6	HUMAN	ADP-ribosylation factor-like protein 1	0	0	0	1	0	0	3	3	3	4	5	3	0	0	0	264994	0	0	607438	370443	366343	1529520	3958365	1821374				18.0156			19.2124	18.4989	18.4828	20.5446	21.9165	20.7966		18.0156	18.7314	21.0859	17.5978
P40617	ARL4A_HUMAN	ARL4A	200	22615.4	9.3	HUMAN	ADP-ribosylation factor-like protein 4A	0	0	0	1	0	0	0	0	0	0	0	0	0	0	0	36040	0	0	0	0	0	0	0	0				15.1373										15.1373			0
P40692	MLH1_HUMAN	MLH1	756	84601.7	5.5	HUMAN	DNA mismatch repair protein Mlh1	0	0	0	1	0	3	2	2	2	5	5	6	0	0	0	53012	0	383178	59524	73701	25579	902653	754275	1943455				15.694		18.5477	15.8612	16.1694	14.6427	19.7838	19.5247	20.8902		17.1208	15.5578	20.0662	14.6648
P40763	STAT3_HUMAN	STAT3	770	88068.6	5.9	HUMAN	Signal transducer and activator of transcription 3	0	0	0	4	6	4	5	6	9	13	15	11	0	0	0	822376	1387651	918235	387234	270752	385825	3192065	5380647	7664718				19.6494	20.4042	19.8085	18.5628	18.0466	18.5576	21.6061	22.3593	22.8698		19.9541	18.389	22.2784	18.9944
P40818	UBP8_HUMAN	USP8	1118	127524	8.7	HUMAN	Ubiquitin carboxyl-terminal hydrolase 8	0	0	0	1	0	0	0	0	0	0	1	0	0	0	0	155758	0	0	0	0	0	0	109850	0				17.2489							16.7452			17.2489		16.7452	4.46927
P40855	PEX19_HUMAN	PEX19	299	32806.8	4.3	HUMAN	Peroxisomal biogenesis factor 19	0	0	0	6	9	9	1	0	0	3	4	4	0	0	0	3881997	2317735	1186001	22392	0	0	1135106	1163527	2364971				21.8884	21.1443	20.1777	14.4507			20.1144	20.1501	21.1734		21.0701	14.4507	20.4793	3.35196
P40925	MDHC_HUMAN	MDH1	334	36426.4	6.9	HUMAN	Malate dehydrogenase, cytoplasmic	0	0	0	7	5	6	6	6	7	9	11	10	0	0	0	8370841	3954072	6836828	1577954	1041373	787326	15568402	19035378	26236295				22.9969	21.9149	22.7049	20.5896	19.9901	19.5866	23.8921	24.1822	24.6451		22.5389	20.0554	24.2398	13.9665
P40926	MDHM_HUMAN	MDH2	338	35503.6	8.9	HUMAN	Malate dehydrogenase, mitochondrial	0	0	1	16	14	16	13	14	13	17	18	16	0	0	18157	27966389	20460793	28345091	6188654	3284728	3440454	39479459	57798557	58460300			14.1482	24.7372	24.2864	24.7566	22.5612	21.6473	21.7142	25.2346	25.7845	25.801	14.1482	24.5934	21.9742	25.6067	27.6536
P40937	RFC5_HUMAN	RFC5	340	38496.9	6.7	HUMAN	Replication factor C subunit 5	0	0	0	3	2	3	0	0	0	5	5	4	0	0	0	442100	377832	691888	0	0	0	809459	1721886	1523258				18.754	18.5274	19.4002				19.6266	20.7156	20.5387		18.8939		20.2936	12.8492
P40938	RFC3_HUMAN	RFC3	356	40556.7	8.7	HUMAN	Replication factor C subunit 3	0	0	0	4	2	3	4	2	4	10	10	9	0	0	0	687706	571957	996291	691707	131850	476141	1930425	5672648	4972766				19.3914	19.1255	19.9262	19.3998	17.0085	18.861	20.8805	22.4356	22.2456		19.4811	18.4231	21.8539	16.7598
P40939	ECHA_HUMAN	HADHA	763	83000.4	9.2	HUMAN	Trifunctional enzyme subunit alpha, mitochondrial	0	0	0	11	10	11	15	13	12	15	20	17	0	0	0	8282036	4499361	4627223	3403026	1140911	1077383	7532037	13527413	11357710				22.9816	22.1013	22.1417	21.6984	20.1218	20.0391	22.8446	23.6894	23.4372		22.4082	20.6197	23.3237	21.5084
P41091	IF2G_HUMAN	EIF2S3	472	51109.9	8.7	HUMAN	Eukaryotic translation initiation factor 2 subunit 3	0	0	0	10	5	11	8	8	7	12	11	12	0	0	0	9767898	3312095	5636320	1069272	992368	664099	24416254	12736781	34402513				23.2196	21.6593	22.4263	20.0282	19.9205	19.341	24.5413	23.6025	25.036		22.4351	19.7633	24.3933	37.7095
P41134	ID1_HUMAN	ID1	155	16132.7	6.6	HUMAN	DNA-binding protein inhibitor ID-1	0	0	0	1	1	1	0	0	0	1	1	1	0	0	0	108177	74547	91725	0	0	0	59824	20589	101596				16.723	16.1859	16.485				15.8684	14.3296	16.6325		16.4646		15.6102	0.139665
P41161	ETV5_HUMAN	ETV5	510	57838.5	5.4	HUMAN	ETS translocation variant 5	0	0	0	1	0	1	0	0	0	0	0	0	0	0	0	41587	0	11683	0	0	0	0	0	0				15.3438		13.5121								14.428			0
P41162	ETV3_HUMAN	ETV3	512	57001.8	8.7	HUMAN	ETS translocation variant 3	0	0	0	1	0	0	0	0	0	0	0	1	0	0	0	22139	0	0	0	0	0	0	0	80866				14.4343								16.3032		14.4343		16.3032	0.139665
P41214	EIF2D_HUMAN	EIF2D	584	64707	7.6	HUMAN	Eukaryotic translation initiation factor 2D	0	0	0	1	3	2	0	0	0	1	4	2	0	0	0	89961	385228	204611	0	0	0	42043	541758	58111				16.457	18.5554	17.6425				15.3596	19.0473	15.8265		17.5516		16.7445	1.39665
P41223	BUD31_HUMAN	BUD31	144	16999.9	9.1	HUMAN	Protein BUD31 homolog	0	0	0	0	0	0	0	0	0	2	2	1	0	0	0	0	0	0	0	0	0	66734	263774	43852										16.0261	18.0089	15.4204				16.4851	10.1955
P41227	NAA10_HUMAN	NAA10	235	26458.7	5.4	HUMAN	N-alpha-acetyltransferase 10	0	0	0	3	3	4	1	1	0	4	5	4	0	0	0	1114316	284082	1648438	102114	40128	0	2396987	1715907	1674491				20.0877	18.1159	20.6527	16.6398	15.2923		21.1928	20.7105	20.6753		19.6188	15.9661	20.8595	11.1732
P41236	IPP2_HUMAN	PPP1R2	205	23015.4	4.6	HUMAN	Protein phosphatase inhibitor 2	0	0	0	2	2	3	0	0	0	2	2	0	0	0	0	182472	57251	618553	0	0	0	300200	174900	0				17.4773	15.805	19.2385				18.1956	17.4162			17.507		17.8059	10.3352
P41240	CSK_HUMAN	CSK	450	50704.8	6.6	HUMAN	Tyrosine-protein kinase CSK	0	0	0	0	1	2	1	1	0	1	1	1	0	0	0	0	105657	301390	55382	27149	0	399334	197055	76988					16.689	18.2013	15.7571	14.7286		18.6072	17.5882	16.2323		17.4452	15.2429	17.4759	7.40223
P41250	GARS_HUMAN	GARS	739	83166.3	6.6	HUMAN	Glycine--tRNA ligase	0	0	0	9	10	11	10	9	10	20	19	14	0	0	0	5414440	10830227	8869016	1872879	864368	860956	10523225	17083754	14933311				22.3684	23.3686	23.0803	20.8368	19.7213	19.7156	23.3271	24.0261	23.832		22.9391	20.0912	23.7284	16.2011
P41252	SYIC_HUMAN	IARS	1262	144499	5.8	HUMAN	Isoleucine--tRNA ligase, cytoplasmic	0	0	0	24	12	22	28	26	26	37	43	31	0	0	0	12149092	4874245	6306463	7348312	3993634	3262950	23160685	39329290	27850474				23.5343	22.2167	22.5884	22.809	21.9293	21.6377	24.4652	25.2291	24.7312		22.7798	22.1253	24.8085	35.8939
P41440	S19A1_HUMAN	SLC19A1	591	64868.9	9.1	HUMAN	Folate transporter 1	0	0	0	1	2	4	0	1	1	3	1	1	0	0	0	63710	753905	593576	0	6212	12602	188037	45550	1176000				15.9592	19.524	19.1791		12.6008	13.6214	17.5207	15.4752	20.1655		18.2208	13.1111	17.7204	0.837989
P41567	EIF1_HUMAN	EIF1	113	12732.6	6.9	HUMAN	Eukaryotic translation initiation factor 1	0	0	0	0	0	0	0	0	0	5	5	5	0	0	0	0	0	0	0	0	0	1797680	3458479	2549512										20.7777	21.7217	21.2818				21.2604	12.9888
P41743	KPCI_HUMAN	PRKCI	596	68263	5.5	HUMAN	Protein kinase C iota type	0	0	0	0	0	0	1	1	1	1	2	2	0	0	0	0	0	0	7342	5067	6261	148238	244932	319858							12.842	12.3069	12.6122	17.1776	17.902	18.2871			12.587	17.7889	1.11732
P42126	ECI1_HUMAN	ECI1	302	32816.3	8.8	HUMAN	Enoyl-CoA delta isomerase 1, mitochondrial	0	0	0	1	2	4	1	1	2	3	4	3	0	0	0	395865	536029	593854	475660	318948	289591	1596495	1951494	937849				18.5946	19.032	19.1797	18.8596	18.283	18.1437	20.6065	20.8961	19.839		18.9354	18.4287	20.4472	9.49721
P42166	LAP2A_HUMAN	TMPO	694	75492.7	7.6	HUMAN	Lamina-associated polypeptide 2, isoform alpha	0	0	0	3	9	13	13	10	9	17	20	17	0	0	0	1265952	4694580	8690908	2302205	1087134	853144	25496172	19872804	31931029				20.2718	22.1626	23.0511	21.1346	20.0521	19.7024	24.6038	24.2443	24.9285		21.8285	20.2964	24.5922	53.9106
P42167	LAP2B_HUMAN	TMPO	454	50670.6	9.4	HUMAN	Lamina-associated polypeptide 2, isoforms beta/gamma	0	0	0	13	1	2	2	1	0	5	4	4	0	0	0	11763105	32789	26689	100153	129802	0	2757837	1101535	3648533				23.4878	15.0009	14.704	16.6118	16.986		21.3951	20.0711	21.7989		17.7309	16.7989	21.0884	53.9106
P42224	STAT1_HUMAN	STAT1	750	87335.5	5.7	HUMAN	Signal transducer and activator of transcription 1-alpha/beta	0	0	0	6	4	6	1	3	2	10	10	8	0	0	0	1327620	636047	1815845	30918	148493	21981	2098466	4537840	3003678				20.3404	19.2788	20.7922	14.9162	17.18	14.424	21.0009	22.1136	21.5183		20.1371	15.5067	21.5443	15.2235
P42229	STA5A_HUMAN	STAT5A	794	90647.8	6	HUMAN	Signal transducer and activator of transcription 5A	0	0	0	12	9	9	5	9	7	16	17	7	0	0	0	6331255	5679416	4117322	761062	1124846	572555	5296860	9071495	3226260				22.5941	22.4373	21.9733	19.5377	20.1013	19.1271	22.3367	23.1129	21.6214		22.3349	19.5887	22.357	0.27933
P42285	SK2L2_HUMAN	SKIV2L2	1042	117806	6.1	HUMAN	Superkiller viralicidic activity 2-like 2	0	0	0	5	3	4	3	3	3	9	13	10	0	0	0	1540512	902220	1367509	209567	124058	97315	6044313	5801965	4034567				20.555	19.7831	20.3831	17.6771	16.9207	16.5704	22.5271	22.4681	21.944		20.2404	17.056	22.3131	30.0279
P42338	PK3CB_HUMAN	PIK3CB	1070	122764	6.7	HUMAN	Phosphatidylinositol 4,5-bisphosphate 3-kinase catalytic subunit beta isoform	0	0	0	0	1	1	0	0	0	0	0	0	0	0	0	0	26405	26619	0	0	0	0	0	0					14.6885	14.7002								14.6943			0
P42345	MTOR_HUMAN	MTOR	2549	288894	6.7	HUMAN	Serine/threonine-protein kinase mTOR	0	0	0	3	1	1	9	9	10	17	19	18	0	0	0	318077	317532	65356	270187	193060	165864	2414903	3426291	2884098				18.279	18.2765	15.996	18.0436	17.5587	17.3396	21.2035	21.7082	21.4597		17.5172	17.6473	21.4571	1.53631
P42356	PI4KA_HUMAN	PI4KA	2102	236833	6.6	HUMAN	Phosphatidylinositol 4-kinase alpha	0	0	0	3	2	4	6	6	8	8	9	10	0	0	0	1331815	117823	822713	286723	287861	189019	1479404	1971939	1629207				20.345	16.8463	19.65	18.1293	18.135	17.5282	20.4966	20.9112	20.6357		18.9471	17.9308	20.6812	4.18994
P42357	HUTH_HUMAN	HAL	657	72698.3	6.5	HUMAN	Histidine ammonia-lyase	0	2	1	0	0	0	0	0	0	0	0	0	0	140907	125795	0	0	0	0	0	0	0	0	0		17.1044	16.9407										17.0225				1.53631
P42566	EPS15_HUMAN	EPS15	896	98656.5	4.5	HUMAN	Epidermal growth factor receptor substrate 15	0	0	0	7	4	4	0	0	0	1	3	2	0	0	0	1189164	414022	533799	0	0	0	45855	615829	434256				20.1815	18.6593	19.0259				15.4848	19.2322	18.7282		19.2889		17.815	13.1285
P42574	CASP3_HUMAN	CASP3	277	31608.2	6.1	HUMAN	Caspase-3	0	1	0	2	2	3	1	1	0	3	4	2	0	46635	0	858123	912914	265377	3712	66553	0	1618602	1299652	829272		15.5091		19.7108	19.8001	18.0177	11.858	16.0222		20.6263	20.3097	19.6615	15.5091	19.1762	13.9401	20.1992	2.7933
P42677	RS27_HUMAN	RPS27	84	9461.2	9.6	HUMAN	40S ribosomal protein S27	0	0	0	3	4	1	3	3	1	5	5	5	0	0	0	11488000	5530275	2772195	3230200	2279215	713665	20912675	19517682	41411135				23.4536	22.3989	21.4026	21.6232	21.1201	19.4449	24.3179	24.2183	25.3035		22.4184	20.7294	24.6132	57.4022
P42684	ABL2_HUMAN	ABL2	1182	128344	8.3	HUMAN	Abelson tyrosine-protein kinase 2	0	0	0	1	1	1	0	0	0	3	1	3	0	0	0	70974	17000	17773	0	0	0	338349	51242	408033				16.115	14.0532	14.1174				18.3682	15.645	18.6383		14.7619		17.5505	0.139665
P42695	CNDD3_HUMAN	NCAPD3	1498	168892	7.4	HUMAN	Condensin-2 complex subunit D3	0	0	0	0	1	0	3	3	2	12	9	10	0	0	0	0	7808	0	72925	107381	28595	1953187	1078471	1512050					12.9307		16.1541	16.7124	14.8035	20.8974	20.0406	20.5281		12.9307	15.89	20.4887	3.49162
P42696	RBM34_HUMAN	RBM34	430	48565.2	10.1	HUMAN	RNA-binding protein 34	0	0	0	1	0	1	0	0	0	3	2	5	0	0	0	325955	0	174608	0	0	0	411010	606453	1259858				18.3143		17.4138				18.6488	19.21	20.2648		17.864		19.3746	12.1508
P42704	LPPRC_HUMAN	LRPPRC	1394	157906	5.8	HUMAN	Leucine-rich PPR motif-containing protein, mitochondrial	0	0	0	43	22	41	38	35	37	54	63	58	0	0	0	41266408	23670465	34916922	19026481	9288134	7771570	67585118	97021053	104266486				25.2985	24.4966	25.0574	24.1815	23.147	22.8898	26.0102	26.5318	26.6357		24.9508	23.4061	26.3926	34.7765
P42765	THIM_HUMAN	ACAA2	397	41924.5	8.3	HUMAN	3-ketoacyl-CoA thiolase, mitochondrial	0	0	0	0	0	0	0	0	5	0	1	1	0	0	0	0	0	0	0	0	152926	0	86742	444661									17.2225		16.4044	18.7623			17.2225	17.5834	6.84358
P42766	RL35_HUMAN	RPL35	123	14551.6	11	HUMAN	60S ribosomal protein L35	0	0	0	0	1	0	2	2	2	1	2	1	0	0	0	0	219487	0	3735966	2128107	1545002	3662000	4709000	8433000					17.7438		21.833	21.0211	20.5592	21.8042	22.167	23.0076		17.7438	21.1378	22.3263	42.1788
P42858	HD_HUMAN	HTT	3142	347606	5.8	HUMAN	Huntingtin	0	0	0	0	0	0	1	0	0	0	0	0	0	0	0	0	0	0	499301	0	0	0	0	0							18.9296								18.9296		2.65363
P42898	MTHR_HUMAN	MTHFR	656	74597.2	5.2	HUMAN	Methylenetetrahydrofolate reductase	0	0	0	1	4	1	0	0	0	2	2	4	0	0	0	18013	368430	52269	0	0	0	448291	344095	638141				14.1368	18.491	15.6737				18.7741	18.3924	19.2835		16.1005		18.8167	0.27933
P43004	EAA2_HUMAN	SLC1A2	574	62104.8	6.1	HUMAN	Excitatory amino acid transporter 2	0	0	0	0	0	0	2	1	1	0	0	0	0	0	0	0	0	0	50189	18979	22687	0	0	0							15.6151	14.2121	14.4696						14.7656		0.27933
P43007	SATT_HUMAN	SLC1A4	532	55723.6	5.9	HUMAN	Neutral amino acid transporter A	0	0	0	0	0	1	0	0	0	2	2	3	0	0	0	0	0	45555	0	0	0	319805	536674	612496						15.4753				18.2868	19.0337	19.2243		15.4753		18.8483	0
P43034	LIS1_HUMAN	PAFAH1B1	410	46638.4	7	HUMAN	Platelet-activating factor acetylhydrolase IB subunit alpha	0	0	0	3	5	4	1	2	2	5	3	4	0	0	0	860095	1186667	917636	80722	517301	49777	2113383	1037280	2369714				19.7141	20.1785	19.8076	16.3007	18.9806	15.6032	21.0111	19.9844	21.1763		19.9001	16.9615	20.7239	9.21788
P43121	MUC18_HUMAN	MCAM	646	71608	5.6	HUMAN	Cell surface glycoprotein MUC18	0	0	0	3	2	4	1	1	0	5	4	3	0	0	0	424420	255023	723785	25429	13864	0	942567	683572	901911				18.6951	17.9603	19.4652	14.6342	13.7591		19.8462	19.3827	19.7826		18.7069	14.1966	19.6705	0.418994
P43155	CACP_HUMAN	CRAT	626	70858.3	8.6	HUMAN	Carnitine O-acetyltransferase	0	0	0	0	0	0	0	0	1	0	0	0	0	0	0	0	0	0	0	0	20727	0	0	0									14.3392						14.3392		0
P43243	MATR3_HUMAN	MATR3	847	94624	5.9	HUMAN	Matrin-3	0	0	0	4	3	4	5	6	6	13	10	10	0	0	0	1825411	944942	1120972	319868	403541	370098	4548636	5360557	12504449				20.7998	19.8499	20.0963	18.2871	18.6224	18.4975	22.117	22.354	23.5759		20.2487	18.469	22.6823	61.5922
P43246	MSH2_HUMAN	MSH2	934	104744	5.6	HUMAN	DNA mismatch repair protein Msh2	0	0	0	14	11	18	12	18	15	17	19	20	0	0	0	6388960	3898650	6588369	1679244	2040910	1228442	13416794	14089729	22406117				22.6071	21.8945	22.6515	20.6794	20.9608	20.2284	23.6775	23.7481	24.4174		22.3844	20.6229	23.9477	28.2123
P43304	GPDM_HUMAN	GPD2	727	80853.4	7.6	HUMAN	Glycerol-3-phosphate dehydrogenase, mitochondrial	0	0	0	1	0	0	0	0	0	1	2	1	0	0	0	148707	0	0	0	0	0	58846	5717376	56953				17.1821						15.8447	22.4469	15.7975		17.1821		18.0297	6.56425
P43307	SSRA_HUMAN	SSR1	286	32235.6	4.4	HUMAN	Translocon-associated protein subunit alpha	1	0	0	1	1	1	0	0	1	2	0	0	3976	0	0	648077	230028	196638	0	0	82771	2007052	0	0	11.9571			19.3058	17.8114	17.5852			16.3368	20.9366			11.9571	18.2341	16.3368	20.9366	7.96089
P43355	MAGA1_HUMAN	MAGEA1	309	34342.4	4.8	HUMAN	Melanoma-associated antigen 1	0	0	0	1	1	0	1	0	1	2	4	2	0	0	0	365277	666989	0	33845	0	12827	137718	5401272	296731				18.4786	19.3473		15.0467		13.6469	17.0714	22.3649	18.1788		18.913	14.3468	19.205	1.67598
P43356	MAGA2_HUMAN	MAGEA2	314	35055.1	4.7	HUMAN	Melanoma-associated antigen 2	0	0	0	0	0	1	0	0	0	0	0	0	0	0	0	0	0	7921	0	0	0	0	0	0						12.9515								12.9515			0
P43357	MAGA3_HUMAN	MAGEA3	314	34747.6	4.6	HUMAN	Melanoma-associated antigen 3	0	0	0	0	0	0	0	0	0	0	1	0	0	0	0	0	0	0	0	0	0	0	57749	0											15.8175					15.8175	0
P43362	MAGA9_HUMAN	MAGEA9	315	35088.7	4.5	HUMAN	Melanoma-associated antigen 9	0	0	0	1	0	3	0	0	0	2	3	3	0	0	0	41292	0	540737	0	0	0	302762	917940	589483				15.3336		19.0446				18.2078	19.808	19.1691		17.1891		19.0617	0.139665
P43366	MAGB1_HUMAN	MAGEB1	347	39037.5	8.6	HUMAN	Melanoma-associated antigen B1	0	0	0	1	0	2	1	0	0	2	3	2	0	0	0	108640	0	276239	16092	0	0	100533	712467	211414				16.7292		18.0756	13.9741			16.6173	19.4425	17.6897		17.4024	13.9741	17.9165	1.25698
P43487	RANG_HUMAN	RANBP1	201	23310.3	5.2	HUMAN	Ran-specific GTPase-activating protein	0	0	1	5	4	4	6	4	4	6	5	5	0	0	145646	17336000	13931482	17051111	3646942	2132909	1508336	23931587	26686573	30015959			17.1521	24.0473	23.7318	24.0234	21.7983	21.0244	20.5245	24.5124	24.6696	24.8392	17.1521	23.9342	21.1157	24.6737	36.1732
P43490	NAMPT_HUMAN	NAMPT	491	55521.6	6.7	HUMAN	Nicotinamide phosphoribosyltransferase	0	0	0	8	2	12	13	12	12	18	19	17	0	0	0	4152831	1144561	4439712	6406930	1347549	2980047	15743426	22560456	24534465				21.9857	20.1264	22.082	22.6112	20.3619	21.5069	23.9082	24.4273	24.5483		21.398	21.4933	24.2946	18.8547
P43686	PRS6B_HUMAN	PSMC4	418	47366.7	5.1	HUMAN	26S proteasome regulatory subunit 6B	0	0	0	5	2	7	5	3	3	5	9	7	0	0	0	2593333	869912	1626208	305902	72542	103137	3858814	5584060	6493562				21.3064	19.7305	20.6331	18.2227	16.1465	16.6542	21.8797	22.4129	22.6306		20.5567	17.0078	22.3077	29.3296
P43897	EFTS_HUMAN	TSFM	325	35391	8.6	HUMAN	Elongation factor Ts, mitochondrial	0	0	0	2	3	2	2	1	1	1	3	2	0	0	0	315839	726249	181850	121009	79461	84931	92262	790344	272002				18.2688	19.4701	17.4724	16.8848	16.278	16.374	16.4934	19.5921	18.0533		18.4038	16.5122	18.0463	6.00559
P45880	VDAC2_HUMAN	VDAC2	294	31566.8	7.5	HUMAN	Voltage-dependent anion-selective channel protein 2	0	0	0	12	7	13	10	10	11	13	12	11	0	0	0	19298478	14968212	25238207	14406489	8495587	8007865	56291330	57226249	75900779				24.202	23.8354	24.5891	23.7802	23.0183	22.933	25.7464	25.7702	26.1776		24.2088	23.2438	25.8981	35.7542
P45954	ACDSB_HUMAN	ACADSB	432	47485.8	6.5	HUMAN	Short/branched chain specific acyl-CoA dehydrogenase, mitochondrial	0	0	0	0	0	0	0	0	0	0	1	0	0	0	0	0	0	0	0	0	0	0	294877	0											18.1698					18.1698	7.12291
P45973	CBX5_HUMAN	CBX5	191	22225.2	5.7	HUMAN	Chromobox protein homolog 5	0	0	0	2	1	2	1	0	0	4	3	3	0	0	0	992321	129947	592994	120632	0	0	1393907	504154	1567380				19.9204	16.9876	19.1777	16.8803			20.4107	18.9435	20.5799		18.6952	16.8803	19.978	13.9665
P45974	UBP5_HUMAN	USP5	858	95787.1	4.9	HUMAN	Ubiquitin carboxyl-terminal hydrolase 5	0	0	0	6	4	7	7	10	5	7	10	7	0	0	0	997154	535974	1581286	346838	421713	229864	1049019	2314916	917901				19.9275	19.0318	20.5927	18.4039	18.6859	17.8104	20.0006	21.1425	19.808		19.8506	18.3001	20.317	20.6704
P46013	KI67_HUMAN	MKI67	3256	358697	9.5	HUMAN	Proliferation marker protein Ki-67	0	0	0	0	0	4	0	0	0	1	1	1	0	0	0	0	0	279250	0	0	0	60862	385926	30716						18.0912				15.8933	18.558	14.9067		18.0912		16.4526	34.3575
P46060	RAGP1_HUMAN	RANGAP1	587	63542.5	4.6	HUMAN	Ran GTPase-activating protein 1	0	0	0	6	4	8	5	1	3	10	9	10	0	0	0	4608361	1329806	2649235	177093	18476	57523	2330087	3566347	5822941				22.1358	20.3428	21.3371	17.4341	14.1734	15.8119	21.152	21.766	22.4733		21.2719	15.8065	21.7971	39.5251
P46063	RECQ1_HUMAN	RECQL	649	73458	8.1	HUMAN	ATP-dependent DNA helicase Q1	0	0	0	3	0	5	1	0	0	2	2	2	0	0	0	594695	0	564097	267897	0	0	690626	528500	932713				19.1818		19.1056	18.0313			19.3975	19.0115	19.8311		19.1437	18.0313	19.4134	9.63687
P46087	NOP2_HUMAN	NOP2	812	89302.5	9.3	HUMAN	Probable 28S rRNA (cytosine(4447)-C(5))-methyltransferase	0	0	0	1	2	1	1	0	0	2	2	2	0	0	0	420874	448240	251282	11021	0	0	70326	247398	229975				18.683	18.7739	17.9389	13.428			16.1018	17.9165	17.8111		18.4653	13.428	17.2765	38.5475
P46108	CRK_HUMAN	CRK	304	33831	5.4	HUMAN	Adapter molecule crk	0	0	0	1	1	2	0	0	0	1	1	1	0	0	0	32370	93220	1098928	0	0	0	141935	191603	149989				14.9824	16.5084	20.0677				17.1149	17.5478	17.1945		17.1861		17.2857	18.0168
P46109	CRKL_HUMAN	CRKL	303	33777.3	6.3	HUMAN	Crk-like protein	0	0	0	9	5	9	4	4	3	12	12	12	0	0	0	4955324	2275824	3599987	418405	338730	188907	8743672	12219532	11431045				22.2405	21.118	21.7796	18.6745	18.3698	17.5273	23.0598	23.5427	23.4465		21.7127	18.1905	23.3496	30.4469
P46199	IF2M_HUMAN	MTIF2	727	81318.1	6.7	HUMAN	Translation initiation factor IF-2, mitochondrial	0	0	0	1	0	0	0	0	0	0	0	1	0	0	0	80027	0	0	0	0	0	0	0	354683				16.2882								18.4362		16.2882		18.4362	0.418994
P46379	BAG6_HUMAN	BAG6	1132	119410	5.4	HUMAN	Large proline-rich protein BAG6	0	0	0	20	9	14	0	1	2	17	21	16	0	0	0	8433073	4082360	6500800	0	32042	26700	15035037	14756468	14772428				23.0076	21.961	22.6322		14.9677	14.7046	23.8418	23.8148	23.8164		22.5336	14.8361	23.8244	10.6145
P46459	NSF_HUMAN	NSF	744	82595.1	6.5	HUMAN	Vesicle-fusing ATPase	0	0	0	9	6	8	5	5	5	11	12	9	0	0	0	1870669	1997241	1786870	490443	496727	322123	7220110	5992667	4003115				20.8351	20.9296	20.769	18.9037	18.9221	18.2973	22.7836	22.5148	21.9327		20.8446	18.7077	22.4103	13.6872
P46527	CDN1B_HUMAN	CDKN1B	198	22073.5	6.5	HUMAN	Cyclin-dependent kinase inhibitor 1B	0	0	0	0	1	1	0	0	0	0	0	0	0	0	0	0	9954	32198	0	0	0	0	0	0					13.2811	14.9747								14.1279			0
P46734	MP2K3_HUMAN	MAP2K3	347	39318.8	7	HUMAN	Dual specificity mitogen-activated protein kinase kinase 3	0	0	0	0	0	1	0	0	0	1	1	1	0	0	0	0	0	47630	0	0	0	110404	61305	215414						15.5396				16.7524	15.9037	17.7168		15.5396		16.791	3.07263
P46736	BRCC3_HUMAN	BRCC3	316	36072.2	5.6	HUMAN	Lys-63-specific deubiquitinase BRCC36	0	0	0	1	0	0	0	0	0	0	0	0	0	0	0	53482	0	0	0	0	0	0	0	0				15.7068										15.7068			2.3743
P46776	RL27A_HUMAN	RPL27A	148	16561.5	11	HUMAN	60S ribosomal protein L27a	0	0	0	3	2	4	4	3	4	6	6	5	0	0	0	7242644	5681000	7007312	7913317	5022446	5349110	64244138	53640687	92260105				22.7881	22.4377	22.7404	22.9159	22.26	22.3509	25.9371	25.6768	26.4592		22.6554	22.5089	26.0244	60.0559
P46777	RL5_HUMAN	RPL5	297	34362.9	9.7	HUMAN	60S ribosomal protein L5	0	0	0	8	5	8	5	4	4	10	10	10	0	0	0	3700473	3170262	5991683	1263145	707801	930090	21583449	15192508	35427025				21.8193	21.5962	22.5145	20.2686	19.433	19.827	24.3634	23.8569	25.0783		21.9767	19.8429	24.4329	55.1676
P46778	RL21_HUMAN	RPL21	160	18565	10.5	HUMAN	60S ribosomal protein L21	0	0	0	3	0	2	4	5	5	5	5	6	0	0	0	381191	0	1063794	970016	679639	706484	27734258	18507361	22741582				18.5402		20.0208	19.8876	19.3744	19.4303	24.7252	24.1416	24.4388		19.2805	19.5641	24.4352	45.9497
P46779	RL28_HUMAN	RPL28	137	15747.6	12	HUMAN	60S ribosomal protein L28	0	0	0	4	4	4	3	4	6	6	6	3	0	0	0	2914665	1492673	5177294	789640	1372169	2010170	17593385	21944160	17100170				21.4749	20.5095	22.3038	19.5908	20.388	20.9389	24.0685	24.3873	24.0275		21.4294	20.3059	24.1611	44.1341
P46781	RS9_HUMAN	RPS9	194	22591.6	10.7	HUMAN	40S ribosomal protein S9	0	0	0	8	4	9	10	9	10	13	12	11	0	0	0	3525690	4769552	9005200	8926389	5178651	5315198	62180759	67488372	90845568				21.7495	22.1854	23.1023	23.0896	22.3041	22.3417	25.89	26.0081	26.4369		22.3457	22.5785	26.1117	54.1899
P46782	RS5_HUMAN	RPS5	204	22876.6	9.7	HUMAN	40S ribosomal protein S5	0	0	0	6	8	6	6	6	6	7	8	7	0	0	0	6666147	5749347	6388672	2442849	1372816	1376065	9185349	17419923	18761046				22.6684	22.455	22.6071	21.2201	20.3887	20.3921	23.1309	24.0542	24.1612		22.5768	20.667	23.7821	44.8324
P46783	RS10_HUMAN	RPS10	165	18897.9	10.2	HUMAN	40S ribosomal protein S10	0	0	0	0	0	1	2	2	2	2	5	4	0	0	0	0	0	280568	201066	74644	159559	147495	4055244	2496981						18.098	17.6173	16.1877	17.2837	17.1703	21.9514	21.2518		18.098	17.0296	20.1245	46.9274
P46821	MAP1B_HUMAN	MAP1B	2468	270637	4.7	HUMAN	Microtubule-associated protein 1B	0	0	0	12	14	12	10	8	6	14	19	14	0	0	0	3316798	1546794	1304452	596440	259543	197208	3442475	3468153	2963072				21.6614	20.5608	20.315	19.186	17.9856	17.5894	21.715	21.7257	21.4987		20.8457	18.2537	21.6465	36.3128
P46926	GNPI1_HUMAN	GNPDA1	289	32668.8	6.4	HUMAN	Glucosamine-6-phosphate isomerase 1	0	0	0	0	0	1	1	0	0	0	0	0	0	0	0	0	0	53188	62692	0	0	0	0	0						15.6988	15.936							15.6988	15.936		2.7933
P46934	NEDD4_HUMAN	NEDD4	1319	149116	6.1	HUMAN	E3 ubiquitin-protein ligase NEDD4	0	0	0	0	0	0	0	0	0	0	0	1	0	0	0	0	0	0	0	0	0	0	0	420814												18.6828				18.6828	0.418994
P46940	IQGA1_HUMAN	IQGAP1	1657	189254	6.1	HUMAN	Ras GTPase-activating-like protein IQGAP1	0	0	0	21	17	31	20	19	21	23	26	25	0	0	0	5056728	4350233	6206009	1885841	1070109	1252194	9826974	9476018	11160228				22.2698	22.0527	22.5652	20.8468	20.0293	20.256	23.2283	23.1758	23.4119		22.2959	20.3774	23.272	27.514
P46976	GLYG_HUMAN	GYG1	350	39384.1	5.3	HUMAN	Glycogenin-1	0	0	0	1	1	2	0	0	0	0	0	0	0	0	0	99795	77958	146954	0	0	0	0	0	0				16.6067	16.2504	17.165								16.674			3.49162
P46977	STT3A_HUMAN	STT3A	705	80530.4	8.3	HUMAN	Dolichyl-diphosphooligosaccharide--protein glycosyltransferase subunit STT3A	0	0	0	7	6	8	5	8	5	13	14	12	0	0	0	5972065	2773461	5756277	2001176	1685049	978954	18010495	29590085	20045499				22.5098	21.4033	22.4567	20.9324	20.6844	19.9009	24.1023	24.8186	24.2568		22.1233	20.5059	24.3926	16.6201
P47224	MSS4_HUMAN	RABIF	123	13838.9	5.4	HUMAN	Guanine nucleotide exchange factor MSS4	0	0	0	1	0	1	0	0	0	0	0	1	0	0	0	574999	0	13001	0	0	0	0	0	2620000				19.1332		13.6663						21.3211		16.3998		21.3211	0
P47736	RPGP1_HUMAN	RAP1GAP	663	73362	5.6	HUMAN	Rap1 GTPase-activating protein 1	0	0	0	0	1	0	0	1	0	0	0	0	0	0	0	0	13592	0	0	8941	0	0	0	0					13.7305			13.1262						13.7305	13.1262		0
P47755	CAZA2_HUMAN	CAPZA2	286	32949.4	5.6	HUMAN	F-actin-capping protein subunit alpha-2	0	0	0	2	3	2	0	0	0	1	0	1	0	0	0	431480	464263	73124	0	0	0	27530	0	95080				18.7189	18.8246	16.1581				14.7487		16.5369		17.9005		15.6428	32.4022
P47756	CAPZB_HUMAN	CAPZB	277	31350.8	5.4	HUMAN	F-actin-capping protein subunit beta	0	0	1	11	9	13	7	7	4	11	12	11	0	0	62479	4427223	4524596	4632342	1755355	868515	846510	14011425	12241154	18168545			15.9311	22.078	22.1094	22.1433	20.7433	19.7282	19.6912	23.7401	23.5452	24.1149	15.9311	22.1102	20.0542	23.8001	51.1173
P47813	IF1AX_HUMAN	EIF1AX	144	16460.5	5.1	HUMAN	Eukaryotic translation initiation factor 1A, X-chromosomal	0	0	0	1	1	2	1	1	1	2	2	3	0	0	0	480959	136134	400194	189982	106777	117995	1520558	1430189	2508565				18.8756	17.0547	18.6103	17.5355	16.7042	16.8484	20.5362	20.4478	21.2584		18.1802	17.0294	20.7475	21.9274
P47895	AL1A3_HUMAN	ALDH1A3	512	56109	7	HUMAN	Aldehyde dehydrogenase family 1 member A3	0	0	0	0	1	0	0	0	0	0	0	0	0	0	0	0	205580	0	0	0	0	0	0	0					17.6493									17.6493			1.81564
P47897	SYQ_HUMAN	QARS	775	87799.5	6.7	HUMAN	Glutamine--tRNA ligase	0	0	0	9	3	9	9	9	11	15	15	14	0	0	0	3348607	645241	3068497	1536270	1030763	988720	10221102	9935840	9016672				21.6751	19.2995	21.5491	20.551	19.9753	19.9152	23.285	23.2442	23.1042		20.8412	20.1472	23.2111	40.6425
P47914	RL29_HUMAN	RPL29	159	17752.2	11.7	HUMAN	60S ribosomal protein L29	0	0	0	1	1	2	1	1	1	2	2	2	0	0	0	2627000	43920	3174611	2254000	1817000	54689	17456836	8519000	24615000				21.325	15.4226	21.5981	21.1041	20.7931	15.739	24.0573	23.0223	24.553		19.4486	19.212	23.8775	55.7263
P47929	LEG7_HUMAN	LGALS7	136	15075.2	7	HUMAN	Galectin-7	2	4	4	0	1	0	0	0	8	0	0	0	141555	1199760	2363761	0	326038	0	0	0	7286265	0	0	0	17.111	20.1943	21.1727		18.3147				22.7967				19.4927	18.3147	22.7967		6.00559
P47974	TISD_HUMAN	ZFP36L2	494	51063.2	8.5	HUMAN	mRNA decay activator protein ZFP36L2	0	0	0	0	0	1	0	0	0	1	0	1	0	0	0	0	0	72274	0	0	0	28669	0	57252						16.1412				14.8072		15.805		16.1412		15.3061	0.139665
P47985	UCRI_HUMAN	UQCRFS1	274	29668.2	8.6	HUMAN	Cytochrome b-c1 complex subunit Rieske, mitochondrial	0	0	0	3	2	4	2	1	1	4	4	4	0	0	0	1116655	1527481	1835929	343843	7290	19160	2388870	3025983	3525433				20.0908	20.5427	20.8081	18.3914	12.8317	14.2258	21.1879	21.529	21.7494		20.4805	15.1496	21.4887	9.21788
P48047	ATPO_HUMAN	ATP5O	213	23277.5	10	HUMAN	ATP synthase subunit O, mitochondrial	0	0	0	3	3	4	2	2	4	4	4	6	0	0	0	1019503	1730457	2070372	144547	69365	465942	4338740	2546797	10859302				19.9594	20.7227	20.9815	17.1412	16.0819	18.8298	22.0488	21.2803	23.3724		20.5545	17.351	22.2338	26.257
P48059	LIMS1_HUMAN	LIMS1	325	37251.8	8.4	HUMAN	LIM and senescent cell antigen-like-containing domain protein 1	0	0	0	1	2	3	0	0	0	1	0	1	0	0	0	231441	404147	468654	0	0	0	2730000	0	447931				17.8203	18.6245	18.8382				21.3805		18.7729		18.4277		20.0767	0.837989
P48067	SC6A9_HUMAN	SLC6A9	706	78261.1	8.2	HUMAN	Sodium- and chloride-dependent glycine transporter 1	0	0	0	0	1	0	0	0	0	0	0	0	0	0	0	0	91098	0	0	0	0	0	0	0					16.4751									16.4751			0
P48147	PPCE_HUMAN	PREP	710	80700.2	5.5	HUMAN	Prolyl endopeptidase	0	0	0	2	2	3	3	4	3	4	11	3	0	0	0	261696	495168	323866	110736	100192	379432	1041567	2786979	1163036				17.9975	18.9176	18.305	16.7568	16.6124	18.5335	19.9903	21.4103	20.1495		18.4067	17.3009	20.5167	1.11732
P48163	MAOX_HUMAN	ME1	572	64150.2	5.8	HUMAN	NADP-dependent malic enzyme	0	1	0	1	1	1	0	1	7	0	0	0	0	39377	0	90512	94332	93876	0	6586	224339	0	0	0		15.2651		16.4658	16.5255	16.5185		12.6852	17.7753				15.2651	16.5032	15.2303		3.77095
P48200	IREB2_HUMAN	IREB2	963	105045	6.6	HUMAN	Iron-responsive element-binding protein 2	0	0	0	1	0	1	0	0	0	0	0	0	0	0	0	135215	0	104074	0	0	0	0	0	0				17.0449		16.6673								16.8561			0
P48201	AT5G3_HUMAN	ATP5G3	142	14693.2	9.6	HUMAN	ATP synthase F(0) complex subunit C3, mitochondrial	0	0	0	1	1	1	0	0	1	2	1	2	0	0	0	215252	209678	436752	0	0	8707	324413	80629	147564				17.7157	17.6778	18.7365			13.088	18.3075	16.299	17.171		18.0433	13.088	17.2592	1.39665
P48426	PI42A_HUMAN	PIP4K2A	406	46225	6.5	HUMAN	Phosphatidylinositol 5-phosphate 4-kinase type-2 alpha	0	0	0	1	2	1	1	1	0	1	2	1	0	0	0	144597	213627	73656	89175	30727	0	79027	348892	168351				17.1417	17.7047	16.1685	16.4444	14.9072		16.2701	18.4124	17.3611		17.005	15.6758	17.3479	4.60894
P48444	COPD_HUMAN	ARCN1	511	57210.9	5.9	HUMAN	Coatomer subunit delta	0	0	0	4	3	7	1	0	3	5	7	5	0	0	0	823846	1097863	2269296	64261	0	92914	1305006	2216599	2655987				19.652	20.0663	21.1138	15.9717		16.5036	20.3156	21.0799	21.3408		20.2774	16.2376	20.9121	36.7318
P48449	ERG7_HUMAN	LSS	732	83309.5	6.2	HUMAN	Lanosterol synthase	0	0	0	0	0	0	0	0	1	1	1	0	0	0	0	0	0	0	0	0	8635	7456	75096	0									13.076	12.8642	16.1964				13.076	14.5303	1.81564
P48507	GSH0_HUMAN	GCLM	274	30727.3	5.7	HUMAN	Glutamate--cysteine ligase regulatory subunit	0	0	0	0	0	0	0	1	1	2	2	1	0	0	0	0	0	0	0	79010	50506	273396	890882	484535								16.2697	15.6242	18.0606	19.7649	18.8862			15.947	18.9039	4.05028
P48509	CD151_HUMAN	CD151	253	28295.4	7.4	HUMAN	CD151 antigen	0	0	0	0	1	1	0	0	0	0	0	0	0	0	0	0	1181000	357488	0	0	0	0	0	0					20.1716	18.4475								19.3096			0
P48556	PSMD8_HUMAN	PSMD8	350	39612.2	9.7	HUMAN	26S proteasome non-ATPase regulatory subunit 8	0	0	0	1	1	2	3	3	2	6	7	7	0	0	0	507022	39106	273117	212388	163282	92623	2937508	4222914	6226780				18.9517	15.2551	18.0592	17.6963	17.317	16.4991	21.4862	22.0098	22.5701		17.422	17.1708	22.022	18.7151
P48594	SPB4_HUMAN	SERPINB4	390	44854.3	5.9	HUMAN	Serpin B4	0	0	0	0	0	0	0	0	2	0	0	0	0	0	0	0	0	0	0	0	10776	0	0	0									13.3955						13.3955		4.7486
P48634	PRC2A_HUMAN	PRRC2A	2157	228865	9.5	HUMAN	Protein PRRC2A	0	0	0	10	10	11	3	4	2	16	18	17	0	0	0	1875649	849224	1673948	212879	177391	25385	9537376	6183512	13328701				20.839	19.6958	20.6748	17.6997	17.4366	14.6317	23.1852	22.56	23.668		20.4032	16.5893	23.1377	29.6089
P48637	GSHB_HUMAN	GSS	474	52385.3	5.7	HUMAN	Glutathione synthetase	0	0	0	1	0	1	0	0	0	2	5	1	0	0	0	97159	0	606812	0	0	0	165460	760958	248971				16.5681		19.2109				17.3361	19.5375	17.9256		17.8895		18.2664	2.51397
P48643	TCPE_HUMAN	CCT5	541	59671.6	5.5	HUMAN	T-complex protein 1 subunit epsilon	0	0	0	24	17	26	15	16	15	22	27	25	0	0	0	25709227	15860812	17841949	4834403	2954105	2321652	31800290	44353880	54028732				24.6158	23.919	24.0888	22.2049	21.4943	21.1467	24.9225	25.4026	25.6872		24.2078	21.6153	25.3374	63.8268
P48651	PTSS1_HUMAN	PTDSS1	473	55528.1	8.7	HUMAN	Phosphatidylserine synthase 1	0	0	0	0	0	1	1	1	2	3	3	3	0	0	0	0	0	72989	64289	40232	84143	1081398	961568	776525						16.1554	15.9723	15.2961	16.3606	20.0445	19.875	19.5667		16.1554	15.8763	19.8287	1.95531
P48668	K2C6C_HUMAN	KRT6C	564	60025.4	8.1	HUMAN	Keratin, type II cytoskeletal 6C	1	2	0	0	11	0	0	2	1	0	0	0	208605	376044	0	0	6408351	0	0	796734	131007	0	0	0	17.6704	18.5205			22.6115			19.6037	16.9993				18.0955	22.6115	18.3015		71.9274
P48681	NEST_HUMAN	NES	1621	177440	4.3	HUMAN	Nestin	0	0	0	0	0	0	0	0	0	1	0	0	0	0	0	0	0	0	0	0	0	19115	0	0										14.2224						14.2224	3.91061
P48729	KC1A_HUMAN	CSNK1A1	337	38915.2	9.6	HUMAN	Casein kinase I isoform alpha	0	0	0	0	0	0	0	1	1	0	1	1	0	0	0	0	0	0	0	17174	39768	0	231669	21798								14.0679	15.2793		17.8217	14.4119			14.6736	16.1168	9.77654
P48735	IDHP_HUMAN	IDH2	452	50909.7	8.9	HUMAN	Isocitrate dehydrogenase [NADP], mitochondrial	0	0	0	2	3	1	6	5	4	4	11	5	0	0	0	275526	490538	142928	379768	239147	364027	732050	3147812	3882423				18.0718	18.904	17.1249	18.5348	17.8675	18.4737	19.4816	21.5859	21.8885		18.0336	18.292	20.9853	9.07821
P48736	PK3CG_HUMAN	PIK3CG	1102	126455	7.2	HUMAN	Phosphatidylinositol 4,5-bisphosphate 3-kinase catalytic subunit gamma isoform	0	0	0	1	0	0	0	0	0	0	0	0	0	0	0	58514	0	0	0	0	0	0	0	0				15.8365										15.8365			0.139665
P48739	PIPNB_HUMAN	PITPNB	271	31540.3	6.4	HUMAN	Phosphatidylinositol transfer protein beta isoform	0	0	0	1	1	2	2	2	2	3	3	1	0	0	0	149428	34981	451751	316227	178084	185140	2920109	1881030	2885000				17.1891	15.0943	18.7852	18.2706	17.4422	17.4983	21.4776	20.8431	21.4601		17.0228	17.737	21.2603	8.51955
P48960	CD97_HUMAN	CD97	835	91870.2	6.5	HUMAN	CD97 antigen	0	0	0	0	0	0	0	0	0	1	0	1	0	0	0	0	0	0	0	0	0	265139	0	176051										18.0164		17.4256				17.721	0.837989
P49005	DPOD2_HUMAN	POLD2	469	51289.9	5.3	HUMAN	DNA polymerase delta subunit 2	0	0	0	2	0	0	0	0	0	1	2	2	0	0	0	162516	0	0	0	0	0	112309	427411	213448				17.3102						16.7771	18.7053	17.7035		17.3102		17.7286	1.95531
P49006	MRP_HUMAN	MARCKSL1	195	19528.9	4.7	HUMAN	MARCKS-related protein	0	0	0	3	3	3	0	0	0	3	2	2	0	0	0	2359798	555898	2606249	0	0	0	2851648	1592187	3356598				21.1702	19.0845	21.3135				21.4434	20.6026	21.6786		20.5227		21.2415	24.581
P49023	PAXI_HUMAN	PXN	591	64505.9	5.8	HUMAN	Paxillin	0	0	0	2	1	2	0	0	0	1	1	3	0	0	0	317466	130949	203017	0	0	0	41475	195314	593875				18.2762	16.9986	17.6312				15.34	17.5754	19.1798		17.6354		17.3651	11.4525
P49069	CAMLG_HUMAN	CAMLG	296	32952.8	8.2	HUMAN	Calcium signal-modulating cyclophilin ligand	0	0	0	1	1	1	1	0	0	2	2	2	0	0	0	338015	6484	31888	5465	0	0	182750	735520	351319				18.3667	12.6627	14.9607	12.416			17.4795	19.4884	18.4224		15.33	12.416	18.4634	1.25698
P49137	MAPK2_HUMAN	MAPKAPK2	400	45568.2	8.9	HUMAN	MAP kinase-activated protein kinase 2	0	0	0	0	0	1	0	0	1	1	1	0	0	0	0	0	0	14653	0	0	59056	55418	624016	0						13.8389			15.8498	15.7581	19.2512			13.8389	15.8498	17.5046	7.5419
P49189	AL9A1_HUMAN	ALDH9A1	494	53802.4	5.7	HUMAN	4-trimethylaminobutyraldehyde dehydrogenase	0	0	0	4	2	8	1	3	4	2	6	3	0	0	0	1047297	420116	1673988	71633	119948	126379	718910	1722702	1107433				19.9982	18.6804	20.6749	16.1283	16.872	16.9474	19.4555	20.7162	20.0788		19.7845	16.6493	20.0835	14.5251
P49207	RL34_HUMAN	RPL34	117	13293.1	11.5	HUMAN	60S ribosomal protein L34	0	0	0	3	3	2	4	4	2	4	4	4	0	0	0	4493077	2004884	5748580	4377323	3336335	2359000	23665431	19982570	43813836				22.0993	20.9351	22.4548	22.0616	21.6698	21.1697	24.4963	24.2522	25.3849		21.8297	21.6337	24.7111	34.4972
P49257	LMAN1_HUMAN	LMAN1	510	57549.4	6.3	HUMAN	Protein ERGIC-53	0	0	0	1	0	0	0	0	1	0	2	2	0	0	0	69031	0	0	0	0	98503	0	414891	413107				16.075					16.5879		18.6624	18.6562		16.075	16.5879	18.6593	4.32961
P49321	NASP_HUMAN	NASP	788	85238.4	4.3	HUMAN	Nuclear autoantigenic sperm protein	0	0	0	24	19	24	8	9	7	17	17	17	0	0	0	14973238	6541434	12704005	1108938	1216860	1395442	13167501	7167963	27121629				23.8359	22.6412	23.5988	20.0807	20.2147	20.4123	23.6505	22.7731	24.6929		23.3586	20.2359	23.7055	45.6704
P49327	FAS_HUMAN	FASN	2511	273429	6	HUMAN	Fatty acid synthase	0	0	0	66	45	60	77	75	77	100	95	96	0	0	0	64682240	30638464	50872698	48099002	29772828	28966275	156503392	185599395	259033708				25.9469	24.8688	25.6004	25.5195	24.8275	24.7879	27.2216	27.4676	27.9486		25.472	25.045	27.5459	60.8939
P49336	CDK8_HUMAN	CDK8	464	53284.2	8.7	HUMAN	Cyclin-dependent kinase 8	0	0	0	0	0	0	0	0	0	1	0	0	0	0	0	0	0	0	0	0	0	19953	0	0										14.2843						14.2843	0.698324
P49354	FNTA_HUMAN	FNTA	379	44409	5	HUMAN	Protein farnesyltransferase/geranylgeranyltransferase type-1 subunit alpha	0	0	0	0	0	1	0	0	0	0	0	0	0	0	0	0	0	8311	0	0	0	0	0	0						13.0208								13.0208			1.25698
P49356	FNTB_HUMAN	FNTB	437	48774.1	5.5	HUMAN	Protein farnesyltransferase subunit beta	0	0	0	0	1	0	0	0	0	1	2	2	0	0	0	0	51269	0	0	0	0	16009	127537	38583					15.6458					13.9666	16.9606	15.2357		15.6458		15.3876	0.139665
P49366	DHYS_HUMAN	DHPS	369	40971	5.2	HUMAN	Deoxyhypusine synthase	0	0	0	0	0	1	0	0	0	1	1	0	0	0	0	0	0	22668	0	0	0	19010	55376	0						14.4684				14.2145	15.757			14.4684		14.9857	4.46927
P49368	TCPG_HUMAN	CCT3	545	60534.5	6.1	HUMAN	T-complex protein 1 subunit gamma	0	0	0	29	10	22	22	19	20	21	23	26	0	0	0	29206756	10748462	25178449	12117202	6999212	6246517	43758193	62810535	64206957				24.7998	23.3576	24.5857	23.5306	22.7388	22.5746	25.383	25.9045	25.9362		24.2477	22.948	25.7413	51.257
P49406	RM19_HUMAN	MRPL19	292	33535.3	9.5	HUMAN	39S ribosomal protein L19, mitochondrial	0	0	0	0	1	1	0	0	0	1	4	1	0	0	0	0	268607	164161	0	0	0	129127	638242	111693					18.0351	17.3248				16.9784	19.2837	16.7692		17.6799		17.6771	8.24022
P49407	ARRB1_HUMAN	ARRB1	418	47066.1	5.8	HUMAN	Beta-arrestin-1	0	0	0	0	0	0	0	0	0	0	1	0	0	0	0	0	0	0	0	0	0	0	132943	0											17.0204					17.0204	0
P49411	EFTU_HUMAN	TUFM	452	49542	7.3	HUMAN	Elongation factor Tu, mitochondrial	0	0	0	13	11	17	16	17	11	21	21	19	0	0	0	21555034	11238506	17578010	8587078	4545932	3678299	52715517	45319030	57013339				24.3615	23.4219	24.0673	23.0337	22.1161	21.8106	25.6517	25.4336	25.7648		23.9502	22.3202	25.6167	56.9832
P49419	AL7A1_HUMAN	ALDH7A1	539	58487.7	8.2	HUMAN	Alpha-aminoadipic semialdehyde dehydrogenase	0	0	0	0	0	0	0	0	1	0	0	0	0	0	0	0	0	0	0	0	15419	0	0	0									13.9124						13.9124		12.1508
P49441	INPP_HUMAN	INPP1	399	43998.4	5.2	HUMAN	Inositol polyphosphate 1-phosphatase	0	0	0	1	0	0	0	0	0	1	0	1	0	0	0	142071	0	0	0	0	0	18140	0	24858				17.1163						14.1469		14.6014		17.1163		14.3742	0.139665
P49448	DHE4_HUMAN	GLUD2	558	61434.5	8.6	HUMAN	Glutamate dehydrogenase 2, mitochondrial	0	0	0	1	0	0	0	0	0	0	0	0	0	0	0	29045	0	0	0	0	0	0	0	0				14.826										14.826			27.6536
P49454	CENPF_HUMAN	CENPF	3210	367768	5	HUMAN	Centromere protein F	0	0	0	3	1	3	2	0	0	4	9	6	0	0	0	804007	31742	472728	100600	0	0	784357	7648378	5105833				19.6168	14.9541	18.8507	16.6183			19.5812	22.8667	22.2837		17.8072	16.6183	21.5772	2.93296
P49458	SRP09_HUMAN	SRP9	86	10111.8	7.8	HUMAN	Signal recognition particle 9 kDa protein	0	0	0	3	1	4	1	1	2	2	2	3	0	0	0	937214	351859	1675935	66765	59639	87601	1724942	1406228	2520730				19.838	18.4246	20.6765	16.0268	15.864	16.4187	20.7181	20.4234	21.2654		19.6464	16.1031	20.8023	29.0503
P49585	PCY1A_HUMAN	PCYT1A	367	41731.4	6.8	HUMAN	Choline-phosphate cytidylyltransferase A	1	1	2	2	2	2	0	1	0	2	3	1	212820	1684000	4927128	267713	1293281	329100	0	13145	0	252304	1009999	103891	17.6993	20.6835	22.2323	18.0303	20.3026	18.3282		13.6822		17.9448	19.9459	16.6647	20.205	18.887	13.6822	18.1851	8.24022
P49588	SYAC_HUMAN	AARS	968	106811	5.3	HUMAN	Alanine--tRNA ligase, cytoplasmic	0	0	0	24	21	25	16	17	12	23	23	26	0	0	0	16264097	13300021	17072191	1960341	1968413	981671	11949795	20913900	27493407				23.9552	23.6649	24.0251	20.9027	20.9086	19.9049	23.5105	24.318	24.7126		23.8818	20.5721	24.1803	17.0391
P49589	SYCC_HUMAN	CARS	748	85474.1	6.3	HUMAN	Cysteine--tRNA ligase, cytoplasmic	0	0	0	7	8	7	3	1	1	5	6	3	0	0	0	2320045	1972147	1851886	427585	50209	21046	2064882	1402515	1029305				21.1457	20.9113	20.8206	18.7059	15.6157	14.3613	20.9776	20.4196	19.9732		20.9592	16.2276	20.4568	3.35196
P49591	SYSC_HUMAN	SARS	514	58777.8	6	HUMAN	Serine--tRNA ligase, cytoplasmic	0	0	0	11	2	4	9	8	8	14	18	14	0	0	0	5726833	791449	2222361	1210368	473659	561668	9893602	18383248	14681263				22.4493	19.5941	21.0837	20.207	18.8535	19.0994	23.2381	24.1319	23.8075		21.0424	19.3866	23.7258	7.82123
P49593	PPM1F_HUMAN	PPM1F	454	49831.2	5	HUMAN	Protein phosphatase 1F	0	0	0	3	3	4	4	2	1	7	10	7	0	0	0	656632	1099023	1166319	151828	13685	9439	3637008	2724369	2955280				19.3247	20.0678	20.1535	17.2121	13.7403	13.2044	21.7943	21.3775	21.4949		19.8487	14.7189	21.5556	1.11732
P49642	PRI1_HUMAN	PRIM1	420	49902.5	8.4	HUMAN	DNA primase small subunit	0	0	0	4	1	2	3	3	2	2	3	5	0	0	0	584912	182641	230391	94334	78147	25864	105399	486282	1235080				19.1579	17.4787	17.8137	16.5255	16.2539	14.6587	16.6855	18.8914	20.2362		18.1501	15.8127	18.6044	2.51397
P49643	PRI2_HUMAN	PRIM2	509	58806.5	8	HUMAN	DNA primase large subunit	0	0	0	1	1	1	1	1	0	1	2	2	0	0	0	194268	70992	48596	5440	2553	0	85202	243610	100368				17.5677	16.1154	15.5685	12.4094	11.318		16.3786	17.8942	16.6149		16.4172	11.8637	16.9626	15.6425
P49711	CTCF_HUMAN	CTCF	727	82786.2	6.5	HUMAN	Transcriptional repressor CTCF	0	0	0	1	0	1	0	0	0	0	0	0	0	0	0	46153	0	14010	0	0	0	0	0	0				15.4941		13.7742								14.6342			14.8045
P49720	PSB3_HUMAN	PSMB3	205	22949.1	6.1	HUMAN	Proteasome subunit beta type-3	0	0	0	3	0	2	1	2	2	3	4	2	0	0	0	562640	0	803603	112509	125107	150403	1597752	3278358	215457				19.1019		19.6161	16.7797	16.9328	17.1985	20.6076	21.6445	17.717		19.359	16.9703	19.9897	18.9944
P49721	PSB2_HUMAN	PSMB2	201	22836.5	6.5	HUMAN	Proteasome subunit beta type-2	0	0	0	6	6	6	4	4	5	8	5	5	0	0	0	7646138	3762552	4027433	1378001	769016	922233	5000836	5956104	6454267				22.8663	21.8433	21.9414	20.3941	19.5527	19.8148	22.2537	22.5059	22.6218		22.217	19.9205	22.4605	22.2067
P49736	MCM2_HUMAN	MCM2	904	101897	5.3	HUMAN	DNA replication licensing factor MCM2	0	0	0	13	5	13	6	5	5	10	11	11	0	0	0	4279286	785171	2789431	637246	323267	266015	6159637	4012423	7327714				22.0289	19.5826	21.4115	19.2815	18.3024	18.0211	22.5544	21.936	22.8049		21.0077	18.535	22.4318	24.162
P49748	ACADV_HUMAN	ACADVL	655	70390.7	8.9	HUMAN	Very long-chain specific acyl-CoA dehydrogenase, mitochondrial	0	0	0	6	1	4	4	2	9	4	5	5	0	0	0	1537635	892163	1537646	183832	64185	578281	567797	2352922	521489				20.5523	19.7669	20.5523	17.488	15.9699	19.1414	19.115	21.166	18.9923		20.2905	17.5331	19.7578	6.42458
P49750	YLPM1_HUMAN	YLPM1	1951	219987	6.1	HUMAN	YLP motif-containing protein 1	0	0	0	2	1	2	0	0	0	0	0	0	0	0	0	430057	154867	201315	0	0	0	0	0	0				18.7142	17.2407	17.6191								17.858			22.6257
P49753	ACOT2_HUMAN	ACOT2	483	53218.9	8.7	HUMAN	Acyl-coenzyme A thioesterase 2, mitochondrial	0	0	0	0	0	0	0	0	2	0	0	0	0	0	0	0	0	0	0	0	114697	0	0	0									16.8075						16.8075		11.7318
P49755	TMEDA_HUMAN	TMED10	219	24976.2	7	HUMAN	Transmembrane emp24 domain-containing protein 10	0	0	0	3	1	2	1	2	2	3	2	4	0	0	0	752068	1308000	875286	138553	99982	115841	1616270	1697437	2289428				19.5205	20.3189	19.7394	17.0801	16.6094	16.8218	20.6242	20.6949	21.1266		19.8596	16.8371	20.8152	9.21788
P49756	RBM25_HUMAN	RBM25	843	100186	6.1	HUMAN	RNA-binding protein 25	0	0	0	0	0	2	1	0	0	2	4	3	0	0	0	0	0	154556	3834	0	0	446160	758216	965343						17.2378	11.9046			18.7672	19.5322	19.8807		17.2378	11.9046	19.3934	33.1006
P49770	EI2BB_HUMAN	EIF2B2	351	38990	5.8	HUMAN	Translation initiation factor eIF-2B subunit beta	0	0	0	2	2	3	0	0	0	0	1	0	0	0	0	336761	167588	270752	0	0	0	0	86771	0				18.3614	17.3546	18.0466					16.4049			17.9208		16.4049	3.35196
P49773	HINT1_HUMAN	HINT1	126	13802	6.4	HUMAN	Histidine triad nucleotide-binding protein 1	0	0	0	1	1	2	2	1	1	4	3	1	0	0	0	1266000	1552000	2171000	197290	111598	78407	2103065	2877369	1738000				20.2718	20.5657	21.0499	17.59	16.768	16.2587	21.0041	21.4563	20.729		20.6292	16.8722	21.0631	8.93855
P49790	NU153_HUMAN	NUP153	1475	153940	9	HUMAN	Nuclear pore complex protein Nup153	0	0	0	9	4	9	4	5	3	13	14	18	0	0	0	1020956	414861	1305468	144041	147091	97357	3624848	3466329	7528152				19.9615	18.6623	20.3161	17.1361	17.1663	16.571	21.7895	21.725	22.8439		19.6466	16.9578	22.1194	27.933
P49792	RBP2_HUMAN	RANBP2	3224	358202	5.9	HUMAN	E3 SUMO-protein ligase RanBP2	0	0	0	2	3	6	14	14	10	10	12	14	0	0	0	311016	189058	368844	1527740	829588	756563	2808836	2647036	4015122				18.2466	17.5285	18.4927	20.543	19.662	19.5291	21.4215	21.3359	21.937		18.0892	19.9114	21.5648	37.4302
P49796	RGS3_HUMAN	RGS3	1198	132337	5.9	HUMAN	Regulator of G-protein signaling 3	0	0	0	0	2	2	0	0	0	0	0	0	0	0	0	0	36938	21419	0	0	0	0	0	0					15.1728	14.3866								14.7797			0.139665
P49810	PSN2_HUMAN	PSEN2	448	50140.9	4.5	HUMAN	Presenilin-2	0	0	0	0	0	0	1	0	0	1	2	1	0	0	0	0	0	0	6423	0	0	95881	196107	50606							12.649			16.549	17.5813	15.627			12.649	16.5858	0.139665
P49815	TSC2_HUMAN	TSC2	1807	200610	7	HUMAN	Tuberin	0	0	0	0	0	0	0	0	0	1	1	1	0	0	0	0	0	0	0	0	0	21566	30573	52690										14.3965	14.9	15.6852				14.9939	1.11732
P49821	NDUV1_HUMAN	NDUFV1	464	50817.5	8.5	HUMAN	NADH dehydrogenase [ubiquinone] flavoprotein 1, mitochondrial	0	0	0	0	3	2	0	0	0	3	5	3	0	0	0	0	300606	288990	0	0	0	606119	1522016	724578					18.1975	18.1407				19.2092	20.5376	19.4668		18.1691		19.7379	0.977654
P49840	GSK3A_HUMAN	GSK3A	483	50981.2	9	HUMAN	Glycogen synthase kinase-3 alpha	0	0	0	2	2	3	1	0	0	2	1	1	0	0	0	564647	353070	628206	8127	0	0	1003936	126570	401761				19.107	18.4296	19.2609	12.9885			19.9372	16.9496	18.616		18.9325	12.9885	18.5009	1.39665
P49841	GSK3B_HUMAN	GSK3B	420	46744.7	9	HUMAN	Glycogen synthase kinase-3 beta	0	0	0	1	0	1	0	0	0	2	1	0	0	0	0	88660	0	20768	0	0	0	1890908	9694	0				16.436		14.3421				20.8506	13.2429			15.389		17.0468	1.95531
P49848	TAF6_HUMAN	TAF6	677	72669.1	8.8	HUMAN	Transcription initiation factor TFIID subunit 6	0	0	0	0	1	1	0	0	0	0	1	0	0	0	0	0	44991	19974	0	0	0	0	46969	0					15.4573	14.2858					15.5194			14.8716		15.5194	12.5698
P49862	KLK7_HUMAN	KLK7	253	27525	8.8	HUMAN	Kallikrein-7	0	0	0	0	0	0	0	0	1	0	0	0	0	0	0	0	0	0	0	0	18377	0	0	0									14.1656						14.1656		0.558659
P49902	5NTC_HUMAN	NT5C2	561	64970.4	5.8	HUMAN	Cytosolic purine 5'-nucleotidase	0	0	0	0	0	0	1	0	0	0	1	2	0	0	0	0	0	0	10422	0	0	0	54107	126427							13.3473				15.7235	16.9479			13.3473	16.3357	4.88827
P49903	SPS1_HUMAN	SEPHS1	392	42911	5.6	HUMAN	Selenide, water dikinase 1	0	0	0	1	2	2	0	0	0	0	0	0	0	0	0	258517	113204	348992	0	0	0	0	0	0				17.9799	16.7886	18.4128								17.7271			3.77095
P49915	GUAA_HUMAN	GMPS	693	76716.1	6.4	HUMAN	GMP synthase [glutamine-hydrolyzing]	0	0	0	12	9	17	9	12	9	16	24	18	0	0	0	9330990	3415468	8027075	1309632	929851	594122	10487350	19877477	20428546				23.1536	21.7037	22.9364	20.3207	19.8266	19.1804	23.3221	24.2446	24.2841		22.5979	19.7759	23.9503	31.9832
P49916	DNLI3_HUMAN	LIG3	1009	112908	9.2	HUMAN	DNA ligase 3	0	0	0	0	2	0	0	0	0	2	2	3	0	0	0	0	274975	0	0	0	0	323635	367672	690383					18.0689					18.304	18.4881	19.397		18.0689		18.7297	14.1061
P49959	MRE11_HUMAN	MRE11	708	80593.9	5.6	HUMAN	Double-strand break repair protein MRE11	0	0	0	1	0	0	1	0	0	0	2	0	0	0	0	68935	0	0	86921	0	0	0	182831	0				16.0729			16.4074				17.4802			16.0729	16.4074	17.4802	26.676
P50213	IDH3A_HUMAN	IDH3A	366	39592.1	6.5	HUMAN	Isocitrate dehydrogenase [NAD] subunit alpha, mitochondrial	0	0	0	3	2	6	1	1	1	4	5	5	0	0	0	1830336	1288340	1783753	84385	68505	63727	1512732	3178422	4083288				20.8037	20.2971	20.7665	16.3647	16.0639	15.9596	20.5287	21.5999	21.9613		20.6224	16.1294	21.3633	11.1732
P50225	ST1A1_HUMAN	SULT1A1	295	34165.7	6.2	HUMAN	Sulfotransferase 1A1	0	0	0	0	0	0	0	0	0	2	0	0	0	0	0	0	0	0	0	0	0	116571	0	0										16.8308						16.8308	10.8939
P50336	PPOX_HUMAN	PPOX	477	50765.7	8.4	HUMAN	Protoporphyrinogen oxidase	0	0	0	1	1	0	0	0	0	1	3	1	0	0	0	142325	46353	0	0	0	0	111826	443058	90377				17.1188	15.5004					16.7709	18.7571	16.4637		16.3096		17.3306	1.53631
P50395	GDIB_HUMAN	GDI2	445	50663.7	6.1	HUMAN	Rab GDP dissociation inhibitor beta	0	0	0	17	11	17	13	12	13	19	18	19	0	0	0	14421423	7809969	12287548	2365123	1158343	1418030	23419665	27522357	30800491				23.7817	22.8969	23.5507	21.1735	20.1436	20.4355	24.4812	24.7141	24.8765		23.4098	20.5842	24.6906	23.1844
P50402	EMD_HUMAN	EMD	254	28994.1	5.3	HUMAN	Emerin	0	0	0	6	4	5	7	6	5	6	10	7	0	0	0	1880603	2257580	2497982	655143	416842	433406	5563498	6477756	8341431				20.8428	21.1063	21.2523	19.3215	18.6691	18.7254	22.4076	22.6271	22.9919		21.0671	18.9053	22.6755	37.7095
P50416	CPT1A_HUMAN	CPT1A	773	88368.4	8.8	HUMAN	Carnitine O-palmitoyltransferase 1, liver isoform	0	0	0	3	5	3	1	1	1	3	5	4	0	0	0	472656	559256	255778	71665	52661	53155	1151191	1050882	2077134				18.8504	19.0931	17.9645	16.129	15.6844	15.6979	20.1347	20.0032	20.9862		18.636	15.8371	20.3747	1.25698
P50453	SPB9_HUMAN	SERPINB9	376	42404	5.6	HUMAN	Serpin B9	0	0	0	4	2	4	0	0	0	4	5	4	0	0	0	1126740	211316	502978	0	0	0	1518029	1870133	5942880				20.1037	17.689	18.9401				20.5338	20.8347	22.5027		18.911		21.2904	0.418994
P50454	SERPH_HUMAN	SERPINH1	418	46440.9	8.7	HUMAN	Serpin H1	0	0	0	5	2	5	8	6	4	11	13	9	0	0	0	1712281	983486	1111926	1399192	541010	675531	6332488	10393498	15137777				20.7075	19.9075	20.0846	20.4162	19.0453	19.3657	22.5943	23.3092	23.8517		20.2332	19.609	23.2517	39.2458
P50479	PDLI4_HUMAN	PDLIM4	330	35398.3	8.1	HUMAN	PDZ and LIM domain protein 4	0	0	0	2	1	1	0	0	0	2	1	2	0	0	0	503036	197528	257749	0	0	0	308412	41801	182308				18.9403	17.5917	17.9756				18.2345	15.3512	17.476		18.1692		17.0206	0.698324
P50502	F10A1_HUMAN	ST13	369	41332.1	5.2	HUMAN	Hsc70-interacting protein	0	0	0	11	9	13	1	4	3	7	6	6	0	0	0	13053761	8544421	10291207	204304	432123	368232	10937896	7595102	14144002				23.638	23.0266	23.2949	17.6404	18.7211	18.4903	23.3828	22.8566	23.7537		23.3198	18.2839	23.3311	21.3687
P50542	PEX5_HUMAN	PEX5	639	70865.3	4.4	HUMAN	Peroxisomal targeting signal 1 receptor	0	0	0	2	0	1	0	0	0	0	2	0	0	0	0	129500	0	59358	0	0	0	0	188044	0				16.9826		15.8572					17.5207			16.4199		17.5207	4.05028
P50548	ERF_HUMAN	ERF	548	58703.5	6.9	HUMAN	ETS domain-containing transcription factor ERF	0	0	0	1	0	2	1	1	0	3	1	4	0	0	0	27246	0	86716	68546	62620	0	568178	193512	665605				14.7338		16.404	16.0648	15.9343		19.116	17.5621	19.3443		15.5689	15.9996	18.6741	0
P50552	VASP_HUMAN	VASP	380	39830.1	9	HUMAN	Vasodilator-stimulated phosphoprotein	0	0	0	5	4	9	2	0	2	8	8	8	0	0	0	1283962	924936	3930621	93885	0	61661	7468073	17102105	9135790				20.2922	19.819	21.9063	16.5186		15.9121	22.8323	24.0277	23.1231		20.6725	16.2153	23.3277	3.35196
P50570	DYN2_HUMAN	DNM2	870	98065.1	7	HUMAN	Dynamin-2	0	0	0	4	0	4	5	5	5	9	15	13	0	0	0	2870018	0	457441	1284184	254926	171756	2309833	4353978	4049686				21.4526		18.8032	20.2924	17.9597	17.39	21.1394	22.0539	21.9494		20.1279	18.5474	21.7142	15.7821
P50579	MAP2_HUMAN	METAP2	478	52892	5.6	HUMAN	Methionine aminopeptidase 2	0	0	0	5	2	7	2	1	2	7	9	9	0	0	0	4087145	291748	1226284	65095	23154	31395	2538356	3482460	2754078				21.9627	18.1544	20.2259	15.9903	14.499	14.9382	21.2755	21.7317	21.3931		20.1143	15.1425	21.4668	1.25698
P50613	CDK7_HUMAN	CDK7	346	39038.7	8.7	HUMAN	Cyclin-dependent kinase 7	0	0	0	0	0	0	0	0	0	1	0	1	0	0	0	0	0	0	0	0	0	8138	0	16545										12.9905		14.0141				13.5023	3.21229
P50616	TOB1_HUMAN	TOB1	345	38155.3	6.5	HUMAN	Protein Tob1	0	0	0	0	0	0	0	0	0	1	0	0	0	0	0	0	0	0	0	0	0	159018	0	0										17.2788						17.2788	0
P50748	KNTC1_HUMAN	KNTC1	2209	250751	5.7	HUMAN	Kinetochore-associated protein 1	0	0	0	2	0	4	5	6	5	5	5	10	0	0	0	203383	0	119071	325770	311258	179794	1839761	1286803	3655735				17.6338		16.8615	18.3135	18.2478	17.456	20.8111	20.2954	21.8017		17.2477	18.0057	20.9694	6.70391
P50750	CDK9_HUMAN	CDK9	372	42777.9	9	HUMAN	Cyclin-dependent kinase 9	0	0	0	2	1	3	1	1	0	1	3	1	0	0	0	151241	9463	214469	55842	32623	0	7130	964689	117574				17.2065	13.2081	17.7104	15.7691	14.9936		12.7997	19.8797	16.8432		16.0417	15.3813	16.5075	31.2849
P50851	LRBA_HUMAN	LRBA	2863	319111	5.4	HUMAN	Lipopolysaccharide-responsive and beige-like anchor protein	0	0	0	8	7	11	6	5	3	10	13	12	0	0	0	1320382	824834	1123384	202692	94681	66043	833229	2378969	4530348				20.3325	19.6537	20.0994	17.6289	16.5308	16.0111	19.6684	21.1819	22.1112		20.0286	16.7236	20.9871	12.5698
P50897	PPT1_HUMAN	PPT1	306	34193.8	6.1	HUMAN	Palmitoyl-protein thioesterase 1	0	0	0	1	1	0	0	0	0	0	0	0	0	0	0	98922	73262	0	0	0	0	0	0	0				16.594	16.1608									16.3774			1.39665
P50914	RL14_HUMAN	RPL14	215	23432.1	10.9	HUMAN	60S ribosomal protein L14	0	0	0	5	1	4	5	5	4	5	5	5	0	0	0	5322936	667789	3619568	6177476	3717874	4081512	39045243	32713093	51504358				22.3438	19.349	21.7874	22.5586	21.826	21.9607	25.2186	24.9634	25.6182		21.1601	22.1151	25.2667	46.5084
P50990	TCPQ_HUMAN	CCT8	548	59621.1	5.4	HUMAN	T-complex protein 1 subunit theta	0	0	0	39	27	39	19	17	15	32	29	32	0	0	0	71199848	54041668	63589714	12490032	7389212	5064840	68668760	75412375	102759878				26.0854	25.6876	25.9223	23.5743	22.817	22.2721	26.0332	26.1683	26.6147		25.8984	22.8878	26.2721	62.9888
P50991	TCPD_HUMAN	CCT4	539	57924.8	8	HUMAN	T-complex protein 1 subunit delta	0	0	0	21	16	26	13	12	9	21	22	19	0	0	0	22017421	18110804	22307095	3908477	2186416	1747167	39500257	40034148	52243943				24.3921	24.1103	24.411	21.8982	21.0601	20.7366	25.2354	25.2547	25.6388		24.3045	21.2316	25.3763	60.4749
P50993	AT1A2_HUMAN	ATP1A2	1020	112266	5.5	HUMAN	Sodium/potassium-transporting ATPase subunit alpha-2	0	0	0	0	0	0	0	0	0	1	0	1	0	0	0	0	0	0	0	0	0	98922	0	267877										16.594		18.0312				17.3126	38.4078
P50995	ANX11_HUMAN	ANXA11	505	54390.2	7.5	HUMAN	Annexin A11	0	0	0	8	3	5	2	3	5	7	9	8	0	0	0	3247415	685970	935949	203632	133182	249617	3549489	6296229	6901621				21.6309	19.3878	19.8361	17.6356	17.023	17.9294	21.7592	22.5861	22.7185		20.2849	17.5293	22.3546	7.68156
P51114	FXR1_HUMAN	FXR1	621	69721.4	5.8	HUMAN	Fragile X mental retardation syndrome-related protein 1	0	0	0	3	5	4	4	3	2	6	7	8	0	0	0	1292054	1101374	1178221	271969	95605	41748	4834170	3429078	8880668				20.3012	20.0709	20.1682	18.0531	16.5448	15.3494	22.2048	21.7094	23.0822		20.1801	16.6491	22.3322	19.5531
P51116	FXR2_HUMAN	FXR2	673	74223.9	5.9	HUMAN	Fragile X mental retardation syndrome-related protein 2	0	0	0	0	0	1	0	0	0	0	2	1	0	0	0	0	0	28319	0	0	0	0	205473	137253						14.7895					17.6486	17.0665		14.7895		17.3575	19.4134
P51148	RAB5C_HUMAN	RAB5C	216	23482.8	8.6	HUMAN	Ras-related protein Rab-5C	0	0	0	3	2	3	2	2	3	4	5	5	0	0	0	1429779	673049	1219935	979420	779454	662657	3959035	8081960	10570000				20.4474	19.3604	20.2184	19.9016	19.5721	19.3379	21.9167	22.9463	23.3335		20.0087	19.6039	22.7322	20.6704
P51149	RAB7A_HUMAN	RAB7A	207	23490	6.4	HUMAN	Ras-related protein Rab-7a	0	0	0	8	3	12	8	9	7	10	10	11	0	0	0	5066505	2689975	6369600	2134362	1101482	820503	9971506	16800406	18355850				22.2726	21.3592	22.6028	21.0254	20.071	19.6461	23.2494	24.002	24.1297		22.0782	20.2475	23.7937	14.5251
P51151	RAB9A_HUMAN	RAB9A	201	22837.8	5.3	HUMAN	Ras-related protein Rab-9A	0	0	0	0	1	0	0	0	0	2	2	1	0	0	0	0	16611	0	0	0	0	179898	307477	15019					14.0199					17.4568	18.2301	13.8745		14.0199		16.5205	2.93296
P51153	RAB13_HUMAN	RAB13	203	22774.3	9.3	HUMAN	Ras-related protein Rab-13	0	0	0	1	0	0	0	0	0	1	1	2	0	0	0	188387	0	0	0	0	0	91906	238540	315816				17.5233						16.4879	17.8639	18.2687		17.5233		17.5402	17.8771
P51159	RB27A_HUMAN	RAB27A	221	24868.3	5.1	HUMAN	Ras-related protein Rab-27A	0	0	0	3	2	3	2	0	0	6	6	5	0	0	0	849586	658475	740592	408832	0	0	7319663	6077051	6484670				19.6964	19.3288	19.4983	18.6411			22.8033	22.5349	22.6286		19.5078	18.6411	22.6556	0
P51178	PLCD1_HUMAN	PLCD1	756	85665.7	6.2	HUMAN	1-phosphatidylinositol 4,5-bisphosphate phosphodiesterase delta-1	0	0	0	0	0	0	0	1	0	1	0	1	0	0	0	0	0	0	0	42146	0	25590	0	26102								15.3631		14.6433		14.6719			15.3631	14.6576	0
P51398	RT29_HUMAN	DAP3	398	45566.8	9	HUMAN	28S ribosomal protein S29, mitochondrial	0	0	0	1	0	1	2	1	2	3	3	1	0	0	0	137595	0	139898	138513	17706	65157	536680	994648	396867				17.0701		17.094	17.0797	14.112	15.9916	19.0337	19.9238	18.5983		17.082	15.7277	19.1853	13.4078
P51532	SMCA4_HUMAN	SMARCA4	1647	184647	7.8	HUMAN	Transcription activator BRG1	0	0	0	5	5	10	4	3	2	12	11	10	0	0	0	769207	1295418	2127939	131650	69694	17540	4909212	4494515	7603566				19.553	20.305	21.021	17.0063	16.0887	14.0984	22.2271	22.0997	22.8582		20.293	15.7312	22.395	25.5587
P51553	IDH3G_HUMAN	IDH3G	393	42794.7	8.7	HUMAN	Isocitrate dehydrogenase [NAD] subunit gamma, mitochondrial	0	0	0	0	0	0	0	0	0	1	3	3	0	0	0	0	0	0	0	0	0	83922	2234468	1788579										16.3568	21.0915	20.7704				19.4062	1.67598
P51570	GALK1_HUMAN	GALK1	392	42272.6	6	HUMAN	Galactokinase	0	0	0	3	0	2	1	2	0	1	2	2	0	0	0	553924	0	334895	30911	33124	0	147066	650792	698955				19.0793		18.3533	14.9158	15.0156		17.1661	19.3118	19.4148		18.7163	14.9657	18.6309	7.12291
P51571	SSRD_HUMAN	SSR4	173	18998.8	5.8	HUMAN	Translocon-associated protein subunit delta	0	0	0	1	1	4	3	2	3	3	1	3	0	0	0	93239	852136	1475049	497695	193140	380803	2386799	1756000	1790373				16.5086	19.7007	20.4923	18.9249	17.5593	18.5387	21.1866	20.7439	20.7718		18.9006	18.341	20.9008	35.4749
P51572	BAP31_HUMAN	BCAP31	246	27991.8	8.4	HUMAN	B-cell receptor-associated protein 31	0	0	0	2	4	5	1	2	1	1	3	1	0	0	0	484076	3108541	4099770	63700	194870	253846	837277	2084339	2913000				18.8849	21.5678	21.9671	15.959	17.5722	17.9536	19.6753	20.9912	21.4741		20.8066	17.1616	20.7135	14.5251
P51580	TPMT_HUMAN	TPMT	245	28180.6	5.8	HUMAN	Thiopurine S-methyltransferase	0	0	0	0	1	3	0	0	0	0	1	1	0	0	0	0	163687	356382	0	0	0	0	289047	19125					17.3206	18.4431					18.1409	14.2232		17.8818		16.1821	0
P51587	BRCA2_HUMAN	BRCA2	3418	384206	6.3	HUMAN	Breast cancer type 2 susceptibility protein	0	0	0	0	0	0	0	0	0	1	1	0	0	0	0	0	0	0	0	0	0	113830	84889	0										16.7965	16.3733					16.5849	4.05028
P51608	MECP2_HUMAN	MECP2	486	52441.1	9.9	HUMAN	Methyl-CpG-binding protein 2	0	0	0	0	1	1	0	0	0	0	0	0	0	0	0	0	15129	29703	0	0	0	0	0	0					13.885	14.8583								14.3717			11.1732
P51610	HCFC1_HUMAN	HCFC1	2035	208734	7.3	HUMAN	Host cell factor 1	0	0	0	9	8	9	7	4	3	11	18	9	0	0	0	2831091	1238563	1075298	402205	178924	56627	3229127	4647238	2837513				21.4329	20.2402	20.0363	18.6176	17.449	15.7892	21.6227	22.1479	21.4362		20.5698	17.2853	21.7356	38.8268
P51617	IRAK1_HUMAN	IRAK1	712	76537.4	6.2	HUMAN	Interleukin-1 receptor-associated kinase 1	0	0	0	1	1	3	1	2	0	5	6	6	0	0	0	140620	1966000	137427	14725	157912	0	832001	1928971	1603303				17.1014	20.9068	17.0683	13.846	17.2688		19.6662	20.8794	20.6126		18.3589	15.5574	20.3861	11.5922
P51649	SSDH_HUMAN	ALDH5A1	535	57215.3	8.6	HUMAN	Succinate-semialdehyde dehydrogenase, mitochondrial	0	0	0	0	0	0	0	0	0	1	0	0	0	0	0	0	0	0	0	0	0	185097	0	0										17.4979						17.4979	4.46927
P51659	DHB4_HUMAN	HSD17B4	736	79687	9	HUMAN	Peroxisomal multifunctional enzyme type 2	0	0	0	5	2	6	2	2	6	4	5	4	0	0	0	1048075	375960	1320532	231168	125064	375457	1651195	1392031	1696845				19.9993	18.5202	20.3327	17.8186	16.9323	18.5183	20.6551	20.4088	20.6944		19.6174	17.7564	20.5861	19.4134
P51665	PSMD7_HUMAN	PSMD7	324	37025.7	6.3	HUMAN	26S proteasome non-ATPase regulatory subunit 7	0	0	0	4	2	6	4	3	2	9	9	7	0	0	0	1711489	3216000	2906105	707676	420710	259870	5729512	6777796	4196164				20.7068	21.6168	21.4707	19.4327	18.6825	17.9874	22.45	22.6924	22.0006		21.2648	18.7009	22.381	20.1117
P51668	UB2D1_HUMAN	UBE2D1	147	16602.2	6.9	HUMAN	Ubiquitin-conjugating enzyme E2 D1	0	0	0	1	0	0	0	0	0	1	0	1	0	0	0	33770	0	0	0	0	0	28730	0	47253				15.0435						14.8103		15.5281		15.0435		15.1692	0.558659
P51687	SUOX_HUMAN	SUOX	545	60283.5	5.7	HUMAN	Sulfite oxidase, mitochondrial	0	0	0	0	0	1	0	0	0	0	0	0	0	0	0	0	0	47700	0	0	0	0	0	0						15.5417								15.5417			0.139665
P51692	STA5B_HUMAN	STAT5B	787	89866.6	5.7	HUMAN	Signal transducer and activator of transcription 5B	0	0	0	0	1	0	1	0	0	3	4	14	0	0	0	0	124949	0	7540	0	0	648859	654092	10583802					16.931		12.8803			19.3075	19.3191	23.3354		16.931	12.8803	20.654	2.23464
P51784	UBP11_HUMAN	USP11	963	109818	5.3	HUMAN	Ubiquitin carboxyl-terminal hydrolase 11	0	0	0	1	1	1	0	0	0	1	0	0	0	0	0	170381	73572	86499	0	0	0	38238	0	0				17.3784	16.1669	16.4004				15.2227				16.6486		15.2227	10.8939
P51790	CLCN3_HUMAN	CLCN3	818	90967.1	5.9	HUMAN	H(+)/Cl(-) exchange transporter 3	0	0	0	0	0	1	0	0	0	0	0	0	0	0	0	0	0	103724	0	0	0	0	0	0						16.6624								16.6624			0.139665
P51798	CLCN7_HUMAN	CLCN7	805	88679.9	8.7	HUMAN	H(+)/Cl(-) exchange transporter 7	0	0	0	0	0	0	0	0	0	1	1	0	0	0	0	0	0	0	0	0	0	10207	286008	0										13.3173	18.1257					15.7215	2.23464
P51805	PLXA3_HUMAN	PLXNA3	1871	207705	7.1	HUMAN	Plexin-A3	0	0	0	1	0	0	0	0	0	0	0	0	0	0	0	30404	0	0	0	0	0	0	0	0				14.892										14.892			1.11732
P51809	VAMP7_HUMAN	VAMP7	220	24935.3	8.9	HUMAN	Vesicle-associated membrane protein 7	0	0	0	1	0	0	0	1	1	3	2	1	0	0	0	253950	0	0	0	54488	28397	810876	805069	237029				17.9542				15.7337	14.7935	19.6291	19.6188	17.8547		17.9542	15.2636	19.0342	0.698324
P51812	KS6A3_HUMAN	RPS6KA3	740	83736.7	6.4	HUMAN	Ribosomal protein S6 kinase alpha-3	0	0	0	2	1	3	0	0	1	0	1	1	0	0	0	231458	36230	289119	0	0	50218	0	77386	37461				17.8204	15.1449	18.1413			15.6159		16.2398	15.1931		17.0355	15.6159	15.7164	2.65363
P51858	HDGF_HUMAN	HDGF	240	26788.5	4.7	HUMAN	Hepatoma-derived growth factor	0	0	0	7	8	9	1	0	0	4	4	7	0	0	0	3566204	2830830	3463220	10122	0	0	2245989	2179567	4080903				21.766	21.4328	21.7237	13.3052			21.0989	21.0556	21.9605		21.6408	13.3052	21.3717	24.3017
P51948	MAT1_HUMAN	MNAT1	309	35823.3	5.8	HUMAN	CDK-activating kinase assembly factor MAT1	0	0	0	1	1	2	0	0	0	1	0	0	0	0	0	99057	116191	215522	0	0	0	196831	0	0				16.596	16.8261	17.7175				17.5866				17.0465		17.5866	6.70391
P51965	UB2E1_HUMAN	UBE2E1	193	21404.4	8.8	HUMAN	Ubiquitin-conjugating enzyme E2 E1	0	0	0	1	0	1	2	1	1	1	1	2	0	0	0	262633	0	119531	132130	16151	16124	598808	452508	779985				18.0027		16.867	17.0116	13.9793	13.9769	19.1917	18.7876	19.5731		17.4349	14.9893	19.1841	4.18994
P51970	NDUA8_HUMAN	NDUFA8	172	20105.2	7.6	HUMAN	NADH dehydrogenase [ubiquinone] 1 alpha subcomplex subunit 8	0	0	0	2	1	0	0	0	0	2	2	1	0	0	0	94639	85309	0	0	0	0	281138	704592	232058				16.5301	16.3804					18.1009	19.4264	17.8241		16.4553		18.4505	4.88827
P51991	ROA3_HUMAN	HNRNPA3	378	39595.3	9.1	HUMAN	Heterogeneous nuclear ribonucleoprotein A3	0	0	0	12	6	7	3	3	4	7	8	9	0	0	0	10700365	5207480	6464080	210264	157967	252905	9315975	10711034	16828742				23.3512	22.3122	22.624	17.6818	17.2693	17.9482	23.1513	23.3526	24.0044		22.7624	17.6331	23.5028	62.4302
P52209	6PGD_HUMAN	PGD	483	53140.5	6.8	HUMAN	6-phosphogluconate dehydrogenase, decarboxylating	0	0	0	12	7	10	11	12	9	16	18	17	0	0	0	23395426	9261478	21477122	3839505	2878891	2453105	35349019	38320247	57213290				24.4797	23.1428	24.3563	21.8725	21.4571	21.2262	25.0752	25.1916	25.7698		23.9929	21.5186	25.3455	17.0391
P52272	HNRPM_HUMAN	HNRNPM	730	77516.4	8.8	HUMAN	Heterogeneous nuclear ribonucleoprotein M	0	0	0	14	14	21	10	11	12	14	15	13	0	0	0	11484847	8181468	17003018	3317083	2186746	2427031	16711516	17829365	22616246				23.4532	22.9639	24.0193	21.6615	21.0604	21.2108	23.9943	24.0878	24.4309		23.4788	21.3109	24.171	72.6257
P52292	IMA1_HUMAN	KPNA2	529	57862.4	5.3	HUMAN	Importin subunit alpha-1	0	0	0	12	7	11	15	15	13	18	18	19	0	0	0	9960496	4265829	5271395	3566372	3004193	1676409	20960112	20377158	21274069				23.2478	22.0244	22.3298	21.766	21.5185	20.6769	24.3211	24.2804	24.3426		22.534	21.3205	24.3147	51.257
P52294	IMA5_HUMAN	KPNA1	538	60222.3	4.9	HUMAN	Importin subunit alpha-5	0	0	0	3	3	2	0	2	0	2	2	1	0	0	0	274464	499513	253052	0	73218	0	175978	332394	136686				18.0663	18.9302	17.9491		16.1599		17.425	18.3425	17.0605		18.3152	16.1599	17.6094	25.2793
P52298	NCBP2_HUMAN	NCBP2	156	18001.3	8.3	HUMAN	Nuclear cap-binding protein subunit 2	0	0	0	0	1	0	0	0	0	0	0	0	0	0	0	0	251980	0	0	0	0	0	0	0					17.9429									17.9429			11.1732
P52306	GDS1_HUMAN	RAP1GDS1	607	66317.5	5.2	HUMAN	Rap1 GTPase-GDP dissociation stimulator 1	0	0	0	1	0	1	0	0	0	1	3	2	0	0	0	58174	0	60772	0	0	0	31956	181786	216872				15.8281		15.8911				14.9638	17.4719	17.7265		15.8596		16.7207	0
P52429	DGKE_HUMAN	DGKE	567	63927.7	8	HUMAN	Diacylglycerol kinase epsilon	0	0	0	0	0	0	0	0	0	0	0	1	0	0	0	0	0	0	0	0	0	0	0	21728												14.4073				14.4073	0.418994
P52434	RPAB3_HUMAN	POLR2H	150	17143.5	4.5	HUMAN	DNA-directed RNA polymerases I, II, and III subunit RPABC3	0	0	0	0	1	1	2	1	0	1	1	2	0	0	0	0	373563	556831	8078131	39034	0	40048	340104	792153					18.511	19.0869	22.9456	15.2524		15.2894	18.3756	19.5954		18.7989	19.099	17.7535	27.3743
P52435	RPB11_HUMAN	POLR2J	117	13293.4	5.6	HUMAN	DNA-directed RNA polymerase II subunit RPB11-a	0	0	0	0	0	0	0	0	0	1	1	1	0	0	0	0	0	0	0	0	0	912665	791338	400669										19.7997	19.5939	18.6121				19.3352	1.25698
P52565	GDIR1_HUMAN	ARHGDIA	204	23207.3	5	HUMAN	Rho GDP-dissociation inhibitor 1	0	0	0	3	2	6	2	2	1	7	6	7	0	0	0	1525874	774849	3057237	353130	246742	199095	8726531	7729256	9624067				20.5412	19.5636	21.5438	18.4298	17.9126	17.6031	23.057	22.8819	23.1982		20.5495	17.9819	23.0457	13.6872
P52566	GDIR2_HUMAN	ARHGDIB	201	22988.2	5.1	HUMAN	Rho GDP-dissociation inhibitor 2	0	0	0	1	1	1	0	0	0	1	1	1	0	0	0	380413	192259	160170	0	0	0	634944	393494	871533				18.5372	17.5527	17.2892				19.2763	18.586	19.7332		17.793		19.1985	0.558659
P52594	AGFG1_HUMAN	AGFG1	562	58260.6	8.8	HUMAN	Arf-GAP domain and FG repeat-containing protein 1	0	0	0	0	2	0	0	0	0	1	2	2	0	0	0	0	147803	0	0	0	0	459525	335224	268679					17.1733					18.8098	18.3548	18.0355		17.1733		18.4	9.07821
P52597	HNRPF_HUMAN	HNRNPF	415	45672.3	5.4	HUMAN	Heterogeneous nuclear ribonucleoprotein F	0	0	0	14	11	13	11	8	9	15	16	15	0	0	0	26918319	29202147	16138988	3388181	1922995	2176632	27635155	43477088	46756719				24.6821	24.7996	23.944	21.6921	20.8749	21.0537	24.72	25.3738	25.4787		24.4752	21.2069	25.1908	73.743
P52630	STAT2_HUMAN	STAT2	851	97917.1	5.3	HUMAN	Signal transducer and activator of transcription 2	0	0	0	0	0	0	1	0	0	3	3	3	0	0	0	0	0	0	18713	0	0	224402	398117	187032							14.1918			17.7757	18.6028	17.5129			14.1918	17.9638	4.32961
P52701	MSH6_HUMAN	MSH6	1360	152787	6.5	HUMAN	DNA mismatch repair protein Msh6	0	0	0	22	17	22	22	26	20	32	37	34	0	0	0	5355197	4690504	5587906	4124533	6586344	2163441	28558044	50132923	41906646				22.3525	22.1613	22.4139	21.9758	22.651	21.0449	24.7674	25.5793	25.3207		22.3092	21.8906	25.2224	31.0056
P52732	KIF11_HUMAN	KIF11	1056	119160	5.5	HUMAN	Kinesin-like protein KIF11	0	0	0	3	1	2	7	7	4	3	5	5	0	0	0	661003	163058	264169	538356	318914	135069	525111	1248131	2404867				19.3343	17.315	18.0111	19.0382	18.2828	17.0433	19.0023	20.2513	21.1975		18.2201	18.1214	20.1504	38.8268
P52756	RBM5_HUMAN	RBM5	815	92154.6	5.9	HUMAN	RNA-binding protein 5	0	0	0	1	0	0	0	0	0	0	0	0	0	0	0	115855	0	0	0	0	0	0	0	0				16.822										16.822			13.8268
P52758	RIDA_HUMAN	RIDA	137	14493.8	8.7	HUMAN	2-iminobutanoate/2-iminopropanoate deaminase	0	0	0	0	0	0	0	1	0	2	2	1	0	0	0	0	0	0	0	63829	0	677835	739395	583988								15.9619		19.3706	19.496	19.1556			15.9619	19.3407	1.67598
P52788	SPSY_HUMAN	SMS	366	41268.6	4.9	HUMAN	Spermine synthase	0	0	0	1	0	3	3	3	3	5	5	5	0	0	0	60964	0	1150721	95669	52202	39552	355155	1311400	545346				15.8957		20.1341	16.5458	15.6718	15.2715	18.4381	20.3227	19.0568		18.0149	15.8297	19.2725	2.93296
P52789	HXK2_HUMAN	HK2	917	102381	5.7	HUMAN	Hexokinase-2	0	0	0	7	9	9	6	10	5	12	13	8	0	0	0	2774902	2925756	1959619	2188729	4350741	779176	4444924	8544987	6946055				21.404	21.4804	20.9021	21.0617	22.0528	19.5716	22.0837	23.0266	22.7278		21.2622	20.8954	22.6127	7.68156
P52815	RM12_HUMAN	MRPL12	198	21348.4	9	HUMAN	39S ribosomal protein L12, mitochondrial	0	0	0	0	0	0	0	0	0	0	1	1	0	0	0	0	0	0	0	0	0	0	309115	260851											18.2378	17.9929				18.1153	24.4413
P52888	THOP1_HUMAN	THOP1	689	78840.5	5.7	HUMAN	Thimet oligopeptidase	0	0	0	3	2	5	0	0	1	3	2	3	0	0	0	329567	141066	501164	0	0	14152	2165681	609122	2295618				18.3302	17.106	18.9349			13.7887	21.0464	19.2164	21.1305		18.1237	13.7887	20.4644	6.42458
P52907	CAZA1_HUMAN	CAPZA1	286	32923	5.4	HUMAN	F-actin-capping protein subunit alpha-1	0	0	0	7	4	6	6	4	5	7	7	10	0	0	0	4364146	1743212	2581329	1635538	775467	801706	3680782	12185447	5622153				22.0573	20.7333	21.2997	20.6413	19.5647	19.6127	21.8116	23.5387	22.4227		21.3634	19.9396	22.591	44.4134
P52948	NUP98_HUMAN	NUP98	1817	197581	6	HUMAN	Nuclear pore complex protein Nup98-Nup96	0	0	0	2	2	3	0	0	0	2	2	4	0	0	0	506322	567693	759814	0	0	0	388561	939304	998800				18.9497	19.1148	19.5353				18.5678	19.8412	19.9298		19.1999		19.4463	18.9944
P53004	BIEA_HUMAN	BLVRA	296	33428.8	6.1	HUMAN	Biliverdin reductase A	0	0	0	1	2	0	1	1	1	5	4	4	0	0	0	546132	534104	0	76551	43115	31412	2153382	1960635	4252146				19.0589	19.0268		16.2241	15.3959	14.939	21.0382	20.9029	22.0198		19.0428	15.5197	21.3203	13.6872
P53007	TXTP_HUMAN	SLC25A1	311	34013	9.9	HUMAN	Tricarboxylate transport protein, mitochondrial	0	0	0	6	3	2	6	6	6	9	11	8	0	0	0	6412430	7214135	2106193	3451467	2458251	2163709	13330105	24135274	28059184				22.6124	22.7824	21.0062	21.7188	21.2292	21.0451	23.6682	24.5246	24.742		22.1337	21.331	24.3116	24.4413
P53041	PPP5_HUMAN	PPP5C	499	56879.2	5.9	HUMAN	Serine/threonine-protein phosphatase 5	0	0	0	4	2	3	1	2	1	4	3	4	0	0	0	1999033	1604898	1627061	90057	149199	82351	2147138	1270633	4409555				20.9309	20.6141	20.6338	16.4586	17.1869	16.3295	21.034	20.2771	22.0722		20.7263	16.6583	21.1278	5.44693
P53350	PLK1_HUMAN	PLK1	603	68255.4	9.1	HUMAN	Serine/threonine-protein kinase PLK1	0	0	0	6	2	3	5	6	6	7	8	7	0	0	0	2060394	167489	613648	787793	689888	854216	3487806	2534414	3766615				20.9745	17.3537	19.2271	19.5875	19.396	19.7042	21.7339	21.2732	21.8448		19.1851	19.5626	21.6173	7.5419
P53367	ARFP1_HUMAN	ARFIP1	373	41738.6	6.2	HUMAN	Arfaptin-1	0	0	0	1	0	2	0	0	0	2	2	1	0	0	0	311171	0	190311	0	0	0	235944	168255	141790				18.2473		17.538				17.8481	17.3603	17.1134		17.8927		17.4406	4.18994
P53384	NUBP1_HUMAN	NUBP1	320	34534.8	5.1	HUMAN	Cytosolic Fe-S cluster assembly factor NUBP1	0	0	0	4	4	3	0	0	0	3	3	2	0	0	0	192871	107035	244911	0	0	0	387652	234719	4516804				17.5573	16.7077	17.9019				18.5644	17.8406	22.1069		17.389		19.5039	2.51397
P53396	ACLY_HUMAN	ACLY	1101	120840	6.9	HUMAN	ATP-citrate synthase	0	0	0	20	16	17	23	18	20	22	27	27	0	0	0	11918952	11294573	14691933	4942894	2555181	2748725	15066712	35632736	28104030				23.5068	23.4291	23.8085	22.2369	21.285	21.3903	23.8449	25.0867	24.7443		23.5815	21.6374	24.5586	41.3408
P53582	MAP11_HUMAN	METAP1	386	43215.6	6.8	HUMAN	Methionine aminopeptidase 1	0	0	0	0	0	0	0	0	0	0	0	1	0	0	0	0	0	0	0	0	0	0	0	86074												16.3933				16.3933	1.53631
P53597	SUCA_HUMAN	SUCLG1	346	36250.1	9	HUMAN	Succinate--CoA ligase [ADP/GDP-forming] subunit alpha, mitochondrial	0	0	0	3	1	2	2	3	1	4	4	5	0	0	0	2080530	595604	554913	339182	181970	87338	2554982	3411813	5031386				20.9885	19.184	19.0819	18.3717	17.4733	16.4143	21.2849	21.7021	22.2625		19.7515	17.4198	21.7498	6.28492
P53602	MVD1_HUMAN	MVD	400	43405	6.8	HUMAN	Diphosphomevalonate decarboxylase	0	0	0	2	1	3	1	0	1	2	2	2	0	0	0	308961	112516	511804	50455	0	28107	629088	571064	789330				18.2371	16.7798	18.9652	15.6227		14.7786	19.2629	19.1233	19.5903		17.994	15.2007	19.3255	0
P53611	PGTB2_HUMAN	RABGGTB	331	36924.7	4.9	HUMAN	Geranylgeranyl transferase type-2 subunit beta	0	0	0	0	1	1	0	0	0	0	2	1	0	0	0	0	53572	312416	0	0	0	0	415815	561882					15.7092	18.2531					18.6656	19.0999		16.9812		18.8827	1.81564
P53618	COPB_HUMAN	COPB1	953	107143	5.7	HUMAN	Coatomer subunit beta	0	0	0	11	4	11	19	14	14	21	20	16	0	0	0	2960721	2442632	9964075	3288855	990025	900378	5047248	9774470	5475480				21.4975	21.22	23.2483	21.6492	19.9171	19.7802	22.2671	23.2206	22.3846		21.9886	20.4488	22.6241	38.8268
P53621	COPA_HUMAN	COPA	1224	138347	7.7	HUMAN	Coatomer subunit alpha	0	0	0	20	11	22	21	17	22	32	34	37	0	0	0	8936317	4094469	7554815	6724788	3794952	3754196	23200262	31944747	36691364				23.0912	21.9652	22.849	22.6811	21.8557	21.8401	24.4676	24.9291	25.1289		22.6352	22.1256	24.8419	28.2123
P53634	CATC_HUMAN	CTSC	463	51854.3	6.5	HUMAN	Dipeptidyl peptidase 1	0	0	0	1	0	2	1	0	4	3	4	4	0	0	0	168746	0	235886	26584	0	206896	1889889	2026628	2538132				17.3645		17.8477	14.6983		17.6585	20.8499	20.9506	21.2753		17.6061	16.1784	21.0253	2.09497
P53680	AP2S1_HUMAN	AP2S1	142	17017.9	5.8	HUMAN	AP-2 complex subunit sigma	0	0	0	0	0	1	0	0	0	2	2	2	0	0	0	0	0	50165	0	0	0	1878397	1359214	3740000						15.6144				20.8411	20.3743	21.8346		15.6144		21.0167	1.39665
P53701	CCHL_HUMAN	HCCS	268	30601.9	6.2	HUMAN	Cytochrome c-type heme lyase	0	0	0	3	3	3	2	3	0	4	4	5	0	0	0	1110183	1613925	1308636	97602	74205	0	2158008	1675383	3220874				20.0824	20.6221	20.3196	16.5746	16.1792		21.0413	20.6761	21.619		20.3414	16.3769	21.1121	4.05028
P53794	SC5A3_HUMAN	SLC5A3	718	79694.7	7	HUMAN	Sodium/myo-inositol cotransporter	0	0	0	0	1	1	0	0	0	0	0	0	0	0	0	0	129520	179587	0	0	0	0	0	0					16.9828	17.4543								17.2186			0
P53801	PTTG_HUMAN	PTTG1IP	180	20324	9.1	HUMAN	Pituitary tumor-transforming gene 1 protein-interacting protein	0	0	0	0	0	1	0	0	0	1	1	0	0	0	0	0	0	220343	0	0	0	56398	450902	0						17.7494				15.7834	18.7825			17.7494		17.2829	0
P53814	SMTN_HUMAN	SMTN	917	99059.5	9.2	HUMAN	Smoothelin	0	0	0	1	0	1	0	0	0	1	0	1	0	0	0	23345	0	19030	0	0	0	1284000	0	362465				14.5108		14.216				20.2922		18.4675		14.3634		19.3798	1.53631
P53985	MOT1_HUMAN	SLC16A1	500	53944.7	8.9	HUMAN	Monocarboxylate transporter 1	0	0	0	6	3	7	5	4	5	6	5	6	0	0	0	7334502	2619894	2856573	1778106	1056805	711822	13197417	10822505	22835242				22.8063	21.3211	21.4459	20.7619	20.0113	19.4412	23.6538	23.3675	24.4448		21.8577	20.0714	23.822	24.0223
P53990	IST1_HUMAN	IST1	364	39750.9	5.2	HUMAN	IST1 homolog	0	0	0	0	0	0	0	0	0	0	0	1	0	0	0	0	0	0	0	0	0	0	0	276485												18.0768				18.0768	1.11732
P53992	SC24C_HUMAN	SEC24C	1094	118326	6.7	HUMAN	Protein transport protein Sec24C	0	0	0	10	8	11	4	3	2	12	13	16	0	0	0	4937193	1302398	2013079	159793	96635	19366	3782741	4602037	17078677				22.2353	20.3127	20.941	17.2858	16.5603	14.2412	21.851	22.1338	24.0257		21.163	16.0291	22.6702	17.0391
P53999	TCP4_HUMAN	SUB1	127	14395.5	9.6	HUMAN	Activated RNA polymerase II transcriptional coactivator p15	0	0	0	0	1	0	2	1	2	0	0	0	0	0	0	0	40009	0	289762	120861	358112	0	0	0					15.288		18.1445	16.883	18.4501					15.288	17.8258		46.648
P54105	ICLN_HUMAN	CLNS1A	237	26215.5	4	HUMAN	Methylosome subunit pICln	0	0	0	9	5	9	0	1	0	4	4	3	0	0	0	2279540	1237914	929770	0	35436	0	1421947	1281731	1858402				21.1203	20.2395	19.8265		15.1129		20.4394	20.2897	20.8256		20.3954	15.1129	20.5182	28.6313
P54132	BLM_HUMAN	BLM	1417	159002	7.3	HUMAN	Bloom syndrome protein	0	0	0	0	2	2	0	0	0	3	3	1	0	0	0	0	109870	159392	0	0	0	577145	539585	197897					16.7454	17.2822				19.1386	19.0415	17.5944		17.0138		18.5915	10.6145
P54136	SYRC_HUMAN	RARS	660	75379.7	6.3	HUMAN	Arginine--tRNA ligase, cytoplasmic	0	0	0	16	10	19	20	14	14	21	22	20	0	0	0	10526980	4351578	9178397	4660546	1688479	1414784	12772628	19280554	15767796				23.3276	22.0531	23.1298	22.1521	20.6873	20.4322	23.6066	24.2006	23.9105		22.8368	21.0905	23.9059	46.5084
P54259	ATN1_HUMAN	ATN1	1190	125415	9	HUMAN	Atrophin-1	0	0	0	1	0	1	0	0	0	0	0	0	0	0	0	16719	0	42998	0	0	0	0	0	0				14.0292		15.392								14.7106			0
P54274	TERF1_HUMAN	TERF1	439	50246	6	HUMAN	Telomeric repeat-binding factor 1	0	0	0	0	1	0	0	0	0	0	0	0	0	0	0	0	72069	0	0	0	0	0	0	0					16.1371									16.1371			0
P54277	PMS1_HUMAN	PMS1	932	105831	6.2	HUMAN	PMS1 protein homolog 1	0	0	0	0	0	0	0	0	0	1	0	0	0	0	0	0	0	0	0	0	0	47861	0	0										15.5466						15.5466	9.77654
P54278	PMS2_HUMAN	PMS2	862	95797.5	6.4	HUMAN	Mismatch repair endonuclease PMS2	0	0	0	1	0	0	0	0	0	1	0	0	0	0	0	84447	0	0	0	0	0	74637	0	0				16.3658						16.1876				16.3658		16.1876	2.3743
P54577	SYYC_HUMAN	YARS	528	59144	6.6	HUMAN	Tyrosine--tRNA ligase, cytoplasmic	0	0	0	18	15	22	14	13	13	20	24	23	0	0	0	14976181	12952471	15607136	2704318	1385923	1136693	23000251	27108270	47173195				23.8362	23.6267	23.8957	21.3668	20.4024	20.1164	24.4551	24.6922	25.4915		23.7862	20.6286	24.8796	23.743
P54578	UBP14_HUMAN	USP14	494	56069.6	5.2	HUMAN	Ubiquitin carboxyl-terminal hydrolase 14	0	0	0	5	8	16	5	7	5	15	14	12	0	0	0	3751315	2851897	9445636	583078	1076350	673647	8260173	14589523	15887371				21.839	21.4435	23.1712	19.1533	20.0377	19.3616	22.9777	23.7984	23.9214		22.1512	19.5176	23.5658	20.1117
P54619	AAKG1_HUMAN	PRKAG1	331	37579.7	6.4	HUMAN	5'-AMP-activated protein kinase subunit gamma-1	0	0	0	6	2	4	0	0	0	2	5	2	0	0	0	1295805	326673	621580	0	0	0	169876	1182884	198850				20.3054	18.3175	19.2456				17.3741	20.1739	17.6013		19.2895		18.3831	6.00559
P54652	HSP72_HUMAN	HSPA2	639	70021.5	5.6	HUMAN	Heat shock-related 70 kDa protein 2	0	0	0	0	0	0	0	0	0	1	0	1	0	0	0	0	0	0	0	0	0	47046	0	32520										15.5218		14.989				15.2554	96.648
P54687	BCAT1_HUMAN	BCAT1	386	42966.5	5.2	HUMAN	Branched-chain-amino-acid aminotransferase, cytosolic	0	0	0	1	2	1	3	2	0	1	1	1	0	0	0	109295	457606	537185	160738	18688	0	138000	228605	311407				16.7379	18.8037	19.0351	17.2944	14.1898		17.0743	17.8025	18.2484		18.1922	15.7421	17.7084	0.837989
P54709	AT1B3_HUMAN	ATP1B3	279	31512.9	8.6	HUMAN	Sodium/potassium-transporting ATPase subunit beta-3	0	0	0	2	0	2	0	0	0	4	4	4	0	0	0	1249870	0	1267911	0	0	0	2790794	2810031	4022274				20.2533		20.274				21.4122	21.4222	21.9396		20.2637		21.5913	7.68156
P54725	RD23A_HUMAN	RAD23A	363	39609.5	4.6	HUMAN	UV excision repair protein RAD23 homolog A	0	0	0	3	3	3	2	2	2	7	3	6	0	0	0	2603394	1474034	1552680	57212	60287	58560	4794103	846387	4866365				21.312	20.4913	20.5663	15.804	15.8796	15.8376	22.1928	19.691	22.2144		20.7899	15.8404	21.3661	5.1676
[truncated: 3,288 more rows]

## Sheet: CrapOME2.0 query results
Query of CrapOME2.0 database
User Input	Mapped Gene Symbol	Num of Expt. (found/total)	Ave SC	Max SC	% of Total Expts.
A0AVT1	UBA6	34 / 716	1.7	7	4.7486
[truncated: 4,935 more rows]
