# Supplementary material for: Capture, Release, and Identification of Newly Synthesized Proteins for Improved Profiling of Functional Translatomes
Source: Mol Cell Proteomics. 2023 Jan 13;22(3):100497. doi: 10.1016/j.mcpro.2023.100497 (PMC9971285; doi:10.1016/j.mcpro.2023.100497)
Supplement: Supplemental Table S3 [file mmc3.xlsx]

## Sheet: All quantified proteins
Supplemental Table S3								100 µg						250 µg						500 µg						100 µg						250 µg						500 µg						100 µg
Limit of detection experiment using the Dde biotin-azide protocol								# unique peptides						# unique peptides						# unique peptides						Protein intensity						Protein intensity						Protein intensity						Log2 protein intensity
Starting from three sub-mg protein input sizes: 100, 250, and 500 µg								PBS-treated			OPP-treated			PBS-treated			OPP-treated			PBS-treated			OPP-treated			PBS-treated			OPP-treated			PBS-treated			OPP-treated			PBS-treated			OPP-treated			PBS-treated			OPP-treated
3431 quantified proteins																																												Log2	Log2	Log2	Log2	Log2	Log2
								# peps	# peps	# peps	# peps	# peps	# peps	# peps	# peps	# peps	# peps	# peps	# peps	# peps	# peps	# peps	# peps	# peps	# peps	Intensity	Intensity	Intensity	Intensity	Intensity	Intensity	Intensity	Intensity	Intensity	Intensity	Intensity	Intensity	Intensity	Intensity	Intensity	Intensity	Intensity	Intensity	Intensity	Intensity	Intensity	Intensity	Intensity	Intensity
Acc #	UniProt ID	Gene	Protein Length	Protein MW	Protein pI	Species	Protein Name	rep 1	rep 2	rep 3	rep 1	rep 2	rep 3	rep 1	rep 2	rep 3	rep 1	rep 2	rep 3	rep 1	rep 2	rep 3	rep 1	rep 2	rep 3	rep 1	rep 2	rep 3	rep 1	rep 2	rep 3	rep 1	rep 2	rep 3	rep 1	rep 2	rep 3	rep 1	rep 2	rep 3	rep 1	rep 2	rep 3	rep 1	rep 2	rep 3	rep 1	rep 2	rep 3
A0AVT1	UBA6_HUMAN	UBA6	1052	117971	5.8	HUMAN	Ubiquitin-like modifier-activating enzyme 6	0	0	0	6	6	8	0	0	0	14	10	20	0	0	0	12	12	18	0	0	0	168304	142424	78213	0	0	0	637666	268923	723312	0	0	0	826621	581777	645601				17.3607	17.1198	16.2551
A0FGR8	ESYT2_HUMAN	ESYT2	921	102358	9.3	HUMAN	Extended synaptotagmin-2	0	0	0	0	0	0	0	0	0	0	0	1	0	0	0	1	0	1	0	0	0	0	0	0	0	0	0	0	0	5721	0	0	0	4491	0	5439
A0MZ66	SHOT1_HUMAN	SHTN1	631	71640.5	5.3	HUMAN	Shootin-1	0	0	0	1	0	0	0	0	0	1	0	3	0	0	0	5	2	4	0	0	0	9226	0	0	0	0	0	48870	0	46352	0	0	0	179655	29201	32835				13.1715
A1KXE4	F168B_HUMAN	FAM168B	195	20324.1	9.3	HUMAN	Myelin-associated neurite-outgrowth inhibitor	0	0	0	0	0	0	0	0	0	0	0	0	0	0	0	1	1	0	0	0	0	0	0	0	0	0	0	0	0	0	0	0	0	168215	53141	0
A2RRD8	ZN320_HUMAN	ZNF320	509	59327	9.2	HUMAN	Zinc finger protein 320	0	0	0	0	0	0	0	0	0	0	0	1	0	0	0	0	0	0	0	0	0	0	0	0	0	0	0	0	0	44138	0	0	0	0	0	0
A6NDG6	PGP_HUMAN	PGP	321	34006.4	5.9	HUMAN	Glycerol-3-phosphate phosphatase	0	0	0	0	2	0	0	0	0	1	2	1	0	0	0	4	3	5	0	0	0	0	51076	0	0	0	0	127390	74037	39409	0	0	0	306735	195477	322240					15.6404
A6NDU8	CE051_HUMAN	C5orf51	294	33620.7	5.1	HUMAN	UPF0600 protein C5orf51	0	0	0	1	0	0	0	0	0	2	1	3	0	0	0	2	2	4	0	0	0	6973	0	0	0	0	0	27779	32293	23208	0	0	0	71397	19929	54812				12.7676
A6NFI3	ZN316_HUMAN	ZNF316	1004	108438	5.2	HUMAN	Zinc finger protein 316	0	0	0	1	0	0	0	0	0	0	0	0	0	0	0	1	1	1	0	0	0	9392	0	0	0	0	0	0	0	0	0	0	0	49351	19515	18781				13.1972
A6NHL2	TBAL3_HUMAN	TUBAL3	446	49909.2	5.7	HUMAN	Tubulin alpha chain-like 3	0	0	0	0	0	0	0	0	0	1	1	2	0	0	0	0	1	1	0	0	0	0	0	0	0	0	0	8822	67424	57779	0	0	0	0	13427	36232
A6NHR9	SMHD1_HUMAN	SMCHD1	2005	226376	7	HUMAN	Structural maintenance of chromosomes flexible hinge domain-containing protein 1	0	0	0	1	1	0	0	0	0	0	1	1	0	0	0	0	1	1	0	0	0	3517	3976	0	0	0	0	0	4464	18068	0	0	0	0	44114	56875				11.7801	11.9571
B2RBV5	MRUPP_HUMAN		119	13369.3	8.5	HUMAN	Putative MORF4 family-associated protein 1-like protein UPP	0	0	0	0	0	0	0	0	0	0	0	0	0	0	0	1	0	1	0	0	0	0	0	0	0	0	0	0	0	0	0	0	0	28792	0	35617
B2RUZ4	SMIM1_HUMAN	SMIM1	78	8749.2	9.2	HUMAN	Small integral membrane protein 1	0	0	0	1	1	1	0	0	0	1	1	1	0	0	0	1	0	1	0	0	0	21296	16481	19108	0	0	0	83264	27405	39392	0	0	0	54575	0	27478				14.3783	14.0085	14.2219
C9J7I0	UMAD1_HUMAN	UMAD1	102	11180.4	4.1	HUMAN	UBAP1-MVB12-associated (UMA)-domain containing protein 1	0	0	0	0	0	0	0	0	0	0	0	0	0	0	0	0	0	1	0	0	0	0	0	0	0	0	0	0	0	0	0	0	0	0	0	35158
E9PRG8	CK098_HUMAN	C11orf98	122	13798.2	11.7	HUMAN	Uncharacterized protein C11orf98	0	0	0	0	0	0	0	0	0	0	0	0	1	0	0	0	0	0	0	0	0	0	0	0	0	0	0	0	0	0	2861	0	0	0	0	0
L0R6Q1	S35U4_HUMAN	SLC35A4	103	11132.9	7.8	HUMAN	SLC35A4 upstream open reading frame protein	0	0	0	0	0	0	0	0	0	0	1	2	0	0	0	1	0	0	0	0	0	0	0	0	0	0	0	0	12797	11699	0	0	0	78780	0	0
O00116	ADAS_HUMAN	AGPS	658	72912.5	7	HUMAN	Alkyldihydroxyacetonephosphate synthase, peroxisomal	0	0	0	2	1	1	0	0	0	4	2	6	0	0	0	7	8	5	0	0	0	43722	7867	5444	0	0	0	109994	26686	57021	0	0	0	156488	235814	208980				15.4161	12.9416	12.4105
O00139	KIF2A_HUMAN	KIF2A	706	79955.2	6.3	HUMAN	Kinesin-like protein KIF2A	0	0	0	0	0	0	0	0	0	1	0	1	0	0	0	0	1	1	0	0	0	0	0	0	0	0	0	3252	0	2851	0	0	0	0	9837	6575
O00148	DX39A_HUMAN	DDX39A	427	49130	5.5	HUMAN	ATP-dependent RNA helicase DDX39A	0	0	0	2	1	2	0	0	0	3	3	5	0	0	0	2	3	4	0	0	0	27255	23905	19935	0	0	0	73198	41225	95278	0	0	0	39989	61618	76063				14.7342	14.545	14.283
O00151	PDLI1_HUMAN	PDLIM1	329	36072	6.6	HUMAN	PDZ and LIM domain protein 1	0	0	0	7	7	6	0	0	0	8	10	12	0	0	0	9	9	11	0	0	0	509274	339329	271662	0	0	0	747448	775632	740286	0	0	0	1311945	824443	887940				18.9581	18.3723	18.0515
O00154	BACH_HUMAN	ACOT7	380	41796.4	8.9	HUMAN	Cytosolic acyl coenzyme A thioester hydrolase	0	0	0	2	0	1	0	0	0	2	4	4	0	0	0	2	1	4	0	0	0	19459	0	10301	0	0	0	41917	77960	56131	0	0	0	51562	26115	92372				14.2481		13.3305
O00161	SNP23_HUMAN	SNAP23	211	23354.3	4.9	HUMAN	Synaptosomal-associated protein 23	0	0	0	6	5	5	0	0	0	9	9	9	0	0	0	6	7	5	0	0	0	457994	318934	396208	0	0	0	2298113	966663	1035816	0	0	0	1524822	1079219	1287460				18.805	18.2829	18.5959
O00165	HAX1_HUMAN	HAX1	279	31620.8	4.8	HUMAN	HCLS1-associated protein X-1	0	0	0	0	0	0	0	0	0	0	0	1	0	0	0	1	0	1	0	0	0	0	0	0	0	0	0	0	0	11755	0	0	0	4386	0	15438
O00170	AIP_HUMAN	AIP	330	37636.4	5.9	HUMAN	AH receptor-interacting protein	0	0	0	0	1	1	0	0	0	1	0	0	0	0	0	1	2	1	0	0	0	0	6820	5224	0	0	0	46599	0	0	0	0	0	57106	37075	42306					12.7356	12.3509
O00178	GTPB1_HUMAN	GTPBP1	669	72454.5	8.6	HUMAN	GTP-binding protein 1	0	0	0	0	0	0	0	0	0	0	0	1	0	0	0	0	0	0	0	0	0	0	0	0	0	0	0	0	0	9258	0	0	0	0	0	0
O00193	SMAP_HUMAN	SMAP	183	20332.7	4.6	HUMAN	Small acidic protein	0	0	0	3	3	2	0	1	1	3	3	4	0	0	0	3	3	3	0	0	0	109454	88662	73578	0	6152	2879	311558	169932	357502	0	0	0	298735	252876	236833				16.74	16.436	16.167
O00203	AP3B1_HUMAN	AP3B1	1094	121321	5.8	HUMAN	AP-3 complex subunit beta-1	0	0	0	0	0	0	0	0	0	1	0	0	0	0	0	1	0	1	0	0	0	0	0	0	0	0	0	3741	0	0	0	0	0	60423	0	32411
O00217	NDUS8_HUMAN	NDUFS8	210	23705.3	6	HUMAN	NADH dehydrogenase [ubiquinone] iron-sulfur protein 8, mitochondrial	0	0	0	0	0	0	0	0	0	1	2	2	0	0	0	2	1	1	0	0	0	0	0	0	0	0	0	64732	14565	23627	0	0	0	33698	4480	5219
O00221	IKBE_HUMAN	NFKBIE	500	52864	6.2	HUMAN	NF-kappa-B inhibitor epsilon	0	0	0	0	0	0	0	0	0	0	0	1	0	0	0	0	0	1	0	0	0	0	0	0	0	0	0	0	0	2848	0	0	0	0	0	3700
O00231	PSD11_HUMAN	PSMD11	422	47464.2	6.1	HUMAN	26S proteasome non-ATPase regulatory subunit 11	0	0	0	8	10	5	0	0	0	10	9	12	0	0	0	10	10	10	0	0	0	293987	343920	118435	0	0	0	1125588	443481	549602	0	0	0	765359	818211	702673				18.1654	18.3917	16.8537
O00232	PSD12_HUMAN	PSMD12	456	52904.9	7.5	HUMAN	26S proteasome non-ATPase regulatory subunit 12	0	0	0	5	3	3	0	0	0	14	15	16	0	0	0	7	8	15	0	0	0	197003	102800	89731	0	0	0	1382926	557909	800013	0	0	0	808408	729437	1177189				17.5879	16.6495	16.4533
O00233	PSMD9_HUMAN	PSMD9	223	24682	6.5	HUMAN	26S proteasome non-ATPase regulatory subunit 9	0	0	0	2	3	3	0	0	0	4	4	5	0	0	0	4	4	5	0	0	0	134225	163902	73248	0	0	0	643218	222713	469299	0	0	0	793686	562639	1097250				17.0343	17.3225	16.1605
O00257	CBX4_HUMAN	CBX4	560	61368	9.4	HUMAN	E3 SUMO-protein ligase CBX4	0	0	0	1	0	0	0	0	0	1	0	0	0	0	0	0	0	0	0	0	0	13930	0	0	0	0	0	4587	0	0	0	0	0	0	0	0				13.7659
O00264	PGRC1_HUMAN	PGRMC1	195	21671.3	4.6	HUMAN	Membrane-associated progesterone receptor component 1	0	0	0	1	1	1	0	0	0	2	2	5	0	0	0	2	1	1	0	0	0	45476	41043	32060	0	0	0	159645	168642	241595	0	0	0	434121	98342	138381				15.4728	15.3248	14.9685
O00267	SPT5H_HUMAN	SUPT5H	1087	121001	5	HUMAN	Transcription elongation factor SPT5	0	0	0	2	2	3	0	0	0	1	5	7	0	0	0	10	9	11	0	0	0	55492	155179	95777	0	0	0	149238	123004	407654	0	0	0	693512	446851	759754				15.76	17.2436	16.5474
O00268	TAF4_HUMAN	TAF4	1085	110115	9.9	HUMAN	Transcription initiation factor TFIID subunit 4	0	0	0	0	1	0	0	0	0	0	0	0	0	0	0	1	1	1	0	0	0	0	2755	0	0	0	0	0	0	0	0	0	0	4666	8624	7771					11.4278
O00273	DFFA_HUMAN	DFFA	331	36522.2	4.7	HUMAN	DNA fragmentation factor subunit alpha	0	0	0	4	5	3	0	0	0	4	6	10	0	0	0	5	7	6	0	0	0	71879	75787	29659	0	0	0	218836	186136	231613	0	0	0	484089	342206	287659				16.1333	16.2097	14.8562
O00291	HIP1_HUMAN	HIP1	1037	116222	5.2	HUMAN	Huntingtin-interacting protein 1	0	0	0	0	0	0	0	0	0	1	0	0	0	0	0	0	0	0	0	0	0	0	0	0	0	0	0	144898	0	0	0	0	0	0	0	0
O00299	CLIC1_HUMAN	CLIC1	241	26923	5.1	HUMAN	Chloride intracellular channel protein 1	1	2	1	9	9	10	0	0	1	13	13	15	0	0	0	12	12	16	3505	25085	13912	4133878	3247077	3445910	0	0	20010	9514390	5923004	5989168	0	0	0	13938185	9833334	1.26038e+07	11.7752	14.6145	13.764	21.9791	21.6307	21.7165
O00303	EIF3F_HUMAN	EIF3F	357	37564.2	5.2	HUMAN	Eukaryotic translation initiation factor 3 subunit F	0	0	0	3	5	4	0	0	0	5	3	5	0	0	0	4	4	5	0	0	0	341101	253166	147367	0	0	0	286289	258711	315301	0	0	0	195387	299775	256837				18.3798	17.9497	17.1691
O00308	WWP2_HUMAN	WWP2	870	98912.9	6.7	HUMAN	NEDD4-like E3 ubiquitin-protein ligase WWP2	0	0	0	0	0	1	0	0	0	0	0	1	0	0	0	1	1	1	0	0	0	0	0	10515	0	0	0	0	0	7595	0	0	0	60340	50185	59543						13.3602
O00330	ODPX_HUMAN	PDHX	501	54122.8	8.8	HUMAN	Pyruvate dehydrogenase protein X component, mitochondrial	0	0	0	0	0	0	0	0	0	0	0	0	0	0	0	1	2	3	0	0	0	0	0	0	0	0	0	0	0	0	0	0	0	3432	10036	27497
O00399	DCTN6_HUMAN	DCTN6	190	20747.2	5.9	HUMAN	Dynactin subunit 6	0	0	0	0	0	0	0	0	0	0	1	0	0	0	0	0	0	0	0	0	0	0	0	0	0	0	0	0	1622	0	0	0	0	0	0	0
O00400	ACATN_HUMAN	SLC33A1	549	60909.5	7	HUMAN	Acetyl-coenzyme A transporter 1	0	0	0	0	0	0	0	0	0	0	0	0	0	0	0	1	0	0	0	0	0	0	0	0	0	0	0	0	0	0	0	0	0	4219	0	0
O00410	IPO5_HUMAN	IPO5	1097	123631	4.8	HUMAN	Importin-5	0	0	0	4	8	9	0	0	0	19	26	25	0	0	0	8	13	19	0	0	0	126679	219274	257688	0	0	0	3025869	923428	1056988	0	0	0	473655	664347	984257				16.9508	17.7424	17.9753
O00418	EF2K_HUMAN	EEF2K	725	82144.8	5.2	HUMAN	Eukaryotic elongation factor 2 kinase	0	0	0	0	0	0	0	0	0	1	1	0	0	0	0	0	0	0	0	0	0	0	0	0	0	0	0	14485	12488	0	0	0	0	0	0	0
O00425	IF2B3_HUMAN	IGF2BP3	579	63705.6	9	HUMAN	Insulin-like growth factor 2 mRNA-binding protein 3	0	0	0	1	0	0	0	0	0	2	3	5	0	0	0	6	5	8	0	0	0	11486	0	0	0	0	0	22888	38034	63078	0	0	0	399386	93016	137098				13.4876
O00429	DNM1L_HUMAN	DNM1L	736	81877.8	6.4	HUMAN	Dynamin-1-like protein	0	0	0	2	1	0	0	0	0	4	6	3	0	0	0	2	2	3	0	0	0	14726	9224	0	0	0	0	98603	114504	34272	0	0	0	57460	43938	56087				13.8461	13.1712
O00442	RTCA_HUMAN	RTCA	366	39337.1	8	HUMAN	RNA 3'-terminal phosphate cyclase	0	0	0	0	0	0	0	0	0	0	0	1	0	0	0	0	0	2	0	0	0	0	0	0	0	0	0	0	0	4709	0	0	0	0	0	15378
O00461	GOLI4_HUMAN	GOLIM4	696	81880.9	4.7	HUMAN	Golgi integral membrane protein 4	0	0	0	0	0	0	0	0	0	1	0	1	0	0	0	1	1	2	0	0	0	0	0	0	0	0	0	8876	0	4958	0	0	0	12993	8520	19058
O00483	NDUA4_HUMAN	NDUFA4	81	9369.9	9.4	HUMAN	Cytochrome c oxidase subunit NDUFA4	0	0	0	0	0	0	0	0	0	2	1	3	0	0	0	1	1	1	0	0	0	0	0	0	0	0	0	202267	19125	82703	0	0	0	4331	5746	19006
O00487	PSDE_HUMAN	PSMD14	310	34577.4	6.1	HUMAN	26S proteasome non-ATPase regulatory subunit 14	0	0	0	2	2	1	0	0	0	4	4	5	0	0	0	1	3	6	0	0	0	57998	24500	41953	0	0	0	373158	222812	153950	0	0	0	88852	73432	236880				15.8237	14.5805	15.3565
O00505	IMA4_HUMAN	KPNA3	521	57811.4	4.8	HUMAN	Importin subunit alpha-4	0	0	0	1	0	1	0	0	0	1	4	2	0	0	0	2	0	0	0	0	0	7828	0	4202	0	0	0	13725	133481	14988	0	0	0	94565	0	0				12.9344		12.0369
O00541	PESC_HUMAN	PES1	588	68003.2	6.9	HUMAN	Pescadillo homolog	0	0	0	0	0	0	0	0	0	0	0	0	0	0	0	0	1	0	0	0	0	0	0	0	0	0	0	0	0	0	0	0	0	0	2508	0
O00566	MPP10_HUMAN	MPHOSPH10	681	78864.4	4.8	HUMAN	U3 small nucleolar ribonucleoprotein protein MPP10	0	0	0	0	1	1	0	0	0	0	1	2	0	0	0	1	1	1	0	0	0	0	2952	8505	0	0	0	0	14787	23811	0	0	0	7326	13871	10555					11.5275	13.0541
O00571	DDX3X_HUMAN	DDX3X	662	73244	6.7	HUMAN	ATP-dependent RNA helicase DDX3X	0	0	0	2	3	2	0	0	0	3	3	6	0	0	0	4	4	4	0	0	0	16103	68648	10363	0	0	0	144567	30837	120672	0	0	0	176171	195254	236709				13.975	16.0669	13.3392
O00629	IMA3_HUMAN	KPNA4	521	57887.2	4.8	HUMAN	Importin subunit alpha-3	0	0	0	1	1	1	0	0	0	2	2	3	0	0	0	2	4	5	0	0	0	32171	18980	7122	0	0	0	22445	66430	82427	0	0	0	68145	80572	164748				14.9735	14.2122	12.7981
O00743	PPP6_HUMAN	PPP6C	305	35144.6	5.4	HUMAN	Serine/threonine-protein phosphatase 6 catalytic subunit	0	0	0	1	0	0	0	0	0	1	1	0	0	0	0	0	1	3	0	0	0	3233	0	0	0	0	0	7618	7327	0	0	0	0	0	9155	26007				11.6587
O00764	PDXK_HUMAN	PDXK	312	35102.6	5.7	HUMAN	Pyridoxal kinase	0	0	0	0	0	0	0	0	0	1	1	1	0	0	0	0	0	1	0	0	0	0	0	0	0	0	0	12211	5521	5579	0	0	0	0	0	5191
O14497	ARI1A_HUMAN	ARID1A	2285	242047	6.2	HUMAN	AT-rich interactive domain-containing protein 1A	0	0	0	3	3	3	0	0	0	4	3	3	0	0	0	8	12	7	0	0	0	51195	97263	56303	0	0	0	286354	129854	184833	0	0	0	388052	439459	332030				15.6437	16.5696	15.7809
O14508	SOCS2_HUMAN	SOCS2	198	22172.6	8.9	HUMAN	Suppressor of cytokine signaling 2	0	0	0	0	0	1	0	0	0	0	0	0	0	0	0	0	1	1	0	0	0	0	0	2419	0	0	0	0	0	0	0	0	0	0	10180	29601						11.2402
O14524	NEMP1_HUMAN	NEMP1	444	50640.5	6.6	HUMAN	Nuclear envelope integral membrane protein 1	0	0	0	0	0	0	0	0	0	0	0	0	0	0	0	0	2	0	0	0	0	0	0	0	0	0	0	0	0	0	0	0	0	0	66355	0
O14526	FCHO1_HUMAN	FCHO1	889	96861.7	6.5	HUMAN	F-BAR domain only protein 1	0	0	0	0	0	0	0	0	0	0	0	0	0	0	0	1	0	0	0	0	0	0	0	0	0	0	0	0	0	0	0	0	0	42380	0	0
O14545	TRAD1_HUMAN	TRAFD1	582	64841.6	5.2	HUMAN	TRAF-type zinc finger domain-containing protein 1	0	0	0	0	0	1	0	0	0	1	0	1	0	0	0	3	3	3	0	0	0	0	0	34205	0	0	0	15490	0	23123	0	0	0	201220	172940	249168						15.0619
O14548	COX7R_HUMAN	COX7A2L	114	12614.8	9.4	HUMAN	Cytochrome c oxidase subunit 7A-related protein, mitochondrial	0	0	0	0	1	1	0	0	0	2	1	1	0	0	0	1	2	1	0	0	0	0	26415	12443	0	0	0	154404	16622	32088	0	0	0	78353	67971	21741					14.6891	13.603
O14561	ACPM_HUMAN	NDUFAB1	156	17417.5	4.8	HUMAN	Acyl carrier protein, mitochondrial	0	0	0	0	0	0	0	0	0	0	2	0	0	0	0	0	0	1	0	0	0	0	0	0	0	0	0	0	30954	0	0	0	0	0	0	6160
O14562	UBFD1_HUMAN	UBFD1	309	33382.2	5.6	HUMAN	Ubiquitin domain-containing protein UBFD1	0	0	0	0	0	0	0	0	0	0	0	1	0	0	0	1	2	3	0	0	0	0	0	0	0	0	0	0	0	3219	0	0	0	20276	23398	21010
O14579	COPE_HUMAN	COPE	308	34482.3	5	HUMAN	Coatomer subunit epsilon	0	0	0	1	1	1	0	0	0	1	1	2	0	0	0	2	2	2	0	0	0	10734	8389	9695	0	0	0	9770	29282	39622	0	0	0	57572	38028	46761				13.3899	13.0343	13.243
O14593	RFXK_HUMAN	RFXANK	260	28102.6	4.4	HUMAN	DNA-binding protein RFXANK	0	0	0	0	0	0	0	0	0	0	0	0	0	0	0	1	0	0	0	0	0	0	0	0	0	0	0	0	0	0	0	0	0	5632	0	0
O14618	CCS_HUMAN	CCS	274	29040.9	5.3	HUMAN	Copper chaperone for superoxide dismutase	0	0	0	0	0	0	0	0	0	0	0	1	0	0	0	0	1	1	0	0	0	0	0	0	0	0	0	0	0	9068	0	0	0	0	13087	9691
O14641	DVL2_HUMAN	DVL2	736	78948.6	5.7	HUMAN	Segment polarity protein dishevelled homolog DVL-2	0	0	0	0	0	0	0	0	0	0	0	1	0	0	0	0	0	0	0	0	0	0	0	0	0	0	0	0	0	8807	0	0	0	0	0	0
O14646	CHD1_HUMAN	CHD1	1710	196689	6.7	HUMAN	Chromodomain-helicase-DNA-binding protein 1	0	0	0	0	1	1	0	0	0	1	1	1	0	0	0	1	1	1	0	0	0	0	31912	32937	0	0	0	122684	56829	82389	0	0	0	75168	81346	83736					14.9618	15.0074
O14647	CHD2_HUMAN	CHD2	1828	211345	8.2	HUMAN	Chromodomain-helicase-DNA-binding protein 2	0	0	0	0	1	1	0	0	0	0	0	1	0	0	0	1	0	1	0	0	0	0	59353	28525	0	0	0	0	0	62018	0	0	0	67682	0	119139					15.857	14.7999
O14653	GOSR2_HUMAN	GOSR2	212	24775.6	7.9	HUMAN	Golgi SNAP receptor complex member 2	0	0	0	0	0	0	0	0	0	0	0	1	0	0	0	1	1	1	0	0	0	0	0	0	0	0	0	0	0	44431	0	0	0	24138	16973	14452
O14709	ZN197_HUMAN	ZNF197	1029	118848	8.9	HUMAN	Zinc finger protein 197	0	0	0	0	0	0	0	0	0	0	0	0	0	0	0	0	1	0	0	0	0	0	0	0	0	0	0	0	0	0	0	0	0	0	3661	0
O14730	RIOK3_HUMAN	RIOK3	519	59093.6	5.5	HUMAN	Serine/threonine-protein kinase RIO3	0	0	0	0	0	0	0	0	0	0	0	0	0	0	0	1	1	1	0	0	0	0	0	0	0	0	0	0	0	0	0	0	0	4914	4564	9700
O14737	PDCD5_HUMAN	PDCD5	125	14285.2	5.8	HUMAN	Programmed cell death protein 5	0	0	0	1	0	1	0	0	0	1	0	3	0	0	0	2	2	2	0	0	0	9613	0	11082	0	0	0	16728	0	82708	0	0	0	34664	24730	33693				13.2308		13.4359
O14744	ANM5_HUMAN	PRMT5	637	72684.5	5.9	HUMAN	Protein arginine N-methyltransferase 5	0	0	0	7	9	10	0	0	0	12	10	11	0	0	0	11	9	11	0	0	0	351952	418412	327038	0	0	0	2481615	601789	783942	0	0	0	2041887	1563052	2263843				18.425	18.6746	18.3191
O14745	NHRF1_HUMAN	SLC9A3R1	358	38868.7	5.6	HUMAN	Na(+)/H(+) exchange regulatory cofactor NHE-RF1	0	0	0	3	3	3	0	0	0	4	4	4	0	0	0	4	4	5	0	0	0	84889	56903	49424	0	0	0	353750	138329	165508	0	0	0	403881	310461	416781				16.3733	15.7962	15.5929
O14763	TR10B_HUMAN	TNFRSF10B	440	47878.8	5.4	HUMAN	Tumor necrosis factor receptor superfamily member 10B	0	0	0	0	1	0	0	0	0	0	0	1	0	0	0	1	1	2	0	0	0	0	4419	0	0	0	0	0	0	7256	0	0	0	13544	10524	18804					12.1095
O14776	TCRG1_HUMAN	TCERG1	1098	123902	8.7	HUMAN	Transcription elongation regulator 1	0	0	0	0	0	0	0	0	0	1	0	3	0	0	0	3	2	3	0	0	0	0	0	0	0	0	0	712367	0	166757	0	0	0	2161099	475087	863383
O14777	NDC80_HUMAN	NDC80	642	73913.3	5.5	HUMAN	Kinetochore protein NDC80 homolog	0	0	0	0	0	0	0	0	0	0	0	0	0	0	0	0	2	1	0	0	0	0	0	0	0	0	0	0	0	0	0	0	0	0	29882	13149
O14787	TNPO2_HUMAN	TNPO2	897	101389	4.9	HUMAN	Transportin-2	0	0	0	1	1	1	0	0	0	1	1	2	0	0	0	2	2	1	0	0	0	12476	11064	11770	0	0	0	54230	24390	18588	0	0	0	55199	33497	4618				13.6069	13.4336	13.5228
O14818	PSA7_HUMAN	PSMA7	248	27887.1	8.6	HUMAN	Proteasome subunit alpha type-7	0	0	0	3	5	5	0	0	0	5	6	6	0	0	0	4	5	5	0	0	0	221315	229763	247643	0	0	0	604587	463702	442036	0	0	0	848492	414122	583288				17.7557	17.8098	17.9179
O14828	SCAM3_HUMAN	SCAMP3	347	38287.3	7.6	HUMAN	Secretory carrier-associated membrane protein 3	0	0	0	6	6	7	0	0	0	2	2	7	0	0	0	7	6	5	0	0	0	110851	225525	164618	0	0	0	21535	69059	198887	0	0	0	387952	263516	294622				16.7583	17.7829	17.3288
O14841	OPLA_HUMAN	OPLAH	1288	137458	6.1	HUMAN	5-oxoprolinase	0	0	0	0	0	0	0	0	0	0	0	0	0	0	0	1	0	1	0	0	0	0	0	0	0	0	0	0	0	0	0	0	0	18001	0	14967
O14867	BACH1_HUMAN	BACH1	736	81958.4	5	HUMAN	Transcription regulator protein BACH1	0	0	0	0	1	0	0	0	0	1	0	1	0	0	0	1	1	1	0	0	0	0	2481	0	0	0	0	8145	0	2663	0	0	0	9679	9701	9390					11.2767
O14880	MGST3_HUMAN	MGST3	152	16516.5	9.5	HUMAN	Microsomal glutathione S-transferase 3	0	0	0	0	0	0	0	0	0	0	0	0	0	0	0	0	0	1	0	0	0	0	0	0	0	0	0	0	0	0	0	0	0	0	0	4253
O14925	TIM23_HUMAN	TIMM23	209	21943.4	8.8	HUMAN	Mitochondrial import inner membrane translocase subunit Tim23	0	0	0	1	1	1	0	0	0	1	0	1	0	0	0	1	2	1	0	0	0	7846	12512	10418	0	0	0	10048	0	27491	0	0	0	14387	17481	22094				12.9377	13.611	13.3468
O14929	HAT1_HUMAN	HAT1	419	49513	5.5	HUMAN	Histone acetyltransferase type B catalytic subunit	0	0	0	4	3	6	0	0	0	7	6	9	0	0	0	7	4	5	0	0	0	145244	71466	156010	0	0	0	516787	233216	392868	0	0	0	691986	150468	358304				17.1481	16.125	17.2513
O14949	QCR8_HUMAN	UQCRQ	82	9906.5	10.1	HUMAN	Cytochrome b-c1 complex subunit 8	0	0	0	0	0	0	0	0	0	0	1	0	0	0	0	0	0	0	0	0	0	0	0	0	0	0	0	0	30406	0	0	0	0	0	0	0
O14950	ML12B_HUMAN	MYL12B	172	19779.3	4.7	HUMAN	Myosin regulatory light chain 12B	0	0	0	3	1	1	0	0	0	6	4	7	0	0	0	4	3	4	0	0	0	144919	28014	23157	0	0	0	600179	132159	294840	0	0	0	384344	201344	266359				17.1449	14.7739	14.4992
O14964	HGS_HUMAN	HGS	777	86192.8	5.8	HUMAN	Hepatocyte growth factor-regulated tyrosine kinase substrate	0	0	0	1	0	0	0	0	0	1	1	1	0	0	0	1	2	2	0	0	0	15723	0	0	0	0	0	95819	7387	19287	0	0	0	54457	64502	88797				13.9406
O14965	AURKA_HUMAN	AURKA	403	45809.7	9.5	HUMAN	Aurora kinase A	0	0	0	1	0	0	0	0	0	1	0	1	0	0	0	1	1	2	0	0	0	13812	0	0	0	0	0	50068	0	37500	0	0	0	13294	10943	37623				13.7536
O14967	CLGN_HUMAN	CLGN	610	70039.2	4.6	HUMAN	Calmegin	0	0	0	0	0	0	0	0	0	0	0	1	0	0	0	0	0	0	0	0	0	0	0	0	0	0	0	0	0	32478	0	0	0	0	0	0
O14972	DSCR3_HUMAN	DSCR3	297	33010.7	7.6	HUMAN	Down syndrome critical region protein 3	0	0	0	0	0	0	0	0	0	0	0	0	0	0	0	0	0	1	0	0	0	0	0	0	0	0	0	0	0	0	0	0	0	0	0	2174
O14974	MYPT1_HUMAN	PPP1R12A	1030	115282	5.3	HUMAN	Protein phosphatase 1 regulatory subunit 12A	0	0	0	1	1	2	0	0	0	1	1	4	0	0	0	2	4	4	0	0	0	44155	70540	14191	0	0	0	11755	7837	54332	0	0	0	22325	58993	29922				15.4303	16.1062	13.7927
O14975	S27A2_HUMAN	SLC27A2	620	70312.9	8.8	HUMAN	Very long-chain acyl-CoA synthetase	0	0	0	0	0	0	0	0	0	0	1	0	0	0	0	0	0	0	0	0	0	0	0	0	0	0	0	0	1783	0	0	0	0	0	0	0
O14979	HNRDL_HUMAN	HNRNPDL	420	46437.9	9.6	HUMAN	Heterogeneous nuclear ribonucleoprotein D-like	0	0	0	2	2	3	0	0	0	2	2	6	0	0	0	1	4	4	0	0	0	455845	393617	422568	0	0	0	66710	100934	1049083	0	0	0	109675	666403	180976				18.7982	18.5864	18.6888
O14980	XPO1_HUMAN	XPO1	1071	123387	5.7	HUMAN	Exportin-1	0	0	0	4	9	7	0	0	0	24	24	29	0	0	0	14	18	23	0	0	0	167662	269814	157715	0	0	0	1065302	989325	970057	0	0	0	729977	682607	1024240				17.3552	18.0416	17.267
O15014	ZN609_HUMAN	ZNF609	1411	151192	8.2	HUMAN	Zinc finger protein 609	0	0	0	1	0	0	0	0	0	0	0	1	0	0	0	1	2	1	0	0	0	6174	0	0	0	0	0	0	0	12905	0	0	0	11519	22396	11703				12.592
O15027	SC16A_HUMAN	SEC16A	2179	233519	5.4	HUMAN	Protein transport protein Sec16A	0	0	0	0	0	0	0	0	0	0	0	1	0	0	0	0	1	1	0	0	0	0	0	0	0	0	0	0	0	5029	0	0	0	0	8168	13914
O15042	SR140_HUMAN	U2SURP	1029	118293	8.6	HUMAN	U2 snRNP-associated SURP motif-containing protein	0	0	0	0	0	1	0	0	0	5	1	2	0	0	0	1	1	3	0	0	0	0	0	7210	0	0	0	73362.6	19868	25838	0	0	0	11757	9723	25298						12.8158
O15062	ZBTB5_HUMAN	ZBTB5	677	74278.6	5.8	HUMAN	Zinc finger and BTB domain-containing protein 5	0	0	0	0	0	0	0	0	0	0	0	0	0	0	0	0	1	0	0	0	0	0	0	0	0	0	0	0	0	0	0	0	0	0	38669	0
O15067	PUR4_HUMAN	PFAS	1338	144736	5.5	HUMAN	Phosphoribosylformylglycinamidine synthase	0	0	0	3	1	1	0	0	0	7	6	9	0	0	0	7	10	11	0	0	0	94493	15553	14836	0	0	0	288544	145424	138096	0	0	0	209395	571025	190002				16.5279	13.9249	13.8568
O15117	FYB1_HUMAN	FYB1	783	85387.7	6.1	HUMAN	FYN-binding protein 1	0	0	0	0	0	0	0	0	0	0	0	0	0	0	0	0	1	0	0	0	0	0	0	0	0	0	0	0	0	0	0	0	0	0	31737	0
O15118	NPC1_HUMAN	NPC1	1278	142168	5.2	HUMAN	Niemann-Pick C1 protein	0	0	0	1	1	0	0	0	0	1	0	0	0	0	0	0	0	0	0	0	0	45895	14567	0	0	0	0	39072	0	0	0	0	0	0	0	0				15.486	13.8304
O15126	SCAM1_HUMAN	SCAMP1	338	37920.8	7	HUMAN	Secretory carrier-associated membrane protein 1	0	0	0	0	1	1	0	0	0	2	1	1	0	0	0	1	2	1	0	0	0	0	8692	6541	0	0	0	36196	8636	24975	0	0	0	7132	19966	10991					13.0855	12.6753
O15127	SCAM2_HUMAN	SCAMP2	329	36649.2	5.7	HUMAN	Secretory carrier-associated membrane protein 2	0	0	0	0	0	0	0	0	0	0	1	0	0	0	0	0	0	0	0	0	0	0	0	0	0	0	0	0	23488	0	0	0	0	0	0	0
O15143	ARC1B_HUMAN	ARPC1B	372	40950.2	8.7	HUMAN	Actin-related protein 2/3 complex subunit 1B	0	0	0	1	1	0	0	0	0	1	1	1	0	0	0	3	3	2	0	0	0	4197000	18884	0	0	0	0	17860000	6910000	37964	0	0	0	13407720	5933188	6446473				22.0009	14.2049
O15144	ARPC2_HUMAN	ARPC2	300	34333.3	6.8	HUMAN	Actin-related protein 2/3 complex subunit 2	0	0	0	0	0	0	0	0	0	3	2	1	0	0	0	3	1	2	0	0	0	0	0	0	0	0	0	232818	22296	3679	0	0	0	118748	12524	42870
O15145	ARPC3_HUMAN	ARPC3	178	20546.9	8.8	HUMAN	Actin-related protein 2/3 complex subunit 3	0	0	0	0	0	0	0	0	0	2	0	1	0	0	0	1	0	1	0	0	0	0	0	0	0	0	0	826362	0	11362	0	0	0	3138	0	13754
O15160	RPAC1_HUMAN	POLR1C	346	39250	5.3	HUMAN	DNA-directed RNA polymerases I and III subunit RPAC1	0	0	0	1	1	1	0	0	0	2	1	2	0	0	0	4	4	4	0	0	0	4772	3888	3843	0	0	0	15049	13755	14830	0	0	0	97954	61040	135267				12.2204	11.9248	11.908
O15162	PLS1_HUMAN	PLSCR1	318	35049.4	4.8	HUMAN	Phospholipid scramblase 1	0	0	0	0	0	0	0	0	0	1	0	0	0	0	0	0	0	1	0	0	0	0	0	0	0	0	0	13260	0	0	0	0	0	0	0	26921
O15164	TIF1A_HUMAN	TRIM24	1050	116832	6.7	HUMAN	Transcription intermediary factor 1-alpha	0	0	0	1	2	1	0	0	0	1	1	1	0	0	0	2	1	1	0	0	0	51335	61599	31631	0	0	0	8469	33616	61693	0	0	0	148934	115394	101935				15.6477	15.9106	14.9491
O15173	PGRC2_HUMAN	PGRMC2	223	23818.6	4.8	HUMAN	Membrane-associated progesterone receptor component 2	0	0	0	1	1	1	0	0	0	1	1	1	0	0	0	1	1	2	0	0	0	26912	28150	27359	0	0	0	137671	40014	66141	0	0	0	137120	62345	87661				14.716	14.7808	14.7397
O15182	CETN3_HUMAN	CETN3	167	19550.2	4.6	HUMAN	Centrin-3	0	0	0	0	0	0	0	0	0	1	0	0	0	0	0	0	1	0	0	0	0	0	0	0	0	0	0	20764	0	0	0	0	0	0	11148	0
O15234	CASC3_HUMAN	CASC3	703	76278.6	6.1	HUMAN	Protein CASC3	0	0	0	4	3	3	0	0	0	1	1	5	0	0	0	6	4	4	0	0	0	228739	89763	89851	0	0	0	5802	8189	155517	0	0	0	540576	370221	328794				17.8033	16.4538	16.4552
O15247	CLIC2_HUMAN	CLIC2	247	28356.6	5.4	HUMAN	Chloride intracellular channel protein 2	0	0	0	1	2	2	0	0	0	7	6	5	0	0	0	4	5	5	0	0	0	13707	21407	20808	0	0	0	163607	130360	120728	0	0	0	2061972	2264839	2601913				13.7426	14.3858	14.3449
O15258	RER1_HUMAN	RER1	196	22958.2	9.6	HUMAN	Protein RER1	0	0	0	1	3	2	0	0	0	3	3	2	0	0	0	2	1	2	0	0	0	7227	30779	8150	0	0	0	61351	37342	21539	0	0	0	51717	20459	76418				12.8192	14.9097	12.9926
O15260	SURF4_HUMAN	SURF4	269	30394.3	7.6	HUMAN	Surfeit locus protein 4	0	0	0	0	1	0	0	0	0	4	4	6	0	0	0	1	0	3	0	0	0	0	13364	0	0	0	0	137032	44275	91658	0	0	0	47047	0	33542					13.7061
O15269	SPTC1_HUMAN	SPTLC1	473	52744.4	5.7	HUMAN	Serine palmitoyltransferase 1	0	0	0	0	1	0	0	0	0	0	0	0	0	0	0	1	0	1	0	0	0	0	9306	0	0	0	0	0	0	0	0	0	0	43385	0	29316					13.1839
O15294	OGT1_HUMAN	OGT	1046	116926	6.2	HUMAN	UDP-N-acetylglucosamine--peptide N-acetylglucosaminyltransferase 110 kDa subunit	0	0	0	0	0	0	0	0	0	1	0	0	0	0	0	1	1	1	0	0	0	0	0	0	0	0	0	11441	0	0	0	0	0	14264	14696	17158
O15305	PMM2_HUMAN	PMM2	246	28082.4	6.4	HUMAN	Phosphomannomutase 2	0	0	0	2	1	1	0	0	0	2	1	2	0	0	0	2	2	2	0	0	0	12263	8489	4252	0	0	0	72560	12752	46112	0	0	0	52081	42821	63309				13.582	13.0514	12.0539
O15320	CTGE5_HUMAN	CTAGE5	804	90997.1	5.1	HUMAN	Endoplasmic reticulum export factor CTAGE5	0	0	0	0	0	0	0	0	0	1	0	0	0	0	0	0	1	2	0	0	0	0	0	0	0	0	0	17691	0	0	0	0	0	0	9654	30228
O15347	HMGB3_HUMAN	HMGB3	200	22980.2	8.5	HUMAN	High mobility group protein B3	0	0	0	1	1	0	0	0	0	0	0	0	0	0	0	2	0	2	0	0	0	19416	16129	0	0	0	0	0	0	0	0	0	0	159413	0	26368				14.245	13.9774
O15355	PPM1G_HUMAN	PPM1G	546	59272.1	4.3	HUMAN	Protein phosphatase 1G	0	0	0	7	7	6	0	0	1	10	6	9	0	0	0	9	12	11	0	0	0	544826	287953	260181	0	0	27960	1406658	478959	874961	0	0	0	1321530	2379724	2213251				19.0554	18.1355	17.9892
O15371	EIF3D_HUMAN	EIF3D	548	63973.3	5.8	HUMAN	Eukaryotic translation initiation factor 3 subunit D	0	0	0	2	1	1	0	0	0	1	3	5	0	0	0	4	4	5	0	0	0	21850	21102	46074	0	0	0	6270	41653	89994	0	0	0	272064	202553	180466				14.4153	14.3651	15.4917
O15372	EIF3H_HUMAN	EIF3H	352	39930.7	6.1	HUMAN	Eukaryotic translation initiation factor 3 subunit H	0	0	0	2	2	1	0	0	0	2	3	3	0	0	0	4	4	5	0	0	0	76605	110150	58146	0	0	0	246161	69248	163936	0	0	0	740032	620374	770203				16.2252	16.7491	15.8274
O15397	IPO8_HUMAN	IPO8	1037	119939	5	HUMAN	Importin-8	0	0	0	0	0	0	0	0	0	1	2	0	0	0	0	1	1	1	0	0	0	0	0	0	0	0	0	49045	7122	0	0	0	0	36684	12561	19491
O15400	STX7_HUMAN	STX7	261	29815.8	5.4	HUMAN	Syntaxin-7	0	0	0	1	0	1	0	0	0	1	0	1	0	0	0	2	1	2	0	0	0	9561	0	7516	0	0	0	4821	0	12189	0	0	0	147118	26281	371297				13.2229		12.8757
O15405	TOX3_HUMAN	TOX3	576	63342.5	7.4	HUMAN	TOX high mobility group box family member 3	0	0	0	0	0	0	0	0	0	1	0	0	0	0	0	2	1	1	0	0	0	0	0	0	0	0	0	10234	0	0	0	0	0	120875	12801	88411
O15417	TNC18_HUMAN	TNRC18	2968	314522	8.9	HUMAN	Trinucleotide repeat-containing gene 18 protein	0	0	0	1	1	0	0	0	0	0	0	0	0	0	0	1	1	0	0	0	0	9809	10146	0	0	0	0	0	0	0	0	0	0	34326	22082	0				13.2599	13.3086
O15446	RPA34_HUMAN	CD3EAP	510	54986.1	8.7	HUMAN	DNA-directed RNA polymerase I subunit RPA34	0	0	0	0	0	0	0	0	0	0	0	1	0	0	0	2	2	1	0	0	0	0	0	0	0	0	0	0	0	7070	0	0	0	6820	8336	4008
O15479	MAGB2_HUMAN	MAGEB2	319	35277.3	8.9	HUMAN	Melanoma-associated antigen B2	0	0	0	1	3	2	0	0	0	1	1	3	0	0	0	2	1	2	0	0	0	72374	96447	60090	0	0	0	99584	2183	240180	0	0	0	677169	150230	212534				16.1432	16.5574	15.8748
O15498	YKT6_HUMAN	YKT6	198	22417.8	6.4	HUMAN	Synaptobrevin homolog YKT6	0	0	0	1	1	1	0	1	1	1	0	3	0	0	0	2	1	0	0	0	0	22538	18195	25061	0	8148	12348	11659	0	179392	0	0	0	148634	23254	0				14.4601	14.1513	14.6132
O15530	PDPK1_HUMAN	PDPK1	556	63152.4	7	HUMAN	3-phosphoinositide-dependent protein kinase 1	0	0	0	0	0	0	0	0	0	0	0	0	0	0	0	1	0	0	0	0	0	0	0	0	0	0	0	0	0	0	0	0	0	13877	0	0
O15541	R113A_HUMAN	RNF113A	343	38787.5	5.5	HUMAN	RING finger protein 113A	0	0	0	1	2	0	0	0	0	3	1	1	0	0	0	3	4	3	0	0	0	7480	35455	0	0	0	0	116518	6410	4305	0	0	0	151818	125114	77556				12.8688	15.1137
O43143	DHX15_HUMAN	DHX15	795	90933.6	7.1	HUMAN	Pre-mRNA-splicing factor ATP-dependent RNA helicase DHX15	0	0	0	3	2	2	0	0	0	10	8	6	0	0	0	12	10	10	0	0	0	40318	30454	31767	0	0	0	1262660	258355	159527	0	0	0	1244607	393137	262617				15.2991	14.8943	14.9552
O43148	MCES_HUMAN	RNMT	476	54844.6	6.3	HUMAN	mRNA cap guanine-N7 methyltransferase	0	0	0	3	1	1	0	0	0	3	1	3	0	0	0	3	3	3	0	0	0	133101	37910	35673	0	0	0	270163	49216	159861	0	0	0	232199	155024	184918				17.0222	15.2103	15.1225
O43156	TTI1_HUMAN	TTI1	1089	122070	5.6	HUMAN	TELO2-interacting protein 1 homolog	0	0	0	0	1	0	0	0	0	1	1	1	0	0	0	1	1	1	0	0	0	0	8145	0	0	0	0	13873	27042	14983	0	0	0	27057	9179	12270					12.9917
O43164	PJA2_HUMAN	PJA2	708	78214.8	4.3	HUMAN	E3 ubiquitin-protein ligase Praja-2	0	0	0	1	1	1	0	0	0	2	1	5	0	0	0	4	5	5	0	0	0	12582	8563	10074	0	0	0	34760	12378	79072	0	0	0	128287	228284	117591				13.6191	13.0639	13.2983
O43169	CYB5B_HUMAN	CYB5B	146	16332.3	4.9	HUMAN	Cytochrome b5 type B	0	0	0	0	0	0	0	0	0	1	0	1	0	0	0	0	0	0	0	0	0	0	0	0	0	0	0	1376	0	8694	0	0	0	0	0	0
O43172	PRP4_HUMAN	PRPF4	522	58449.7	7	HUMAN	U4/U6 small nuclear ribonucleoprotein Prp4	0	0	0	0	2	1	0	0	0	2	2	6	0	0	0	4	3	2	0	0	0	0	23491	10963	0	0	0	24144	36498	130374	0	0	0	131454	407537	31556					14.5198	13.4204
O43175	SERA_HUMAN	PHGDH	533	56651	6.3	HUMAN	D-3-phosphoglycerate dehydrogenase	0	0	0	3	3	1	0	0	0	5	5	4	0	0	0	6	6	7	0	0	0	113503	50619	16311	0	0	0	353049	214579	116503	0	0	0	577485	318676	478414				16.7924	15.6274	13.9936
O43182	RHG06_HUMAN	ARHGAP6	974	105948	7	HUMAN	Rho GTPase-activating protein 6	0	0	0	0	0	0	0	0	0	0	1	0	0	0	0	2	3	3	0	0	0	0	0	0	0	0	0	0	4031	0	0	0	0	5892	18044	17429
O43242	PSMD3_HUMAN	PSMD3	534	60978.1	8.5	HUMAN	26S proteasome non-ATPase regulatory subunit 3	0	0	0	5	2	4	0	0	0	9	7	7	0	0	0	9	11	11	0	0	0	81023	41705	84834	0	0	0	622329	237180	242599	0	0	0	485761	544425	670366				16.306	15.3479	16.3724
O43252	PAPS1_HUMAN	PAPSS1	624	70833.8	6.4	HUMAN	Bifunctional 3'-phosphoadenosine 5'-phosphosulfate synthase 1	0	0	0	0	0	0	0	0	0	0	0	0	0	0	0	1	0	1	0	0	0	0	0	0	0	0	0	0	0	0	0	0	0	12727	0	216384
O43264	ZW10_HUMAN	ZW10	779	88830.3	5.9	HUMAN	Centromere/kinetochore protein zw10 homolog	0	0	0	0	0	0	0	0	0	0	1	2	0	0	0	1	2	1	0	0	0	0	0	0	0	0	0	0	6169	94795	0	0	0	11422	11734	17063
O43290	SNUT1_HUMAN	SART1	800	90255.5	5.9	HUMAN	U4/U6.U5 tri-snRNP-associated protein 1	0	0	0	1	1	1	0	0	0	1	1	3	0	0	0	2	2	3	0	0	0	36523	27440	18666	0	0	0	104936	18284	60473	0	0	0	76496	70969	82770				15.1565	14.744	14.1881
O43309	ZSC12_HUMAN	ZSCAN12	604	70223.1	6.3	HUMAN	Zinc finger and SCAN domain-containing protein 12	0	0	0	0	0	0	0	0	0	0	0	0	0	0	0	1	1	1	0	0	0	0	0	0	0	0	0	0	0	0	0	0	0	14009	15748	25617
O43313	ATMIN_HUMAN	ATMIN	823	88348.5	5	HUMAN	ATM interactor	0	0	0	0	0	0	0	0	0	0	0	0	0	0	0	1	0	0	0	0	0	0	0	0	0	0	0	0	0	0	0	0	0	21125	0	0
O43324	MCA3_HUMAN	EEF1E1	174	19810.7	8.5	HUMAN	Eukaryotic translation elongation factor 1 epsilon-1	0	0	0	1	3	2	0	0	0	1	0	1	0	0	0	3	3	5	0	0	0	36611	72645	58610	0	0	0	102871	0	53165	0	0	0	232494	194133	346977				15.16	16.1486	15.8389
O43390	HNRPR_HUMAN	HNRNPR	633	70943.6	8.2	HUMAN	Heterogeneous nuclear ribonucleoprotein R	0	0	0	2	1	1	0	0	0	2	3	5	0	0	0	5	6	5	0	0	0	84815	6989	5301	0	0	0	254629	160029	296799	0	0	0	336304	644893	178472				16.372	12.7709	12.372
O43395	PRPF3_HUMAN	PRPF3	683	77529.6	9.5	HUMAN	U4/U6 small nuclear ribonucleoprotein Prp3	0	0	0	0	1	0	0	0	0	2	3	2	0	0	0	5	3	2	0	0	0	0	16531	0	0	0	0	101859	34384	80400	0	0	0	231679	34700	73250					14.0129
O43396	TXNL1_HUMAN	TXNL1	289	32251.6	4.8	HUMAN	Thioredoxin-like protein 1	0	0	0	2	1	3	0	0	0	4	3	6	0	0	0	5	6	5	0	0	0	69699	50511	73505	0	0	0	299968	112179	241964	0	0	0	501120	295396	329093				16.0889	15.6243	16.1656
O43399	TPD54_HUMAN	TPD52L2	206	22237.9	5.3	HUMAN	Tumor protein D54	0	0	0	9	6	7	0	0	0	8	8	7	0	0	0	9	9	8	0	0	0	341982	222031	230747	0	0	0	752285	746647	615366	0	0	0	842796	508149	490218				18.3836	17.7604	17.816
O43402	EMC8_HUMAN	EMC8	210	23773.3	5.9	HUMAN	ER membrane protein complex subunit 8	0	0	0	0	0	0	0	0	0	1	1	1	0	0	0	1	0	2	0	0	0	0	0	0	0	0	0	82863	16634	9753	0	0	0	48258	0	60900
O43405	COCH_HUMAN	COCH	550	59483.5	8.2	HUMAN	Cochlin	0	0	0	0	0	0	0	0	0	0	0	0	0	0	0	1	1	1	0	0	0	0	0	0	0	0	0	0	0	0	0	0	0	30467	18627	29813
O43432	IF4G3_HUMAN	EIF4G3	1585	176654	5.3	HUMAN	Eukaryotic translation initiation factor 4 gamma 3	0	0	0	0	0	0	0	0	0	0	0	0	0	0	0	1	0	0	0	0	0	0	0	0	0	0	0	0	0	0	0	0	0	3155	0	0
O43447	PPIH_HUMAN	PPIH	177	19208.3	8.3	HUMAN	Peptidyl-prolyl cis-trans isomerase H	0	0	0	1	2	1	0	0	0	2	3	4	0	0	0	4	4	5	0	0	0	9378	33558	14605	0	0	0	160162	41901	142958	0	0	0	421938	296325	371316				13.1951	15.0344	13.8342
O43464	HTRA2_HUMAN	HTRA2	458	48841.2	10.1	HUMAN	Serine protease HTRA2, mitochondrial	0	0	0	0	0	0	0	0	0	1	0	0	0	0	0	0	0	0	0	0	0	0	0	0	0	0	0	15253	0	0	0	0	0	0	0	0
O43482	MS18B_HUMAN	OIP5	229	24691.7	7	HUMAN	Protein Mis18-beta	0	0	0	0	0	0	0	0	0	0	0	0	0	0	0	0	0	1	0	0	0	0	0	0	0	0	0	0	0	0	0	0	0	0	0	5506
O43488	ARK72_HUMAN	AKR7A2	359	39589.3	6.7	HUMAN	Aflatoxin B1 aldehyde reductase member 2	0	0	0	1	1	1	0	0	0	1	1	1	0	0	0	2	2	3	0	0	0	10689	4434	5790	0	0	0	6353	10836	11580	0	0	0	26312	16159	32275				13.3838	12.1144	12.4993
O43491	E41L2_HUMAN	EPB41L2	1005	112589	5.3	HUMAN	Band 4.1-like protein 2	0	0	0	5	4	4	0	1	0	6	3	6	0	0	0	8	9	10	0	0	0	160007	706279	83552	0	3641	0	355603	38384	213027	0	0	0	466054	650731	532080				17.2878	19.4299	16.3504
O43493	TGON2_HUMAN	TGOLN2	480	51113.2	5.5	HUMAN	Trans-Golgi network integral membrane protein 2	0	0	0	6	6	7	0	0	0	2	2	5	0	0	0	8	6	6	0	0	0	436810	381659	339894	0	0	0	422646	23817	476843	0	0	0	1143399	1010812	1075833				18.7366	18.5419	18.3747
O43504	LTOR5_HUMAN	LAMTOR5	91	9614	4.7	HUMAN	Ragulator complex protein LAMTOR5	0	0	0	0	0	0	0	0	0	0	0	0	0	0	0	1	1	1	0	0	0	0	0	0	0	0	0	0	0	0	0	0	0	54108	24972	28695
O43548	TGM5_HUMAN	TGM5	720	80778.5	6	HUMAN	Protein-glutamine gamma-glutamyltransferase 5	0	0	0	1	0	0	0	0	0	0	0	0	0	0	0	0	0	0	0	0	0	6771	0	0	0	0	0	0	0	0	0	0	0	0	0	0				12.7252
O43583	DENR_HUMAN	DENR	198	22092.2	5.2	HUMAN	Density-regulated protein	0	0	0	2	1	1	0	0	0	2	1	1	0	0	0	4	3	4	0	0	0	134918	88559	55491	0	0	0	399697	57725	127237	0	0	0	949126	478375	842840				17.0417	16.4344	15.76
O43592	XPOT_HUMAN	XPOT	962	109965	5.2	HUMAN	Exportin-T	0	0	0	2	1	2	0	0	0	7	12	12	0	0	0	6	4	5	0	0	0	12339	8603	7926	0	0	0	133739	158964	201375	0	0	0	95487	40462	56233				13.5909	13.0706	12.9524
O43598	DNPH1_HUMAN	DNPH1	174	19108.6	5	HUMAN	2'-deoxynucleoside 5'-phosphate N-hydrolase 1	0	0	0	1	1	1	0	0	0	1	1	0	0	0	0	1	2	2	0	0	0	15526	14029	10222	0	0	0	19403	9381	0	0	0	0	70831	68573	75050				13.9224	13.7761	13.3194
O43615	TIM44_HUMAN	TIMM44	452	51356.2	8.5	HUMAN	Mitochondrial import inner membrane translocase subunit TIM44	0	0	0	0	1	0	0	0	0	3	3	3	0	0	0	1	1	2	0	0	0	0	22474	0	0	0	0	47424	201323	35470	0	0	0	40883	5652	85520					14.456
O43617	TPPC3_HUMAN	TRAPPC3	180	20274.3	4.9	HUMAN	Trafficking protein particle complex subunit 3	0	0	0	0	0	0	0	0	0	0	2	1	0	0	0	0	0	0	0	0	0	0	0	0	0	0	0	0	39592	37269	0	0	0	0	0	0
O43660	PLRG1_HUMAN	PLRG1	514	57194.3	9.2	HUMAN	Pleiotropic regulator 1	0	0	0	2	0	1	0	0	0	1	0	1	0	0	0	3	3	3	0	0	0	121268	0	48420	0	0	0	5345	0	8844	0	0	0	143221	196155	280199				16.8878		15.5633
O43663	PRC1_HUMAN	PRC1	620	71607.2	6.3	HUMAN	Protein regulator of cytokinesis 1	0	0	0	0	0	0	0	0	0	0	0	0	0	0	0	0	0	1	0	0	0	0	0	0	0	0	0	0	0	0	0	0	0	0	0	6087
O43665	RGS10_HUMAN	RGS10	173	20235.9	5.3	HUMAN	Regulator of G-protein signaling 10	0	0	0	0	0	0	0	0	0	0	0	0	0	0	0	1	1	1	0	0	0	0	0	0	0	0	0	0	0	0	0	0	0	30033	34968	37607
O43670	ZN207_HUMAN	ZNF207	478	50751	9.2	HUMAN	BUB3-interacting and GLEBS motif-containing protein ZNF207	0	0	0	0	1	1	0	0	0	0	0	2	0	0	0	0	1	1	0	0	0	0	27806	21918	0	0	0	0	0	57603	0	0	0	0	18857	27934					14.7631	14.4198
O43681	ASNA_HUMAN	ASNA1	348	38793.2	4.8	HUMAN	ATPase ASNA1	0	0	0	0	0	0	0	0	0	1	2	1	0	0	0	1	1	0	0	0	0	0	0	0	0	0	0	15794	28819	14782	0	0	0	1319	20012	0
O43684	BUB3_HUMAN	BUB3	328	37155.1	6.4	HUMAN	Mitotic checkpoint protein BUB3	0	0	0	2	1	2	0	0	0	6	4	4	0	0	0	3	4	5	0	0	0	38982	26019	42977	0	0	0	727522	131587	156353	0	0	0	424632	509535	661573				15.2505	14.6673	15.3913
O43707	ACTN4_HUMAN	ACTN4	911	104855	5.3	HUMAN	Alpha-actinin-4	0	0	0	19	18	19	0	0	0	31	29	31	0	0	0	33	32	34	0	0	0	771794	811953	701607	0	0	0	2526290	2038970	2579621	0	0	0	4681022	2873048	3093763				19.5579	19.631	19.4203
O43715	TRIA1_HUMAN	TRIAP1	76	8786	5.4	HUMAN	TP53-regulated inhibitor of apoptosis 1	0	0	0	0	0	0	0	0	0	0	0	0	0	0	0	0	1	1	0	0	0	0	0	0	0	0	0	0	0	0	0	0	0	0	2686	30343
O43719	HTSF1_HUMAN	HTATSF1	755	85853.5	4.3	HUMAN	HIV Tat-specific factor 1	0	0	0	5	4	4	0	0	0	6	2	8	0	0	0	6	10	9	0	0	0	187848	186290	130680	0	0	0	178916	47175	137290	0	0	0	321993	726148	915966				17.5192	17.5072	16.9957
O43736	ITM2A_HUMAN	ITM2A	263	29741.7	5.6	HUMAN	Integral membrane protein 2A	0	0	0	0	1	0	0	0	0	0	0	0	0	0	0	0	0	0	0	0	0	0	14187	0	0	0	0	0	0	0	0	0	0	0	0	0					13.7923
O43741	AAKB2_HUMAN	PRKAB2	272	30302.5	6	HUMAN	5'-AMP-activated protein kinase subunit beta-2	0	0	0	0	0	0	0	0	0	0	0	0	0	0	0	1	1	1	0	0	0	0	0	0	0	0	0	0	0	0	0	0	0	4788	3897	4647
O43747	AP1G1_HUMAN	AP1G1	822	91352.3	6.4	HUMAN	AP-1 complex subunit gamma-1	0	0	0	0	2	1	0	0	0	3	0	0	0	0	0	3	2	2	0	0	0	0	23386	11177	0	0	0	98439	0	0	0	0	0	87127	63358	36665					14.5134	13.4482
O43752	STX6_HUMAN	STX6	255	29176.2	4.8	HUMAN	Syntaxin-6	0	0	0	0	0	0	0	0	0	1	1	0	0	0	0	0	2	1	0	0	0	0	0	0	0	0	0	288567	172562	0	0	0	0	0	132521	5286
O43760	SNG2_HUMAN	SYNGR2	224	24810.3	4.7	HUMAN	Synaptogyrin-2	0	0	0	4	3	4	0	0	0	3	5	2	0	0	0	3	4	4	0	0	0	278162	208395	191813	0	0	0	751854	328319	138301	0	0	0	681591	653301	876206				18.0856	17.669	17.5493
O43765	SGTA_HUMAN	SGTA	313	34063.4	4.8	HUMAN	Small glutamine-rich tetratricopeptide repeat-containing protein alpha	0	0	0	2	3	2	0	0	0	4	4	4	0	0	0	5	5	6	0	0	0	306421	234126	114274	0	0	0	341286	153828	516742	0	0	0	870312	1078441	1290774				18.2252	17.8369	16.8021
O43768	ENSA_HUMAN	ENSA	121	13389.1	6.6	HUMAN	Alpha-endosulfine	0	0	0	2	1	1	0	0	0	1	1	2	0	0	0	4	3	2	0	0	0	209927	35596	26324	0	0	0	663169	111456	206739	0	0	0	375315	446531	338793				17.6795	15.1194	14.6841
O43776	SYNC_HUMAN	NARS	548	62943.5	5.9	HUMAN	Asparagine--tRNA ligase, cytoplasmic	0	0	0	3	5	5	0	0	0	11	11	11	0	0	0	10	12	13	0	0	0	187022	225053	93347	0	0	0	457501	566525	551689	0	0	0	729995	466218	825575				17.5128	17.7799	16.5103
O43781	DYRK3_HUMAN	DYRK3	588	65714.3	9.4	HUMAN	Dual specificity tyrosine-phosphorylation-regulated kinase 3	0	0	0	0	0	1	0	0	0	1	0	0	0	0	0	0	0	0	0	0	0	0	0	8844	0	0	0	249553	0	0	0	0	0	0	0	0						13.1105
O43790	KRT86_HUMAN	KRT86	486	53501.2	5.6	HUMAN	Keratin, type II cuticular Hb6	1	1	0	1	1	0	0	0	2	0	0	0	0	0	0	0	0	0	83674	106011	0	45836	114847	0	0	0	51983	0	0	0	0	0	0	0	0	0	16.3525	16.6939		15.4842	16.8094
O43805	SSNA1_HUMAN	SSNA1	119	13596.3	5.4	HUMAN	Sjoegren syndrome nuclear autoantigen 1	0	0	0	0	0	0	0	0	0	0	0	0	0	0	0	1	0	0	0	0	0	0	0	0	0	0	0	0	0	0	0	0	0	13756	0	0
O43813	LANC1_HUMAN	LANCL1	399	45283.5	7.9	HUMAN	LanC-like protein 1	0	0	0	0	0	0	0	0	0	0	1	0	0	0	0	1	1	1	0	0	0	0	0	0	0	0	0	0	9300	0	0	0	0	12579	17708	5779
O43815	STRN_HUMAN	STRN	780	86132.8	5.1	HUMAN	Striatin	0	0	0	0	1	0	0	0	0	0	0	2	0	0	0	2	3	3	0	0	0	0	5726	0	0	0	0	0	0	13577	0	0	0	13379	32693	22888					12.4833
O43818	U3IP2_HUMAN	RRP9	475	51841.1	8	HUMAN	U3 small nucleolar RNA-interacting protein 2	0	0	0	0	0	0	0	0	0	1	0	1	0	0	0	1	3	0	0	0	0	0	0	0	0	0	0	42131	0	4426	0	0	0	29458	48648	0
O43823	AKAP8_HUMAN	AKAP8	692	76108.9	5	HUMAN	A-kinase anchor protein 8	0	0	0	0	0	1	0	1	1	2	1	1	0	0	0	1	1	1	0	0	0	0	0	2892	0	4573	4681	24344	5132	7331	0	0	0	14838	12210	11464						11.4979
O43837	IDH3B_HUMAN	IDH3B	385	42184.1	8.6	HUMAN	Isocitrate dehydrogenase [NAD] subunit beta, mitochondrial	0	0	0	0	1	0	0	0	0	1	1	0	0	0	0	2	1	1	0	0	0	0	11430	0	0	0	0	13240	20137	0	0	0	0	32095	4967	7173					13.4805
O43847	NRDC_HUMAN	NRDC	1150	131573	4.9	HUMAN	Nardilysin	0	0	0	3	5	0	0	0	0	7	9	7	0	0	0	6	9	9	0	0	0	156270	178049	0	0	0	0	588562	315617	353191	0	0	0	1070292	846428	1124387				17.2537	17.4419
O43852	CALU_HUMAN	CALU	315	37107.1	4.5	HUMAN	Calumenin	0	0	0	5	5	6	0	0	1	10	9	14	0	0	0	10	9	11	0	0	0	647646	536750	550144	0	0	9728	2900536	1251749	1061454	0	0	0	2637877	1341723	1785093				19.3048	19.0339	19.0694
O43865	SAHH2_HUMAN	AHCYL1	530	58952	6.5	HUMAN	S-adenosylhomocysteine hydrolase-like protein 1	0	0	0	0	0	0	0	0	0	1	0	0	0	0	0	2	1	4	0	0	0	0	0	0	0	0	0	131497	0	0	0	0	0	17397	18775	210934
O60216	RAD21_HUMAN	RAD21	631	71690.1	4.5	HUMAN	Double-strand-break repair protein rad21 homolog	0	0	0	2	1	1	0	0	0	2	1	4	0	0	0	3	3	4	0	0	0	19292	11134	3734	0	0	0	20537	7049	62586	0	0	0	94511	42408	66869				14.2357	13.4427	11.8665
O60220	TIM8A_HUMAN	TIMM8A	97	10998.5	5.1	HUMAN	Mitochondrial import inner membrane translocase subunit Tim8 A	0	0	0	0	1	0	0	0	0	1	2	2	0	0	0	1	1	1	0	0	0	0	19220	0	0	0	0	107104	33834	44734	0	0	0	59520	39812	38950					14.2303
O60231	DHX16_HUMAN	DHX16	1041	119265	6.4	HUMAN	Putative pre-mRNA-splicing factor ATP-dependent RNA helicase DHX16	0	0	0	0	1	1	0	0	0	1	0	1	0	0	0	2	2	1	0	0	0	0	11837	6173	0	0	0	13790	0	2831	0	0	0	55805	19976	45961					13.531	12.5918
O60232	SSA27_HUMAN	SSSCA1	199	21474.5	5.1	HUMAN	Sjoegren syndrome/scleroderma autoantigen 1	0	0	0	1	0	1	0	0	0	1	3	1	0	0	0	1	3	1	0	0	0	6218	0	8531	0	0	0	18710	62969	12945	0	0	0	11769	105985	16298				12.6022		13.0585
O60234	GMFG_HUMAN	GMFG	142	16801.5	5.2	HUMAN	Glia maturation factor gamma	0	0	0	1	1	1	0	0	0	2	1	0	0	0	0	2	2	2	0	0	0	11107	11412	8575	0	0	0	23215	19412	0	0	0	0	22674	22512	28144				13.4392	13.4783	13.0659
O60238	BNI3L_HUMAN	BNIP3L	219	23930.6	5.5	HUMAN	BCL2/adenovirus E1B 19 kDa protein-interacting protein 3-like	0	0	0	0	0	0	0	0	0	0	0	0	0	0	0	1	0	0	0	0	0	0	0	0	0	0	0	0	0	0	0	0	0	36715	0	0
O60264	SMCA5_HUMAN	SMARCA5	1052	121906	8.3	HUMAN	SWI/SNF-related matrix-associated actin-dependent regulator of chromatin subfamily A member 5	0	0	0	4	4	4	0	0	0	5	4	5	0	0	0	7	7	6	0	0	0	236558	172149	151565	0	0	0	1231563	321544	459816	0	0	0	617888	692280	754162				17.8518	17.3933	17.2096
O60268	K0513_HUMAN	KIAA0513	411	46639	5	HUMAN	Uncharacterized protein KIAA0513	0	0	0	1	0	2	0	0	0	2	1	2	0	0	0	1	2	1	0	0	0	6105	0	6111.8	0	0	0	44909	7380	26541	0	0	0	27079	32513	31341				12.5758		12.5774
O60271	JIP4_HUMAN	SPAG9	1321	146207	5	HUMAN	C-Jun-amino-terminal kinase-interacting protein 4	0	0	0	3	2	2	0	0	0	4	2	6	0	0	0	12	8	11	0	0	0	56657	40786	7566	0	0	0	243710	21633	70408	0	0	0	492468	167576	338099				15.79	15.3158	12.8853
O60313	OPA1_HUMAN	OPA1	960	111632	7.9	HUMAN	Dynamin-like 120 kDa protein, mitochondrial	0	0	0	0	0	0	0	0	0	1	3	2	0	0	0	2	2	0	0	0	0	0	0	0	0	0	0	14608	27148	9836	0	0	0	40204	10771	0
O60318	GANP_HUMAN	MCM3AP	1980	218406	6	HUMAN	Germinal-center associated nuclear protein	0	0	0	0	0	0	0	0	0	0	0	1	0	0	0	0	0	0	0	0	0	0	0	0	0	0	0	0	0	4582	0	0	0	0	0	0
O60341	KDM1A_HUMAN	KDM1A	852	92903.4	6.1	HUMAN	Lysine-specific histone demethylase 1A	0	0	0	1	2	1	0	0	0	1	0	3	0	0	0	4	4	4	0	0	0	7000	9846	2383	0	0	0	2534	0	11468	0	0	0	58493	55323	49402				12.7731	13.2653	11.2186
O60493	SNX3_HUMAN	SNX3	162	18762.5	8.7	HUMAN	Sorting nexin-3	0	0	0	1	0	0	0	0	0	1	0	0	0	0	0	1	1	1	0	0	0	17047	0	0	0	0	0	18249	0	0	0	0	0	76406	61581	29177				14.0572
O60502	OGA_HUMAN	MGEA5	916	102916	4.8	HUMAN	Protein O-GlcNAcase	0	0	0	1	1	0	0	0	0	2	2	2	0	0	0	2	2	2	0	0	0	5492	25957	0	0	0	0	35714	23094	13293	0	0	0	163670	227605	271029				12.4231	14.6638
O60506	HNRPQ_HUMAN	SYNCRIP	623	69603.2	8.7	HUMAN	Heterogeneous nuclear ribonucleoprotein Q	0	0	0	5	5	5	0	0	0	7	7	11	0	0	0	7	9	11	0	0	0	117034	57583	115680	0	0	0	271085	318159	504623	0	0	0	404369	443383	614147				16.8366	15.8134	16.8198
O60508	PRP17_HUMAN	CDC40	579	65521.8	6.6	HUMAN	Pre-mRNA-processing factor 17	0	0	0	0	0	0	0	0	0	0	0	0	0	0	0	0	0	1	0	0	0	0	0	0	0	0	0	0	0	0	0	0	0	0	0	25835
O60518	RNBP6_HUMAN	RANBP6	1105	124715	4.9	HUMAN	Ran-binding protein 6	0	0	0	0	0	0	0	0	0	0	0	2	0	0	0	0	0	0	0	0	0	0	0	0	0	0	0	0	0	29516	0	0	0	0	0	0
O60524	NEMF_HUMAN	NEMF	1076	122955	6	HUMAN	Nuclear export mediator factor NEMF	0	0	0	0	0	0	0	0	0	1	0	0	0	0	0	0	0	0	0	0	0	0	0	0	0	0	0	50780	0	0	0	0	0	0	0	0
O60563	CCNT1_HUMAN	CCNT1	726	80685.3	8.9	HUMAN	Cyclin-T1	0	0	0	0	0	0	0	0	0	0	0	1	0	0	0	0	1	0	0	0	0	0	0	0	0	0	0	0	0	53223	0	0	0	0	10865	0
O60568	PLOD3_HUMAN	PLOD3	738	84785.9	5.7	HUMAN	Procollagen-lysine,2-oxoglutarate 5-dioxygenase 3	0	0	0	0	0	0	0	0	0	0	0	0	0	0	0	1	1	0	0	0	0	0	0	0	0	0	0	0	0	0	0	0	0	39561	38246	0
O60610	DIAP1_HUMAN	DIAPH1	1272	141349	5.3	HUMAN	Protein diaphanous homolog 1	0	0	0	5	5	5	0	0	1	12	5	12	0	0	0	12	13	12	0	0	0	168826	143455	180829	0	0	5911	1262061	114064	469091	0	0	0	1658443	1063275	1042036				17.3652	17.1302	17.4643
O60645	EXOC3_HUMAN	EXOC3	756	86845.6	5.8	HUMAN	Exocyst complex component 3	0	0	0	0	0	0	0	0	0	0	0	0	0	0	0	1	0	0	0	0	0	0	0	0	0	0	0	0	0	0	0	0	0	15089	0	0
O60664	PLIN3_HUMAN	PLIN3	434	47075.4	5.3	HUMAN	Perilipin-3	0	0	0	5	4	5	0	0	0	6	8	9	0	0	0	8	9	9	0	0	0	179456	92692	135203	0	0	0	211975	343926	324538	0	0	0	744582	499571	430673				17.4533	16.5002	17.0448
O60678	ANM3_HUMAN	PRMT3	531	59876.7	5.2	HUMAN	Protein arginine N-methyltransferase 3	0	0	0	0	0	0	0	0	0	0	0	3	0	0	0	2	2	1	0	0	0	0	0	0	0	0	0	0	0	38713	0	0	0	107547	84078	8150
O60684	IMA7_HUMAN	KPNA6	536	60030	4.9	HUMAN	Importin subunit alpha-7	0	0	0	0	0	1	0	0	0	1	0	0	0	0	0	1	1	1	0	0	0	0	0	4763	0	0	0	11945	0	0	0	0	0	33746	20096	20589						12.2177
O60716	CTND1_HUMAN	CTNND1	968	108171	5.9	HUMAN	Catenin delta-1	0	0	0	3	2	1	0	0	0	3	4	2	0	0	0	3	3	2	0	0	0	27974	9735	3714	0	0	0	64872	33082	31512	0	0	0	322046	47609	29953				14.7718	13.249	11.8588
O60732	MAGC1_HUMAN	MAGEC1	1142	123644	4.2	HUMAN	Melanoma-associated antigen C1	0	0	0	1	1	1	0	0	0	1	0	1	0	0	0	2	2	4	0	0	0	5453	11921	9425	0	0	0	6573	0	14501	0	0	0	27323	36802	63111				12.4128	13.5412	13.2023
O60739	EIF1B_HUMAN	EIF1B	113	12823.7	6.8	HUMAN	Eukaryotic translation initiation factor 1b	0	0	0	2	1	0	0	0	0	2	3	3	0	0	0	3	1	1	0	0	0	41286	4627	0	0	0	0	62721	100530	89464	0	0	0	133862	10658	13123				15.3334	12.1759
O60749	SNX2_HUMAN	SNX2	519	58471.6	5	HUMAN	Sorting nexin-2	0	0	0	0	0	0	0	0	0	2	1	0	0	0	0	2	0	3	0	0	0	0	0	0	0	0	0	108328	7155	0	0	0	0	28525	0	54393
O60762	DPM1_HUMAN	DPM1	260	29634.5	9.6	HUMAN	Dolichol-phosphate mannosyltransferase subunit 1	0	0	0	0	1	0	0	0	0	0	0	0	0	0	0	0	0	0	0	0	0	0	20717	0	0	0	0	0	0	0	0	0	0	0	0	0					14.3385
O60763	USO1_HUMAN	USO1	962	107896	4.8	HUMAN	General vesicular transport factor p115	0	0	0	3	3	5	0	0	0	9	9	13	0	0	0	6	6	10	0	0	0	109707	90883	144854	0	0	0	825535	218820	644469	0	0	0	395473	794087	673015				16.7433	16.4717	17.1442
O60784	TOM1_HUMAN	TOM1	492	53818.9	4.6	HUMAN	Target of Myb protein 1	0	0	0	1	0	0	0	0	0	1	0	0	0	0	0	0	0	1	0	0	0	5302	0	0	0	0	0	9928	0	0	0	0	0	0	0	1448				12.3723
O60814	H2B1K_HUMAN	HIST1H2BK	126	13890.3	10.3	HUMAN	Histone H2B type 1-K	1	0	0	4	4	1	3	1	4	6	1	9	2	2	2	4	4	5	20961	0	0	817250	760353	133630	245415	52313	408562	1185211	49092	2897140	15490	16392	51035	900672	758264	421658	14.3554			19.6404	19.5363	17.0279
O60825	F262_HUMAN	PFKFB2	505	58477.3	8.6	HUMAN	6-phosphofructo-2-kinase/fructose-2,6-bisphosphatase 2	0	0	0	0	0	0	0	0	0	1	0	0	0	0	0	0	0	0	0	0	0	0	0	0	0	0	0	3509	0	0	0	0	0	0	0	0
O60828	PQBP1_HUMAN	PQBP1	265	30472.5	5.9	HUMAN	Polyglutamine-binding protein 1	0	0	0	2	0	1	0	0	0	1	1	2	0	0	0	3	2	2	0	0	0	85097	0	10277	0	0	0	7792	4150	38608	0	0	0	246339	40324	54579				16.3768		13.3271
O60830	TI17B_HUMAN	TIMM17B	172	18273.2	9.2	HUMAN	Mitochondrial import inner membrane translocase subunit Tim17-B	0	0	0	1	1	0	0	0	0	2	1	2	0	0	0	1	1	1	0	0	0	11696	8113	0	0	0	0	45165	14506	21219	0	0	0	44815	19954	23428				13.5137	12.986
O60832	DKC1_HUMAN	DKC1	514	57674.6	9.5	HUMAN	H/ACA ribonucleoprotein complex subunit 4	0	0	0	1	1	1	0	0	0	0	1	1	0	0	0	1	2	1	0	0	0	13642	12951	8571	0	0	0	0	5884	6190	0	0	0	37785	48657	32851				13.7358	13.6608	13.0652
O60841	IF2P_HUMAN	EIF5B	1220	138828	5.4	HUMAN	Eukaryotic translation initiation factor 5B	0	0	0	6	9	9	0	0	1	9	7	15	0	0	0	16	15	16	0	0	0	172749	247912	258535	0	0	4638	847578	330480	764512	0	0	0	2293029	1497150	2012601				17.3983	17.9195	17.98
O60869	EDF1_HUMAN	EDF1	148	16368.8	9.9	HUMAN	Endothelial differentiation-related factor 1	0	0	0	2	3	2	0	0	0	4	3	3	0	0	0	4	2	4	0	0	0	294201	201173	139747	0	0	0	340202	236244	195088	0	0	0	826428	479881	601173				18.1664	17.6181	17.0925
O60884	DNJA2_HUMAN	DNAJA2	412	45746	6.1	HUMAN	DnaJ homolog subfamily A member 2	0	0	0	0	0	1	0	0	0	1	1	3	0	0	0	3	2	3	0	0	0	0	0	3958	0	0	0	18704	44371	75070	0	0	0	89899	46893	54213						11.9506
O60888	CUTA_HUMAN	CUTA	179	19116.5	5.4	HUMAN	Protein CutA	0	0	0	1	1	1	0	0	0	2	1	3	0	0	0	1	1	3	0	0	0	25101	18440	33174	0	0	0	50622	59586	104950	0	0	0	81208	86763	140825				14.6155	14.1706	15.0178
O60925	PFD1_HUMAN	PFDN1	122	14210.6	6.3	HUMAN	Prefoldin subunit 1	0	0	0	1	2	1	0	0	0	2	1	4	0	0	0	2	4	2	0	0	0	12427	16663	5275	0	0	0	54324	12827	83393	0	0	0	53621	72880	28108				13.6012	14.0244	12.365
O60927	PP1RB_HUMAN	PPP1R11	126	13952.6	6.5	HUMAN	Protein phosphatase 1 regulatory subunit 11	0	0	0	1	1	1	0	0	0	2	1	1	0	0	0	3	2	2	0	0	0	34526	25625	19473	0	0	0	22465	25376	37026	0	0	0	39736	40271	37932				15.0754	14.6453	14.2492
O60934	NBN_HUMAN	NBN	754	84959.8	6.5	HUMAN	Nibrin	0	0	0	0	0	0	0	0	0	1	0	1	0	0	0	0	1	1	0	0	0	0	0	0	0	0	0	10354	0	4879	0	0	0	0	12535	9872
O75056	SDC3_HUMAN	SDC3	442	45497.3	4.6	HUMAN	Syndecan-3	0	0	0	0	0	0	0	0	0	0	0	0	0	0	0	1	1	0	0	0	0	0	0	0	0	0	0	0	0	0	0	0	0	5265	6691	0
O75081	MTG16_HUMAN	CBFA2T3	653	71192.7	8.5	HUMAN	Protein CBFA2T3	0	0	0	0	0	0	0	0	0	1	0	0	0	0	0	2	1	1	0	0	0	0	0	0	0	0	0	25759	0	0	0	0	0	75270	51244	18961
O75083	WDR1_HUMAN	WDR1	606	66194.1	6.2	HUMAN	WD repeat-containing protein 1	0	0	0	4	3	4	0	0	0	8	12	13	0	0	0	12	9	12	0	0	0	172906	70379	91488	0	0	0	466414	798523	739589	0	0	0	1780074	523975	1772528				17.3996	16.1029	16.4813
O75122	CLAP2_HUMAN	CLASP2	1294	141134	8.7	HUMAN	CLIP-associating protein 2	0	0	0	0	0	0	0	0	0	1	0	0	0	0	0	0	0	0	0	0	0	0	0	0	0	0	0	103344	0	0	0	0	0	0	0	0
O75131	CPNE3_HUMAN	CPNE3	537	60131.2	5.6	HUMAN	Copine-3	0	0	0	0	0	0	0	0	0	1	1	1	0	0	0	2	3	3	0	0	0	0	0	0	0	0	0	27456	13114	6080	0	0	0	67143	70909	59157
O75150	BRE1B_HUMAN	RNF40	1001	113651	5.9	HUMAN	E3 ubiquitin-protein ligase BRE1B	0	0	0	2	1	1	0	0	0	4	0	1	0	0	0	3	3	5	0	0	0	56577	42708	10977	0	0	0	102827	0	33233	0	0	0	94816	69113	176349				15.7879	15.3822	13.4222
O75152	ZC11A_HUMAN	ZC3H11A	810	89131.9	8.6	HUMAN	Zinc finger CCCH domain-containing protein 11A	0	0	0	2	1	0	0	0	0	0	1	2	0	0	0	3	3	3	0	0	0	20119	4073	0	0	0	0	0	6409	8473	0	0	0	86599	62730	101493				14.2963	11.9919
O75153	CLU_HUMAN	CLUH	1309	146671	5.8	HUMAN	Clustered mitochondria protein homolog	0	0	0	2	3	1	0	0	0	9	6	8	0	0	0	6	9	9	0	0	0	21736	41349	9397	0	0	0	392729	118321	134170	0	0	0	179809	288687	342994				14.4078	15.3356	13.198
O75157	T22D2_HUMAN	TSC22D2	780	79228.9	4.9	HUMAN	TSC22 domain family protein 2	0	0	0	0	0	0	0	0	0	1	1	2	0	0	0	1	2	1	0	0	0	0	0	0	0	0	0	75440	12594	49812	0	0	0	81932	79784	100256
O75164	KDM4A_HUMAN	KDM4A	1064	120663	5.6	HUMAN	Lysine-specific demethylase 4A	0	0	0	0	0	0	0	0	0	0	0	0	0	0	0	1	1	0	0	0	0	0	0	0	0	0	0	0	0	0	0	0	0	5399	3947	0
O75175	CNOT3_HUMAN	CNOT3	753	81872.7	5.8	HUMAN	CCR4-NOT transcription complex subunit 3	0	0	0	0	0	0	0	0	0	0	0	0	0	0	0	1	3	4	0	0	0	0	0	0	0	0	0	0	0	0	0	0	0	33402	130683	136624
O75179	ANR17_HUMAN	ANKRD17	2603	274260	6.1	HUMAN	Ankyrin repeat domain-containing protein 17	0	0	0	3	2	2	0	0	0	1	0	3	0	0	0	6	4	2	0	0	0	41126	10201	10785	0	0	0	18076	0	94187	0	0	0	307196	90142	112463				15.3278	13.3164	13.3967
O75182	SIN3B_HUMAN	SIN3B	1162	133068	6.5	HUMAN	Paired amphipathic helix protein Sin3b	0	0	0	1	1	0	0	0	0	0	0	1	0	0	0	1	1	1	0	0	0	25075	19270	0	0	0	0	0	0	17872	0	0	0	68001	86699	68010				14.614	14.2341
O75190	DNJB6_HUMAN	DNAJB6	326	36087.3	9.2	HUMAN	DnaJ homolog subfamily B member 6	0	0	0	4	1	0	0	0	0	2	3	2	0	0	0	2	1	1	0	0	0	57483	13555	0	0	0	0	144822	91788	85025	0	0	0	182120	39534	38049				15.8108	13.7265
O75223	GGCT_HUMAN	GGCT	188	21007.9	5.1	HUMAN	Gamma-glutamylcyclotransferase	1	1	1	6	4	1	0	1	1	6	3	3	0	0	0	5	6	3	15266	18951	7891	510975	310361	38476	0	18907	13872	1090006	130408	54520	0	0	0	450737	1317022	193404	13.898	14.21	12.946	18.9629	18.2436	15.2317
O75251	NDUS7_HUMAN	NDUFS7	213	23563.7	10	HUMAN	NADH dehydrogenase [ubiquinone] iron-sulfur protein 7, mitochondrial	0	0	0	0	0	0	0	0	0	0	1	0	0	0	0	1	1	1	0	0	0	0	0	0	0	0	0	0	20300	0	0	0	0	8845	9331	13203
O75306	NDUS2_HUMAN	NDUFS2	463	52546.1	7.2	HUMAN	NADH dehydrogenase [ubiquinone] iron-sulfur protein 2, mitochondrial	0	0	0	0	0	0	0	0	0	0	1	2	0	0	0	0	0	1	0	0	0	0	0	0	0	0	0	0	3724	16190	0	0	0	0	0	6663
O75312	ZPR1_HUMAN	ZPR1	459	50925.7	4.7	HUMAN	Zinc finger protein ZPR1	0	0	0	2	1	2	0	0	0	7	4	7	0	0	0	6	7	10	0	0	0	121802	20807	29189	0	0	0	1040354	147568	153370	0	0	0	714230	576209	1021522				16.8942	14.3448	14.8331
O75330	HMMR_HUMAN	HMMR	724	84101.1	5.7	HUMAN	Hyaluronan mediated motility receptor	0	0	0	0	0	0	0	0	0	0	0	1	0	0	0	1	1	1	0	0	0	0	0	0	0	0	0	0	0	8572	0	0	0	31260	18467	19409
O75340	PDCD6_HUMAN	PDCD6	191	21868.7	5.2	HUMAN	Programmed cell death protein 6	0	0	0	0	0	0	0	0	0	0	0	1	0	0	0	0	0	1	0	0	0	0	0	0	0	0	0	0	0	3332	0	0	0	0	0	8778
O75347	TBCA_HUMAN	TBCA	108	12854.9	5.3	HUMAN	Tubulin-specific chaperone A	0	0	0	2	3	1	0	0	0	3	3	4	0	0	0	4	5	4	0	0	0	241033	80808	11578	0	0	0	636363	113898	173979	0	0	0	675700	1132434	256124				17.8789	16.3022	13.4991
O75348	VATG1_HUMAN	ATP6V1G1	118	13757.6	8.9	HUMAN	V-type proton ATPase subunit G 1	0	0	0	3	3	2	0	0	0	2	2	3	0	0	0	2	2	2	0	0	0	327030	207420	131193	0	0	0	436689	144442	458358	0	0	0	276551	512905	320133				18.3191	17.6622	17.0013
O75351	VPS4B_HUMAN	VPS4B	444	49302.5	6.7	HUMAN	Vacuolar protein sorting-associated protein 4B	0	0	0	0	0	1	0	0	0	1	0	1	0	0	0	0	0	0	0	0	0	0	0	6123	0	0	0	8664	0	7674	0	0	0	0	0	0						12.58
O75352	MPU1_HUMAN	MPDU1	247	26638.1	9.1	HUMAN	Mannose-P-dolichol utilization defect 1 protein	0	0	0	0	1	0	0	0	0	0	1	0	0	0	0	2	1	1	0	0	0	0	35758	0	0	0	0	0	12663	0	0	0	0	73003	46375	88734					15.126
O75362	ZN217_HUMAN	ZNF217	1048	115273	8.8	HUMAN	Zinc finger protein 217	0	0	0	0	0	0	0	0	0	0	0	0	0	0	0	1	0	0	0	0	0	0	0	0	0	0	0	0	0	0	0	0	0	16790	0	0
O75367	H2AY_HUMAN	H2AFY	372	39617.4	9.8	HUMAN	Core histone macro-H2A.1	0	0	0	0	0	0	0	0	0	0	0	0	0	0	0	1	0	1	0	0	0	0	0	0	0	0	0	0	0	0	0	0	0	6177	0	2399
O75368	SH3L1_HUMAN	SH3BGRL	114	12774.4	5.2	HUMAN	SH3 domain-binding glutamic acid-rich-like protein	0	0	0	0	0	0	0	0	0	0	0	1	0	0	0	0	1	1	0	0	0	0	0	0	0	0	0	0	0	4897	0	0	0	0	51631	38530
O75369	FLNB_HUMAN	FLNB	2602	278166	5.5	HUMAN	Filamin-B	0	0	0	4	1	5	0	0	0	13	7	16	0	0	0	16	15	16	0	0	0	49496	6633	53581	0	0	0	571139	82297	311459	0	0	0	619903	794470	1407758				15.595	12.6954	15.7094
O75380	NDUS6_HUMAN	NDUFS6	124	13711.7	8.6	HUMAN	NADH dehydrogenase [ubiquinone] iron-sulfur protein 6, mitochondrial	0	0	0	0	0	0	0	0	0	0	0	0	0	0	0	1	0	0	0	0	0	0	0	0	0	0	0	0	0	0	0	0	0	32363	0	0
O75381	PEX14_HUMAN	PEX14	377	41236.9	4.9	HUMAN	Peroxisomal membrane protein PEX14	0	0	0	0	1	0	0	0	0	0	0	1	0	0	0	1	1	0	0	0	0	0	9004	0	0	0	0	0	0	18508	0	0	0	15756	7449	0					13.1364
O75390	CISY_HUMAN	CS	466	51712.9	8.4	HUMAN	Citrate synthase, mitochondrial	0	0	0	3	3	4	0	0	0	5	3	5	0	0	0	5	5	4	0	0	0	824356	395764	427491	0	0	0	758325	244584	388369	0	0	0	1190102	811262	637391				19.6529	18.5943	18.7055
O75391	SPAG7_HUMAN	SPAG7	227	26034.7	7.7	HUMAN	Sperm-associated antigen 7	0	0	0	0	0	0	0	0	0	0	0	0	0	0	0	0	1	0	0	0	0	0	0	0	0	0	0	0	0	0	0	0	0	0	5099	0
O75396	SC22B_HUMAN	SEC22B	215	24593.6	6.4	HUMAN	Vesicle-trafficking protein SEC22b	0	0	0	2	3	2	0	0	0	3	2	4	0	0	0	3	3	4	0	0	0	14685	21713	10067	0	0	0	64864	43217	63779	0	0	0	76972	42074	57903				13.8421	14.4063	13.2973
O75400	PR40A_HUMAN	PRPF40A	957	108806	7.2	HUMAN	Pre-mRNA-processing factor 40 homolog A	0	0	0	4	3	3	0	0	1	3	3	5	0	0	0	4	5	6	0	0	0	160525	73811	85733	0	0	22956	297260	73206	424536	0	0	0	452396	441654	503197				17.2924	16.1715	16.3876
O75410	TACC1_HUMAN	TACC1	805	87795	4.8	HUMAN	Transforming acidic coiled-coil-containing protein 1	0	0	0	1	1	1	0	0	0	2	1	2	0	0	0	6	7	6	0	0	0	8764	4587	6687	0	0	0	17011	2296	32873	0	0	0	108543	122054	55956				13.0974	12.1633	12.7071
O75419	CDC45_HUMAN	CDC45	566	65569.2	5.3	HUMAN	Cell division control protein 45 homolog	0	0	0	0	0	0	0	0	0	0	1	0	0	0	0	0	0	0	0	0	0	0	0	0	0	0	0	0	4031	0	0	0	0	0	0	0
O75427	LRCH4_HUMAN	LRCH4	683	73450.9	8.5	HUMAN	Leucine-rich repeat and calponin homology domain-containing protein 4	0	0	0	0	0	0	0	0	0	0	0	0	0	0	0	1	1	1	0	0	0	0	0	0	0	0	0	0	0	0	0	0	0	4442	6202	7095
O75436	VP26A_HUMAN	VPS26A	327	38170.2	6.1	HUMAN	Vacuolar protein sorting-associated protein 26A	0	0	0	0	0	0	0	0	0	1	0	1	0	0	0	1	2	1	0	0	0	0	0	0	0	0	0	13498	0	8568	0	0	0	30248	18478	17695
O75438	NDUB1_HUMAN	NDUFB1	58	6961.3	9	HUMAN	NADH dehydrogenase [ubiquinone] 1 beta subcomplex subunit 1	0	0	0	0	0	0	0	0	0	0	0	0	0	0	0	1	1	0	0	0	0	0	0	0	0	0	0	0	0	0	0	0	0	387070	157516	0
O75439	MPPB_HUMAN	PMPCB	489	54366.6	6.4	HUMAN	Mitochondrial-processing peptidase subunit beta	0	0	0	3	3	2	0	0	0	6	6	6	0	0	0	4	5	5	0	0	0	99604	133263	30250	0	0	0	1021715	236928	201401	0	0	0	331387	243875	340819				16.6039	17.0239	14.8846
O75449	KTNA1_HUMAN	KATNA1	491	55965.4	6.5	HUMAN	Katanin p60 ATPase-containing subunit A1	0	0	0	0	1	0	0	0	0	0	1	0	0	0	0	1	1	1	0	0	0	0	7206	0	0	0	0	0	9315	0	0	0	0	28883	19504	25289					12.815
O75459	PAGE1_HUMAN	PAGE1	146	16150.4	4.2	HUMAN	P antigen family member 1	0	0	0	1	1	0	0	0	1	2	2	3	0	0	0	2	4	4	0	0	0	9194	4394	0	0	0	18145	528518	17745	56003	0	0	0	56226	280427	477758				13.1665	12.1013
O75475	PSIP1_HUMAN	PSIP1	530	60103.7	9.1	HUMAN	PC4 and SFRS1-interacting protein	0	0	0	0	0	0	0	0	0	0	0	1	0	0	0	1	1	2	0	0	0	0	0	0	0	0	0	0	0	2752	0	0	0	11285	10564	24341
O75477	ERLN1_HUMAN	ERLIN1	346	38926.2	7.7	HUMAN	Erlin-1	0	0	0	0	0	0	0	0	0	0	0	1	0	0	0	0	0	0	0	0	0	0	0	0	0	0	0	0	0	33371	0	0	0	0	0	0
O75489	NDUS3_HUMAN	NDUFS3	264	30241.8	7	HUMAN	NADH dehydrogenase [ubiquinone] iron-sulfur protein 3, mitochondrial	0	0	0	0	0	0	0	0	0	1	1	2	0	0	0	0	0	2	0	0	0	0	0	0	0	0	0	5630	11693	18358	0	0	0	0	0	14513
O75494	SRS10_HUMAN	SRSF10	262	31300.8	11.3	HUMAN	Serine/arginine-rich splicing factor 10	0	0	0	0	0	0	0	0	0	1	0	1	0	0	0	0	0	0	0	0	0	0	0	0	0	0	0	21800	0	16980	0	0	0	0	0	0
O75496	GEMI_HUMAN	GMNN	209	23565.3	4.9	HUMAN	Geminin	0	0	0	4	2	2	0	0	0	6	4	3	0	0	0	2	3	3	0	0	0	329827	196581	49845	0	0	0	1277264	194297	290862	0	0	0	429903	479438	298208				18.3313	17.5848	15.6052
O75521	ECI2_HUMAN	ECI2	394	43585.5	9.1	HUMAN	Enoyl-CoA delta isomerase 2, mitochondrial	0	0	0	1	0	1	0	0	0	0	3	2	0	0	0	1	1	2	0	0	0	16321	0	21073	0	0	0	0	56160	66657	0	0	0	5114	4481	22174				13.9944		14.3631
O75528	TADA3_HUMAN	TADA3	432	48902.7	5.9	HUMAN	Transcriptional adapter 3	0	0	0	1	0	1	0	0	0	0	1	0	0	0	0	1	1	1	0	0	0	8179	0	3662	0	0	0	0	7438	0	0	0	0	14179	9615	10105				12.9977		11.8384
O75531	BAF_HUMAN	BANF1	89	10058.7	5.8	HUMAN	Barrier-to-autointegration factor	0	0	0	0	0	1	0	0	0	1	2	3	0	0	0	2	2	2	0	0	0	0	0	22509	0	0	0	14448	25148	133863	0	0	0	456476	13738	50806						14.4582
O75533	SF3B1_HUMAN	SF3B1	1304	145832	6.6	HUMAN	Splicing factor 3B subunit 1	0	0	0	5	4	7	0	0	0	8	4	7	0	0	0	7	9	9	0	0	0	305944	231210	216223	0	0	0	646017	167985	421904	0	0	0	1032840	1015818	1276782				18.2229	17.8188	17.7222
O75534	CSDE1_HUMAN	CSDE1	798	88885.4	5.9	HUMAN	Cold shock domain-containing protein E1	0	0	0	4	1	5	0	0	0	9	6	7	0	0	0	10	5	5	0	0	0	75393	4635	55128	0	0	0	551097	149144	569273	0	0	0	1239879	277220	280077				16.2021	12.1784	15.7505
O75569	PRKRA_HUMAN	PRKRA	313	34404.5	8.7	HUMAN	Interferon-inducible double-stranded RNA-dependent protein kinase activator A	0	0	0	0	0	0	0	0	0	0	0	0	0	0	0	1	0	1	0	0	0	0	0	0	0	0	0	0	0	0	0	0	0	18834	0	37463
O75607	NPM3_HUMAN	NPM3	178	19343.9	4.6	HUMAN	Nucleoplasmin-3	0	0	0	1	1	0	0	0	0	0	0	0	0	0	0	1	1	1	0	0	0	8448	25988	0	0	0	0	0	0	0	0	0	0	24093	30481	28933				13.0444	14.6656
O75608	LYPA1_HUMAN	LYPLA1	230	24669.8	6.3	HUMAN	Acyl-protein thioesterase 1	0	0	0	2	2	0	0	0	0	3	3	1	0	0	0	2	3	4	0	0	0	79174	59529	0	0	0	0	542952	137513	18300	0	0	0	266652	335645	494863				16.2727	15.8613
O75616	ERAL1_HUMAN	ERAL1	437	48350.5	9.1	HUMAN	GTPase Era, mitochondrial	0	0	0	0	0	0	0	0	0	0	0	0	0	0	0	1	2	0	0	0	0	0	0	0	0	0	0	0	0	0	0	0	0	2588	25129	0
O75638	CTAG2_HUMAN	CTAG2	210	21060.7	10	HUMAN	Cancer/testis antigen 2	0	0	0	0	0	0	0	0	0	0	0	0	0	0	0	0	1	0	0	0	0	0	0	0	0	0	0	0	0	0	0	0	0	0	3197	0
O75643	U520_HUMAN	SNRNP200	2136	244510	5.7	HUMAN	U5 small nuclear ribonucleoprotein 200 kDa helicase	0	0	0	0	1	2	0	0	0	1	1	3	0	0	0	2	3	1	0	0	0	0	8977	29059	0	0	0	13041	10042	76664	0	0	0	93677	125948	107536					13.132	14.8267
O75663	TIPRL_HUMAN	TIPRL	272	31444.3	5.6	HUMAN	TIP41-like protein	0	0	0	1	1	1	0	0	0	1	0	1	0	0	0	2	2	2	0	0	0	25421	27601	25074	0	0	0	263548	0	35584	0	0	0	188355	384468	490132				14.6337	14.7524	14.6139
O75683	SURF6_HUMAN	SURF6	361	41450.7	10.6	HUMAN	Surfeit locus protein 6	0	0	0	1	1	0	0	0	0	2	1	4	0	0	0	2	3	3	0	0	0	27142	4513	0	0	0	0	82477	5535	164251	0	0	0	122568	165152	165534				14.7282	12.1399
O75688	PPM1B_HUMAN	PPM1B	479	52643.1	4.9	HUMAN	Protein phosphatase 1B	0	0	0	1	1	1	0	0	0	1	0	3	0	0	0	2	1	1	0	0	0	1001000	10144	19304	0	0	0	71668	0	79204	0	0	0	123028	50015	58159				19.933	13.3083	14.2366
O75694	NU155_HUMAN	NUP155	1391	155201	5.8	HUMAN	Nuclear pore complex protein Nup155	0	0	0	0	0	0	0	0	0	0	2	0	0	0	0	1	2	3	0	0	0	0	0	0	0	0	0	0	9252	0	0	0	0	4309	24513	32846
O75717	WDHD1_HUMAN	WDHD1	1129	125968	5.4	HUMAN	WD repeat and HMG-box DNA-binding protein 1	0	0	0	0	0	0	0	0	0	0	0	0	0	0	0	1	0	0	0	0	0	0	0	0	0	0	0	0	0	0	0	0	0	7512	0	0
O75746	CMC1_HUMAN	SLC25A12	678	74762.5	8.6	HUMAN	Calcium-binding mitochondrial carrier protein Aralar1	0	0	0	0	0	0	0	0	0	0	0	0	0	0	0	0	0	2	0	0	0	0	0	0	0	0	0	0	0	0	0	0	0	0	0	116589
O75792	RNH2A_HUMAN	RNASEH2A	299	33395.2	5.1	HUMAN	Ribonuclease H2 subunit A	0	0	0	1	1	1	0	0	0	1	0	2	0	0	0	1	1	3	0	0	0	1396	4997	894.6	0	0	0	12515	0	33566	0	0	0	20652	7705	42354				10.4471	12.2868	9.8051
O75794	CD123_HUMAN	CDC123	336	39135.1	4.6	HUMAN	Cell division cycle protein 123 homolog	0	0	0	0	1	0	0	0	0	1	0	0	0	0	0	0	0	0	0	0	0	0	7525	0	0	0	0	17745	0	0	0	0	0	0	0	0					12.8775
O75807	PR15A_HUMAN	PPP1R15A	674	73478.4	4.6	HUMAN	Protein phosphatase 1 regulatory subunit 15A	0	0	0	0	0	0	0	0	0	0	0	1	0	0	0	0	0	0	0	0	0	0	0	0	0	0	0	0	0	33437	0	0	0	0	0	0
O75821	EIF3G_HUMAN	EIF3G	320	35611.3	5.9	HUMAN	Eukaryotic translation initiation factor 3 subunit G	0	0	0	5	5	4	0	0	0	11	5	7	0	0	0	7	8	10	0	0	0	1402623	410458	318659	0	0	0	1235822	243653	615265	0	0	0	1538298	1764875	1792648				20.4197	18.6469	18.2817
O75822	EIF3J_HUMAN	EIF3J	258	29062.6	4.7	HUMAN	Eukaryotic translation initiation factor 3 subunit J	0	0	0	7	7	7	0	0	0	10	6	9	0	0	0	9	9	10	0	0	0	1611083	1206344	1264571	0	0	0	5287765	2008757	3158711	0	0	0	3377326	3405547	3954656				20.6196	20.2022	20.2702
O75832	PSD10_HUMAN	PSMD10	226	24428.1	5.7	HUMAN	26S proteasome non-ATPase regulatory subunit 10	0	0	0	0	0	0	0	0	0	1	0	1	0	0	0	2	2	2	0	0	0	0	0	0	0	0	0	9680	0	6246	0	0	0	20405	15024	15138
O75844	FACE1_HUMAN	ZMPSTE24	475	54813.4	7.1	HUMAN	CAAX prenyl protease 1 homolog	0	0	0	0	0	1	0	0	0	2	2	1	0	0	0	1	3	2	0	0	0	0	0	5732	0	0	0	119801	36546	11297	0	0	0	83649	191143	236809						12.4848
O75874	IDHC_HUMAN	IDH1	414	46659.7	6.5	HUMAN	Isocitrate dehydrogenase [NADP] cytoplasmic	0	0	0	3	2	1	0	0	0	7	2	2	0	0	0	5	7	6	0	0	0	61836	72192	28336	0	0	0	499559	27064	63168	0	0	0	253050	310242	284325				15.9162	16.1396	14.7903
O75909	CCNK_HUMAN	CCNK	580	64240.3	8.6	HUMAN	Cyclin-K	0	0	0	0	0	0	0	0	0	0	0	0	0	0	0	1	0	0	0	0	0	0	0	0	0	0	0	0	0	0	0	0	0	8285	0	0
O75925	PIAS1_HUMAN	PIAS1	651	71836.6	6.9	HUMAN	E3 SUMO-protein ligase PIAS1	0	0	0	0	0	0	0	0	0	0	0	0	0	0	0	0	1	0	0	0	0	0	0	0	0	0	0	0	0	0	0	0	0	0	1722	0
O75934	SPF27_HUMAN	BCAS2	225	26131.7	5.5	HUMAN	Pre-mRNA-splicing factor SPF27	0	0	0	1	2	1	0	0	0	3	1	3	0	0	0	3	4	4	0	0	0	21773	11042	16743	0	0	0	147529	33436	90717	0	0	0	129410	100486	137415				14.4103	13.4307	14.0313
O75937	DNJC8_HUMAN	DNAJC8	253	29841.9	9	HUMAN	DnaJ homolog subfamily C member 8	0	0	0	3	1	1	0	0	0	0	4	2	0	0	0	2	2	1	0	0	0	16599	5409	3036	0	0	0	0	94386	38635	0	0	0	374759	17709	6662				14.0188	12.4011	11.568
O75940	SPF30_HUMAN	SMNDC1	238	26711.3	6.8	HUMAN	Survival of motor neuron-related-splicing factor 30	0	0	0	1	1	2	0	0	0	0	1	1	0	0	0	2	3	1	0	0	0	26306	19339	40372	0	0	0	0	66595	39970	0	0	0	44652	63426	12881				14.6831	14.2392	15.3011
O75947	ATP5H_HUMAN	ATP5H	161	18491.4	5.2	HUMAN	ATP synthase subunit d, mitochondrial	0	0	0	4	3	4	0	0	0	7	5	7	0	0	0	4	4	6	0	0	0	317241	2157364	753284	0	0	0	592524	290365	703658	0	0	0	749352	316535	543565				18.2752	21.0408	19.5228
O75955	FLOT1_HUMAN	FLOT1	427	47355.7	7.1	HUMAN	Flotillin-1	0	0	0	0	0	1	0	0	0	1	0	2	0	0	0	1	0	1	0	0	0	0	0	11417	0	0	0	84009	0	45016	0	0	0	40679	0	44641						13.4789
O75976	CBPD_HUMAN	CPD	1380	152932	5.7	HUMAN	Carboxypeptidase D	0	0	0	0	0	0	0	0	0	0	0	0	0	0	0	0	1	0	0	0	0	0	0	0	0	0	0	0	0	0	0	0	0	0	32906	0
O76003	GLRX3_HUMAN	GLRX3	335	37432.4	5.3	HUMAN	Glutaredoxin-3	0	0	0	3	2	2	0	0	0	3	6	8	0	0	0	5	7	8	0	0	0	156774	45965	69100	0	0	0	374186	397887	424466	0	0	0	835469	444593	871168				17.2583	15.4882	16.0764
O76009	KT33A_HUMAN	KRT33A	404	45940.8	4.8	HUMAN	Keratin, type I cuticular Ha3-I	0	0	0	0	0	1	0	0	0	0	0	0	0	0	0	0	0	0	0	0	0	0	0	66771	0	0	0	0	0	0	0	0	0	0	0	0						16.0269
O76013	KRT36_HUMAN	KRT36	467	52247.6	4.9	HUMAN	Keratin, type I cuticular Ha6	0	0	1	0	1	3	0	0	0	0	0	0	0	1	1	0	0	0	0	0	29689	0	211005	1155766	0	0	0	0	0	0	0	19653	12545	0	0	0			14.8576		17.6869	20.1404
O76021	RL1D1_HUMAN	RSL1D1	490	54973	10.1	HUMAN	Ribosomal L1 domain-containing protein 1	1	0	0	2	3	3	0	0	0	3	3	3	0	0	0	4	3	3	40643	0	0	15558	29311	27693	0	0	0	17684	29560	33938	0	0	0	102320	66768	55519	15.3107			13.9254	14.8392	14.7572
O76031	CLPX_HUMAN	CLPX	633	69224.3	7.5	HUMAN	ATP-dependent Clp protease ATP-binding subunit clpX-like, mitochondrial	0	0	0	0	0	0	0	0	0	1	0	1	0	0	0	3	2	2	0	0	0	0	0	0	0	0	0	26507	0	15566	0	0	0	70470	14992	56327
O76070	SYUG_HUMAN	SNCG	127	13330.9	4.9	HUMAN	Gamma-synuclein	0	0	0	0	0	0	0	0	0	2	1	1	0	0	0	2	1	1	0	0	0	0	0	0	0	0	0	19853	14894	12436	0	0	0	46738	5727	6738
O76071	CIAO1_HUMAN	CIAO1	339	37840.4	4.8	HUMAN	Probable cytosolic iron-sulfur protein assembly protein CIAO1	0	0	0	0	0	0	0	0	0	4	3	5	0	0	0	5	3	4	0	0	0	0	0	0	0	0	0	51569	44039	94779	0	0	0	170528	44449	71364
O76087	GAGE7_HUMAN	GAGE7	117	12978	4.3	HUMAN	G antigen 7	0	0	0	0	0	0	0	0	0	0	0	3	0	0	0	2	0	0	0	0	0	0	0	0	0	0	0	0	0	14839	0	0	0	37521	0	0
O76094	SRP72_HUMAN	SRP72	671	74606.8	9.3	HUMAN	Signal recognition particle subunit SRP72	0	0	0	2	2	1	0	0	0	2	2	1	0	0	0	3	3	3	0	0	0	25545	23488	6120	0	0	0	15785	18618	11266	0	0	0	87346	78073	96696				14.6408	14.5196	12.5793
O94763	RMP_HUMAN	URI1	535	59832.7	4.9	HUMAN	Unconventional prefoldin RPB5 interactor 1	0	0	0	0	1	0	0	0	0	0	0	1	0	0	0	2	2	1	0	0	0	0	1403	0	0	0	0	0	0	3161	0	0	0	12810	15918	9400					10.4543
O94776	MTA2_HUMAN	MTA2	668	75023.8	9.7	HUMAN	Metastasis-associated protein MTA2	0	0	0	1	0	1	0	0	0	5	4	6	0	0	0	5	4	4	0	0	0	12211	0	2091	0	0	0	307482	94789	200720	0	0	0	182047	90264	135422				13.5759		11.03
O94788	AL1A2_HUMAN	ALDH1A2	518	56724.4	5.8	HUMAN	Retinal dehydrogenase 2	0	0	0	6	7	7	0	0	0	15	9	9	0	0	0	8	10	14	0	0	0	144532	360140	258498	0	0	0	1677157	389653	479816	0	0	0	918619	791361	1048441				17.141	18.4582	17.9798
O94817	ATG12_HUMAN	ATG12	140	15113.4	5	HUMAN	Ubiquitin-like protein ATG12	0	0	0	1	0	0	0	0	0	0	1	0	0	0	0	1	2	1	0	0	0	3416	0	0	0	0	0	0	5293	0	0	0	0	3315	7247	3585				11.7381
O94822	LTN1_HUMAN	LTN1	1766	200554	5.9	HUMAN	E3 ubiquitin-protein ligase listerin	0	0	0	0	1	0	0	0	0	1	0	1	0	0	0	1	1	1	0	0	0	0	3574	0	0	0	0	17563	0	8239	0	0	0	18124	9211	5904					11.8033
O94826	TOM70_HUMAN	TOMM70	608	67455.4	6.8	HUMAN	Mitochondrial import receptor subunit TOM70	0	0	0	3	4	2	0	0	0	6	8	10	0	0	0	9	7	8	0	0	0	105782	107299	15040	0	0	0	597590	196486	313053	0	0	0	701791	403868	580755				16.6907	16.7113	13.8765
O94864	ST65G_HUMAN	SUPT7L	414	46193.2	5	HUMAN	STAGA complex 65 subunit gamma	0	0	0	0	0	0	0	0	0	0	0	1	0	0	0	0	1	0	0	0	0	0	0	0	0	0	0	0	0	4331	0	0	0	0	3492	0
O94880	PHF14_HUMAN	PHF14	888	100054	5.2	HUMAN	PHD finger protein 14	0	0	0	1	0	0	0	0	0	1	1	1	0	0	0	0	0	0	0	0	0	34609	0	0	0	0	0	4407	29743	4250	0	0	0	0	0	0				15.0789
O94886	CSCL1_HUMAN	TMEM63A	807	92127.1	7	HUMAN	CSC1-like protein 1	0	0	0	1	1	0	0	0	0	0	0	0	0	0	0	0	0	0	0	0	0	398686	44159	0	0	0	0	0	0	0	0	0	0	0	0	0				18.6049	15.4304
O94888	UBXN7_HUMAN	UBXN7	489	54862.8	5.1	HUMAN	UBX domain-containing protein 7	0	0	0	0	0	0	0	0	0	2	1	1	0	0	0	2	2	2	0	0	0	0	0	0	0	0	0	72741	6340	8436	0	0	0	10506	10783	17477
O94889	KLH18_HUMAN	KLHL18	574	63639.1	5.4	HUMAN	Kelch-like protein 18	0	0	0	0	0	0	0	0	0	0	0	1	0	0	0	0	0	0	0	0	0	0	0	0	0	0	0	0	0	6041	0	0	0	0	0	0
O94905	ERLN2_HUMAN	ERLIN2	339	37839.9	5.5	HUMAN	Erlin-2	0	0	0	3	2	2	0	0	0	5	4	4	0	0	0	5	5	7	0	0	0	112632	93139	34266	0	0	0	372022	181713	144748	0	0	0	320461	296208	449970				16.7813	16.5071	15.0645
O94906	PRP6_HUMAN	PRPF6	941	106926	8.5	HUMAN	Pre-mRNA-processing factor 6	0	0	0	1	1	1	0	0	0	1	1	2	0	0	0	2	1	2	0	0	0	16459	10707	9193	0	0	0	52083	18630	27952	0	0	0	631777	34693	46807				14.0066	13.3863	13.1663
O94916	NFAT5_HUMAN	NFAT5	1531	165765	5.1	HUMAN	Nuclear factor of activated T-cells 5	0	0	0	0	0	0	0	0	0	0	0	0	0	0	0	1	1	1	0	0	0	0	0	0	0	0	0	0	0	0	0	0	0	3190	3907	4150
O94925	GLSK_HUMAN	GLS	669	73461.8	7.8	HUMAN	Glutaminase kidney isoform, mitochondrial	0	0	0	1	2	0	0	0	0	2	1	2	0	0	0	2	3	3	0	0	0	47722	62202	0	0	0	0	150551	20500	54532	0	0	0	227699	184529	223416				15.5424	15.9247
O94966	UBP19_HUMAN	USP19	1318	145652	5.9	HUMAN	Ubiquitin carboxyl-terminal hydrolase 19	0	0	0	0	0	0	0	0	0	2	0	1	0	0	0	3	2	2	0	0	0	0	0	0	0	0	0	94526	0	3746	0	0	0	133129	15499	14476
O94979	SC31A_HUMAN	SEC31A	1220	133016	6.4	HUMAN	Protein transport protein Sec31A	0	0	0	0	1	1	0	0	0	2	4	6	0	0	0	4	3	3	0	0	0	0	7726	8726	0	0	0	93534	61190	95999	0	0	0	247957	115352	261944					12.9155	13.0911
O94992	HEXI1_HUMAN	HEXIM1	359	40623.8	4.8	HUMAN	Protein HEXIM1	0	0	0	0	0	0	0	0	0	0	0	0	0	0	0	1	2	1	0	0	0	0	0	0	0	0	0	0	0	0	0	0	0	102253	134575	8939
O95104	SFR15_HUMAN	SCAF4	1147	125870	9.6	HUMAN	Splicing factor, arginine/serine-rich 15	0	0	0	1	1	0	0	0	0	0	0	0	0	0	0	0	2	1	0	0	0	20444	18889	0	0	0	0	0	0	0	0	0	0	0	44974	41903				14.3194	14.2053
O95155	UBE4B_HUMAN	UBE4B	1302	146186	6.1	HUMAN	Ubiquitin conjugation factor E4 B	0	0	0	1	0	1	0	0	0	0	0	3	0	0	0	5	6	4	0	0	0	4517	0	1755	0	0	0	0	0	23887	0	0	0	144518	156705	122395				12.1411		10.7773
O95159	ZFPL1_HUMAN	ZFPL1	310	34114.3	8.4	HUMAN	Zinc finger protein-like 1	0	0	0	0	0	0	0	0	0	0	0	0	0	0	0	0	0	1	0	0	0	0	0	0	0	0	0	0	0	0	0	0	0	0	0	41974
O95163	ELP1_HUMAN	ELP1	1332	150256	5.6	HUMAN	Elongator complex protein 1	0	0	0	0	0	0	0	0	0	1	0	3	0	0	0	2	2	3	0	0	0	0	0	0	0	0	0	25887	0	32678	0	0	0	8312	34032	57970
O95168	NDUB4_HUMAN	NDUFB4	129	15208.7	9.8	HUMAN	NADH dehydrogenase [ubiquinone] 1 beta subcomplex subunit 4	0	0	0	0	0	0	0	0	0	0	1	1	0	0	0	1	0	0	0	0	0	0	0	0	0	0	0	0	4769	5417	0	0	0	5369	0	0
O95169	NDUB8_HUMAN	NDUFB8	186	21766	6.3	HUMAN	NADH dehydrogenase [ubiquinone] 1 beta subcomplex subunit 8, mitochondrial	0	0	0	0	0	0	0	0	0	0	0	0	0	0	0	1	1	1	0	0	0	0	0	0	0	0	0	0	0	0	0	0	0	5229	4887	4997
O95197	RTN3_HUMAN	RTN3	1032	112612	4.8	HUMAN	Reticulon-3	0	0	0	1	1	1	0	0	0	2	2	1	0	0	0	2	1	2	0	0	0	19246	42595	25307	0	0	0	166020	87385	27900	0	0	0	160562	95309	124419				14.2323	15.3784	14.6272
O95202	LETM1_HUMAN	LETM1	739	83354.9	6.3	HUMAN	Mitochondrial proton/calcium exchanger protein	0	0	0	2	0	1	0	0	0	4	5	7	0	0	0	6	4	6	0	0	0	22545	0	8772	0	0	0	50336	71347	85591	0	0	0	276494	60274	1825842				14.4605		13.0987
O95214	LERL1_HUMAN	LEPROTL1	131	14428.4	5.6	HUMAN	Leptin receptor overlapping transcript-like 1	0	0	0	0	0	0	0	0	0	1	0	1	0	0	0	1	0	1	0	0	0	0	0	0	0	0	0	66970	0	17064	0	0	0	52542	0	64524
O95218	ZRAB2_HUMAN	ZRANB2	330	37404.7	10	HUMAN	Zinc finger Ran-binding domain-containing protein 2	0	0	1	1	2	2	3	2	6	7	3	4	0	0	0	5	3	3	0	0	23411	54977	102225	97478	237283	82098	351306	821589	216152	304235	0	0	0	581361	164758	102013			14.5149	15.7465	16.6414	16.5728
O95219	SNX4_HUMAN	SNX4	450	51909.3	5.7	HUMAN	Sorting nexin-4	0	0	0	1	1	1	0	0	0	1	0	1	0	0	0	2	2	1	0	0	0	11581	6976	4630	0	0	0	11122	0	7975	0	0	0	14443	19111	22245				13.4995	12.7682	12.1768
O95229	ZWINT_HUMAN	ZWINT	277	31293.7	5.1	HUMAN	ZW10 interactor	0	0	0	0	0	0	0	0	0	0	0	0	0	0	0	1	1	0	0	0	0	0	0	0	0	0	0	0	0	0	0	0	0	22701	3857	0
O95232	LC7L3_HUMAN	LUC7L3	432	51466.6	9.8	HUMAN	Luc7-like protein 3	0	0	0	1	3	2	0	0	0	1	1	0	0	0	0	2	1	1	0	0	0	9462	46777	25699	0	0	0	28093	5382	0	0	0	0	55700	14850	16601				13.2079	15.5135	14.6494
O95251	KAT7_HUMAN	KAT7	611	70643	9	HUMAN	Histone acetyltransferase KAT7	0	0	0	2	1	2	0	0	0	2	2	2	0	0	0	2	2	3	0	0	0	47327	26467	30793	0	0	0	117838	48119	63253	0	0	0	111820	70820	78466				15.5304	14.6919	14.9103
O95273	CCDB1_HUMAN	CCNDBP1	360	40262.3	4.7	HUMAN	Cyclin-D1-binding protein 1	0	0	0	1	1	2	0	0	0	0	0	1	0	0	0	2	2	2	0	0	0	6687	5715	16034	0	0	0	0	0	21166	0	0	0	78653	71850	79028				12.7071	12.4805	13.9688
O95274	LYPD3_HUMAN	LYPD3	346	35971.1	8.1	HUMAN	Ly6/PLAUR domain-containing protein 3	1	1	0	0	0	1	0	1	0	0	0	0	0	0	0	0	0	0	22416	7841	0	0	0	2316	0	5356	0	0	0	0	0	0	0	0	0	0	14.4522	12.9368				11.1774
O95279	KCNK5_HUMAN	KCNK5	499	55130.4	6.3	HUMAN	Potassium channel subfamily K member 5	0	0	0	0	0	0	0	0	0	0	0	0	0	0	0	0	1	0	0	0	0	0	0	0	0	0	0	0	0	0	0	0	0	0	2328	0
O95292	VAPB_HUMAN	VAPB	243	27228.6	6.9	HUMAN	Vesicle-associated membrane protein-associated protein B/C	0	0	0	0	1	2	0	0	0	0	1	2	0	0	0	2	2	3	0	0	0	0	7328	53498	0	0	0	0	50919	37058	0	0	0	345948	102795	1612800					12.8392	15.7072
O95295	SNAPN_HUMAN	SNAPIN	136	14874.1	9.3	HUMAN	SNARE-associated protein Snapin	0	0	0	1	0	0	0	0	0	1	0	0	0	0	0	1	1	1	0	0	0	2820	0	0	0	0	0	9708	0	0	0	0	0	25397	4699	5599				11.4615
O95297	MPZL1_HUMAN	MPZL1	269	29082.4	8.8	HUMAN	Myelin protein zero-like protein 1	0	0	0	0	1	1	0	0	0	0	0	1	0	0	0	0	0	0	0	0	0	0	11607	10721	0	0	0	0	0	32827	0	0	0	0	0	0					13.5027	13.3882
O95336	6PGL_HUMAN	PGLS	258	27547.1	5.7	HUMAN	6-phosphogluconolactonase	0	0	0	0	1	1	0	0	0	0	1	1	0	0	0	2	2	2	0	0	0	0	6365	3734	0	0	0	0	7737	18481	0	0	0	48796	30926	37282					12.6359	11.8665
O95347	SMC2_HUMAN	SMC2	1197	135657	8.5	HUMAN	Structural maintenance of chromosomes protein 2	0	0	0	1	0	1	0	0	0	3	1	2	0	0	0	3	2	3	0	0	0	8962	0	9508	0	0	0	393801	23572	27348	0	0	0	79436	20298	56270				13.1296		13.2149
O95361	TRI16_HUMAN	TRIM16	564	63955.7	5.3	HUMAN	Tripartite motif-containing protein 16	0	0	0	0	0	0	0	0	0	0	0	0	0	0	0	1	2	2	0	0	0	0	0	0	0	0	0	0	0	0	0	0	0	4465	11068	16350
O95372	LYPA2_HUMAN	LYPLA2	231	24737.2	6.7	HUMAN	Acyl-protein thioesterase 2	0	0	0	0	0	0	0	0	0	0	1	0	0	0	0	1	1	1	0	0	0	0	0	0	0	0	0	0	18826	0	0	0	0	155135	101797	159654
O95373	IPO7_HUMAN	IPO7	1038	119518	4.7	HUMAN	Importin-7	0	0	0	8	11	10	0	0	0	10	14	16	0	0	0	11	14	14	0	0	0	296874	550597	300011	0	0	0	1455247	894904	897935	0	0	0	1015399	878665	980204				18.1795	19.0706	18.1947
O95376	ARI2_HUMAN	ARIH2	493	57819.4	5.4	HUMAN	E3 ubiquitin-protein ligase ARIH2	0	0	0	0	0	0	0	0	0	0	0	1	0	0	0	0	0	0	0	0	0	0	0	0	0	0	0	0	0	6884	0	0	0	0	0	0
O95391	SLU7_HUMAN	SLU7	586	68387.2	6.7	HUMAN	Pre-mRNA-splicing factor SLU7	0	0	0	1	1	1	0	0	0	0	0	0	0	0	0	1	1	1	0	0	0	17262	11626	12494	0	0	0	0	0	0	0	0	0	54510	42715	31758				14.0753	13.5051	13.6089
O95394	AGM1_HUMAN	PGM3	542	59852.5	5.8	HUMAN	Phosphoacetylglucosamine mutase	0	0	0	0	0	0	0	0	0	1	0	0	0	0	0	0	2	2	0	0	0	0	0	0	0	0	0	89228	0	0	0	0	0	0	86617	122285
O95396	MOCS3_HUMAN	MOCS3	460	49669.7	5.9	HUMAN	Adenylyltransferase and sulfurtransferase MOCS3	0	0	0	0	0	0	0	0	0	0	1	1	0	0	0	1	1	1	0	0	0	0	0	0	0	0	0	0	2411	5272	0	0	0	12585	4412	3894
O95399	UTS2_HUMAN	UTS2	124	14295.8	7.7	HUMAN	Urotensin-2	0	0	0	1	1	1	0	0	0	1	1	1	0	0	0	1	1	1	0	0	0	578070	621104	343335	0	0	0	2458000	333289	882409	0	0	0	2120000	2387000	2843000				19.1409	19.2445	18.3893
O95400	CD2B2_HUMAN	CD2BP2	341	37646.8	4.5	HUMAN	CD2 antigen cytoplasmic tail-binding protein 2	0	0	0	1	1	1	0	0	0	1	1	2	0	0	0	2	2	2	0	0	0	6362	3863	4514	0	0	0	97600	5018	14216	0	0	0	81780	64177	63383				12.6353	11.9155	12.1402
O95429	BAG4_HUMAN	BAG4	457	49594.5	5	HUMAN	BAG family molecular chaperone regulator 4	0	0	0	0	0	0	0	0	0	1	0	0	0	0	0	1	2	0	0	0	0	0	0	0	0	0	0	5887	0	0	0	0	0	4171	64500	0
O95433	AHSA1_HUMAN	AHSA1	338	38274.6	5.4	HUMAN	Activator of 90 kDa heat shock protein ATPase homolog 1	0	0	0	2	0	1	0	0	0	5	4	3	0	0	0	3	2	5	0	0	0	24707	0	9006	0	0	0	306214	62546	32265	0	0	0	206610	90138	187007				14.5926		13.1367
O95453	PARN_HUMAN	PARN	639	73451.6	5.9	HUMAN	Poly(A)-specific ribonuclease PARN	0	0	0	0	0	0	0	0	0	0	0	0	0	0	0	1	0	1	0	0	0	0	0	0	0	0	0	0	0	0	0	0	0	132616	0	92725
O95456	PSMG1_HUMAN	PSMG1	288	32854.2	6.9	HUMAN	Proteasome assembly chaperone 1	0	0	0	1	2	1	0	0	0	1	2	1	0	0	0	4	3	3	0	0	0	40549	55882	29032	0	0	0	30582	75204	39927	0	0	0	425709	264276	362393				15.3074	15.7701	14.8254
O95486	SC24A_HUMAN	SEC24A	1093	119750	7.6	HUMAN	Protein transport protein Sec24A	0	0	0	0	0	0	0	0	0	0	0	0	0	0	0	0	0	1	0	0	0	0	0	0	0	0	0	0	0	0	0	0	0	0	0	12280
O95487	SC24B_HUMAN	SEC24B	1268	137419	6.2	HUMAN	Protein transport protein Sec24B	0	0	0	1	1	1	0	0	0	0	0	1	0	0	0	1	1	1	0	0	0	54630	41574	33794	0	0	0	0	0	36683	0	0	0	152737	181909	153993				15.7374	15.3434	15.0445
O95544	NADK_HUMAN	NADK	446	49228.7	6	HUMAN	NAD kinase	0	0	0	0	0	0	0	0	0	0	0	1	0	0	0	0	1	0	0	0	0	0	0	0	0	0	0	0	0	2570	0	0	0	0	3298	0
O95551	TYDP2_HUMAN	TDP2	362	40930	5	HUMAN	Tyrosyl-DNA phosphodiesterase 2	0	0	0	0	1	1	0	0	0	1	2	3	0	0	0	3	1	2	0	0	0	0	1868	2515	0	0	0	19539	15953	24802	0	0	0	47744	22085	33643					10.8673	11.2963
O95562	SFT2B_HUMAN	SFT2D2	160	17779.6	9.3	HUMAN	Vesicle transport protein SFT2B	0	0	0	1	1	1	0	0	0	0	0	2	0	0	0	1	1	1	0	0	0	74561	72204	49504	0	0	0	0	0	81688	0	0	0	74367	141433	91129				16.1861	16.1398	15.5953
O95573	ACSL3_HUMAN	ACSL3	720	80420.8	8.7	HUMAN	Long-chain-fatty-acid--CoA ligase 3	0	0	0	0	1	1	0	0	0	3	3	3	0	0	0	2	3	4	0	0	0	0	3126	10553	0	0	0	85057	40466	96182	0	0	0	69561	61093	82394					11.6101	13.3654
O95613	PCNT_HUMAN	PCNT	3336	378040	5.4	HUMAN	Pericentrin	0	0	0	2	2	0	0	0	0	1	1	2	0	0	0	0	4	4	0	0	0	257012	3068051	0	0	0	0	111115	25137	24372464	0	0	0	0	406109	537329				17.9715	21.5489
O95628	CNOT4_HUMAN	CNOT4	575	63510.6	6.6	HUMAN	CCR4-NOT transcription complex subunit 4	0	0	0	0	0	0	0	0	0	0	0	0	0	0	0	1	1	1	0	0	0	0	0	0	0	0	0	0	0	0	0	0	0	5943	6913	6883
O95674	CDS2_HUMAN	CDS2	445	51418.5	6.6	HUMAN	Phosphatidate cytidylyltransferase 2	0	0	0	1	1	1	0	0	0	1	1	1	0	0	0	1	2	0	0	0	0	5847	6305	6842	0	0	0	1885	6452	11108	0	0	0	14338	43057	0				12.5135	12.6223	12.7402
O95678	K2C75_HUMAN	KRT75	551	59560.9	7.6	HUMAN	Keratin, type II cytoskeletal 75	0	0	0	0	0	2	0	0	0	0	0	0	0	0	0	0	0	0	0	0	0	0	0	325709	0	0	0	0	0	0	0	0	0	0	0	0						18.3132
O95684	FR1OP_HUMAN	FGFR1OP	399	43065.2	4.7	HUMAN	FGFR1 oncogene partner	0	0	0	0	1	0	0	0	0	0	0	0	0	0	0	1	1	1	0	0	0	0	5747	0	0	0	0	0	0	0	0	0	0	19762	20109	22279					12.4886
O95716	RAB3D_HUMAN	RAB3D	219	24267.4	4.8	HUMAN	Ras-related protein Rab-3D	0	0	0	0	0	0	0	0	0	1	0	0	0	0	0	0	0	0	0	0	0	0	0	0	0	0	0	140975	0	0	0	0	0	0	0	0
O95721	SNP29_HUMAN	SNAP29	258	28970.6	5.6	HUMAN	Synaptosomal-associated protein 29	0	0	0	1	3	3	0	0	0	4	4	5	0	0	0	4	4	6	0	0	0	131953	304695	191913	0	0	0	588397	299109	305506	0	0	0	1609855	1695151	1923930				17.0097	18.217	17.5501
O95747	OXSR1_HUMAN	OXSR1	527	58022.7	6	HUMAN	Serine/threonine-protein kinase OSR1	0	0	0	2	3	2	0	0	0	1	5	5	0	0	0	8	7	9	0	0	0	18194	46282	13693	0	0	0	61383	81566	70103	0	0	0	535633	487850	557981				14.1512	15.4982	13.7412
O95757	HS74L_HUMAN	HSPA4L	839	94513.3	5.6	HUMAN	Heat shock 70 kDa protein 4L	0	0	0	3	6	2	0	0	0	5	3	7	0	0	0	11	11	13	0	0	0	37963	243843	20390	0	0	0	61633	36171	122689	0	0	0	1003452	448572	654344				15.2123	17.8956	14.3156
O95777	LSM8_HUMAN	LSM8	96	10402.7	4.3	HUMAN	U6 snRNA-associated Sm-like protein LSm8	0	0	0	2	1	1	0	0	0	2	1	2	0	0	0	2	1	0	0	0	0	129886	65633	23896	0	0	0	184880	37174	33873	0	0	0	123368	57002	0				16.9869	16.0021	14.5445
O95782	AP2A1_HUMAN	AP2A1	977	107547	6.6	HUMAN	AP-2 complex subunit alpha-1	0	0	0	4	2	1	0	0	0	7	9	9	0	0	0	8	7	8	0	0	0	121059	16023	8667	0	0	0	244683	164930	136374	0	0	0	655765	411615	644124				16.8854	13.9679	13.0813
O95789	ZMYM6_HUMAN	ZMYM6	1325	148090	8.6	HUMAN	Zinc finger MYM-type protein 6	0	0	0	0	0	0	0	0	0	0	1	0	0	0	0	1	0	0	0	0	0	0	0	0	0	0	0	0	10703	0	0	0	0	29645	0	0
O95793	STAU1_HUMAN	STAU1	577	63182.8	9.5	HUMAN	Double-stranded RNA-binding protein Staufen homolog 1	0	0	0	0	0	1	0	0	0	2	1	1	0	0	0	2	3	4	0	0	0	0	0	4117	0	0	0	17921	7973	3718	0	0	0	47676	49563	41502						12.0074
O95801	TTC4_HUMAN	TTC4	387	44678.9	5.4	HUMAN	Tetratricopeptide repeat protein 4	0	0	0	0	0	0	0	0	0	1	1	4	0	0	0	3	2	3	0	0	0	0	0	0	0	0	0	10254	4905	91670	0	0	0	421007	194178	313372
O95807	TM50A_HUMAN	TMEM50A	157	17400.4	5.6	HUMAN	Transmembrane protein 50A	0	0	0	1	1	1	0	0	0	0	1	1	0	0	0	2	2	3	0	0	0	15152	14155	11133	0	0	0	0	27050	12565	0	0	0	85543	103090	149146				13.8872	13.789	13.4426
O95810	CAVN2_HUMAN	CAVIN2	425	47173.5	5.1	HUMAN	Caveolae-associated protein 2	0	0	0	1	1	0	0	0	0	1	2	3	0	0	0	3	4	4	0	0	0	3429	6576	0	0	0	0	17891	17017	63482	0	0	0	31920	44378	32596				11.7436	12.683
O95816	BAG2_HUMAN	BAG2	211	23772.1	6.2	HUMAN	BAG family molecular chaperone regulator 2	0	0	0	0	1	1	0	0	0	1	2	1	0	0	0	2	3	3	0	0	0	0	28919	17930	0	0	0	4260	37366	17781	0	0	0	63232	181639	159247					14.8197	14.1301
O95817	BAG3_HUMAN	BAG3	575	61595.2	6.5	HUMAN	BAG family molecular chaperone regulator 3	0	0	0	1	2	2	0	0	0	2	2	2	0	0	0	6	4	6	0	0	0	10487	49394	31982	0	0	0	26697	99058	47467	0	0	0	375729	284085	459526				13.3563	15.592	14.965
O95831	AIFM1_HUMAN	AIFM1	613	66901.2	9	HUMAN	Apoptosis-inducing factor 1, mitochondrial	0	0	0	2	2	2	0	0	0	4	2	5	0	0	0	7	7	7	0	0	0	10500658	33335	19448	0	0	0	213846	17222	1204761	0	0	0	1172285	1188414	288291				23.324	15.0248	14.2473
O95834	EMAL2_HUMAN	EML2	649	70679.4	5.9	HUMAN	Echinoderm microtubule-associated protein-like 2	0	0	0	0	0	0	0	0	0	1	0	0	0	0	0	1	1	1	0	0	0	0	0	0	0	0	0	3360	0	0	0	0	0	11392	5740	9076
O95861	BPNT1_HUMAN	BPNT1	308	33392.6	5.5	HUMAN	3'(2'),5'-bisphosphate nucleotidase 1	0	0	0	0	0	0	0	0	0	2	0	4	0	0	0	4	2	3	0	0	0	0	0	0	0	0	0	30673	0	47219	0	0	0	124662	29018	46675
O95865	DDAH2_HUMAN	DDAH2	285	29644.1	5.7	HUMAN	N(G),N(G)-dimethylarginine dimethylaminohydrolase 2	0	0	0	0	0	0	0	0	0	0	0	0	0	0	0	0	0	1	0	0	0	0	0	0	0	0	0	0	0	0	0	0	0	0	0	31402
O95872	GPAN1_HUMAN	GPANK1	356	39314.3	8.4	HUMAN	G patch domain and ankyrin repeat-containing protein 1	0	0	0	2	1	1	0	0	0	2	0	1	0	0	0	3	3	3	0	0	0	79715	30298	15948	0	0	0	150242	0	53375	0	0	0	204953	116874	192417				16.2826	14.8869	13.9611
O95881	TXD12_HUMAN	TXNDC12	172	19205.9	5.2	HUMAN	Thioredoxin domain-containing protein 12	0	0	0	1	0	0	0	0	0	0	1	1	0	0	0	2	2	2	0	0	0	31514	0	0	0	0	0	0	4121	22745	0	0	0	98028	83448	174376				14.9437
O95969	SG1D2_HUMAN	SCGB1D2	90	9925.2	8.6	HUMAN	Secretoglobin family 1D member 2	0	1	0	0	0	1	0	0	0	1	1	0	0	0	0	0	0	1	0	14702	0	0	0	3916	0	0	0	203604	10366	0	0	0	0	0	0	149286		13.8437				11.9352
O95989	NUDT3_HUMAN	NUDT3	172	19471.1	6	HUMAN	Diphosphoinositol polyphosphate phosphohydrolase 1	0	0	0	0	1	0	0	0	0	2	0	0	0	0	0	0	0	1	0	0	0	0	9013	0	0	0	0	20015	0	0	0	0	0	0	0	9275					13.1378
O95997	PTTG1_HUMAN	PTTG1	202	22024.5	6.2	HUMAN	Securin	0	0	0	0	0	1	0	0	0	1	0	1	0	0	0	2	1	1	0	0	0	0	0	26648	0	0	0	148798	0	95034	0	0	0	112593	46589	55764						14.7017
O95999	BCL10_HUMAN	BCL10	233	26251.8	5.6	HUMAN	B-cell lymphoma/leukemia 10	0	0	0	0	0	0	0	0	0	0	0	0	0	0	0	2	4	2	0	0	0	0	0	0	0	0	0	0	0	0	0	0	0	31818	47404	36588
O96000	NDUBA_HUMAN	NDUFB10	172	20776.9	8.7	HUMAN	NADH dehydrogenase [ubiquinone] 1 beta subcomplex subunit 10	0	0	0	0	0	0	0	0	0	1	1	0	0	0	0	1	1	2	0	0	0	0	0	0	0	0	0	79974	5008	0	0	0	0	85221	71024	198860
O96005	CLPT1_HUMAN	CLPTM1	669	76097.3	5.9	HUMAN	Cleft lip and palate transmembrane protein 1	0	0	0	0	1	0	0	0	0	1	1	1	0	0	0	1	2	1	0	0	0	0	94965	0	0	0	0	418079	44173	2974	0	0	0	9985	12036	8132					16.5351
O96008	TOM40_HUMAN	TOMM40	361	37893.4	6.8	HUMAN	Mitochondrial import receptor subunit TOM40 homolog	0	0	0	0	2	2	0	0	0	4	2	5	0	0	0	3	4	4	0	0	0	0	27618	9775	0	0	0	198383	80854	353051	0	0	0	761436	835581	179121					14.7533	13.2549
O96011	PX11B_HUMAN	PEX11B	259	28431.5	9.9	HUMAN	Peroxisomal membrane protein 11B	0	0	0	0	0	0	0	0	0	1	0	0	0	0	0	0	0	1	0	0	0	0	0	0	0	0	0	12282	0	0	0	0	0	0	0	44907
O96019	ACL6A_HUMAN	ACTL6A	429	47461.4	5.4	HUMAN	Actin-like protein 6A	0	0	0	1	0	0	0	0	0	1	1	3	0	0	0	3	3	3	0	0	0	3210	0	0	0	0	0	9412	8389	25047	0	0	0	55062	31760	225966				11.6484
O96028	NSD2_HUMAN	NSD2	1365	152260	9	HUMAN	Histone-lysine N-methyltransferase NSD2	0	0	0	0	0	0	0	0	0	0	0	0	0	0	0	0	1	0	0	0	0	0	0	0	0	0	0	0	0	0	0	0	0	0	7287	0
O96033	MOC2A_HUMAN	MOCS2	88	9755.4	4.7	HUMAN	Molybdopterin synthase sulfur carrier subunit	0	0	0	0	1	0	0	0	0	0	0	1	0	0	0	1	0	0	0	0	0	0	6990	0	0	0	0	0	0	17348	0	0	0	50515	0	0					12.7711
P00338	LDHA_HUMAN	LDHA	332	36689.1	8.4	HUMAN	L-lactate dehydrogenase A chain	1	2	0	10	11	7	0	0	0	11	14	11	0	0	0	9	10	15	4509	9769	0	2803845	2784722	1215525	0	0	0	4461770	4402144	2540427	0	0	0	3586654	4445950	8056201	12.1386	13.254		21.419	21.4091	20.2131
P00352	AL1A1_HUMAN	ALDH1A1	501	54862.3	6.3	HUMAN	Retinal dehydrogenase 1	0	0	0	1	2	0	0	0	0	2	1	0	0	0	0	2	2	2	0	0	0	16431	26343	0	0	0	0	46895	14232	0	0	0	0	507957	451881	526972				14.0041	14.6851
P00367	DHE3_HUMAN	GLUD1	558	61398.4	7.7	HUMAN	Glutamate dehydrogenase 1, mitochondrial	0	0	0	1	0	1	0	0	0	3	5	5	0	0	0	9	6	4	0	0	0	13712	0	5359	0	0	0	228652	97651	35800	0	0	0	439895	376777	275187				13.7432		12.3877
P00374	DYR_HUMAN	DHFR	187	21452.9	6.9	HUMAN	Dihydrofolate reductase	0	0	0	0	0	0	0	0	0	0	0	0	0	0	0	1	0	0	0	0	0	0	0	0	0	0	0	0	0	0	0	0	0	20469	0	0
P00387	NB5R3_HUMAN	CYB5R3	301	34235.2	7.2	HUMAN	NADH-cytochrome b5 reductase 3	0	0	0	0	0	0	0	0	0	1	1	0	0	0	0	1	1	1	0	0	0	0	0	0	0	0	0	57871	24371	0	0	0	0	93510	36179	43539
P00390	GSHR_HUMAN	GSR	522	56257.5	8.7	HUMAN	Glutathione reductase, mitochondrial	0	0	0	3	1	1	0	0	0	3	5	5	0	0	0	4	8	8	0	0	0	132738	31689	17557	0	0	0	435362	812806	186687	0	0	0	188545	345245	470305				17.0182	14.9517	14.0998
P00403	COX2_HUMAN	MT-CO2	227	25565.3	4.7	HUMAN	Cytochrome c oxidase subunit 2	0	0	0	2	1	1	0	0	0	2	2	2	0	0	0	1	1	3	0	0	0	18574	53699	15395	0	0	0	257092	112418	48843	0	0	0	32509	17556	262711				14.181	15.7126	13.9102
P00441	SODC_HUMAN	SOD1	154	15935.9	5.7	HUMAN	Superoxide dismutase [Cu-Zn]	0	1	0	2	3	2	0	2	1	1	2	2	0	0	0	2	1	2	0	8723	0	46915	64948	69588	0	46170	40667	44161	185011	81946	0	0	0	84009	51146	52983		13.0906		15.5178	15.987	16.0866
P00491	PNPH_HUMAN	PNP	289	32118.2	6.5	HUMAN	Purine nucleoside phosphorylase	0	0	0	3	4	4	0	0	0	5	5	7	0	0	0	6	5	7	0	0	0	38228	50085	38125	0	0	0	186293	94654	153489	0	0	0	203040	148079	285878				15.2223	15.6121	15.2184
P00492	HPRT_HUMAN	HPRT1	218	24579.6	6.2	HUMAN	Hypoxanthine-guanine phosphoribosyltransferase	0	0	0	1	0	1	0	0	0	3	3	6	0	0	0	2	2	5	0	0	0	7678	0	14918	0	0	0	143916	236783	157681	0	0	0	25985	171899	109879				12.9065		13.8648
P00505	AATM_HUMAN	GOT2	430	47518.1	9.1	HUMAN	Aspartate aminotransferase, mitochondrial	0	0	0	4	4	3	0	0	0	5	7	6	0	0	0	8	7	9	0	0	0	81159	62351	54644	0	0	0	395336	215522	176763	0	0	0	629282	336534	710143				16.3085	15.9281	15.7378
P00519	ABL1_HUMAN	ABL1	1130	122874	8.8	HUMAN	Tyrosine-protein kinase ABL1	0	0	0	0	0	0	0	0	0	0	0	0	0	0	0	0	2	1	0	0	0	0	0	0	0	0	0	0	0	0	0	0	0	0	12086	10216
P00558	PGK1_HUMAN	PGK1	417	44615.1	8.3	HUMAN	Phosphoglycerate kinase 1	0	0	0	12	11	14	0	0	0	16	16	14	0	0	0	21	19	19	0	0	0	804983	1026971	586747	0	0	0	1902848	1291505	965885	0	0	0	5323814	2932692	3241533				19.6186	19.97	19.1624
P00568	KAD1_HUMAN	AK1	194	21635	8.7	HUMAN	Adenylate kinase isoenzyme 1	0	0	0	0	1	0	0	0	0	1	1	0	0	0	0	1	1	2	0	0	0	0	25363	0	0	0	0	8816	17381	0	0	0	0	29420	15645	28649					14.6304
P01033	TIMP1_HUMAN	TIMP1	207	23171.1	8.5	HUMAN	Metalloproteinase inhibitor 1	0	0	0	1	0	0	0	0	0	0	1	0	0	0	0	2	0	0	0	0	0	10558	0	0	0	0	0	0	9301	0	0	0	0	52746	0	0				13.366
P01036	CYTS_HUMAN	CST4	141	16214.5	4.9	HUMAN	Cystatin-S	1	1	1	0	0	0	0	0	1	0	0	0	1	0	0	0	0	0	67036	12683	13026	0	0	0	0	0	98153	0	0	0	3001	0	0	0	0	0	16.0326	13.6306	13.6691
P01037	CYTN_HUMAN	CST1	141	16387.8	6.7	HUMAN	Cystatin-SN	0	1	0	0	0	0	0	0	0	0	0	0	0	0	0	0	0	0	0	7797	0	0	0	0	0	0	0	0	0	0	0	0	0	0	0	0		12.9287
P01040	CYTA_HUMAN	CSTA	98	11006.6	5.4	HUMAN	Cystatin-A	4	4	3	3	2	6	4	3	4	2	4	3	1	3	2	2	3	2	297910	329143	164387	231787	145348	380808	213620	167334	449377	121385	210820	142981	17548	99242	49389	123274	88110	105466	18.1845	18.3284	17.3267	17.8224	17.1492	18.5387
P01111	RASN_HUMAN	NRAS	189	21229.4	5	HUMAN	GTPase NRas	0	0	0	0	0	1	0	0	0	1	1	1	0	0	0	1	1	1	0	0	0	0	0	17032	0	0	0	64031	6429	40169	0	0	0	47458	29407	30322						14.056
P01137	TGFB1_HUMAN	TGFB1	390	44341.6	8.8	HUMAN	Transforming growth factor beta-1	0	0	0	0	0	0	0	0	0	0	0	0	0	0	0	2	1	1	0	0	0	0	0	0	0	0	0	0	0	0	0	0	0	22031	7741	4138
P01591	IGJ_HUMAN	JCHAIN	159	18098.8	5.1	HUMAN	Immunoglobulin J chain	0	1	0	1	0	0	0	0	0	0	0	0	0	0	1	0	0	0	0	6507	0	7895	0	0	0	0	0	0	0	0	0	0	16018	0	0	0		12.6678		12.9467
P01857	IGHG1_HUMAN	IGHG1	330	36106.2	8.5	HUMAN	Immunoglobulin heavy constant gamma 1	2	0	0	0	0	0	0	0	0	0	0	0	0	0	1	1	0	0	20289	0	0	0	0	0	0	0	0	0	0	0	0	0	14348	27722	0	0	14.3084
P01876	IGHA1_HUMAN	IGHA1	353	37655	6.1	HUMAN	Immunoglobulin heavy constant alpha 1	1	1	0	0	0	0	0	1	0	0	0	0	0	1	4	0	0	0	19802	16434	0	0	0	0	0	18706	0	0	0	0	0	7168	32285	0	0	0	14.2734	14.0044
P02008	HBAZ_HUMAN	HBZ	142	15637.2	7.9	HUMAN	Hemoglobin subunit zeta	0	1	1	4	4	3	0	0	1	5	8	7	0	0	0	5	5	6	0	18938	121653	1507600	1250765	843305	0	0	12844	7327513	2723636	3000619	0	0	0	7092378	4208031	5299672		14.209	16.8924	20.5238	20.2544	19.6857
P02100	HBE_HUMAN	HBE1	147	16203	8.7	HUMAN	Hemoglobin subunit epsilon	0	0	0	5	5	2	0	0	0	6	2	4	0	0	0	7	6	6	0	0	0	304189	200852	139484	0	0	0	1543879	214961	755975	0	0	0	2012644	364259	581553				18.2146	17.6158	17.0897
P02452	CO1A1_HUMAN	COL1A1	1464	138943	5.6	HUMAN	Collagen alpha-1(I) chain	6	9	9	4	13	5	0	0	1	0	0	0	0	0	5	0	0	0	383662	671069	595548	503097	1912610	715920	0	0	16112	0	0	0	0	0	343867	0	0	0	18.5495	19.3561	19.1839	18.9405	20.8671	19.4494
P02533	K1C14_HUMAN	KRT14	472	51561.9	5.1	HUMAN	Keratin, type I cytoskeletal 14	24	19	15	29	16	22	24	27	13	12	6	12	12	13	15	11	10	20	4586883	2886096	2075802	24796412	2771248	6020537	3618837	3369048	1069743	3315381	316365	1745282	414365	1624400	1381737	2427055	1515954	5703490	22.1291	21.4607	20.9852	24.5636	21.4021	22.5215
P02538	K2C6A_HUMAN	KRT6A	564	60045.4	8.1	HUMAN	Keratin, type II cytoskeletal 6A	6	0	0	20	0	4	1	12	4	0	0	0	3	3	4	0	0	8	417521	0	0	7307417	0	401815	38807	1170908	54112	0	0	0	39023	77394	64327	0	0	603890	18.6715			22.8009		18.6162
P02545	LMNA_HUMAN	LMNA	664	74140.1	6.6	HUMAN	Prelamin-A/C	0	0	0	8	8	5	0	0	0	14	11	9	0	0	0	11	10	12	0	0	0	604297	606746	241405	0	0	0	4487118	1095148	1353450	0	0	0	1600556	1663779	2654848				19.2049	19.2107	17.8811
P02549	SPTA1_HUMAN	SPTA1	2419	280017	5	HUMAN	Spectrin alpha chain, erythrocytic 1	0	0	0	0	1	0	0	0	0	3	1	5	0	0	0	2	5	5	0	0	0	0	14218	0	0	0	0	1806772	19592	110447	0	0	0	22240	1322567	148114					13.7954
P02647	APOA1_HUMAN	APOA1	267	30778.1	5.6	HUMAN	Apolipoprotein A-I	0	0	0	0	0	0	0	0	0	0	0	0	0	0	0	0	0	1	0	0	0	0	0	0	0	0	0	0	0	0	0	0	0	0	0	120362
P02649	APOE_HUMAN	APOE	317	36154.4	5.6	HUMAN	Apolipoprotein E	0	0	0	1	1	1	0	0	0	3	1	4	0	0	0	2	0	0	0	0	0	7658	9236	6719	0	0	0	87031	7441	46023	0	0	0	78368	0	0				12.9028	13.1731	12.714
P02724	GLPA_HUMAN	GYPA	150	16331.6	5.3	HUMAN	Glycophorin-A	0	0	0	0	0	0	0	0	0	1	0	0	0	0	0	0	0	0	0	0	0	0	0	0	0	0	0	27530	0	0	0	0	0	0	0	0
P02768	ALBU_HUMAN	ALB	609	69367.4	5.9	HUMAN	Serum albumin	10	8	8	9	7	9	1	8	12	6	3	4	10	11	19	11	9	11	3068446	10189677	1684966	77444696	1488760	1175648	4238	211823	348674	892673	238861	79976	158611	6957246	8978831	945926	2121086	815924	21.5491	23.2806	20.6843	26.2067	20.5057	20.165
P02774	VTDB_HUMAN	GC	474	52964.2	5.4	HUMAN	Vitamin D-binding protein	0	0	0	1	0	0	0	0	0	0	0	0	0	0	0	0	0	0	0	0	0	2048	0	0	0	0	0	0	0	0	0	0	0	0	0	0				11
P02786	TFR1_HUMAN	TFRC	760	84872.1	6.2	HUMAN	Transferrin receptor protein 1	0	0	0	9	8	10	0	0	0	15	17	16	0	0	0	12	12	14	0	0	0	387588	278307	376017	0	0	0	2071525	1686018	849982	0	0	0	1428159	1081890	1063429				18.5642	18.0863	18.5204
P02788	TRFL_HUMAN	LTF	710	78182.7	8.5	HUMAN	Lactotransferrin	0	0	0	1	1	0	0	0	0	0	0	0	0	0	0	0	0	0	0	0	0	2723	5598	0	0	0	0	0	0	0	0	0	0	0	0	0				11.411	12.4507
P02792	FRIL_HUMAN	FTL	175	20019.8	5.5	HUMAN	Ferritin light chain	0	0	0	0	0	0	0	0	0	1	0	0	0	0	0	1	1	1	0	0	0	0	0	0	0	0	0	68235	0	0	0	0	0	15711	36501	76831
P02794	FRIH_HUMAN	FTH1	183	21225.8	5.3	HUMAN	Ferritin heavy chain	0	0	0	2	3	2	0	0	0	4	4	6	0	0	0	5	3	6	0	0	0	25344	79496	65217	0	0	0	1162530	335999	336059	0	0	0	398153	135867	465899				14.6294	16.2786	15.993
P02795	MT2_HUMAN	MT2A	61	6042.3	8.2	HUMAN	Metallothionein-2	0	0	0	0	0	0	0	0	1	0	0	0	0	0	0	1	1	1	0	0	0	0	0	0	0	0	6055	0	0	0	0	0	0	42112	46820	37575
P02808	STAT_HUMAN	STATH	62	7304.5	8	HUMAN	Statherin	0	1	0	0	0	0	0	0	0	1	0	0	0	0	0	0	0	0	0	18236	0	0	0	0	0	0	0	13810	0	0	0	0	0	0	0	0		14.1545
P03897	NU3M_HUMAN	MT-ND3	115	13186.2	4.5	HUMAN	NADH-ubiquinone oxidoreductase chain 3	0	0	0	0	0	0	0	0	0	0	0	0	0	0	0	1	0	1	0	0	0	0	0	0	0	0	0	0	0	0	0	0	0	6207	0	10684
P04040	CATA_HUMAN	CAT	527	59756.7	6.9	HUMAN	Catalase	3	3	2	6	5	6	0	3	4	6	7	7	0	2	1	6	7	9	49330	37568	16640	282769	219547	182633	0	38254	40135	608780	227830	281972	0	11426	8262	731718	530769	863231	15.5902	15.1972	14.0224	18.1093	17.7442	17.4786
P04075	ALDOA_HUMAN	ALDOA	364	39420.4	8.3	HUMAN	Fructose-bisphosphate aldolase A	0	0	1	14	12	12	0	0	0	18	15	20	0	2	2	18	21	22	0	0	14682	7865275	5085341	3966149	0	0	0	19552711	6817300	8857384	0	14560	17139	24656973	21536553	29383686			13.8418	22.9071	22.2779	21.9193
P04080	CYTB_HUMAN	CSTB	98	11139.7	7	HUMAN	Cystatin-B	1	0	0	2	2	2	0	1	1	3	3	2	0	0	0	4	2	3	3307	0	0	49573	34691	45995	0	10636	14072	86396	125015	81891	0	0	0	196554	83860	82418	11.6913			15.5973	15.0823	15.4892
P04083	ANXA1_HUMAN	ANXA1	346	38714.6	6.6	HUMAN	Annexin A1	1	1	1	10	11	8	0	0	0	11	13	13	0	0	0	13	12	13	1392	5170	7187	762617	633079	472466	0	0	0	970322	1186458	1269783	0	0	0	3912085	2820707	2645750	10.4429	12.3359	12.8112	19.5406	19.272	18.8499
P04114	APOB_HUMAN	APOB	4563	515609	6.6	HUMAN	Apolipoprotein B-100	0	0	0	1	1	0	0	0	0	1	0	0	0	0	0	0	0	0	0	0	0	3151	2885	0	0	0	0	14635	0	0	0	0	0	0	0	0				11.6216	11.4944
P04179	SODM_HUMAN	SOD2	222	24722.3	8.3	HUMAN	Superoxide dismutase [Mn], mitochondrial	0	0	0	1	1	0	0	0	0	1	1	0	0	0	0	2	0	1	0	0	0	30810	13751	0	0	0	0	104446	20923	0	0	0	0	284779	0	11240				14.9111	13.7472
P04181	OAT_HUMAN	OAT	439	48535.3	6.6	HUMAN	Ornithine aminotransferase, mitochondrial	0	0	0	2	2	2	0	0	0	6	4	6	0	0	0	2	4	8	0	0	0	32711	35453	21834	0	0	0	420169	98518	118925	0	0	0	119206	85532	244754				14.9975	15.1136	14.4143
P04183	KITH_HUMAN	TK1	234	25468.9	8.8	HUMAN	Thymidine kinase, cytosolic	0	0	0	1	1	1	0	0	0	3	2	1	0	0	0	1	3	3	0	0	0	17358	20021	7723	0	0	0	113851	46624	8242	0	0	0	43198	117855	174641				14.0833	14.2892	12.9149
P04259	K2C6B_HUMAN	KRT6B	564	60067.4	8.1	HUMAN	Keratin, type II cytoskeletal 6B	1	1	0	1	5	22	1	1	0	4	7	5	5	0	0	7	2	0	36832	22593	0	186581	185984	3371727	43389	73956	0	109607	472519	214608	78008	0	0	2279553	36972	0	15.1687	14.4636		17.5094	17.5048	21.6851
P04264	K2C1_HUMAN	KRT1	644	66039.2	8.1	HUMAN	Keratin, type II cytoskeletal 1	50	49	38	42	39	40	39	51	40	31	30	34	29	37	41	30	31	44	85190968	6.501e+07	2.6083e+07	244406252	55791465	70144249	28572069	63238466	27867188	77572866	23508381	23331949	6732948	33698638	48634445	38428736	18441150	77722579	26.3442	25.9542	24.6366	27.8647	25.7335	26.0638
P04350	TBB4A_HUMAN	TUBB4A	444	49586.2	4.8	HUMAN	Tubulin beta-4A chain	0	0	0	0	0	0	0	0	0	0	1	0	0	0	0	0	0	0	0	0	0	0	0	0	0	0	0	0	57627	0	0	0	0	0	0	0
P04406	G3P_HUMAN	GAPDH	335	36053.5	8.6	HUMAN	Glyceraldehyde-3-phosphate dehydrogenase	3	6	1	9	10	13	0	2	3	20	15	18	1	3	2	14	16	18	157679	127297	6158	1739618	1400167	1631394	0	31449	42024	9490010	5912451	5916757	6421	61358	54144	8773605	5112335	7481615	17.2666	16.9578	12.5882	20.7303	20.4172	20.6377
P04632	CPNS1_HUMAN	CAPNS1	268	28316	5	HUMAN	Calpain small subunit 1	0	0	0	1	0	1	0	0	0	3	3	3	0	0	0	4	1	4	0	0	0	161399	0	37102	0	0	0	360532	80933	86899	0	0	0	225013	8241	244604				17.3003		15.1792
P04745	AMY1_HUMAN	AMY1A	511	57768.3	6.5	HUMAN	Alpha-amylase 1	1	1	0	0	1	1	0	2	1	0	0	1	0	2	0	1	1	1	24202	24467	0	0	4934	6096	0	29260	5260	0	0	2722	0	40133	0	33261	9603	9613	14.5628	14.5785			12.2685	12.5736
P04792	HSPB1_HUMAN	HSPB1	205	22782.7	6	HUMAN	Heat shock protein beta-1	1	0	0	5	4	4	0	1	1	9	8	6	0	0	0	6	8	7	9851	0	0	432317	334302	275009	0	28185	48459	1055542	489093	615556	0	0	0	836585	719455	1070312	13.2661			18.7217	18.3508	18.0691
P04818	TYSY_HUMAN	TYMS	313	35716.3	6.5	HUMAN	Thymidylate synthase	0	0	0	0	1	0	0	0	0	1	1	2	0	0	0	1	2	2	0	0	0	0	16607	0	0	0	0	15286	16187	24172	0	0	0	4717	19823	20257					14.0195
P04843	RPN1_HUMAN	RPN1	607	68570	6	HUMAN	Dolichyl-diphosphooligosaccharide--protein glycosyltransferase subunit 1	0	0	0	4	2	3	0	0	0	5	9	9	0	0	0	6	6	8	0	0	0	322482	63412	93367	0	0	0	466753	412409	471603	0	0	0	775391	344228	525775				18.2989	15.9525	16.5106
P04844	RPN2_HUMAN	RPN2	631	69284.6	5.4	HUMAN	Dolichyl-diphosphooligosaccharide--protein glycosyltransferase subunit 2	0	0	0	2	3	3	0	0	0	6	4	7	0	0	0	4	3	6	0	0	0	28404	34261	39633	0	0	0	125026	74852	109958	0	0	0	223338	74127	90573				14.7938	15.0643	15.2744
P04899	GNAI2_HUMAN	GNAI2	355	40451.3	5.3	HUMAN	Guanine nucleotide-binding protein G(i) subunit alpha-2	0	0	0	0	0	0	0	0	0	1	0	1	0	0	0	1	1	1	0	0	0	0	0	0	0	0	0	5528	0	8365	0	0	0	11287	8210	8000
P04908	H2A1B_HUMAN	HIST1H2AB	130	14135.6	11	HUMAN	Histone H2A type 1-B/E	0	0	0	1	1	2	2	0	0	3	2	4	0	0	0	2	3	2	0	0	0	38042	56845	26675	34188	0	0	607056	195366	702696	0	0	0	706134	161519	142200				15.2153	15.7947	14.7032
P04920	B3A2_HUMAN	SLC4A2	1241	137010	5.9	HUMAN	Anion exchange protein 2	0	0	0	1	0	1	0	0	0	1	0	2	0	0	0	3	3	3	0	0	0	3254	0	3120	0	0	0	72205	0	48780	0	0	0	165069	65056	95973				11.668		11.6073
P04921	GLPC_HUMAN	GYPC	128	13810.8	4.7	HUMAN	Glycophorin-C	0	0	0	0	0	0	0	0	0	0	0	0	0	0	0	1	1	1	0	0	0	0	0	0	0	0	0	0	0	0	0	0	0	6310	5726	4895
P05023	AT1A1_HUMAN	ATP1A1	1023	112897	5.3	HUMAN	Sodium/potassium-transporting ATPase subunit alpha-1	0	0	0	13	15	13	0	0	0	21	25	25	0	0	0	21	19	23	0	0	0	1812041	1892876	419993	0	0	0	3627292	1564935	1597247	0	0	0	5071772	5540453	6734733				20.7892	20.8521	18.68
P05089	ARGI1_HUMAN	ARG1	322	34735.2	6.7	HUMAN	Arginase-1	2	7	2	3	2	4	1	4	2	1	0	1	1	2	2	0	1	1	132085	161290	62806	239348	69449	89155	221056	48611	65273	85010	0	4483	5367	62163	67534	0	41184	79568	17.0111	17.2993	15.9386	17.8688	16.0837	16.444
P05090	APOD_HUMAN	APOD	189	21275.8	5.1	HUMAN	Apolipoprotein D	2	0	0	1	0	1	0	0	0	0	0	0	0	0	0	1	0	0	28773	0	0	15267	0	8461	0	0	0	0	0	0	0	0	0	44841	0	0	14.8124			13.8981		13.0466
P05109	S10A8_HUMAN	S100A8	93	10834.6	6.5	HUMAN	Protein S100-A8	3	3	2	2	4	3	1	2	0	1	2	2	1	2	2	4	3	4	259283	224464	115381	247582	469854	341174	61690	263455	0	112066	179907	78779	29428	106275	185717	524940	237688	744264	17.9842	17.7761	16.816	17.9175	18.8419	18.3801
P05141	ADT2_HUMAN	SLC25A5	298	32852.5	9.7	HUMAN	ADP/ATP translocase 2	0	0	0	2	3	3	0	0	0	11	5	14	0	1	0	12	12	13	0	0	0	215966	177743	270008	0	0	0	8604283	780845	3610011	0	10239	0	3685992	5977944	8643741				17.7204	17.4394	18.0426
P05165	PCCA_HUMAN	PCCA	728	80059.7	7.2	HUMAN	Propionyl-CoA carboxylase alpha chain, mitochondrial	0	0	0	0	0	0	0	0	0	0	0	0	0	1	1	2	1	2	0	0	0	0	0	0	0	0	0	0	0	0	0	2716	6237	52470	9120	67432
P05166	PCCB_HUMAN	PCCB	539	58216.2	7.6	HUMAN	Propionyl-CoA carboxylase beta chain, mitochondrial	0	0	0	0	0	0	0	0	0	0	0	0	0	0	0	1	0	0	0	0	0	0	0	0	0	0	0	0	0	0	0	0	0	6480	0	0
P05198	IF2A_HUMAN	EIF2S1	315	36112.5	5	HUMAN	Eukaryotic translation initiation factor 2 subunit 1	0	0	0	5	4	5	0	0	0	12	6	6	0	0	0	11	9	11	0	0	0	260209	210028	172060	0	0	0	1598756	250985	521939	0	0	0	1977791	996490	2122344				17.9893	17.6802	17.3926
P05362	ICAM1_HUMAN	ICAM1	532	57825.7	8.3	HUMAN	Intercellular adhesion molecule 1	0	0	0	0	1	1	0	0	0	0	0	1	0	0	0	1	1	1	0	0	0	0	11170	5466	0	0	0	0	0	13608	0	0	0	42294	67254	84566					13.4473	12.4163
P05386	RLA1_HUMAN	RPLP1	114	11514	4.3	HUMAN	60S acidic ribosomal protein P1	0	0	0	1	2	1	0	0	0	0	2	1	0	0	0	2	2	3	0	0	0	5072	21423	9956	0	0	0	0	32642	74396	0	0	0	100170	190104	326019				12.3083	14.3869	13.2814
P05387	RLA2_HUMAN	RPLP2	115	11665	4.4	HUMAN	60S acidic ribosomal protein P2	0	0	0	3	4	5	0	0	0	6	6	6	0	0	0	7	7	7	0	0	0	574357	443446	499965	0	0	0	756214	1698503	1256078	0	0	0	1470308	874400	882151				19.1316	18.7584	18.9315
P05388	RLA0_HUMAN	RPLP0	317	34273.8	5.7	HUMAN	60S acidic ribosomal protein P0	0	0	0	8	8	7	0	0	0	11	9	10	0	0	0	9	10	13	0	0	0	990234	892846	851563	0	0	0	5463687	1766368	3898100	0	0	0	4554522	1707438	4301155				19.9174	19.7681	19.6998
P05412	JUN_HUMAN	JUN	331	35675.9	8.9	HUMAN	Transcription factor AP-1	0	0	0	0	1	0	0	0	0	0	0	0	0	0	0	1	1	0	0	0	0	0	44164	0	0	0	0	0	0	0	0	0	0	10520	9586	0					15.4306
P05423	RPC4_HUMAN	POLR3D	398	44396.2	6.5	HUMAN	DNA-directed RNA polymerase III subunit RPC4	0	0	0	2	1	2	0	0	0	3	2	3	0	0	0	3	3	6	0	0	0	32511	12606	26137	0	0	0	76611	76543	67397	0	0	0	110064	587282	844972				14.9886	13.6218	14.6738
P05455	LA_HUMAN	SSB	408	46837.4	6.7	HUMAN	Lupus La protein	0	0	0	7	7	5	0	0	0	15	8	15	0	0	0	9	11	10	0	0	0	433188	1170539	131926	0	0	0	3971906	409440	1042233	0	0	0	3686607	3805910	994390				18.7246	20.1587	17.0094
P05556	ITB1_HUMAN	ITGB1	798	88416.2	5.3	HUMAN	Integrin beta-1	0	0	0	1	2	1	0	0	0	4	3	4	0	0	0	4	2	3	0	0	0	6110	22325	4786	0	0	0	345442	51695	88229	0	0	0	141207	78914	126748				12.577	14.4464	12.2246
P05771	KPCB_HUMAN	PRKCB	671	76869.7	6.6	HUMAN	Protein kinase C beta type	0	0	0	5	3	2	0	0	0	7	4	8	0	0	0	6	7	8	0	0	0	207515	75556	37370	0	0	0	385389	66658	296904	0	0	0	571735	595873	681164				17.6629	16.2053	15.1896
P05783	K1C18_HUMAN	KRT18	430	48058.2	5.3	HUMAN	Keratin, type I cytoskeletal 18	0	1	0	3	5	5	0	0	0	4	3	7	0	0	0	2	4	3	0	36367	0	261016	174093	263296	0	0	0	2668111	84551	377342	0	0	0	104298	465118	98053		15.1503		17.9938	17.4095	18.0063
P05787	K2C8_HUMAN	KRT8	483	53704.7	5.5	HUMAN	Keratin, type II cytoskeletal 8	4	2	0	10	11	14	1	1	1	16	15	15	0	0	0	13	14	12	1745914	408105	0	746248	528401	548744	291831	106312	24192	4173554	1493188	2541208	0	0	0	1717647	1363049	1386497	20.7356	18.6386		19.5093	19.0113	19.0658
P05937	CALB1_HUMAN	CALB1	261	30025.4	4.7	HUMAN	Calbindin	0	0	0	1	0	0	0	0	0	1	0	2	0	0	0	2	2	2	0	0	0	13143	0	0	0	0	0	136449	0	82977	0	0	0	103038	131643	171081				13.682
P06132	DCUP_HUMAN	UROD	367	40787.3	5.8	HUMAN	Uroporphyrinogen decarboxylase	0	0	0	2	2	2	0	0	0	4	4	6	0	0	0	5	6	7	0	0	0	39238	40706	38727	0	0	0	323009	193206	173241	0	0	0	505379	172799	348764				15.26	15.313	15.2411
P06396	GELS_HUMAN	GSN	782	85698.2	5.9	HUMAN	Gelsolin	0	0	0	1	0	0	0	0	0	0	0	0	0	0	0	0	1	1	0	0	0	52919	0	0	0	0	0	0	0	0	0	0	0	0	19314	2842				15.6915
P06454	PTMA_HUMAN	PTMA	111	12203	3.7	HUMAN	Prothymosin alpha	3	3	3	3	3	3	6	5	7	1	1	4	0	1	1	2	2	2	115703	73606	95834	1203625	913198	1169060	2277486	926735	2131917	209137	532138	2026801	0	6099	8701	871324	640816	527861	16.8201	16.1675	16.5482	20.199	19.8006	20.1569
P06493	CDK1_HUMAN	CDK1	297	34095.7	8.4	HUMAN	Cyclin-dependent kinase 1	0	0	0	1	4	2	0	0	0	5	4	4	0	0	0	4	2	3	0	0	0	83610	193013	83569	0	0	0	947513	290721	292716	0	0	0	822190	204419	436898				16.3514	17.5583	16.3507
P06576	ATPB_HUMAN	ATP5B	529	56560.4	5.3	HUMAN	ATP synthase subunit beta, mitochondrial	0	0	0	7	7	5	0	0	0	10	8	12	0	0	0	11	9	15	0	0	0	571048	543991	300695	0	0	0	1142521	777938	865993	0	0	0	2178965	883543	1381934				19.1233	19.0532	18.1979
P06702	S10A9_HUMAN	S100A9	114	13242.1	5.7	HUMAN	Protein S100-A9	4	3	3	2	2	2	0	2	1	2	4	2	0	1	0	1	1	3	216357	94322	68068	181829	260088	197755	0	164763	18400	214816	190130	106010	0	13114	0	187536	15019	407313	17.7231	16.5253	16.0547	17.4722	17.9886	17.5934
P06730	IF4E_HUMAN	EIF4E	217	25097.5	5.8	HUMAN	Eukaryotic translation initiation factor 4E	0	0	0	2	3	1	0	0	0	2	1	3	0	0	0	5	2	3	0	0	0	11730	27881	3648	0	0	0	12398	2334	78441	0	0	0	182774	40848	46554				13.5179	14.767	11.8329
P06733	ENOA_HUMAN	ENO1	434	47169.4	7	HUMAN	Alpha-enolase	3	10	3	18	19	17	0	0	0	24	22	25	0	1	3	22	22	29	36156	238895	84245	9640516	5071523	4820645	0	0	0	17358777	6761889	8257058	0	10955	48283	25461954	15191470	31756954	15.1419	17.866	16.3623	23.2007	22.274	22.2008
P06744	G6PI_HUMAN	GPI	558	63147.7	8.4	HUMAN	Glucose-6-phosphate isomerase	0	0	0	4	3	5	0	0	0	7	6	7	0	0	0	8	8	9	0	0	0	308082	267260	325429	0	0	0	1295231	323879	497723	0	0	0	2377351	1284064	2665222				18.233	18.0279	18.312
P06748	NPM_HUMAN	NPM1	294	32575.3	4.6	HUMAN	Nucleophosmin	3	3	5	9	7	10	3	2	2	14	9	18	1	1	0	13	13	15	118907	36074	280167	2438920	1292478	1321505	36373	8785	132582	5645467	896848	3681159	20513	196641	0	6831861	7718802	8128672	16.8595	15.1387	18.0959	21.2178	20.3017	20.3338
P06753	TPM3_HUMAN	TPM3	285	32950.2	4.7	HUMAN	Tropomyosin alpha-3 chain	1	0	1	2	3	3	0	1	1	6	3	5	0	1	0	2	2	4	15025	0	19168	491131	390605	397041	0	12805	50168	3516266	743905	1102872	0	9872	0	1396362	1260294	1479739	13.8751		14.2264	18.9057	18.5754	18.5989
P06865	HEXA_HUMAN	HEXA	529	60703.3	5	HUMAN	Beta-hexosaminidase subunit alpha	0	0	0	0	0	0	0	0	0	0	0	0	0	0	0	1	1	2	0	0	0	0	0	0	0	0	0	0	0	0	0	0	0	962970	6428	446094
P06899	H2B1J_HUMAN	HIST1H2BJ	126	13904.3	10.3	HUMAN	Histone H2B type 1-J	0	0	0	1	1	4	0	0	0	1	6	1	0	0	0	0	1	0	0	0	0	14217	12772	865463	0	0	0	39645	2883125	44537	0	0	0	0	15927	0				13.7953	13.6407	19.7231
P07195	LDHB_HUMAN	LDHB	334	36638.8	5.7	HUMAN	L-lactate dehydrogenase B chain	0	0	0	7	7	10	0	0	1	19	16	16	0	0	0	9	12	13	0	0	0	2501977	2280877	2639616	0	0	11938	16432815	7397270	8369162	0	0	0	9196907	4452539	8213413				21.2546	21.1212	21.3319
P07237	PDIA1_HUMAN	P4HB	508	57116.8	4.8	HUMAN	Protein disulfide-isomerase	0	0	0	11	10	11	0	0	0	14	14	21	0	0	0	22	22	24	0	0	0	1107705	754997	562545	0	0	0	4237216	2090649	2599822	0	0	0	5994253	6506670	6182941				20.0791	19.5261	19.1016
P07339	CATD_HUMAN	CTSD	412	44552.6	6.1	HUMAN	Cathepsin D	2	0	0	2	1	1	0	0	1	0	1	1	0	0	0	2	3	4	12625	0	0	17414	11384	10838	0	0	12072	0	2115	2636	0	0	0	23569	11724	56068	13.624			14.088	13.4747	13.4038
P07355	ANXA2_HUMAN	ANXA2	339	38604.4	7.6	HUMAN	Annexin A2	5	4	0	8	9	10	1	1	2	14	12	19	0	0	0	17	14	16	70505	57135	0	843166	654270	523754	26604	8402	38434	3450063	1337130	2307688	0	0	0	3433686	2066758	3572985	16.1054	15.8021		19.6855	19.3195	18.9985
P07384	CAN1_HUMAN	CAPN1	714	81890.8	5.5	HUMAN	Calpain-1 catalytic subunit	0	0	0	1	3	2	0	0	0	4	2	10	0	0	0	11	10	11	0	0	0	31385	56899	32675	0	0	0	212153	78806	316310	0	0	0	514422	316392	426896				14.9378	15.7961	14.9959
P07437	TBB5_HUMAN	TUBB	444	49671.3	4.8	HUMAN	Tubulin beta chain	2	2	0	19	23	18	0	0	0	27	7	33	1	1	2	26	27	30	35476	36741	0	5856571	5045474	4591564	0	0	0	18253385	7337358	17045763	6745	14382	16206	23534301	25093130	30622531	15.1146	15.1651		22.4816	22.2666	22.1306
P07477	TRY1_HUMAN	PRSS1	247	26558.3	6.1	HUMAN	Trypsin-1	1	1	1	1	1	1	2	1	1	1	0	1	1	0	1	3	2	1	79428	54288	16866	43941	61702	111627	1995106	335835	234642	13758	0	208949	19166	0	35879	808482	715383	56770	16.2774	15.7283	14.0418	15.4233	15.913	16.7683
P07602	SAP_HUMAN	PSAP	524	58113.3	5.1	HUMAN	Prosaposin	0	0	0	9	7	6	2	2	0	12	10	13	0	0	0	9	8	7	0	0	0	743194	361613	301249	26323	29442	0	2498818	849267	1223557	0	0	0	1423579	1674968	1015308				19.5034	18.4641	18.2006
P07686	HEXB_HUMAN	HEXB	556	63111.9	6.3	HUMAN	Beta-hexosaminidase subunit beta	0	0	0	0	0	0	0	0	0	0	0	0	0	0	0	0	0	2	0	0	0	0	0	0	0	0	0	0	0	0	0	0	0	0	0	445715
P07711	CATL1_HUMAN	CTSL	333	37564.5	5.3	HUMAN	Cathepsin L1	0	0	0	0	0	0	0	0	0	0	0	0	0	0	0	1	1	1	0	0	0	0	0	0	0	0	0	0	0	0	0	0	0	11844	18562	7376
P07737	PROF1_HUMAN	PFN1	140	15054.4	8.4	HUMAN	Profilin-1	0	0	0	7	8	9	0	0	0	9	9	8	0	0	0	9	8	8	0	0	0	1201670	979219	1097941	0	0	0	3000415	3228312	2204556	0	0	0	5219032	2515813	3313682				20.1966	19.9013	20.0664
P07741	APT_HUMAN	APRT	180	19607.9	5.8	HUMAN	Adenine phosphoribosyltransferase	0	0	0	1	2	1	0	0	0	4	4	7	0	0	0	6	6	9	0	0	0	91272	112434	70081	0	0	0	175742	272638	252064	0	0	0	748302	237655	551712				16.4779	16.7787	16.0967
P07814	SYEP_HUMAN	EPRS	1512	170592	7	HUMAN	Bifunctional glutamate/proline--tRNA ligase	0	0	0	6	10	6	0	0	0	18	24	22	0	0	0	19	17	27	0	0	0	285373	509022	150020	0	0	0	2824488	1439519	1114160	0	0	0	2848452	1876458	3035502				18.1225	18.9574	17.1948
P07858	CATB_HUMAN	CTSB	339	37822	5.9	HUMAN	Cathepsin B	0	0	0	2	1	1	0	0	0	1	0	1	0	0	0	2	2	2	0	0	0	75060	27481	17706	0	0	0	62679	0	50542	0	0	0	210883	192785	263732				16.1958	14.7461	14.112
P07900	HS90A_HUMAN	HSP90AA1	732	84660.4	4.9	HUMAN	Heat shock protein HSP 90-alpha	3	2	2	20	21	21	0	2	3	33	29	33	0	1	0	23	24	27	95225	46036	49375	9896604	7505941	5901159	0	30570	92699	29871898	12730967	17345532	0	1309	0	25294872	21688914	26430538	16.5391	15.4905	15.5915	23.2385	22.8396	22.4926
P07910	HNRPC_HUMAN	HNRNPC	306	33670.3	5	HUMAN	Heterogeneous nuclear ribonucleoproteins C1/C2	0	0	0	1	1	3	0	0	0	3	5	6	0	0	0	5	5	7	0	0	0	4761	9620	45119	0	0	0	48964	137967	79176	0	0	0	111777	98997	136529				12.217	13.2318	15.4614
P07919	QCR6_HUMAN	UQCRH	91	10738.9	4.4	HUMAN	Cytochrome b-c1 complex subunit 6, mitochondrial	0	0	0	1	1	1	0	0	0	0	0	0	0	0	0	2	2	1	0	0	0	22983	106074	70960	0	0	0	0	0	0	0	0	0	506607	433344	321103				14.4883	16.6947	16.1147
P07954	FUMH_HUMAN	FH	510	54637.5	8.8	HUMAN	Fumarate hydratase, mitochondrial	0	0	0	8	8	8	0	0	0	12	7	14	0	0	0	9	6	12	0	0	0	263741	212130	371348	0	0	0	2007085	423947	1023112	0	0	0	583547	388625	1115457				18.0088	17.6946	18.5024
P07992	ERCC1_HUMAN	ERCC1	297	32562.7	5.9	HUMAN	DNA excision repair protein ERCC-1	0	0	0	1	1	0	0	0	0	1	0	1	0	0	0	0	1	0	0	0	0	54851	51017	0	0	0	0	96268	0	89136	0	0	0	0	96761	0				15.7432	15.6387
P08047	SP1_HUMAN	SP1	785	80693.6	6.9	HUMAN	Transcription factor Sp1	0	0	0	2	1	2	0	0	0	2	2	2	0	0	0	2	4	3	0	0	0	16313	8508	16008	0	0	0	29340	19979	30154	0	0	0	35636	105153	37746				13.9937	13.0546	13.9665
P08123	CO1A2_HUMAN	COL1A2	1366	129315	9.1	HUMAN	Collagen alpha-2(I) chain	2	2	3	2	5	4	0	0	0	0	0	0	0	0	2	0	1	0	77838	155622	227351	196638	1828860	465152	0	0	0	0	0	0	0	0	71276	0	2262	0	16.2482	17.2477	17.7946	17.5852	20.8025	18.8273
P08134	RHOC_HUMAN	RHOC	193	22006.6	6.2	HUMAN	Rho-related GTP-binding protein RhoC	0	0	0	1	1	3	0	0	0	3	3	1	0	0	0	5	2	1	0	0	0	11391	17888	83016	0	0	0	337659	1434023	21452	0	0	0	1948969	1378597	11186				13.4756	14.1267	16.3411
P08195	4F2_HUMAN	SLC3A2	630	67994.6	4.9	HUMAN	4F2 cell-surface antigen heavy chain	0	0	0	10	10	13	0	0	0	15	15	20	0	0	0	17	21	22	0	0	0	561409	1549764	1329968	0	0	0	7446232	2432153	3395952	0	0	0	1765387	4842606	5973580				19.0987	20.5636	20.343
P08238	HS90B_HUMAN	HSP90AB1	724	83264.9	5	HUMAN	Heat shock protein HSP 90-beta	7	6	8	39	40	38	3	3	10	43	48	55	3	3	6	42	45	52	371708	298871	408427	38813344	37279676	26485615	39354	80431	728538	113344995	71239769	83542779	31038	58132	71639.3	103305733	8.05234e+07	102573726	18.5038	18.1892	18.6397	25.21	25.1519	24.6587
P08240	SRPRA_HUMAN	SRPRA	638	69811.8	9.1	HUMAN	Signal recognition particle receptor subunit alpha	0	0	0	0	0	1	0	0	0	0	0	1	0	0	0	1	2	0	0	0	0	0	0	9648	0	0	0	0	0	27871	0	0	0	62594	47302	0						13.236
P08243	ASNS_HUMAN	ASNS	561	64370.5	6.4	HUMAN	Asparagine synthetase [glutamine-hydrolyzing]	0	0	0	4	5	3	0	0	0	11	12	14	0	0	0	6	7	13	0	0	0	241020	256466	94984	0	0	0	1466594	838437	746728	0	0	0	1021845	456293	1418390				17.8788	17.9684	16.5354
P08397	HEM3_HUMAN	HMBS	361	39330.4	6.7	HUMAN	Porphobilinogen deaminase	0	0	0	2	1	2	0	0	0	4	4	5	0	0	0	5	4	3	0	0	0	105306	19195	59133	0	0	0	562390	149554	211272	0	0	0	998328	491990	496372				16.6842	14.2284	15.8517
P08559	ODPA_HUMAN	PDHA1	390	43296.1	8.3	HUMAN	Pyruvate dehydrogenase E1 component subunit alpha, somatic form, mitochondrial	0	0	0	0	0	0	0	0	0	1	0	2	0	0	0	1	0	0	0	0	0	0	0	0	0	0	0	35403	0	22943	0	0	0	8617	0	0
P08574	CY1_HUMAN	CYC1	325	35422.3	9.1	HUMAN	Cytochrome c1, heme protein, mitochondrial	0	0	0	0	0	0	0	0	0	0	0	1	0	0	0	1	0	0	0	0	0	0	0	0	0	0	0	0	0	5072	0	0	0	123479	0	0
P08575	PTPRC_HUMAN	PTPRC	1304	147255	5.8	HUMAN	Receptor-type tyrosine-protein phosphatase C	0	0	0	0	1	1	0	0	0	5	5	5	0	0	0	4	5	6	0	0	0	0	8402	13786	0	0	0	127923	63881	106298	0	0	0	50421	177274	94080					13.0365	13.7509
P08579	RU2B_HUMAN	SNRPB2	225	25486.6	9.7	HUMAN	U2 small nuclear ribonucleoprotein B''	0	0	0	1	1	0	0	0	0	0	0	1	0	0	0	1	1	2	0	0	0	36028	32016	0	0	0	0	0	0	19794	0	0	0	69794	64242	79483				15.1368	14.9665
P08603	CFAH_HUMAN	CFH	1231	139098	6.2	HUMAN	Complement factor H	0	0	0	0	0	0	0	0	0	0	0	0	0	0	0	0	1	0	0	0	0	0	0	0	0	0	0	0	0	0	0	0	0	0	8027	0
P08621	RU17_HUMAN	SNRNP70	437	51557.1	9.9	HUMAN	U1 small nuclear ribonucleoprotein 70 kDa	2	2	1	3	2	1	0	0	0	1	0	2	0	0	0	2	2	1	31203	30434	21217	117124	36921	4891	0	0	0	5413	0	29554	0	0	0	8059	53417	7531	14.9294	14.8934	14.3729	16.8377	15.1722	12.2559
P08648	ITA5_HUMAN	ITGA5	1049	114537	5.5	HUMAN	Integrin alpha-5	0	0	0	1	1	1	0	0	0	1	1	1	0	0	0	1	1	1	0	0	0	3288	3214	2513	0	0	0	8053	3354	6322	0	0	0	11199	6098	6151				11.683	11.6502	11.2952
P08670	VIME_HUMAN	VIM	466	53652.1	5.1	HUMAN	Vimentin	0	0	0	9	4	4	0	0	0	10	8	10	0	0	0	11	13	12	0	0	0	632635	239307	159186	0	0	0	2571197	648788	927123	0	0	0	1479297	1223711	1774564				19.271	17.8685	17.2804
P08708	RS17_HUMAN	RPS17	135	15550.3	9.8	HUMAN	40S ribosomal protein S17	0	0	0	2	2	3	0	0	0	6	7	7	0	0	0	3	4	4	0	0	0	192885	187419	214300	0	0	0	615935	685970	752618	0	0	0	291134	167139	201514				17.5574	17.5159	17.7093
P08727	K1C19_HUMAN	KRT19	400	44106.3	5	HUMAN	Keratin, type I cytoskeletal 19	0	0	1	1	1	1	0	0	0	2	1	5	0	0	0	2	4	3	0	0	62960	69160	4206	57890	0	0	0	108128	132302	238012	0	0	0	276947	193229	98913			15.9421	16.0777	12.0382	15.821
P08754	GNAI3_HUMAN	GNAI3	354	40532.6	5.5	HUMAN	Guanine nucleotide-binding protein G(k) subunit alpha	0	0	0	1	1	1	0	0	0	2	2	2	0	0	0	2	1	3	0	0	0	13046	5872	10921	0	0	0	93884	44792	42653	0	0	0	86081	10283	50644				13.6713	12.5196	13.4148
P08758	ANXA5_HUMAN	ANXA5	320	35937.1	4.9	HUMAN	Annexin A5	0	0	0	0	0	0	0	0	0	1	0	1	0	0	0	1	2	3	0	0	0	0	0	0	0	0	0	7100	0	3710	0	0	0	29678	25889	24118
P08779	K1C16_HUMAN	KRT16	473	51268.3	5	HUMAN	Keratin, type I cytoskeletal 16	9	5	3	11	3	9	13	9	3	2	15	4	3	4	4	2	1	3	344946	142461	160541	3198066	110065	1116329	1245381	580599	91863	93360	1970433	71185	21612	154171	109649	45614	17585	71592	18.396	17.1202	17.2926	21.6088	16.748	20.0903
P08865	RSSA_HUMAN	RPSA	295	32854.4	4.8	HUMAN	40S ribosomal protein SA	0	1	0	6	9	8	0	0	0	4	9	10	0	0	0	8	9	6	0	4675	0	494428	655781	538716	0	0	0	1401938	687329	1184573	0	0	0	2116326	911156	1245666		12.1908		18.9154	19.3229	19.0392
P08962	CD63_HUMAN	CD63	238	25636.9	8.1	HUMAN	CD63 antigen	0	0	0	0	0	0	0	0	0	1	0	0	0	0	0	1	1	1	0	0	0	0	0	0	0	0	0	424165	0	0	0	0	0	232219	78480	152644
P09012	SNRPA_HUMAN	SNRPA	282	31279.8	9.8	HUMAN	U1 small nuclear ribonucleoprotein A	0	0	0	0	0	0	0	0	0	0	0	0	0	0	0	2	1	0	0	0	0	0	0	0	0	0	0	0	0	0	0	0	0	21111	12451	0
P09104	ENOG_HUMAN	ENO2	434	47269	4.9	HUMAN	Gamma-enolase	0	0	0	0	0	0	0	0	0	0	1	0	0	0	0	0	0	0	0	0	0	0	0	0	0	0	0	0	12886	0	0	0	0	0	0	0
P09110	THIK_HUMAN	ACAA1	424	44292.4	8.8	HUMAN	3-ketoacyl-CoA thiolase, peroxisomal	0	0	0	0	0	0	0	0	0	1	0	1	0	0	0	1	0	1	0	0	0	0	0	0	0	0	0	324547	0	3207	0	0	0	2058	0	4053
P09132	SRP19_HUMAN	SRP19	144	16155.8	9.9	HUMAN	Signal recognition particle 19 kDa protein	0	0	0	0	0	0	0	0	0	1	0	0	0	0	0	1	2	2	0	0	0	0	0	0	0	0	0	6523	0	0	0	0	0	82859	61568	95826
P09211	GSTP1_HUMAN	GSTP1	210	23356	5.4	HUMAN	Glutathione S-transferase P	1	0	0	5	6	7	0	0	0	7	7	14	0	0	0	11	12	13	6711	0	0	960246	675372	571163	0	0	0	2170232	2007558	2057110	0	0	0	4006173	2198763	3308927	12.7123			19.873	19.3653	19.1235
P09228	CYTT_HUMAN	CST2	141	16444.8	4.8	HUMAN	Cystatin-SA	0	3	0	0	0	0	0	0	0	0	0	0	0	0	0	1	0	1	0	155272	0	0	0	0	0	0	0	0	0	0	0	0	0	12524	0	8894		17.2444
P09234	RU1C_HUMAN	SNRPC	159	17393.9	9.7	HUMAN	U1 small nuclear ribonucleoprotein C	0	0	0	0	0	0	0	0	0	0	0	2	0	0	0	1	1	1	0	0	0	0	0	0	0	0	0	0	0	120129	0	0	0	154900	156770	176005
P09382	LEG1_HUMAN	LGALS1	135	14715.8	5.3	HUMAN	Galectin-1	0	0	0	3	4	5	0	0	0	7	5	8	0	0	0	8	7	7	0	0	0	76086	247446	216503	0	0	0	1008142	420899	457805	0	0	0	1254293	440975	552646				16.2153	17.9168	17.724
P09417	DHPR_HUMAN	QDPR	244	25789.7	6.9	HUMAN	Dihydropteridine reductase	0	0	0	0	1	0	0	0	0	0	0	1	0	0	0	2	3	3	0	0	0	0	15048	0	0	0	0	0	0	3099	0	0	0	16356	63300	98921					13.8773
P09429	HMGB1_HUMAN	HMGB1	215	24894	5.6	HUMAN	High mobility group protein B1	0	0	0	0	1	0	0	0	0	2	6	3	0	0	0	6	2	5	0	0	0	0	30960	0	0	0	0	161441	136298	89097	0	0	0	1114864	61218	249313					14.9181
P09493	TPM1_HUMAN	TPM1	284	32708.8	4.7	HUMAN	Tropomyosin alpha-1 chain	0	0	0	1	1	2	0	0	0	0	1	2	0	0	0	1	1	1	0	0	0	47492	40305	72799	0	0	0	0	268358	63022	0	0	0	171362	60294	63201				15.5354	15.2987	16.1516
P09496	CLCA_HUMAN	CLTA	248	27076.9	4.4	HUMAN	Clathrin light chain A	0	0	0	3	2	1	0	0	0	4	2	1	0	0	0	2	2	2	0	0	0	97148	68435	13919	0	0	0	1077606	101683	33589	0	0	0	159865	156398	308707				16.5679	16.0624	13.7648
P09497	CLCB_HUMAN	CLTB	229	25190.7	4.6	HUMAN	Clathrin light chain B	0	0	0	1	2	0	0	0	0	3	1	3	0	0	0	2	2	2	0	0	0	20974	32227	0	0	0	0	737408	31408	103345	0	0	0	191458	170457	241774				14.3563	14.976
P09525	ANXA4_HUMAN	ANXA4	319	35883	5.8	HUMAN	Annexin A4	0	0	0	0	0	0	0	0	0	0	0	0	0	0	0	1	0	1	0	0	0	0	0	0	0	0	0	0	0	0	0	0	0	11846	0	4150
P09543	CN37_HUMAN	CNP	421	47579	9.2	HUMAN	2',3'-cyclic-nucleotide 3'-phosphodiesterase	0	0	0	0	0	0	0	0	0	1	0	1	0	0	0	1	1	1	0	0	0	0	0	0	0	0	0	38466	0	18734	0	0	0	17978	12451	25154
P09622	DLDH_HUMAN	DLD	509	54177.7	8	HUMAN	Dihydrolipoyl dehydrogenase, mitochondrial	0	0	0	3	7	5	0	0	0	6	5	7	0	0	0	8	8	9	0	0	0	260010	576046	245835	0	0	0	2439251	502827	899549	0	0	0	2074436	1774558	2724725				17.9882	19.1358	17.9073
P09651	ROA1_HUMAN	HNRNPA1	372	38746.9	9.2	HUMAN	Heterogeneous nuclear ribonucleoprotein A1	0	0	0	5	6	4	0	1	0	7	8	8	0	0	0	9	8	9	0	0	0	1572636	1391050	1041749	0	23528	0	1826388	1509000	2384393	0	0	0	4017264	2539856	3684362				20.5848	20.4077	19.9906
P09661	RU2A_HUMAN	SNRPA1	255	28415.8	8.7	HUMAN	U2 small nuclear ribonucleoprotein A'	0	0	0	0	0	0	0	0	0	1	0	0	0	0	0	1	0	0	0	0	0	0	0	0	0	0	0	3744	0	0	0	0	0	18621	0	0
P09874	PARP1_HUMAN	PARP1	1014	113085	9	HUMAN	Poly [ADP-ribose] polymerase 1	0	0	0	4	3	1	0	0	0	8	4	7	0	0	0	10	7	11	0	0	0	120041	59185	24457	0	0	0	404146	179938	201388	0	0	0	928071	391826	809486				16.8732	15.8529	14.578
P09960	LKHA4_HUMAN	LTA4H	611	69285.9	5.8	HUMAN	Leukotriene A-4 hydrolase	0	0	0	3	2	2	0	0	0	2	5	4	0	0	0	3	3	3	0	0	0	30259	25382	13312	0	0	0	49016	71912	41606	0	0	0	81559	21504	29833				14.8851	14.6315	13.7004
P09972	ALDOC_HUMAN	ALDOC	364	39456.2	6.4	HUMAN	Fructose-bisphosphate aldolase C	0	0	0	3	4	1	0	0	0	5	4	6	0	0	0	6	7	8	0	0	0	366550	132414	11892	0	0	0	178874	142900	339385	0	0	0	253746	218982	341255				18.4837	17.0147	13.5377
P0C0S5	H2AZ_HUMAN	H2AFZ	128	13552.8	10.6	HUMAN	Histone H2A.Z	0	0	0	0	1	0	0	0	0	0	1	1	0	0	0	1	0	0	0	0	0	0	11056	0	0	0	0	0	41339	19294	0	0	0	25903	0	0					13.4325
P0C7P3	SLN14_HUMAN	SLFN14	912	103908	8.6	HUMAN	Protein SLFN14	0	0	0	0	0	0	0	0	0	1	0	0	0	0	0	1	1	1	0	0	0	0	0	0	0	0	0	21410	0	0	0	0	0	27453	14896	27931
P0CAP2	GRL1A_HUMAN	POLR2M	368	41739.9	6	HUMAN	DNA-directed RNA polymerase II subunit GRINL1A	0	0	0	0	0	0	0	0	0	1	0	1	0	0	0	0	0	1	0	0	0	0	0	0	0	0	0	3546	0	9403	0	0	0	0	0	5731
P0CG31	Z286B_HUMAN	ZNF286B	522	59572.4	8.7	HUMAN	Putative zinc finger protein 286B	0	0	0	0	0	0	0	0	0	0	0	0	0	0	0	0	1	1	0	0	0	0	0	0	0	0	0	0	0	0	0	0	0	0	85342	126638
P0CG47	UBB_HUMAN	UBB	229	25761.8	6.9	HUMAN	Polyubiquitin-B	3	3	3	5	6	6	2	3	4	0	0	0	1	2	2	5	6	1	334552	521324	283994	7721786	5090131	5073812	114605	514833	695948	0	0	0	9498	85508	74599	9010196	10279616	41367	18.3519	18.9918	18.1155	22.8805	22.2793	22.2746
P0DMU9	CT45A_HUMAN	CT45A10	189	21145.7	9.6	HUMAN	Cancer/testis antigen family 45 member A10	0	0	0	0	0	1	0	0	0	2	0	2	0	0	0	2	3	2	0	0	0	0	0	12503	0	0	0	17975	0	13612	0	0	0	50695	101909	26450						13.61
P0DMV8	HS71A_HUMAN	HSPA1A	641	70052.8	5.5	HUMAN	Heat shock 70 kDa protein 1A	1	1	0	18	20	16	0	0	0	21	23	28	2	0	0	22	22	22	16908	1269	0	4463290	2515960	1723015	0	0	0	9918690	3354600	4859444	18035	0	0	10792651	9210569	12564797	14.0454	10.3095		22.0897	21.2627	20.7165
P0DN76	U2AF5_HUMAN	U2AF1L5	240	27872.3	9.1	HUMAN	Splicing factor U2AF 35 kDa subunit-like protein	0	0	0	1	1	1	0	0	1	3	1	2	0	0	0	3	1	3	0	0	0	19427	32067	16569	0	0	7513	237509	62241	109273	0	0	0	157139	28383	206567				14.2458	14.9688	14.0162
P0DN79	CBSL_HUMAN	CBSL	551	60587.1	6.2	HUMAN	Cystathionine beta-synthase-like protein	0	0	0	3	3	3	0	0	0	3	3	7	0	0	0	4	4	6	0	0	0	163249	139642	72188	0	0	0	345130	123576	208676	0	0	0	536002	498532	781121				17.3167	17.0914	16.1395
P0DOY2	IGLC2_HUMAN	IGLC2	106	11293.7	6.9	HUMAN	Immunoglobulin lambda constant 2	1	1	1	0	0	0	0	1	0	0	0	0	0	1	1	0	0	0	25040	43236	5964	0	0	0	0	11119	0	0	0	0	0	26916	35940	0	0	0	14.6119	15.3999	12.5421
P0DP23	CALM1_HUMAN	CALM1	149	16837.7	4.1	HUMAN	Calmodulin-1	1	2	3	5	4	5	0	0	1	5	5	9	1	1	1	5	6	6	49886	140773	127330	1128962	882237	761185	0	0	43432	1905180	1549205	2349619	5283	22876	24761	1238382	2152889	1423519	15.6063	17.103	16.9582	20.1066	19.7508	19.5379
P10124	SRGN_HUMAN	SRGN	158	17652	4.8	HUMAN	Serglycin	0	0	0	0	0	0	0	0	0	2	1	2	0	0	0	1	0	0	0	0	0	0	0	0	0	0	0	102036	24255	38882	0	0	0	7976	0	0
P10155	RO60_HUMAN	TROVE2	538	60671.2	8.3	HUMAN	60 kDa SS-A/Ro ribonucleoprotein	0	0	0	1	0	0	0	0	0	2	1	6	0	0	0	5	3	5	0	0	0	2376	0	0	0	0	0	7691	47295	77624	0	0	0	643845	257869	598627				11.2143
P10242	MYB_HUMAN	MYB	640	72341.8	6.3	HUMAN	Transcriptional activator Myb	0	0	0	0	0	0	0	0	0	0	0	0	0	0	0	1	0	0	0	0	0	0	0	0	0	0	0	0	0	0	0	0	0	5980	0	0
P10244	MYBB_HUMAN	MYBL2	700	78764.8	6.4	HUMAN	Myb-related protein B	0	0	0	1	1	0	0	0	0	0	0	0	0	0	0	0	0	0	0	0	0	7424	5136	0	0	0	0	0	0	0	0	0	0	0	0	0				12.858	12.3264
P10253	LYAG_HUMAN	GAA	952	105325	5.6	HUMAN	Lysosomal alpha-glucosidase	1	1	0	0	0	0	0	0	0	0	0	0	0	0	0	0	0	0	23891	30176	0	0	0	0	0	0	0	0	0	0	0	0	0	0	0	0	14.5442	14.8811
P10398	ARAF_HUMAN	ARAF	606	67586	9.2	HUMAN	Serine/threonine-protein kinase A-Raf	0	0	0	0	0	0	0	0	0	1	0	0	0	0	0	0	1	0	0	0	0	0	0	0	0	0	0	10874	0	0	0	0	0	0	5901	0
P10412	H14_HUMAN	HIST1H1E	219	21865.4	11	HUMAN	Histone H1.4	0	0	0	0	1	1	0	0	0	1	0	0	2	0	0	1	0	1	0	0	0	0	199103	97074	0	0	0	122932	0	0	63068	0	0	376134	0	272930					17.6032	16.5668
P10515	ODP2_HUMAN	DLAT	647	68997.3	8	HUMAN	Dihydrolipoyllysine-residue acetyltransferase component of pyruvate dehydrogenase complex, mitochondrial	0	0	0	0	3	3	0	0	0	5	6	8	0	0	0	13	10	9	0	0	0	0	51966	44655	0	0	0	463941	125682	272373	0	0	0	657639	252625	432153					15.6653	15.4465
P10599	THIO_HUMAN	TXN	105	11737.6	4.8	HUMAN	Thioredoxin	1	2	0	2	3	4	0	2	3	3	4	5	1	2	1	4	4	3	127715	233866	0	510887	1676600	1519490	0	154575	2328430	625232	1363655	2300037	11667	717245	14382	4272289	3345197	3712838	16.9626	17.8353		18.9626	20.6771	20.5352
P10606	COX5B_HUMAN	COX5B	129	13695.8	9.1	HUMAN	Cytochrome c oxidase subunit 5B, mitochondrial	0	0	0	4	2	0	0	0	0	4	5	5	0	0	0	4	5	4	0	0	0	325640	143302	0	0	0	0	852972	571225	505160	0	0	0	1507282	1021556	579311				18.3129	17.1287
P10619	PPGB_HUMAN	CTSA	480	54466.6	6.2	HUMAN	Lysosomal protective protein	0	0	0	0	1	1	0	0	0	0	1	1	0	0	0	1	1	0	0	0	0	0	12566	10451	0	0	0	0	14925	1988	0	0	0	6681	3046	0					13.6172	13.3514
P10620	MGST1_HUMAN	MGST1	155	17598.8	9.4	HUMAN	Microsomal glutathione S-transferase 1	0	0	0	0	1	0	0	0	0	1	0	1	0	0	0	1	1	1	0	0	0	0	5359	0	0	0	0	9699	0	16691	0	0	0	21484	6043	8903					12.3877
P10644	KAP0_HUMAN	PRKAR1A	381	42982	5.3	HUMAN	cAMP-dependent protein kinase type I-alpha regulatory subunit	0	0	0	1	0	0	0	0	0	4	1	0	0	0	0	3	0	2	0	0	0	36854	0	0	0	0	0	340186	64747	0	0	0	0	260555	0	233838				15.1695
P10646	TFPI1_HUMAN	TFPI	304	35015.5	8.6	HUMAN	Tissue factor pathway inhibitor	0	0	0	1	0	0	0	0	0	0	0	1	0	0	0	1	1	1	0	0	0	1188	0	0	0	0	0	0	0	8097	0	0	0	9266	13151	6277				10.2143
P10746	HEM4_HUMAN	UROS	265	28627.9	5.4	HUMAN	Uroporphyrinogen-III synthase	0	0	0	0	0	0	0	0	0	1	0	1	0	0	0	0	0	0	0	0	0	0	0	0	0	0	0	27340	0	8250	0	0	0	0	0	0
P10768	ESTD_HUMAN	ESD	282	31463.1	6.5	HUMAN	S-formylglutathione hydrolase	0	0	0	2	2	2	0	0	0	5	5	8	0	0	0	4	2	6	0	0	0	25686	146124	103572	0	0	0	104766	65917	294717	0	0	0	409615	214321	377662				14.6487	17.1568	16.6603
P10809	CH60_HUMAN	HSPD1	573	61055.2	5.7	HUMAN	60 kDa heat shock protein, mitochondrial	1	1	1	15	16	16	0	0	0	24	25	28	0	0	0	20	21	29	26010	18321	18349	3262358	2827535	1988837	0	0	0	12545393	4437604	4704097	0	0	0	15144280	8358361	12945051	14.6668	14.1612	14.1634	21.6375	21.4311	20.9235
P11021	GRP78_HUMAN	HSPA5	654	72333.5	5.1	HUMAN	78 kDa glucose-regulated protein	0	1	2	16	12	18	0	0	0	19	22	25	0	1	0	26	26	27	0	38768	49919	4098687	1795150	2226103	0	0	0	6826907	2431172	3879933	0	95222	0	11479684	8950748	10858187		15.2426	15.6073	21.9667	20.7757	21.0861
P11142	HSP7C_HUMAN	HSPA8	646	70898.7	5.4	HUMAN	Heat shock cognate 71 kDa protein	6	6	1	35	33	36	0	2	1	38	36	39	0	2	3	37	37	38	386840	281827	43450000	76241355	68365689	15498991	0	68929	111236	176621410	55378218	73103757	0	87954161	60544714	41875262	53195103	84419156	18.5614	18.1045	25.3729	26.1841	26.0268	23.8857
P11166	GTR1_HUMAN	SLC2A1	492	54084.3	8.9	HUMAN	Solute carrier family 2, facilitated glucose transporter member 1	0	0	0	0	1	0	0	0	0	3	2	1	0	0	0	2	2	2	0	0	0	0	23185	0	0	0	0	119933	79088	36442	0	0	0	33689	29790	29765					14.5009
P11169	GTR3_HUMAN	SLC2A3	496	53924.8	6.8	HUMAN	Solute carrier family 2, facilitated glucose transporter member 3	0	0	0	0	1	0	0	0	0	0	1	2	0	0	0	1	0	2	0	0	0	0	33231	0	0	0	0	0	79742	15402	0	0	0	170624	0	15201					15.0202
P11171	41_HUMAN	EPB41	864	97017.7	5.4	HUMAN	Protein 4.1	0	0	0	4	3	3	0	0	0	6	3	7	0	0	0	11	8	9	0	0	0	255094	87341	70141	0	0	0	521038	137511	181094	0	0	0	793768	643964	652120				17.9607	16.4144	16.098
P11172	UMPS_HUMAN	UMPS	480	52222	6.8	HUMAN	Uridine 5'-monophosphate synthase	0	0	0	0	0	0	0	0	0	1	1	2	0	0	0	0	1	2	0	0	0	0	0	0	0	0	0	9420	6359	16349	0	0	0	0	5277	12635
P11177	ODPB_HUMAN	PDHB	359	39233.8	6.2	HUMAN	Pyruvate dehydrogenase E1 component subunit beta, mitochondrial	0	0	0	0	1	0	0	0	0	2	4	2	0	0	0	4	3	5	0	0	0	0	23203	0	0	0	0	9054	186628	25462	0	0	0	193389	95361	87155					14.502
P11182	ODB2_HUMAN	DBT	482	53487.5	8.7	HUMAN	Lipoamide acyltransferase component of branched-chain alpha-keto acid dehydrogenase complex, mitochondrial	0	0	0	0	0	0	0	0	0	0	0	0	0	0	0	1	0	0	0	0	0	0	0	0	0	0	0	0	0	0	0	0	0	3650	0	0
P11233	RALA_HUMAN	RALA	206	23567	6.7	HUMAN	Ras-related protein Ral-A	0	0	0	0	0	0	0	0	0	1	0	0	0	0	0	0	0	0	0	0	0	0	0	0	0	0	0	24408	0	0	0	0	0	0	0	0
P11274	BCR_HUMAN	BCR	1271	142821	6.6	HUMAN	Breakpoint cluster region protein	0	0	0	0	0	1	0	0	0	0	0	0	0	0	0	3	2	2	0	0	0	0	0	31357	0	0	0	0	0	0	0	0	0	145370	4588	12096						14.9365
P11277	SPTB1_HUMAN	SPTB	2137	246470	5.1	HUMAN	Spectrin beta chain, erythrocytic	0	0	0	0	0	0	0	0	0	0	0	0	0	0	0	1	0	0	0	0	0	0	0	0	0	0	0	0	0	0	0	0	0	2796	0	0
P11279	LAMP1_HUMAN	LAMP1	417	44882.8	9	HUMAN	Lysosome-associated membrane glycoprotein 1	0	0	0	0	0	0	0	0	0	0	0	1	0	0	0	0	0	0	0	0	0	0	0	0	0	0	0	0	0	81684	0	0	0	0	0	0
P11310	ACADM_HUMAN	ACADM	421	46588.8	8.6	HUMAN	Medium-chain specific acyl-CoA dehydrogenase, mitochondrial	0	0	0	1	4	2	0	0	0	3	3	4	0	0	0	4	4	5	0	0	0	32351	59806	21002	0	0	0	112717	50861	113277	0	0	0	147583	56373	92971				14.9815	15.868	14.3582
P11387	TOP1_HUMAN	TOP1	765	90726.5	9.3	HUMAN	DNA topoisomerase 1	0	0	0	1	0	2	0	0	0	1	0	1	0	0	0	2	1	1	0	0	0	11145	0	11016	0	0	0	87798	0	77009	0	0	0	86206	18517	18820				13.4441		13.4273
P11388	TOP2A_HUMAN	TOP2A	1531	174387	8.8	HUMAN	DNA topoisomerase 2-alpha	0	0	0	0	0	0	0	0	0	0	0	1	0	0	0	1	0	0	0	0	0	0	0	0	0	0	0	0	0	4155	0	0	0	16234	0	0
P11413	G6PD_HUMAN	G6PD	515	59257.3	6.4	HUMAN	Glucose-6-phosphate 1-dehydrogenase	0	0	0	5	5	3	0	0	0	10	11	10	0	0	0	12	9	12	0	0	0	548133	410324	92586	0	0	0	2001335	693816	740254	0	0	0	2467865	2082415	2428897				19.0642	18.6464	16.4985
P11441	UBL4A_HUMAN	UBL4A	157	17776.6	8.7	HUMAN	Ubiquitin-like protein 4A	0	0	0	0	0	0	0	0	0	0	0	0	0	0	0	1	0	1	0	0	0	0	0	0	0	0	0	0	0	0	0	0	0	27285	0	48927
P11474	ERR1_HUMAN	ESRRA	423	45510	6	HUMAN	Steroid hormone receptor ERR1	0	0	0	1	0	0	0	0	0	1	0	1	0	0	0	1	2	1	0	0	0	9334	0	0	0	0	0	8424	0	4106	0	0	0	5130	26551	5546				13.1883
P11498	PYC_HUMAN	PC	1178	129635	6.4	HUMAN	Pyruvate carboxylase, mitochondrial	0	0	0	3	1	1	1	0	0	1	2	4	3	3	5	7	6	9	0	0	0	27498	5148	1870	5065	0	0	15069	28966	63043	12794	64248	104858	815160	238626	422941				14.747	12.3298	10.8688
P11586	C1TC_HUMAN	MTHFD1	935	101560	6.9	HUMAN	C-1-tetrahydrofolate synthase, cytoplasmic	0	0	0	3	2	3	0	0	0	7	8	5	0	0	0	14	10	13	0	0	0	42442	42725	44833	0	0	0	335068	294974	147869	0	0	0	827695	196634	567658				15.3732	15.3828	15.4523
P11717	MPRI_HUMAN	IGF2R	2491	274377	5.6	HUMAN	Cation-independent mannose-6-phosphate receptor	0	0	0	7	4	8	0	0	0	16	14	29	0	0	0	23	19	26	0	0	0	167732	360546	126950	0	0	0	1146457	406963	1151639	0	0	0	1787013	969163	1442012				17.3558	18.4598	16.9539
P11766	ADHX_HUMAN	ADH5	374	39724.6	7.5	HUMAN	Alcohol dehydrogenase class-3	0	0	0	4	5	4	0	0	0	4	5	5	0	0	0	7	7	8	0	0	0	164774	168165	96931	0	0	0	492852	258874	287302	0	0	0	1074119	726419	1447879				17.3301	17.3595	16.5647
P11908	PRPS2_HUMAN	PRPS2	318	34769.4	6.2	HUMAN	Ribose-phosphate pyrophosphokinase 2	0	0	0	2	3	1	0	0	0	5	1	2	0	0	0	5	3	5	0	0	0	42176	51558	10539	0	0	0	510976	21746	130786	0	0	0	540294	209583	350146				15.3641	15.6539	13.3635
P11940	PABP1_HUMAN	PABPC1	636	70671.5	9.5	HUMAN	Polyadenylate-binding protein 1	0	0	0	8	4	6	0	0	0	15	10	12	0	0	0	13	13	13	0	0	0	458542	263925	271578	0	0	0	1807063	902632	927377	0	0	0	1706766	965275	1306458				18.8067	18.0098	18.051
P12004	PCNA_HUMAN	PCNA	261	28769.1	4.6	HUMAN	Proliferating cell nuclear antigen	0	0	0	5	9	7	0	0	0	13	10	10	0	0	0	8	11	11	0	0	0	484819	862483	442192	0	0	0	2860328	955068	1535101	0	0	0	1534751	1977650	2834959				18.8871	19.7181	18.7543
P12035	K2C3_HUMAN	KRT3	628	64417.5	6.1	HUMAN	Keratin, type II cytoskeletal 3	1	1	0	1	0	0	2	0	0	0	0	0	0	0	0	0	0	1	36885	946600	0	61543	0	0	518521	0	0	0	0	0	0	0	0	0	0	32887	15.1707	19.8524		15.9093
P12036	NFH_HUMAN	NEFH	1026	112480	6	HUMAN	Neurofilament heavy polypeptide	0	0	0	0	0	0	0	0	0	1	1	0	0	0	0	0	0	0	0	0	0	0	0	0	0	0	0	7503	11609	0	0	0	0	0	0	0
P12081	SYHC_HUMAN	HARS	509	57411	5.7	HUMAN	Histidine--tRNA ligase, cytoplasmic	0	0	0	7	4	4	0	0	0	8	8	8	0	0	0	9	11	12	0	0	0	272865	184807	150856	0	0	0	731327	275125	306163	0	0	0	1196020	549938	741093				18.0578	17.4957	17.2028
P12235	ADT1_HUMAN	SLC25A4	298	33064.8	9.8	HUMAN	ADP/ATP translocase 1	0	0	0	0	0	1	0	0	0	0	0	0	0	0	0	1	0	0	0	0	0	0	0	6607	0	0	0	0	0	0	0	0	0	16261	0	0						12.6898
P12236	ADT3_HUMAN	SLC25A6	298	32866.6	9.8	HUMAN	ADP/ATP translocase 3	0	0	0	6	6	6	0	0	0	3	10	5	0	0	0	2	2	4	0	0	0	2571225	935309	625077	0	0	0	58675	4136501	182323	0	0	0	304547	129161	181546				21.294	19.8351	19.2537
P12268	IMDH2_HUMAN	IMPDH2	514	55805.5	6.4	HUMAN	Inosine-5'-monophosphate dehydrogenase 2	0	0	0	4	3	2	0	0	0	2	4	6	0	0	0	7	9	12	0	0	0	524979	282833	125651	0	0	0	245624	169610	195437	0	0	0	1242526	1632937	1952028				19.0019	18.1096	16.9391
P12270	TPR_HUMAN	TPR	2363	267295	5	HUMAN	Nucleoprotein TPR	0	0	0	1	1	1	0	0	0	5	2	5	0	0	0	4	4	5	0	0	0	16753	22373	15184	0	0	0	701265	57098	215070	0	0	0	187000	110808	277923				14.0321	14.4495	13.8903
P12273	PIP_HUMAN	PIP	146	16572.6	8.3	HUMAN	Prolactin-inducible protein	3	4	3	2	2	2	0	2	2	1	4	3	2	2	2	2	3	5	91634	159466	55355	137738	91699	99134	0	109116	51934	63478	71157	45670	31157	29416	43745	80063	86456	177451	16.4836	17.2829	15.7564	17.0716	16.4846	16.5971
P12277	KCRB_HUMAN	CKB	381	42644.7	5.3	HUMAN	Creatine kinase B-type	0	0	0	7	6	7	0	0	0	9	10	10	0	0	0	7	8	9	0	0	0	286796	213762	252173	0	0	0	417426	767386	673816	0	0	0	922516	809119	1120491				18.1297	17.7056	17.9441
P12814	ACTN1_HUMAN	ACTN1	892	103058	5.2	HUMAN	Alpha-actinin-1	0	0	0	3	1	1	0	0	0	5	5	5	0	0	0	4	5	7	0	0	0	14546	3659	3430	0	0	0	47105	43399	41080	0	0	0	58348	72449	58282				13.8283	11.8372	11.744
P12829	MYL4_HUMAN	MYL4	197	21564.8	5	HUMAN	Myosin light chain 4	0	0	0	2	1	3	0	0	0	5	4	6	0	0	0	5	6	5	0	0	0	207474	134243	281690	0	0	0	1305126	518756	895172	0	0	0	522380	486599	945557				17.6626	17.0345	18.1037
P12955	PEPD_HUMAN	PEPD	493	54548.7	5.6	HUMAN	Xaa-Pro dipeptidase	0	0	0	1	1	1	0	0	0	0	1	1	0	0	0	1	2	2	0	0	0	11658	9027	5545	0	0	0	0	10742	13212	0	0	0	9140	37949	97521				13.509	13.14	12.437
P12956	XRCC6_HUMAN	XRCC6	609	69843.7	6.2	HUMAN	X-ray repair cross-complementing protein 6	0	0	0	7	5	5	0	0	0	13	17	12	0	0	0	12	14	16	0	0	0	321982	102838	76722	0	0	0	770697	827844	434892	0	0	0	1468141	1049237	1140607				18.2966	16.65	16.2274
P13010	XRCC5_HUMAN	XRCC5	732	82705.3	5.5	HUMAN	X-ray repair cross-complementing protein 5	0	0	0	7	7	4	0	0	0	13	13	20	0	0	0	7	8	12	0	0	0	513452	399102	268146	0	0	0	551402	814108	817714	0	0	0	1018274	966708	1331993				18.9699	18.6064	18.0327
P13051	UNG_HUMAN	UNG	313	34645.7	9.4	HUMAN	Uracil-DNA glycosylase	0	0	0	1	0	0	0	0	0	1	0	1	0	0	0	1	1	1	0	0	0	1775	0	0	0	0	0	8264	0	9133	0	0	0	8453	7359	6856				10.7936
P13073	COX41_HUMAN	COX4I1	169	19576.9	9.5	HUMAN	Cytochrome c oxidase subunit 4 isoform 1, mitochondrial	0	0	0	3	2	1	0	0	0	4	4	4	0	0	0	3	2	2	0	0	0	106174	38642	14371	0	0	0	303907	272761	452671	0	0	0	203018	120053	117248				16.6961	15.2379	13.8109
P13164	IFM1_HUMAN	IFITM1	125	13964.6	7.8	HUMAN	Interferon-induced transmembrane protein 1	0	0	0	2	2	2	0	0	0	2	2	2	0	0	0	2	2	2	0	0	0	175164	291055	173009	0	0	0	1031469	332734	467269	0	0	0	516846	451871	488152				17.4183	18.1509	17.4005
P13196	HEM1_HUMAN	ALAS1	640	70581.5	8.7	HUMAN	5-aminolevulinate synthase, nonspecific, mitochondrial	0	0	0	0	0	0	0	0	0	0	0	0	0	0	0	1	1	1	0	0	0	0	0	0	0	0	0	0	0	0	0	0	0	37882	9004	5117
P13224	GP1BB_HUMAN	GP1BB	206	21717.9	9.7	HUMAN	Platelet glycoprotein Ib beta chain	0	0	0	0	0	0	0	0	0	0	0	0	0	0	0	0	0	1	0	0	0	0	0	0	0	0	0	0	0	0	0	0	0	0	0	3578
P13473	LAMP2_HUMAN	LAMP2	410	44961.1	5.4	HUMAN	Lysosome-associated membrane glycoprotein 2	0	0	0	0	1	0	0	0	0	1	2	1	0	0	0	0	1	1	0	0	0	0	7427	0	0	0	0	83125	39964	17581	0	0	0	0	46130	9737					12.8586
P13489	RINI_HUMAN	RNH1	461	49974	4.7	HUMAN	Ribonuclease inhibitor	0	0	0	7	7	8	0	0	0	12	14	14	0	0	0	10	13	18	0	0	0	1019471	446345	353033	0	0	0	10344731	2993249	1230565	0	0	0	5326694	4657291	4704857				19.9594	18.7678	18.4294
P13639	EF2_HUMAN	EEF2	858	95339	6.4	HUMAN	Elongation factor 2	1	0	0	24	32	25	0	0	0	46	43	49	0	1	0	37	41	46	1690	0	0	4369128	6529596	4017218	0	0	0	26626400	12229469	13147746	0	11856	0	25539608	17522720	24446804	10.7228			22.0589	22.6386	21.9378
P13645	K1C10_HUMAN	KRT10	584	58827.5	5.1	HUMAN	Keratin, type I cytoskeletal 10	41	35	31	36	35	35	29	40	35	33	31	37	23	26	24	22	26	36	5.33722e+07	26258900	19166728	61876768	27477750	32567375	7238474	35639351	25155689	31397586	11347584	19236968	7028075	13693477	14160151	19795435	16740167	34576835	25.6696	24.6463	24.1921	25.8829	24.7118	24.9569
P13646	K1C13_HUMAN	KRT13	458	49588.6	4.9	HUMAN	Keratin, type I cytoskeletal 13	0	0	7	0	1	0	0	1	1	0	0	1	0	0	0	0	0	0	0	0	419519	0	73531	0	0	10046	20331	0	0	14187	0	0	0	0	0	0			18.6784		16.1661
P13647	K2C5_HUMAN	KRT5	590	62378.9	7.6	HUMAN	Keratin, type II cytoskeletal 5	25	21	12	31	16	15	12	24	15	14	10	12	16	15	13	9	11	17	6454821	3299879	1750168	25262787	2203908	2918538	926284	3902939	1735941	4511864	1241856	599548	509213	2608407	1711674	1029598	623152	6366126	22.6219	21.654	20.7391	24.5905	21.0716	21.4768
P13667	PDIA4_HUMAN	PDIA4	645	72933.1	5	HUMAN	Protein disulfide-isomerase A4	0	0	0	12	9	10	0	0	0	14	9	19	0	0	0	24	23	23	0	0	0	844364	658305	525989	0	0	0	1909598	359331	1786558	0	0	0	4438634	3534786	4397017				19.6875	19.3284	19.0047
P13674	P4HA1_HUMAN	P4HA1	534	61049.8	5.7	HUMAN	Prolyl 4-hydroxylase subunit alpha-1	0	0	0	1	1	0	0	0	0	0	0	0	0	0	0	1	2	1	0	0	0	15599	3918	0	0	0	0	0	0	0	0	0	0	36843	59896	53938				13.9292	11.9359
P13693	TCTP_HUMAN	TPT1	172	19595.5	4.8	HUMAN	Translationally-controlled tumor protein	0	0	0	2	1	1	0	0	0	2	3	2	0	0	0	4	3	2	0	0	0	96395	38055	37088	0	0	0	283536	224607	192813	0	0	0	304621	144627	51901				16.5567	15.2158	15.1787
P13796	PLSL_HUMAN	LCP1	627	70289	5.3	HUMAN	Plastin-2	0	0	0	13	15	12	0	0	0	18	16	25	0	0	0	21	23	26	0	0	0	854621	782997	584562	0	0	0	1626327	974815	1775642	0	0	0	4100949	3210574	3981463				19.7049	19.5786	19.157
P13798	ACPH_HUMAN	APEH	732	81225.3	5.3	HUMAN	Acylamino-acid-releasing enzyme	1	1	0	1	0	1	0	0	0	4	2	4	0	0	0	7	5	8	11861	10428	0	4574	0	13629	0	0	0	183667	31299	44063	0	0	0	652143	207337	448085	13.5339	13.3482		12.1592		13.7344
P13804	ETFA_HUMAN	ETFA	333	35079.9	8.6	HUMAN	Electron transfer flavoprotein subunit alpha, mitochondrial	0	0	0	7	5	6	0	0	0	10	10	9	0	0	0	9	9	10	0	0	0	334067	159113	150760	0	0	0	1780878	742124	441265	0	0	0	752483	319965	614001				18.3498	17.2797	17.2019
P13861	KAP2_HUMAN	PRKAR2A	404	45518.8	5	HUMAN	cAMP-dependent protein kinase type II-alpha regulatory subunit	0	0	0	2	2	2	0	0	0	2	2	3	0	0	0	3	3	4	0	0	0	18359	13640	13258	0	0	0	54636	19703	87667	0	0	0	271805	180249	445576				14.1642	13.7356	13.6946
P13984	T2FB_HUMAN	GTF2F2	249	28380.5	9.2	HUMAN	General transcription factor IIF subunit 2	0	0	0	0	0	0	0	0	0	0	1	0	0	0	0	0	0	0	0	0	0	0	0	0	0	0	0	0	5810	0	0	0	0	0	0	0
P13995	MTDC_HUMAN	MTHFD2	350	37895.4	8.9	HUMAN	Bifunctional methylenetetrahydrofolate dehydrogenase/cyclohydrolase, mitochondrial	0	0	0	1	0	0	0	0	0	3	1	3	0	0	0	0	0	2	0	0	0	7019	0	0	0	0	0	110962	35189	90962	0	0	0	0	0	12439				12.777
P14174	MIF_HUMAN	MIF	115	12476.4	7.7	HUMAN	Macrophage migration inhibitory factor	0	0	0	1	0	0	0	0	0	1	1	2	0	0	0	2	1	1	0	0	0	4892	0	0	0	0	0	10382	191744	40858	0	0	0	82072	20333	38449				12.2562
P14314	GLU2B_HUMAN	PRKCSH	528	59425.9	4.3	HUMAN	Glucosidase 2 subunit beta	0	0	0	5	6	6	0	0	0	9	6	8	0	0	0	6	7	8	0	0	0	173821	129875	138819	0	0	0	604844	378772	417486	0	0	0	866063	457567	549856				17.4072	16.9868	17.0828
P14317	HCLS1_HUMAN	HCLS1	486	54014.4	4.7	HUMAN	Hematopoietic lineage cell-specific protein	0	0	0	4	3	2	0	0	0	8	3	7	0	0	0	7	6	7	0	0	0	135755	92518	35987	0	0	0	565889	72189	269107	0	0	0	711994	432214	907556				17.0506	16.4974	15.1352
P14324	FPPS_HUMAN	FDPS	419	48275.9	5.8	HUMAN	Farnesyl pyrophosphate synthase	0	0	0	1	0	0	0	0	0	3	3	4	0	0	0	3	2	5	0	0	0	23775	0	0	0	0	0	873524	118800	85753	0	0	0	1228572	307006	622704				14.5372
P14550	AK1A1_HUMAN	AKR1A1	325	36573.4	6.3	HUMAN	Alcohol dehydrogenase [NADP(+)]	0	0	0	2	0	0	0	0	0	3	0	0	0	0	0	6	4	4	0	0	0	21280	0	0	0	0	0	53544	0	0	0	0	0	294855	160936	144614				14.3772
P14618	KPYM_HUMAN	PKM	531	57937.4	8	HUMAN	Pyruvate kinase PKM	0	0	0	14	17	17	0	1	0	21	22	22	0	0	0	21	21	23	0	0	0	1142728	1220517	890859	0	6300	0	5510974	4051283	2640478	0	0	0	4650861	3615995	3378444				20.1241	20.2191	19.7648
P14625	ENPL_HUMAN	HSP90B1	803	92469.6	4.8	HUMAN	Endoplasmin	0	0	0	23	21	19	0	0	0	33	24	34	0	0	0	24	24	28	0	0	0	3029645	2873890	1813917	0	0	0	13579627	4216843	8188416	0	0	0	6068847	5215045	6348247				21.5307	21.4546	20.7907
P14635	CCNB1_HUMAN	CCNB1	433	48337.9	7.1	HUMAN	G2/mitotic-specific cyclin-B1	0	0	0	2	0	1	0	0	0	2	2	2	0	0	0	2	3	1	0	0	0	8548	0	2569	0	0	0	18373	23183	52243	0	0	0	18551	557377	20483				13.0614		11.327
P14678	RSMB_HUMAN	SNRPB	240	24610.3	11.2	HUMAN	Small nuclear ribonucleoprotein-associated proteins B and B'	0	0	0	0	1	1	0	0	0	1	0	0	0	0	0	3	2	2	0	0	0	0	9502	6694	0	0	0	19962	0	0	0	0	0	327381	125426	131311					13.214	12.7087
P14735	IDE_HUMAN	IDE	1019	117970	6.2	HUMAN	Insulin-degrading enzyme	0	0	0	0	3	1	0	0	0	3	3	4	0	0	0	6	4	4	0	0	0	0	49069	3480	0	0	0	37892	24251	41484	0	0	0	147074	73971	98164					15.5825	11.7649
P14854	CX6B1_HUMAN	COX6B1	86	10192.5	6.5	HUMAN	Cytochrome c oxidase subunit 6B1	0	0	0	2	3	1	0	0	0	3	3	4	0	0	0	4	3	4	0	0	0	855803	592668	214583	0	0	0	993522	161778	897621	0	0	0	1447872	770399	1646404				19.7069	19.1769	17.7112
P14859	PO2F1_HUMAN	POU2F1	743	76472.2	6.3	HUMAN	POU domain, class 2, transcription factor 1	0	0	0	0	0	0	0	0	0	0	0	0	0	0	0	1	1	1	0	0	0	0	0	0	0	0	0	0	0	0	0	0	0	9195	4190	5335
P14866	HNRPL_HUMAN	HNRNPL	589	64133.3	8.5	HUMAN	Heterogeneous nuclear ribonucleoprotein L	0	0	0	2	3	3	0	0	0	1	1	2	0	0	0	7	3	4	0	0	0	201465	242872	45446	0	0	0	17935	2535	142716	0	0	0	1660345	618385	804458				17.6202	17.8898	15.4719
P14868	SYDC_HUMAN	DARS	501	57136.7	6.1	HUMAN	Aspartate--tRNA ligase, cytoplasmic	0	0	0	8	11	5	0	0	0	14	19	16	0	0	0	13	15	16	0	0	0	261627	294013	95781	0	0	0	2682173	720802	789489	0	0	0	1019741	759531	1348993				17.9972	18.1655	16.5475
P14923	PLAK_HUMAN	JUP	745	81745.5	5.8	HUMAN	Junction plakoglobin	2	4	1	14	3	3	1	3	1	2	2	1	0	1	1	4	4	3	42703	82712	24307	1021496	139805	58911	7088	45900	14028	43552	38021	4587	0	17029	24178	492261	333748	74582	15.382	16.3358	14.5691	19.9623	17.0931	15.8462
P15104	GLNA_HUMAN	GLUL	373	42064.8	6.4	HUMAN	Glutamine synthetase	0	0	0	3	4	2	0	0	0	4	3	4	0	0	0	2	4	5	0	0	0	560016	442492	59519	0	0	0	175211	79082	537191	0	0	0	53053	245385	1211083				19.0951	18.7553	15.8611
P15153	RAC2_HUMAN	RAC2	192	21429	7.5	HUMAN	Ras-related C3 botulinum toxin substrate 2	0	0	0	0	1	2	0	0	0	0	1	3	0	0	0	0	0	1	0	0	0	0	49483	87078	0	0	0	0	93141	264056	0	0	0	0	0	6232					15.5946	16.41
P15170	ERF3A_HUMAN	GSPT1	499	55756.4	5.4	HUMAN	Eukaryotic peptide chain release factor GTP-binding subunit ERF3A	0	0	0	4	3	2	0	0	0	10	8	8	0	0	0	7	7	11	0	0	0	106454	306736	153595	0	0	0	1369234	375566	516966	0	0	0	1724391	1265575	882774				16.6999	18.2266	17.2288
P15260	INGR1_HUMAN	IFNGR1	489	54405	4.8	HUMAN	Interferon gamma receptor 1	0	0	0	0	0	0	0	0	0	0	0	0	0	0	0	0	1	0	0	0	0	0	0	0	0	0	0	0	0	0	0	0	0	0	30594	0
P15311	EZRI_HUMAN	EZR	586	69413.4	5.9	HUMAN	Ezrin	0	0	0	2	3	4	0	0	0	5	5	15	0	0	0	8	10	7	0	0	0	72901	119328	121966	0	0	0	511207	247085	773463	0	0	0	802862	2138744	892057				16.1537	16.8646	16.8961
P15336	ATF2_HUMAN	ATF2	505	54537.8	7.7	HUMAN	Cyclic AMP-dependent transcription factor ATF-2	0	0	0	0	1	0	0	0	0	0	0	0	0	0	0	1	1	0	0	0	0	0	4850	0	0	0	0	0	0	0	0	0	0	5756	11144	0					12.2438
P15374	UCHL3_HUMAN	UCHL3	230	26182.8	4.8	HUMAN	Ubiquitin carboxyl-terminal hydrolase isozyme L3	0	0	0	1	0	0	0	0	0	1	3	2	0	0	0	3	3	2	0	0	0	10599	0	0	0	0	0	12036	72983	74724	0	0	0	151073	67329	62154				13.3716
P15531	NDKA_HUMAN	NME1	152	17148.9	5.8	HUMAN	Nucleoside diphosphate kinase A	0	0	0	4	6	5	0	0	0	8	7	2	0	0	0	1	7	2	0	0	0	210926	355380	303446	0	0	0	2319708	1392139	121040	0	0	0	244573	853509	145131				17.6864	18.439	18.2111
P15880	RS2_HUMAN	RPS2	293	31324.7	10.3	HUMAN	40S ribosomal protein S2	1	2	0	4	4	6	2	0	2	11	11	12	2	2	3	10	6	9	13931	26173	0	392019	368258	479419	29097	0	35531	4051944	1429294	2142594	15910	36266754	39131	3022716	1121726	2614388	13.766	14.6758		18.5806	18.4904	18.8709
P15923	TFE2_HUMAN	TCF3	654	67600.9	6	HUMAN	Transcription factor E2-alpha	0	0	0	0	0	0	0	0	0	0	0	0	0	0	0	1	1	0	0	0	0	0	0	0	0	0	0	0	0	0	0	0	0	28504	26491	0
P15924	DESP_HUMAN	DSP	2871	331777	6.4	HUMAN	Desmoplakin	16	14	5	27	5	7	12	10	4	3	4	3	1	7	12	1	3	6	800274	277517	77442	3813445	113300	295595	226195	418122	40219	153895	103274	32150	4191	150695	230794	35424	29618	141975	19.6101	18.0822	16.2408	21.8627	16.7898	18.1733
P15927	RFA2_HUMAN	RPA2	270	29247.1	5.8	HUMAN	Replication protein A 32 kDa subunit	0	0	0	0	0	0	0	0	0	2	1	3	0	0	0	2	2	2	0	0	0	0	0	0	0	0	0	160790	9493	102990	0	0	0	203272	207585	20779
P15954	COX7C_HUMAN	COX7C	63	7245.6	10.3	HUMAN	Cytochrome c oxidase subunit 7C, mitochondrial	0	0	0	1	1	1	0	0	0	0	1	0	0	0	0	1	1	1	0	0	0	28147	6212	9081	0	0	0	0	4748	0	0	0	0	16248	8974	11069				14.7807	12.6008	13.1486
P15976	GATA1_HUMAN	GATA1	413	42751.8	9	HUMAN	Erythroid transcription factor	0	0	0	0	0	0	0	0	0	1	1	1	0	0	0	1	2	2	0	0	0	0	0	0	0	0	0	72106	18541	28703	0	0	0	108111	88239	87973
P16083	NQO2_HUMAN	NQO2	231	25918.8	5.9	HUMAN	Ribosyldihydronicotinamide dehydrogenase [quinone]	0	0	0	1	1	0	0	0	0	0	0	1	0	0	0	0	0	0	0	0	0	33992	26078	0	0	0	0	0	0	30456	0	0	0	0	0	0				15.0529	14.6705
P16150	LEUK_HUMAN	SPN	400	40322.3	5	HUMAN	Leukosialin	0	0	0	7	5	4	0	0	0	7	6	4	0	0	0	7	7	6	0	0	0	457910	417466	294557	0	0	0	1381195	454531	504677	0	0	0	1196199	1128339	1090236				18.8047	18.6713	18.1682
P16152	CBR1_HUMAN	CBR1	277	30375.2	8.6	HUMAN	Carbonyl reductase [NADPH] 1	0	0	0	0	1	0	0	0	0	1	0	0	0	0	0	1	1	2	0	0	0	0	2088	0	0	0	0	8106	0	0	0	0	0	26669	8449	17454					11.0279
P16157	ANK1_HUMAN	ANK1	1881	206266	5.7	HUMAN	Ankyrin-1	0	0	0	3	1	2	0	0	0	6	3	9	0	0	0	9	9	9	0	0	0	35369	16902	13772	0	0	0	171096	76796	154793	0	0	0	278155	234403	267332				15.1102	14.0449	13.7495
P16220	CREB1_HUMAN	CREB1	341	36688.4	5.5	HUMAN	Cyclic AMP-responsive element-binding protein 1	0	0	0	0	0	0	0	0	0	0	0	0	0	0	0	1	1	0	0	0	0	0	0	0	0	0	0	0	0	0	0	0	0	3986	4772	0
P16278	BGAL_HUMAN	GLB1	677	76075.5	6.1	HUMAN	Beta-galactosidase	0	0	0	0	0	0	0	0	0	0	0	1	0	0	0	1	1	2	0	0	0	0	0	0	0	0	0	0	0	8159	0	0	0	7351	7079	14867
P16298	PP2BB_HUMAN	PPP3CB	524	59024.8	5.6	HUMAN	Serine/threonine-protein phosphatase 2B catalytic subunit beta isoform	0	0	0	0	0	0	0	0	0	1	0	0	0	0	0	1	0	0	0	0	0	0	0	0	0	0	0	3974	0	0	0	0	0	34313	0	0
P16333	NCK1_HUMAN	NCK1	377	42864.8	6.1	HUMAN	Cytoplasmic protein NCK1	0	0	0	0	0	0	0	0	0	0	0	2	0	0	0	0	0	0	0	0	0	0	0	0	0	0	0	0	0	23413	0	0	0	0	0	0
P16383	GCFC2_HUMAN	GCFC2	781	89385.4	5.7	HUMAN	GC-rich sequence DNA-binding factor 2	0	0	0	0	0	0	0	0	0	0	0	0	0	0	0	1	1	0	0	0	0	0	0	0	0	0	0	0	0	0	0	0	0	38942	25834	0
P16401	H15_HUMAN	HIST1H1B	226	22580.3	10.9	HUMAN	Histone H1.5	0	1	1	3	3	1	0	0	0	2	2	2	0	0	0	2	3	2	0	32542	30212	284332	266935	45929	0	0	0	239866	161685	190520	0	0	0	215778	271119	187536		14.99	14.8828	18.1172	18.0261	15.4871
P16402	H13_HUMAN	HIST1H1D	221	22350.1	11	HUMAN	Histone H1.3	0	0	0	0	0	0	0	0	0	0	0	0	0	0	0	1	1	0	0	0	0	0	0	0	0	0	0	0	0	0	0	0	0	27055	33019	0
P16403	H12_HUMAN	HIST1H1C	213	21364.9	10.9	HUMAN	Histone H1.2	6	5	3	6	6	7	0	0	1	6	5	6	0	2	2	6	6	5	533937	630692	361650	4425474	3744896	2708819	0	0	11517	6930120	3410107	6363852	0	106071	104483	7349599	5217065	4001606	19.0263	19.2666	18.4642	22.0774	21.8365	21.3692
P16435	NCPR_HUMAN	POR	677	76690.4	5.4	HUMAN	NADPH--cytochrome P450 reductase	0	0	0	3	0	2	0	0	0	3	4	5	0	0	0	0	2	2	0	0	0	173585	0	51097	0	0	0	27668	68988	77325	0	0	0	0	318444	24349				17.4053		15.641
P16615	AT2A2_HUMAN	ATP2A2	1042	114758	5.2	HUMAN	Sarcoplasmic/endoplasmic reticulum calcium ATPase 2	0	0	0	6	5	6	0	0	0	13	17	16	0	0	0	10	11	20	0	0	0	201683	194572	154532	0	0	0	940062	749029	614338	0	0	0	1069116	800758	1490943				17.6217	17.5699	17.2375
P16930	FAAA_HUMAN	FAH	419	46374.8	6.5	HUMAN	Fumarylacetoacetase	0	0	0	0	2	0	0	0	0	0	2	3	0	0	0	2	2	8	0	0	0	0	65825	0	0	0	0	0	13068	88870	0	0	0	304245	152172	530094					16.0063
P16949	STMN1_HUMAN	STMN1	149	17302.7	5.8	HUMAN	Stathmin	0	0	1	9	6	8	0	0	0	9	6	8	0	0	0	9	9	8	0	0	13564	3921086	3391655	3680646	0	0	0	12794608	4900629	6200786	0	0	0	13208601	11010711	12218562			13.7275	21.9028	21.6936	21.8115
P16989	YBOX3_HUMAN	YBX3	372	40090.2	9.8	HUMAN	Y-box-binding protein 3	1	1	1	5	5	4	2	5	6	6	7	8	4	5	6	7	8	8	7070	10119	9819	272910	225544	136630	32698	106800	278631	1395923	626814	1213878	67460	214316	256558	1347236	1074010	1005609	12.7875	13.3048	13.2614	18.0581	17.783	17.0599
P17028	ZNF24_HUMAN	ZNF24	368	42155.7	5.8	HUMAN	Zinc finger protein 24	0	0	0	0	0	0	0	0	0	1	0	0	0	0	0	2	2	1	0	0	0	0	0	0	0	0	0	5671	0	0	0	0	0	1994328	2272728	5679
P17066	HSP76_HUMAN	HSPA6	643	71028.7	5.8	HUMAN	Heat shock 70 kDa protein 6	1	0	0	1	1	1	0	0	0	1	1	1	0	0	0	1	1	1	39438	0	0	1309000	1457000	987268	0	0	0	2953000	1121000	1216000	0	0	0	3694000	954009	2902000	15.2673			20.32	20.4746	19.9131
P17096	HMGA1_HUMAN	HMGA1	107	11676.1	10.3	HUMAN	High mobility group protein HMG-I/HMG-Y	0	0	0	2	0	0	0	0	1	1	1	2	0	0	0	1	2	3	0	0	0	129002	0	0	0	0	37687	398572	86330	74327	0	0	0	127958	516411	516797				16.977
P17152	TMM11_HUMAN	TMEM11	192	21541	7	HUMAN	Transmembrane protein 11, mitochondrial	0	0	0	0	0	0	0	0	0	0	0	0	0	0	0	0	1	0	0	0	0	0	0	0	0	0	0	0	0	0	0	0	0	0	40748	0
P17174	AATC_HUMAN	GOT1	413	46247.9	6.5	HUMAN	Aspartate aminotransferase, cytoplasmic	0	0	0	1	3	4	0	0	0	5	3	7	0	0	0	9	9	11	0	0	0	58226	103202	91100	0	0	0	308119	106505	195163	0	0	0	1088185	679819	885161				15.8294	16.6551	16.4752
P17252	KPCA_HUMAN	PRKCA	672	76750.7	6.6	HUMAN	Protein kinase C alpha type	0	0	0	0	0	0	0	0	0	0	0	1	0	0	0	0	0	0	0	0	0	0	0	0	0	0	0	0	0	64997	0	0	0	0	0	0
P17275	JUNB_HUMAN	JUNB	347	35879.6	9.3	HUMAN	Transcription factor jun-B	0	0	0	2	0	1	0	0	0	3	0	3	0	0	0	3	2	2	0	0	0	7593	0	2955	0	0	0	117438	0	31968	0	0	0	41116	25921	33148				12.8905		11.5289
P17480	UBF1_HUMAN	UBTF	764	89406.7	5.6	HUMAN	Nucleolar transcription factor 1	0	0	0	0	0	0	0	0	0	0	0	1	0	0	0	0	1	0	0	0	0	0	0	0	0	0	0	0	0	13552	0	0	0	0	8337	0
P17482	HXB9_HUMAN	HOXB9	250	28058.8	9	HUMAN	Homeobox protein Hox-B9	0	0	0	0	0	0	0	0	0	0	0	0	0	0	0	2	2	1	0	0	0	0	0	0	0	0	0	0	0	0	0	0	0	45927	28303	6190
P17535	JUND_HUMAN	JUND	347	35174.2	6.9	HUMAN	Transcription factor jun-D	0	0	0	3	0	1	0	0	0	3	1	2	0	0	0	3	3	4	0	0	0	96306	0	7329	0	0	0	117104	38436	60480	0	0	0	183034	211975	339596				16.5553		12.8394
P17542	TAL1_HUMAN	TAL1	331	34270.8	7.8	HUMAN	T-cell acute lymphocytic leukemia protein 1	0	0	0	1	2	0	0	0	0	0	0	1	0	0	0	4	3	3	0	0	0	34321	107140	0	0	0	0	0	0	8054	0	0	0	287600	283658	76600				15.0668	16.7091
P17544	ATF7_HUMAN	ATF7	494	52967.8	8.9	HUMAN	Cyclic AMP-dependent transcription factor ATF-7	0	0	0	1	1	0	0	0	0	2	1	1	0	0	0	2	2	2	0	0	0	30539	17322	0	0	0	0	188754	18704	29104	0	0	0	151274	82162	87617				14.8984	14.0803
P17612	KAPCA_HUMAN	PRKACA	351	40590	8.8	HUMAN	cAMP-dependent protein kinase catalytic subunit alpha	0	0	0	0	0	0	0	0	0	0	0	2	0	0	0	0	0	0	0	0	0	0	0	0	0	0	0	0	0	34778	0	0	0	0	0	0
P17655	CAN2_HUMAN	CAPN2	700	79996	4.9	HUMAN	Calpain-2 catalytic subunit	0	0	0	0	0	0	0	0	0	0	3	5	0	0	0	2	2	4	0	0	0	0	0	0	0	0	0	0	31565	72553	0	0	0	42576	30728	69190
P17676	CEBPB_HUMAN	CEBPB	345	36106.1	8.6	HUMAN	CCAAT/enhancer-binding protein beta	0	0	0	1	0	0	0	0	0	1	0	0	0	0	0	1	1	1	0	0	0	3611	0	0	0	0	0	1807	0	0	0	0	0	7579	7008	5783				11.8182
P17812	PYRG1_HUMAN	CTPS1	591	66690.9	6	HUMAN	CTP synthase 1	0	0	0	2	2	1	0	0	0	4	6	4	0	0	0	8	6	6	0	0	0	65098	76189	7449	0	0	0	183583	97210	113462	0	0	0	627224	209939	361176				15.9903	16.2173	12.8628
P17844	DDX5_HUMAN	DDX5	614	69148.7	9.1	HUMAN	Probable ATP-dependent RNA helicase DDX5	0	0	0	3	4	2	0	0	0	5	7	5	0	0	0	3	4	6	0	0	0	74046	49946	19785	0	0	0	256135	252414	39452	0	0	0	162792	102975	458220				16.1761	15.6081	14.2721
P17858	PFKAL_HUMAN	PFKL	780	85019.2	7.3	HUMAN	ATP-dependent 6-phosphofructokinase, liver type	0	0	0	0	0	0	0	0	0	1	0	0	0	0	0	1	1	1	0	0	0	0	0	0	0	0	0	4394	0	0	0	0	0	6506	5478	7839
P17861	XBP1_HUMAN	XBP1	261	28695.1	9.7	HUMAN	X-box-binding protein 1	0	0	0	0	0	0	0	0	0	1	0	0	0	0	0	2	1	3	0	0	0	0	0	0	0	0	0	6113	0	0	0	0	0	92320	54254	71772
P17980	PRS6A_HUMAN	PSMC3	439	49204	5.1	HUMAN	26S proteasome regulatory subunit 6A	0	0	0	2	3	3	0	0	0	5	7	9	0	0	0	5	9	13	0	0	0	16754	32264	24603	0	0	0	2010057	152504	510809	0	0	0	811948	847117	1081527				14.0322	14.9776	14.5865
P17987	TCPA_HUMAN	TCP1	556	60344.1	5.8	HUMAN	T-complex protein 1 subunit alpha	0	0	0	19	21	19	0	0	0	28	31	31	0	0	0	21	24	29	0	0	0	2405491	1105723	869377	0	0	0	6403889	4955856	3040385	0	0	0	5065830	2987979	5462147				21.1979	20.0766	19.7296
P18031	PTN1_HUMAN	PTPN1	435	49967.3	5.9	HUMAN	Tyrosine-protein phosphatase non-receptor type 1	0	0	0	0	0	1	0	0	0	2	1	4	0	0	0	3	4	4	0	0	0	0	0	43547	0	0	0	44864	169020	134236	0	0	0	132462	169180	80322						15.4103
P18077	RL35A_HUMAN	RPL35A	110	12537.8	11.1	HUMAN	60S ribosomal protein L35a	0	0	0	2	2	4	1	0	0	2	2	2	0	0	0	3	2	3	0	0	0	50832	68641	149604	11643	0	0	174969	256873	438310	0	0	0	732878	122163	675180				15.6334	16.0668	17.1908
P18085	ARF4_HUMAN	ARF4	180	20511	6.6	HUMAN	ADP-ribosylation factor 4	0	0	0	1	0	1	0	0	0	3	1	1	0	0	0	1	1	1	0	0	0	67614	0	51788	0	0	0	189482	62209	106054	0	0	0	208323	19322	11548				16.045		15.6603
P18124	RL7_HUMAN	RPL7	248	29226	10.7	HUMAN	60S ribosomal protein L7	1	3	0	5	4	2	0	0	0	5	6	8	0	0	1	4	5	5	6872	26325	0	309371	185214	338345	0	0	0	1273161	805817	958962	0	0	5216	1030546	654042	428848	12.7465	14.6841		18.239	17.4988	18.3681
P18146	EGR1_HUMAN	EGR1	543	57507.3	8.5	HUMAN	Early growth response protein 1	0	0	0	0	0	0	0	0	0	0	0	0	0	0	0	0	0	1	0	0	0	0	0	0	0	0	0	0	0	0	0	0	0	0	0	25225
P18206	VINC_HUMAN	VCL	1134	123800	5.5	HUMAN	Vinculin	0	0	0	18	14	15	0	0	0	27	24	28	0	0	0	35	34	41	0	0	0	1093459	602645	816405	0	0	0	3753585	1245071	1549933	0	0	0	7283879	5191375	5332386				20.0605	19.2009	19.6389
P18583	SON_HUMAN	SON	2426	263832	5.5	HUMAN	Protein SON	0	0	0	5	3	2	0	0	0	8	6	9	0	0	0	8	11	11	0	0	0	102046	50526	42752	0	0	0	160754	191674	379203	0	0	0	528813	870788	631303				16.6389	15.6247	15.3837
P18615	NELFE_HUMAN	NELFE	380	43240.1	9.4	HUMAN	Negative elongation factor E	0	0	0	3	2	3	0	0	0	4	2	4	0	0	0	4	4	3	0	0	0	147144	54612	62765	0	0	0	400117	66036	192381	0	0	0	349678	273867	379583				17.1669	15.7369	15.9377
P18621	RL17_HUMAN	RPL17	184	21397.2	10.2	HUMAN	60S ribosomal protein L17	0	0	0	2	2	0	0	1	1	2	3	4	0	0	0	4	2	4	0	0	0	202277	170646	0	0	5849	10138	834304	305962	300690	0	0	0	1021223	510423	814086				17.626	17.3806
P18669	PGAM1_HUMAN	PGAM1	254	28804.2	6.7	HUMAN	Phosphoglycerate mutase 1	0	0	0	1	1	2	0	0	0	3	3	4	0	0	0	6	4	6	0	0	0	22588	14254	23568	0	0	0	48644	60416	95960	0	0	0	303081	91646	177614				14.4633	13.7991	14.5245
P18754	RCC1_HUMAN	RCC1	421	44969.4	7.2	HUMAN	Regulator of chromosome condensation	0	0	0	6	5	4	0	0	0	9	4	7	0	0	0	7	5	6	0	0	0	176119	172163	50551	0	0	0	750847	120241	405608	0	0	0	725951	358197	577911				17.4262	17.3934	15.6255
P18846	ATF1_HUMAN	ATF1	271	29232.8	8.4	HUMAN	Cyclic AMP-dependent transcription factor ATF-1	0	0	0	1	1	0	0	0	0	0	2	0	0	0	0	1	1	1	0	0	0	4243	2662	0	0	0	0	0	14708	0	0	0	0	8957	12202	9917				12.0509	11.3783
P18850	ATF6A_HUMAN	ATF6	670	74585.3	8.4	HUMAN	Cyclic AMP-dependent transcription factor ATF-6 alpha	0	0	0	0	1	1	0	0	0	0	0	1	0	0	0	1	1	1	0	0	0	0	7533	5867	0	0	0	0	0	3205	0	0	0	42585	29222	24117					12.879	12.5184
P18858	DNLI1_HUMAN	LIG1	919	101737	5.5	HUMAN	DNA ligase 1	0	0	0	0	0	0	0	0	0	1	1	2	0	0	0	2	3	3	0	0	0	0	0	0	0	0	0	116725	26919	38765	0	0	0	158858	128498	120640
P18859	ATP5J_HUMAN	ATP5J	108	12587.6	9.5	HUMAN	ATP synthase-coupling factor 6, mitochondrial	0	0	0	1	2	1	0	0	0	2	2	1	0	0	0	1	1	2	0	0	0	9889	9155	5554	0	0	0	28308	7824	14705	0	0	0	23059	14212	30833				13.2716	13.1603	12.4393
P18887	XRCC1_HUMAN	XRCC1	633	69477.1	6	HUMAN	DNA repair protein XRCC1	0	0	0	0	0	0	0	0	0	0	0	0	0	0	0	1	0	0	0	0	0	0	0	0	0	0	0	0	0	0	0	0	0	5289	0	0
P19012	K1C15_HUMAN	KRT15	456	49212.1	4.7	HUMAN	Keratin, type I cytoskeletal 15	0	0	0	0	0	1	0	0	0	0	0	0	0	0	0	0	0	0	0	0	0	0	0	8132	0	0	0	0	0	0	0	0	0	0	0	0						12.9894
P19013	K2C4_HUMAN	KRT4	534	57285.7	6.3	HUMAN	Keratin, type II cytoskeletal 4	0	0	4	0	0	0	0	0	0	0	0	3	0	0	0	0	0	0	0	0	96834	0	0	0	0	0	0	0	0	101871	0	0	0	0	0	0			16.5632
P19174	PLCG1_HUMAN	PLCG1	1290	148533	5.7	HUMAN	1-phosphatidylinositol 4,5-bisphosphate phosphodiesterase gamma-1	0	0	0	0	0	0	0	0	0	0	0	0	0	0	0	1	0	1	0	0	0	0	0	0	0	0	0	0	0	0	0	0	0	6223	0	3112
P19256	LFA3_HUMAN	CD58	250	28147.7	6.3	HUMAN	Lymphocyte function-associated antigen 3	0	0	0	0	0	0	0	0	0	0	0	1	0	0	0	0	0	0	0	0	0	0	0	0	0	0	0	0	0	27746	0	0	0	0	0	0
P19338	NUCL_HUMAN	NCL	710	76615	4.6	HUMAN	Nucleolin	8	6	7	20	24	21	4	6	10	18	16	29	3	5	4	22	28	28	231256	126005	122290	5579009	4259032	3529933	62867	134059	355681	7642055	4540806	8875303	16660	116595	68153	15935006	13010553	15598481	17.8191	16.9431	16.8999	22.4116	22.0221	21.7512
P19367	HXK1_HUMAN	HK1	917	102487	6.4	HUMAN	Hexokinase-1	0	0	0	3	7	7	0	0	0	10	11	14	0	0	0	10	5	13	0	0	0	402765	342795	160039	0	0	0	2207551	360901	665048	0	0	0	792807	905508	1047849				18.6196	18.387	17.2881
P19387	RPB3_HUMAN	POLR2C	275	31441.5	4.8	HUMAN	DNA-directed RNA polymerase II subunit RPB3	0	0	0	0	0	0	0	0	0	0	0	0	0	0	0	0	0	1	0	0	0	0	0	0	0	0	0	0	0	0	0	0	0	0	0	7958
P19388	RPAB1_HUMAN	POLR2E	210	24551.4	5.7	HUMAN	DNA-directed RNA polymerases I, II, and III subunit RPABC1	0	0	0	0	1	0	0	0	0	1	1	2	0	0	0	1	2	1	0	0	0	0	8577	0	0	0	0	15948	8052	40414	0	0	0	36616	22173	13191					13.0663
P19404	NDUV2_HUMAN	NDUFV2	249	27391.8	8.2	HUMAN	NADH dehydrogenase [ubiquinone] flavoprotein 2, mitochondrial	0	0	0	1	1	2	0	0	0	3	3	4	0	0	0	4	3	3	0	0	0	6270	14080	15514	0	0	0	22897	47483	61711	0	0	0	69217	61044	60832				12.6142	13.7814	13.9213
P19419	ELK1_HUMAN	ELK1	428	44888.4	6.4	HUMAN	ETS domain-containing protein Elk-1	0	0	0	0	0	0	0	0	0	0	0	1	0	0	0	1	0	1	0	0	0	0	0	0	0	0	0	0	0	33650	0	0	0	74622	0	51821
P19440	GGT1_HUMAN	GGT1	569	61410.7	6.7	HUMAN	Glutathione hydrolase 1 proenzyme	0	0	0	0	0	1	0	0	0	0	0	0	0	0	0	1	0	0	0	0	0	0	0	2331	0	0	0	0	0	0	0	0	0	9471	0	0						11.1867
P19447	ERCC3_HUMAN	ERCC3	782	89278.5	6.8	HUMAN	TFIIH basal transcription factor complex helicase XPB subunit	0	0	0	0	0	0	0	0	0	0	0	0	0	0	0	0	1	0	0	0	0	0	0	0	0	0	0	0	0	0	0	0	0	0	2924	0
P19623	SPEE_HUMAN	SRM	302	33825	5.3	HUMAN	Spermidine synthase	0	0	0	5	4	2	0	0	0	9	13	13	0	0	0	6	9	12	0	0	0	117334	74101	46631	0	0	0	451239	781899	430193	0	0	0	328371	358176	338882				16.8403	16.1772	15.509
P19784	CSK22_HUMAN	CSNK2A2	350	41213.6	8.6	HUMAN	Casein kinase II subunit alpha'	0	0	0	0	0	0	0	0	0	0	0	0	0	0	0	0	1	0	0	0	0	0	0	0	0	0	0	0	0	0	0	0	0	0	21289	0
P20020	AT2B1_HUMAN	ATP2B1	1258	138756	5.7	HUMAN	Plasma membrane calcium-transporting ATPase 1	0	0	0	0	1	1	0	0	0	1	0	3	0	0	0	1	1	5	0	0	0	0	19059	6078	0	0	0	82836	0	48558	0	0	0	12446	13331	532872					14.2182	12.5694
P20042	IF2B_HUMAN	EIF2S2	333	38388.7	5.6	HUMAN	Eukaryotic translation initiation factor 2 subunit 2	0	0	0	11	8	8	0	0	0	12	12	15	0	0	0	11	12	12	0	0	0	904076	881344	796429	0	0	0	2577222	2333820	2934183	0	0	0	1596569	2024509	1782637				19.7861	19.7493	19.6032
P20073	ANXA7_HUMAN	ANXA7	488	52739.7	5.5	HUMAN	Annexin A7	0	0	0	2	2	0	0	0	0	3	2	2	0	0	0	4	5	4	0	0	0	19708	20631	0	0	0	0	57676	89845	71063	0	0	0	553013	117339	213600				14.2665	14.3325
P20248	CCNA2_HUMAN	CCNA2	432	48551.2	6.1	HUMAN	Cyclin-A2	0	0	0	1	1	1	0	0	0	0	0	1	0	0	0	2	2	2	0	0	0	5195	7307	9063	0	0	0	0	0	11448	0	0	0	16138	22609	19887				12.3429	12.8351	13.1458
P20339	RAB5A_HUMAN	RAB5A	215	23658.9	8.3	HUMAN	Ras-related protein Rab-5A	0	0	0	0	0	1	0	0	0	2	0	2	0	0	0	0	0	2	0	0	0	0	0	14012	0	0	0	116040	0	220116	0	0	0	0	0	7204						13.7744
P20340	RAB6A_HUMAN	RAB6A	208	23593	5.4	HUMAN	Ras-related protein Rab-6A	0	0	0	0	0	0	0	0	0	2	2	2	0	0	0	2	0	0	0	0	0	0	0	0	0	0	0	143547	184669	153638	0	0	0	310079	0	0
P20618	PSB1_HUMAN	PSMB1	241	26489.6	8.3	HUMAN	Proteasome subunit beta type-1	0	0	0	1	1	2	0	0	0	2	1	3	0	0	0	2	2	3	0	0	0	17721	10828	67185	0	0	0	37658	137521	62177	0	0	0	280875	52079	126753				14.1132	13.4025	16.0359
P20645	MPRD_HUMAN	M6PR	277	30993.6	5.6	HUMAN	Cation-dependent mannose-6-phosphate receptor	0	0	0	0	0	0	0	0	0	0	1	0	0	0	0	0	0	0	0	0	0	0	0	0	0	0	0	0	11224	0	0	0	0	0	0	0
P20674	COX5A_HUMAN	COX5A	150	16762.3	6.3	HUMAN	Cytochrome c oxidase subunit 5A, mitochondrial	0	0	0	1	2	1	0	0	0	2	1	3	0	0	0	3	2	2	0	0	0	21573	87775	11105	0	0	0	358277	9427	224687	0	0	0	535562	317097	478569				14.3969	16.4215	13.4389
P20700	LMNB1_HUMAN	LMNB1	586	66408.9	5.1	HUMAN	Lamin-B1	0	0	0	3	3	3	0	0	0	7	4	7	0	0	0	8	4	7	0	0	0	128339	90092	77494	0	0	0	958832	182091	373776	0	0	0	1051166	305571	720299				16.9696	16.4591	16.2418
P20810	ICAL_HUMAN	CAST	708	76573.4	5	HUMAN	Calpastatin	0	0	0	3	4	3	0	0	0	6	5	9	0	0	0	7	9	10	0	0	0	101693	109034	73268	0	0	0	110523	163562	243951	0	0	0	405261	464467	543430				16.6339	16.7344	16.1609
P20839	IMDH1_HUMAN	IMPDH1	514	55406.3	6.4	HUMAN	Inosine-5'-monophosphate dehydrogenase 1	0	0	0	0	0	0	0	0	0	0	0	0	0	0	0	2	1	1	0	0	0	0	0	0	0	0	0	0	0	0	0	0	0	41933	4959	7649
P20930	FILA_HUMAN	FLG	4061	435172	9.2	HUMAN	Filaggrin	3	2	3	5	3	2	1	3	3	0	0	0	2	1	1	0	0	1	31079	269259	33839	361880	84999	14750	13222	19586	16813	0	0	0	6721	13894	30725	0	0	73778	14.9237	18.0386	15.0464	18.4652	16.3752	13.8484
P20962	PTMS_HUMAN	PTMS	102	11530	4.1	HUMAN	Parathymosin	0	0	1	2	2	3	3	1	3	1	1	3	0	0	0	2	2	2	0	0	9841	274921	249553	162439	101744	11472	62700	606416	108251	419591	0	0	0	510641	443622	624124			13.2646	18.0687	17.929	17.3095
P21127	CD11B_HUMAN	CDK11B	795	92707.8	5.4	HUMAN	Cyclin-dependent kinase 11B	0	0	0	0	0	0	1	2	2	1	4	3	0	0	0	3	0	3	0	0	0	0	0	0	8039	57222	101625	27755	142199	188052	0	0	0	124129	0	79938
P21281	VATB2_HUMAN	ATP6V1B2	511	56501.2	5.6	HUMAN	V-type proton ATPase subunit B, brain isoform	0	0	0	2	2	1	0	0	0	2	2	6	0	0	0	5	3	5	0	0	0	37899	39766	21025	0	0	0	34178	42706	148816	0	0	0	339386	145367	118314				15.2099	15.2792	14.3598
P21283	VATC1_HUMAN	ATP6V1C1	382	43942	7	HUMAN	V-type proton ATPase subunit C 1	0	0	0	1	0	0	0	0	0	1	4	1	0	0	0	1	1	1	0	0	0	9794	0	0	0	0	0	9826	44858	27539	0	0	0	17409	29203	149308				13.2577
P21291	CSRP1_HUMAN	CSRP1	193	20567.6	8.9	HUMAN	Cysteine and glycine-rich protein 1	0	0	0	0	0	0	0	0	0	1	0	1	0	0	0	1	0	2	0	0	0	0	0	0	0	0	0	16937	0	19512	0	0	0	13502	0	29400
P21333	FLNA_HUMAN	FLNA	2647	280741	5.7	HUMAN	Filamin-A	0	0	0	31	29	34	0	0	0	63	50	65	0	0	0	49	54	66	0	0	0	2199978	1766236	1134761	0	0	0	10168045	2994063	4828082	0	0	0	8377286	8679410	11154434				21.0691	20.7522	20.114
P21399	ACOC_HUMAN	ACO1	889	98399.7	6.2	HUMAN	Cytoplasmic aconitate hydratase	0	0	0	1	0	0	0	0	0	1	0	1	0	0	0	1	1	1	0	0	0	5226	0	0	0	0	0	49945	0	4734	0	0	0	22111	18147	102169				12.3515
P21675	TAF1_HUMAN	TAF1	1872	212679	5	HUMAN	Transcription initiation factor TFIID subunit 1	0	0	0	0	0	0	0	0	0	0	0	0	0	0	0	1	0	0	0	0	0	0	0	0	0	0	0	0	0	0	0	0	0	1964	0	0
P21796	VDAC1_HUMAN	VDAC1	283	30772.8	8.6	HUMAN	Voltage-dependent anion-selective channel protein 1	0	0	0	0	1	0	0	0	0	3	4	3	0	0	0	6	4	6	0	0	0	0	17893	0	0	0	0	72345	153980	129477	0	0	0	993099	359312	373669					14.1271
P21912	SDHB_HUMAN	SDHB	280	31630	9	HUMAN	Succinate dehydrogenase [ubiquinone] iron-sulfur subunit, mitochondrial	0	0	0	2	1	1	0	0	0	1	1	3	0	0	0	1	2	2	0	0	0	48950	33897	30864	0	0	0	24546	32106	170766	0	0	0	109008	62675	124472				15.579	15.0489	14.9136
P21964	COMT_HUMAN	COMT	271	30037.3	5.3	HUMAN	Catechol O-methyltransferase	0	0	0	3	2	3	0	0	0	5	5	7	0	0	0	3	4	7	0	0	0	78198	49337	53723	0	0	0	545296	316769	424031	0	0	0	236231	168893	243964				16.2548	15.5904	15.7133
P21980	TGM2_HUMAN	TGM2	687	77329.5	5.1	HUMAN	Protein-glutamine gamma-glutamyltransferase 2	0	0	0	3	5	5	0	0	0	7	6	10	0	0	0	8	9	9	0	0	0	250721	144794	95080	0	0	0	122420	193389	442067	0	0	0	594750	377054	333958				17.9357	17.1436	16.5369
P22059	OSBP1_HUMAN	OSBP	807	89421.3	6.9	HUMAN	Oxysterol-binding protein 1	0	0	0	4	5	3	0	0	0	4	3	9	0	0	0	8	4	10	0	0	0	40309	95501	41545	0	0	0	216069	119069	283311	0	0	0	637340	264744	480926				15.2988	16.5432	15.3424
P22061	PIMT_HUMAN	PCMT1	227	24636.6	6.7	HUMAN	Protein-L-isoaspartate(D-aspartate) O-methyltransferase	0	0	0	1	2	3	0	0	0	2	3	3	0	0	0	4	3	2	0	0	0	144835	140416	134628	0	0	0	471894	143481	439437	0	0	0	500697	484792	381929				17.1441	17.0993	17.0386
P22102	PUR2_HUMAN	GART	1010	107768	6.3	HUMAN	Trifunctional purine biosynthetic protein adenosine-3	0	0	0	15	17	12	0	0	0	28	31	34	0	0	0	19	19	27	0	0	0	1188918	1208523	557165	0	0	0	3978152	3402552	6671907	0	0	0	103704189	45613666	99099686				20.1812	20.2048	19.0877
P22234	PUR6_HUMAN	PAICS	425	47079.7	6.9	HUMAN	Multifunctional protein ADE2	1	0	0	6	8	12	0	0	0	15	13	20	0	1	0	18	13	19	6416	0	0	842407	893146	659608	0	0	0	1549642	950903	1640162	0	5049	0	5408944	3152380	4875268	12.6475			19.6842	19.7685	19.3312
P22307	NLTP_HUMAN	SCP2	547	58994.2	6.4	HUMAN	Non-specific lipid-transfer protein	0	0	0	0	0	0	0	0	0	0	1	0	0	0	0	1	0	0	0	0	0	0	0	0	0	0	0	0	13959	0	0	0	0	113440	0	0
P22314	UBA1_HUMAN	UBA1	1058	117850	5.5	HUMAN	Ubiquitin-like modifier-activating enzyme 1	0	0	0	14	15	13	0	0	0	17	21	23	0	0	0	20	18	25	0	0	0	656509	554918	423958	0	0	0	1328666	1284707	1233998	0	0	0	3234518	1383997	2262728				19.3245	19.0819	18.6936
P22392	NDKB_HUMAN	NME2	152	17298.2	8.5	HUMAN	Nucleoside diphosphate kinase B	0	0	0	0	1	0	0	0	0	1	2	7	0	0	0	6	1	8	0	0	0	0	54049	0	0	0	0	271038	100770	1150266	0	0	0	1659453	235573	1800070					15.722
P22528	SPR1B_HUMAN	SPRR1B	89	9887.7	8.8	HUMAN	Cornifin-B	0	0	0	0	1	0	0	2	2	0	0	0	0	1	0	0	0	0	0	0	0	0	49608	0	0	113487	37756	0	0	0	0	48484	0	0	0	0					15.5983
P22532	SPR2D_HUMAN	SPRR2D	72	7905.5	8.8	HUMAN	Small proline-rich protein 2D	1	1	1	0	2	2	0	4	2	1	1	1	0	1	1	3	1	1	128347	103778	57265	0	159687	171256	0	325016	103530	61924	17873	171151	0	41570	77340	379058	319152	413304	16.9697	16.6631	15.8054		17.2849	17.3858
P22570	ADRO_HUMAN	FDXR	491	53837.2	8.7	HUMAN	NADPH:adrenodoxin oxidoreductase, mitochondrial	0	0	0	0	0	0	0	0	0	1	0	0	0	0	0	0	2	2	0	0	0	0	0	0	0	0	0	3761	0	0	0	0	0	0	19188	24938
P22626	ROA2_HUMAN	HNRNPA2B1	353	37430	9	HUMAN	Heterogeneous nuclear ribonucleoproteins A2/B1	0	0	0	9	8	7	0	0	0	12	7	12	0	0	0	13	12	14	0	0	0	1911280	1266718	1119708	0	0	0	6859450	2120441	3619708	0	0	0	5189597	3409243	5092969				20.8661	20.2727	20.0947
P22670	RFX1_HUMAN	RFX1	979	104759	5.9	HUMAN	MHC class II regulatory factor RFX1	0	0	0	0	0	0	0	0	0	0	0	1	0	0	0	1	1	1	0	0	0	0	0	0	0	0	0	0	0	11235	0	0	0	6113	9790	6968
P22681	CBL_HUMAN	CBL	906	99633.7	6.1	HUMAN	E3 ubiquitin-protein ligase CBL	0	0	0	0	0	0	0	0	0	0	0	0	0	0	0	1	1	1	0	0	0	0	0	0	0	0	0	0	0	0	0	0	0	11631	7493	13342
P22695	QCR2_HUMAN	UQCRC2	453	48443.4	8.7	HUMAN	Cytochrome b-c1 complex subunit 2, mitochondrial	0	0	0	2	2	2	0	0	0	3	4	6	0	0	0	4	4	3	0	0	0	45466	47371	39043	0	0	0	176031	57136	148878	0	0	0	216331	140481	160392				15.4725	15.5317	15.2528
P22735	TGM1_HUMAN	TGM1	817	89787.5	5.7	HUMAN	Protein-glutamine gamma-glutamyltransferase K	1	0	0	1	1	0	0	0	0	0	0	0	0	0	0	0	0	0	5567	0	0	12484	8856	0	0	0	0	0	0	0	0	0	0	0	0	0	12.4427			13.6078	13.1124
P23025	XPA_HUMAN	XPA	273	31368.2	6.3	HUMAN	DNA repair protein complementing XP-A cells	0	0	0	1	1	1	0	0	0	0	0	0	0	0	0	1	1	1	0	0	0	13149	36152	8580	0	0	0	0	0	0	0	0	0	32807	42425	82693				13.6827	15.1418	13.0668
P23193	TCEA1_HUMAN	TCEA1	301	33970	8.6	HUMAN	Transcription elongation factor A protein 1	0	0	0	7	7	5	0	0	0	11	9	12	0	0	0	11	14	10	0	0	0	636632	485527	287812	0	0	0	1654322	731455	706575	0	0	0	2357436	1692630	1338782				19.2801	18.8892	18.1348
P23246	SFPQ_HUMAN	SFPQ	707	76150	9.5	HUMAN	Splicing factor, proline- and glutamine-rich	0	0	0	5	6	5	0	0	0	9	4	5	0	0	0	10	6	13	0	0	0	524362	635802	345080	0	0	0	2690167	112543	366041	0	0	0	2639233	696240	3533796				19.0002	19.2782	18.3966
P23258	TBG1_HUMAN	TUBG1	451	51170.4	5.7	HUMAN	Tubulin gamma-1 chain	0	0	0	0	0	0	0	0	0	0	0	1	0	0	0	1	1	1	0	0	0	0	0	0	0	0	0	0	0	3203	0	0	0	3306	3277	1544
P23276	KELL_HUMAN	KEL	732	82824.6	8.1	HUMAN	Kell blood group glycoprotein	0	0	0	0	0	0	0	0	0	1	0	1	0	0	0	1	0	1	0	0	0	0	0	0	0	0	0	2427	0	3632	0	0	0	21027	0	11109
P23284	PPIB_HUMAN	PPIB	216	23742.7	9.4	HUMAN	Peptidyl-prolyl cis-trans isomerase B	0	0	0	4	1	2	0	0	0	7	7	5	0	0	0	9	7	9	0	0	0	185722	26103	144348	0	0	0	692321	515611	478173	0	0	0	1781914	721367	1954571				17.5028	14.6719	17.1392
P23381	SYWC_HUMAN	WARS	471	53165.9	5.8	HUMAN	Tryptophan--tRNA ligase, cytoplasmic	0	0	0	5	6	6	0	0	0	10	12	13	0	0	0	10	9	15	0	0	0	109127	385505	252090	0	0	0	194675	389459	477133	0	0	0	1014701	388104	537132				16.7356	18.5564	17.9436
P23396	RS3_HUMAN	RPS3	243	26688.6	9.7	HUMAN	40S ribosomal protein S3	0	1	0	11	12	9	0	1	1	15	16	15	0	0	1	14	13	15	0	10516	0	1383676	1785852	900720	0	21902	29367	6349854	4031413	2830305	0	0	11719	6320710	4113498	5298257		13.3603		20.4001	20.7682	19.7807
P23434	GCSH_HUMAN	GCSH	173	18884.7	4.9	HUMAN	Glycine cleavage system H protein, mitochondrial	0	0	0	0	0	0	0	0	0	0	0	0	0	0	0	0	1	1	0	0	0	0	0	0	0	0	0	0	0	0	0	0	0	0	5291	5282
P23497	SP100_HUMAN	SP100	879	100418	8.5	HUMAN	Nuclear autoantigen Sp-100	0	0	0	0	0	0	0	0	0	0	0	1	0	0	0	0	1	0	0	0	0	0	0	0	0	0	0	0	0	8953	0	0	0	0	5407	0
P23526	SAHH_HUMAN	AHCY	432	47716.5	5.9	HUMAN	Adenosylhomocysteinase	0	0	0	6	7	8	0	1	0	11	8	11	0	0	0	14	11	14	0	0	0	776332	764200	497195	0	12070	0	2100151	721754	1127369	0	0	0	4004965	2038096	3312760				19.5663	19.5436	18.9235
P23528	COF1_HUMAN	CFL1	166	18502.7	8.2	HUMAN	Cofilin-1	1	2	1	7	10	9	0	0	2	12	8	15	0	1	0	12	11	14	53018	52816	45001	1214274	1592500	1257242	0	0	53626	5438539	3136403	3122617	0	22886	0	4842583	4029215	6830634	15.6942	15.6887	15.4577	20.2117	20.6029	20.2618
P23588	IF4B_HUMAN	EIF4B	611	69151.7	5.5	HUMAN	Eukaryotic translation initiation factor 4B	1	1	1	6	6	7	0	1	2	8	5	7	0	0	0	8	7	10	872.2	2211	2347	566017	227308	343796	0	57866	85822	2073649	126417	309981	0	0	0	751054	758538	1988420	9.76852	11.1105	11.1966	19.1105	17.7943	18.3912
P23634	AT2B4_HUMAN	ATP2B4	1241	137921	6.2	HUMAN	Plasma membrane calcium-transporting ATPase 4	0	0	0	1	1	0	0	0	0	2	4	1	0	0	0	4	6	1	0	0	0	5267	5836	0	0	0	0	30885	563963	10315	0	0	0	1141136	151120	13902				12.3628	12.5108
P23769	GATA2_HUMAN	GATA2	480	50500.3	9.4	HUMAN	Endothelial transcription factor GATA-2	0	0	0	1	1	1	0	0	0	1	0	1	0	0	0	1	1	1	0	0	0	21440	8008	5514	0	0	0	50143	0	10477	0	0	0	10290	60872	60992				14.388	12.9672	12.4289
P23786	CPT2_HUMAN	CPT2	658	73777.7	8.4	HUMAN	Carnitine O-palmitoyltransferase 2, mitochondrial	0	0	0	0	0	0	0	0	0	0	0	0	0	0	0	0	1	0	0	0	0	0	0	0	0	0	0	0	0	0	0	0	0	0	4451	0
P23921	RIR1_HUMAN	RRM1	792	90071	6.8	HUMAN	Ribonucleoside-diphosphate reductase large subunit	0	0	0	1	2	1	0	0	0	2	4	4	0	0	0	3	2	5	0	0	0	15239	34855	14089	0	0	0	24493	52296	57115	0	0	0	190394	26142	51781				13.8955	15.0891	13.7823
P24468	COT2_HUMAN	NR2F2	414	45571.6	8.7	HUMAN	COUP transcription factor 2	0	0	0	1	0	0	0	0	0	0	0	0	0	0	0	1	1	1	0	0	0	14240	0	0	0	0	0	0	0	0	0	0	0	60013	53283	46324				13.7977
P24534	EF1B_HUMAN	EEF1B2	225	24763.9	4.5	HUMAN	Elongation factor 1-beta	0	0	0	5	6	6	0	0	0	8	10	10	0	0	0	8	10	10	0	0	0	782390	845563	265327	0	0	0	731465	981529	1478450	0	0	0	825185	2285782	2128927				19.5775	19.6896	18.0174
P24539	AT5F1_HUMAN	ATP5F1	256	28908.9	9.4	HUMAN	ATP synthase F(0) complex subunit B1, mitochondrial	0	0	0	1	2	2	0	0	0	2	4	3	0	0	0	3	0	2	0	0	0	9009	81916	53394	0	0	0	22379	971721	145962	0	0	0	282681	0	315664				13.1372	16.3219	15.7044
P24666	PPAC_HUMAN	ACP1	158	18042.7	6.3	HUMAN	Low molecular weight phosphotyrosine protein phosphatase	0	0	0	1	2	1	0	0	0	4	3	1	0	0	0	3	3	4	0	0	0	12934	69822	18340	0	0	0	113037	122790	28286	0	0	0	300902	98018	157034				13.6589	16.0914	14.1627
P24752	THIL_HUMAN	ACAT1	427	45200	9	HUMAN	Acetyl-CoA acetyltransferase, mitochondrial	0	0	0	5	5	6	0	0	0	7	6	7	0	0	0	5	5	8	0	0	0	70298	154308	210381	0	0	0	373792	140229	179439	0	0	0	155926	201728	347295				16.1012	17.2355	17.6826
P24928	RPB1_HUMAN	POLR2A	1970	217178	7	HUMAN	DNA-directed RNA polymerase II subunit RPB1	0	0	0	0	0	0	0	0	0	1	0	3	0	0	0	0	0	0	0	0	0	0	0	0	0	0	0	44500	0	38628	0	0	0	0	0	0
P24941	CDK2_HUMAN	CDK2	298	33929.8	8.8	HUMAN	Cyclin-dependent kinase 2	0	0	0	0	0	1	0	0	0	1	0	2	0	0	0	3	4	2	0	0	0	0	0	11079	0	0	0	78236	0	58377	0	0	0	174585	206057	80902						13.4355
P25205	MCM3_HUMAN	MCM3	808	90981.6	5.5	HUMAN	DNA replication licensing factor MCM3	0	1	1	6	10	6	0	0	1	15	17	15	0	0	0	13	15	20	0	3829	3592	218969	461725	160553	0	0	7414	936852	629598	573992	0	0	0	828527	907484	933621		11.9028	11.8106	17.7404	18.8167	17.2927
P25208	NFYB_HUMAN	NFYB	207	22831.5	4.5	HUMAN	Nuclear transcription factor Y subunit beta	0	0	0	0	1	0	0	0	0	0	0	0	0	0	0	1	1	1	0	0	0	0	6340	0	0	0	0	0	0	0	0	0	0	36759	37298	55916					12.6303
P25311	ZA2G_HUMAN	AZGP1	298	34259	5.7	HUMAN	Zinc-alpha-2-glycoprotein	3	3	2	5	2	1	1	6	5	3	4	2	3	3	2	3	2	3	155971	195887	109324	348003	88660	187618	14086	219646	216941	154598	108800	66084	35529	74204	49722	198624	56999	273748	17.2509	17.5797	16.7383	18.4087	16.436	17.5174
P25325	THTM_HUMAN	MPST	297	33178.7	6.1	HUMAN	3-mercaptopyruvate sulfurtransferase	0	0	0	0	0	0	0	0	0	1	0	1	0	0	0	1	0	1	0	0	0	0	0	0	0	0	0	7847	0	5988	0	0	0	74754	0	13606
P25398	RS12_HUMAN	RPS12	132	14515.1	6.8	HUMAN	40S ribosomal protein S12	0	0	0	4	4	4	1	1	0	8	9	9	0	0	0	7	7	7	0	0	0	263400	389784	288590	915.9	2090	0	1483643	1857522	1469842	0	0	0	530372	652376	622558				18.0069	18.5723	18.1387
P25440	BRD2_HUMAN	BRD2	801	88061.5	9.1	HUMAN	Bromodomain-containing protein 2	0	0	0	0	0	0	0	0	0	0	0	0	0	0	0	1	1	0	0	0	0	0	0	0	0	0	0	0	0	0	0	0	0	3046	5456	0
P25490	TYY1_HUMAN	YY1	414	44712.9	5.8	HUMAN	Transcriptional repressor protein YY1	0	0	0	2	1	2	0	0	0	1	1	4	0	0	0	2	2	2	0	0	0	48604	12697	31063	0	0	0	62487	4318	116682	0	0	0	129913	95234	119739				15.5688	13.6322	14.9229
P25685	DNJB1_HUMAN	DNAJB1	340	38044.4	8.7	HUMAN	DnaJ homolog subfamily B member 1	0	0	0	4	3	1	0	0	0	5	7	4	0	0	0	5	5	4	0	0	0	65283	71435	7013	0	0	0	268019	216636	76025	0	0	0	189077	110351	129645				15.9944	16.1243	12.7758
P25686	DNJB2_HUMAN	DNAJB2	324	35580.4	5.7	HUMAN	DnaJ homolog subfamily B member 2	0	0	0	0	0	0	0	0	0	0	0	0	0	0	0	1	0	0	0	0	0	0	0	0	0	0	0	0	0	0	0	0	0	3885	0	0
P25705	ATPA_HUMAN	ATP5A1	553	59751.1	9.2	HUMAN	ATP synthase subunit alpha, mitochondrial	4	4	3	11	10	13	0	2	3	17	17	16	0	0	0	11	11	17	82755	59381	29047	1104317	582258	909491	0	51857	90146	3659310	3130017	2182511	0	0	0	3549968	1370956	2601745	16.3366	15.8577	14.8261	20.0747	19.1513	19.7947
P25786	PSA1_HUMAN	PSMA1	263	29555.9	6.1	HUMAN	Proteasome subunit alpha type-1	1	0	0	4	7	3	0	0	1	3	3	5	0	0	0	8	5	8	5562	0	0	210521	694064	178282	0	0	13473	663447	196636	547862	0	0	0	2175492	798273	2779748	12.4414			17.6836	19.4047	17.4438
P25787	PSA2_HUMAN	PSMA2	234	25898.8	6.9	HUMAN	Proteasome subunit alpha type-2	0	0	0	0	0	0	0	0	0	1	0	2	0	0	0	3	2	4	0	0	0	0	0	0	0	0	0	5248	0	42008	0	0	0	55948	21753	123606
P25788	PSA3_HUMAN	PSMA3	255	28433.5	5.2	HUMAN	Proteasome subunit alpha type-3	0	1	0	3	3	4	0	0	0	3	4	3	0	0	0	6	5	5	0	4256	0	116230	224265	213072	0	0	0	92604	260847	199704	0	0	0	865886	939161	1163456		12.0553		16.8266	17.7748	17.701
P25789	PSA4_HUMAN	PSMA4	261	29484.1	7.6	HUMAN	Proteasome subunit alpha type-4	0	0	0	3	2	5	0	0	0	8	7	6	0	0	0	6	7	8	0	0	0	381541	249391	50426	0	0	0	1955004	530973	706233	0	0	0	1457162	785653	1692710				18.5415	17.928	15.6219
P25815	S100P_HUMAN	S100P	95	10400	4.8	HUMAN	Protein S100-P	0	0	0	0	0	0	0	0	0	1	0	0	0	0	0	0	0	0	0	0	0	0	0	0	0	0	0	31880	0	0	0	0	0	0	0	0
P26038	MOES_HUMAN	MSN	577	67820.6	6.1	HUMAN	Moesin	0	0	0	8	5	3	0	0	0	13	15	9	0	0	0	18	19	21	0	0	0	1458729	404364	160991	0	0	0	3766516	867068	677903	0	0	0	4297244	3647557	5058606				20.4763	18.6253	17.2966
P26196	DDX6_HUMAN	DDX6	483	54417.3	8.8	HUMAN	Probable ATP-dependent RNA helicase DDX6	0	0	0	1	1	2	0	0	0	3	2	4	0	0	0	2	2	2	0	0	0	19185	15154	22919	0	0	0	100133	123577	72444	0	0	0	102328	69908	154497				14.2277	13.8874	14.4843
P26358	DNMT1_HUMAN	DNMT1	1616	183167	8	HUMAN	DNA (cytosine-5)-methyltransferase 1	0	0	0	1	1	0	0	0	0	0	0	2	0	0	0	2	5	4	0	0	0	2349	35337	0	0	0	0	0	0	26431	0	0	0	32841	118797	115854				11.1978	15.1089
P26368	U2AF2_HUMAN	U2AF2	475	53501.5	9.2	HUMAN	Splicing factor U2AF 65 kDa subunit	1	1	1	2	2	3	1	0	1	6	5	6	0	0	1	6	5	9	24281	38569	25831	40606	34507	43900	64694	0	111586	43241	253908	146101	0	0	11671	147743	61108	142751	14.5675	15.2352	14.6568	15.3094	15.0746	15.4219
P26373	RL13_HUMAN	RPL13	211	24261.7	11.7	HUMAN	60S ribosomal protein L13	1	5	1	6	5	5	0	0	0	5	5	4	5	5	4	6	6	6	93316	259281	22936	574999	393879	331503	0	0	0	1468861	870206	588468	60586	424301	210876	1392111	639204	832346	16.5098	17.9842	14.4853	19.1332	18.5874	18.3387
P26374	RAE2_HUMAN	CHML	656	74072.1	4.8	HUMAN	Rab proteins geranylgeranyltransferase component A 2	0	0	0	0	0	0	0	0	0	1	1	0	0	0	0	0	1	1	0	0	0	0	0	0	0	0	0	6101	20944	0	0	0	0	0	6635	6876
P26583	HMGB2_HUMAN	HMGB2	209	24034	7.6	HUMAN	High mobility group protein B2	0	0	0	2	4	2	0	0	0	5	4	5	0	0	0	4	5	4	0	0	0	58316	57890	43234	0	0	0	579360	73372	335587	0	0	0	412649	213691	511852				15.8316	15.821	15.3999
P26599	PTBP1_HUMAN	PTBP1	531	57221.8	9.2	HUMAN	Polypyrimidine tract-binding protein 1	0	0	0	5	5	5	0	0	0	14	9	13	0	0	0	9	6	11	0	0	0	322286	137941	200644	0	0	0	1198462	450940	672686	0	0	0	1085244	702682	907948				18.298	17.0737	17.6143
P26639	SYTC_HUMAN	TARS	723	83435.8	6.2	HUMAN	Threonine--tRNA ligase, cytoplasmic	0	0	0	16	16	12	0	0	0	24	23	23	0	0	0	19	19	27	0	0	0	1198447	1073585	690807	0	0	0	3851835	1896933	2407313	0	0	0	3475342	2356643	4637849				20.1927	20.034	19.3979
P26640	SYVC_HUMAN	VARS	1264	140477	7.5	HUMAN	Valine--tRNA ligase	0	0	0	9	14	8	0	0	0	17	17	23	0	0	0	17	14	20	0	0	0	272052	405680	204551	0	0	0	935259	730073	1102469	0	0	0	1701784	1039734	2019979				18.0535	18.63	17.6421
P26641	EF1G_HUMAN	EEF1G	437	50119.2	6.3	HUMAN	Elongation factor 1-gamma	0	2	1	16	12	15	0	0	0	19	17	26	0	0	0	18	17	23	0	28024	3137	6239703	2362076	2785506	0	0	0	22101489	4073547	5781480	0	0	0	14939330	14701956	9726653		14.7744	11.6152	22.573	21.1716	21.4095
P27348	1433T_HUMAN	YWHAQ	245	27764.5	4.7	HUMAN	14-3-3 protein theta	0	0	1	9	8	9	0	0	0	9	9	11	0	0	0	11	9	9	0	0	23647	2130520	1017650	987240	0	0	0	16081065	1318690	1721926	0	0	0	7979954	2780338	3571713			14.5294	21.0228	19.9568	19.913
P27482	CALL3_HUMAN	CALML3	149	16890.9	4.3	HUMAN	Calmodulin-like protein 3	5	2	2	1	2	1	0	1	0	0	2	0	0	0	0	0	0	1	312215	12394	21043	12631	24842	7782	0	11778	0	0	14300	0	0	0	0	0	0	228012	18.2522	13.5974	14.3611	13.6247	14.6005	12.9259
P27540	ARNT_HUMAN	ARNT	789	86637.3	6.1	HUMAN	Aryl hydrocarbon receptor nuclear translocator	0	0	0	0	0	0	0	0	0	0	0	0	0	0	0	0	1	1	0	0	0	0	0	0	0	0	0	0	0	0	0	0	0	0	4469	2306
P27635	RL10_HUMAN	RPL10	214	24604.1	10.1	HUMAN	60S ribosomal protein L10	0	0	0	1	0	0	0	0	0	2	1	2	0	0	0	1	2	2	0	0	0	59320	0	0	0	0	0	79182	25995	13048	0	0	0	22446	180629	380236				15.8562
P27694	RFA1_HUMAN	RPA1	616	68138.8	6.9	HUMAN	Replication protein A 70 kDa DNA-binding subunit	0	0	0	0	0	0	0	0	0	1	1	3	0	0	0	3	2	3	0	0	0	0	0	0	0	0	0	26494	3830	21908	0	0	0	66810	78224	22874
P27695	APEX1_HUMAN	APEX1	318	35554.8	8.3	HUMAN	DNA-(apurinic or apyrimidinic site) lyase	0	0	0	4	3	2	0	0	0	5	6	5	0	0	0	5	6	9	0	0	0	286349	58799	36306	0	0	0	838861	515204	247410	0	0	0	1111762	625936	768412				18.1274	15.8435	15.1479
P27707	DCK_HUMAN	DCK	260	30518.8	5.1	HUMAN	Deoxycytidine kinase	0	0	0	1	0	0	0	0	0	1	1	1	0	0	0	0	0	1	0	0	0	3550	0	0	0	0	0	16895	10713	7394	0	0	0	0	0	3299				11.7936
P27708	PYR1_HUMAN	CAD	2225	242986	6	HUMAN	CAD protein	0	0	0	0	1	1	0	0	0	1	1	1	0	0	0	2	2	2	0	0	0	0	12892	9033	0	0	0	10717	15640	17404	0	0	0	49726	44512	48752					13.6542	13.141
P27797	CALR_HUMAN	CALR	417	48141.9	4.3	HUMAN	Calreticulin	0	1	0	4	2	4	0	0	0	11	6	11	0	0	0	11	12	14	0	13299	0	764367	552758	453936	0	0	0	679327	162201	662640	0	0	0	3631819	3216005	4116363		13.699		19.5439	19.0763	18.7921
P27816	MAP4_HUMAN	MAP4	1152	121006	5.3	HUMAN	Microtubule-associated protein 4	0	0	0	17	11	12	0	4	2	27	16	30	0	0	0	19	28	22	0	0	0	1497818	367831	343445	0	61193	17840	1834801	710307	2525116	0	0	0	2863077	2502931	2067443				20.5144	18.4887	18.3897
P27824	CALX_HUMAN	CANX	592	67568.9	4.5	HUMAN	Calnexin	0	0	0	10	6	5	0	0	0	15	10	14	0	0	0	16	13	18	0	0	0	1287857	733517	647785	0	0	0	3640239	1558414	3560599	0	0	0	5672033	4880248	7105804				20.2965	19.4845	19.3052
P28066	PSA5_HUMAN	PSMA5	241	26411.3	4.7	HUMAN	Proteasome subunit alpha type-5	1	0	0	6	5	5	0	0	0	7	9	8	0	0	0	7	7	9	57642	0	0	460757	254258	337306	0	0	0	1193331	1664499	506787	0	0	0	1360550	725489	1020579	15.8148			18.8136	17.9559	18.3637
P28070	PSB4_HUMAN	PSMB4	264	29204.5	5.7	HUMAN	Proteasome subunit beta type-4	0	0	0	0	0	0	0	0	0	1	0	0	0	0	0	2	1	1	0	0	0	0	0	0	0	0	0	8579	0	0	0	0	0	37189	3478	22820
P28072	PSB6_HUMAN	PSMB6	239	25358	4.8	HUMAN	Proteasome subunit beta type-6	1	0	0	2	2	2	0	0	0	3	2	2	0	0	0	2	2	2	8847	0	0	201397	132476	101532	0	0	0	1461913	192466	212514	0	0	0	256816	78020	98654	13.111			17.6197	17.0154	16.6316
P28074	PSB5_HUMAN	PSMB5	263	28480.5	6.4	HUMAN	Proteasome subunit beta type-5	0	0	0	1	1	2	0	0	0	2	2	4	0	0	0	5	3	4	0	0	0	19208	100221	69584	0	0	0	320508	47761	183349	0	0	0	668563	334595	411332				14.2294	16.6128	16.0865
P28289	TMOD1_HUMAN	TMOD1	359	40569.5	5	HUMAN	Tropomodulin-1	0	0	0	0	0	0	0	0	0	1	2	3	0	0	0	0	0	2	0	0	0	0	0	0	0	0	0	22434	14792	45956	0	0	0	0	0	17145
P28331	NDUS1_HUMAN	NDUFS1	727	79468.3	5.9	HUMAN	NADH-ubiquinone oxidoreductase 75 kDa subunit, mitochondrial	0	0	0	0	0	0	0	0	0	0	0	0	0	0	0	2	1	1	0	0	0	0	0	0	0	0	0	0	0	0	0	0	0	43469	11920	5597
P28482	MK01_HUMAN	MAPK1	360	41390.1	6.5	HUMAN	Mitogen-activated protein kinase 1	0	0	0	2	4	1	0	0	0	7	5	9	0	0	0	5	7	7	0	0	0	89211	197656	39870	0	0	0	856125	326717	795999	0	0	0	607533	363477	436981				16.4449	17.5926	15.283
P28799	GRN_HUMAN	GRN	593	63545.3	6.4	HUMAN	Granulins	2	2	2	3	5	3	1	3	2	5	4	6	0	2	2	3	3	3	39258	29545	42039	38224	89940	37230	9821	44720.6	71795	304122	123102	131573	0	21464	24563	95193	67891	63736	15.2607	14.8506	15.3594	15.2222	16.4567	15.1842
P28838	AMPL_HUMAN	LAP3	519	56166.8	8	HUMAN	Cytosol aminopeptidase	0	0	0	1	3	4	0	0	0	7	4	4	0	0	0	8	7	11	0	0	0	23821	51923	60200	0	0	0	5911041	70080	103520	0	0	0	1396506	174475	350333				14.5399	15.6641	15.8775
P28908	TNR8_HUMAN	TNFRSF8	595	63747.9	5.4	HUMAN	Tumor necrosis factor receptor superfamily member 8	0	0	0	0	0	0	0	0	0	0	0	1	0	0	0	0	0	0	0	0	0	0	0	0	0	0	0	0	0	35187	0	0	0	0	0	0
P29083	T2EA_HUMAN	GTF2E1	439	49452.6	4.7	HUMAN	General transcription factor IIE subunit 1	0	0	0	0	0	0	0	0	0	1	0	0	0	0	0	1	2	3	0	0	0	0	0	0	0	0	0	6084	0	0	0	0	0	7118	27043	39562
P29144	TPP2_HUMAN	TPP2	1249	138351	5.9	HUMAN	Tripeptidyl-peptidase 2	0	0	0	4	6	4	0	0	0	11	9	15	0	0	0	10	14	15	0	0	0	94543	109824	63826	0	0	0	835918	547977	572325	0	0	0	767501	443025	867396				16.5287	16.7448	15.9619
P29218	IMPA1_HUMAN	IMPA1	277	30189.1	5.2	HUMAN	Inositol monophosphatase 1	0	0	0	1	0	0	0	0	0	2	1	2	0	0	0	1	0	1	0	0	0	22181	0	0	0	0	0	10752	12855	11439	0	0	0	16523	0	5683				14.437
P29353	SHC1_HUMAN	SHC1	583	62822.7	6	HUMAN	SHC-transforming protein 1	0	0	0	0	0	0	0	0	0	0	0	1	0	0	0	1	1	1	0	0	0	0	0	0	0	0	0	0	0	5457	0	0	0	5413	5519	6340
P29401	TKT_HUMAN	TKT	623	67878.2	7.6	HUMAN	Transketolase	0	0	0	6	5	4	0	0	0	8	11	7	0	0	0	11	11	12	0	0	0	325433	324341	144592	0	0	0	1338233	465050	280010	0	0	0	2227412	1789567	3278970				18.312	18.3072	17.1416
P29508	SPB3_HUMAN	SERPINB3	390	44565	6.3	HUMAN	Serpin B3	2	2	1	3	3	1	0	0	0	0	0	0	0	0	1	0	1	1	59951	29798	16146	42302	70465	17887	0	0	0	0	0	0	0	0	12834	0	3178	106088	15.8715	14.8629	13.9789	15.3684	16.1046	14.1266
P29590	PML_HUMAN	PML	882	97551.5	5.9	HUMAN	Protein PML	0	0	0	0	0	0	0	0	0	1	1	2	0	0	0	3	2	1	0	0	0	0	0	0	0	0	0	38781	50559	54103	0	0	0	170855	168733	130044
P29692	EF1D_HUMAN	EEF1D	281	31122.1	4.9	HUMAN	Elongation factor 1-delta	0	0	0	5	2	4	0	0	0	3	7	7	0	0	0	12	8	8	0	0	0	1182699	239576	394393	0	0	0	570384	359275	885590	0	0	0	4790183	1784894	1.66516e+06				20.1737	17.8701	18.5893
P30038	AL4A1_HUMAN	ALDH4A1	563	61720	8.2	HUMAN	Delta-1-pyrroline-5-carboxylate dehydrogenase, mitochondrial	0	0	0	0	0	0	0	0	0	0	0	1	0	0	0	1	0	1	0	0	0	0	0	0	0	0	0	0	0	3650	0	0	0	7773	0	21536
P30040	ERP29_HUMAN	ERP29	261	28993.7	6.8	HUMAN	Endoplasmic reticulum resident protein 29	0	0	0	3	1	0	0	0	0	3	4	4	0	0	0	7	7	6	0	0	0	105384	29364	0	0	0	0	85190	110918	205078	0	0	0	1388612	859348	1170307				16.6853	14.8418
P30041	PRDX6_HUMAN	PRDX6	224	25035.2	6	HUMAN	Peroxiredoxin-6	0	0	0	10	8	10	0	0	0	15	12	15	0	0	0	12	12	14	0	0	0	1418646	1022863	1219718	0	0	0	5387412	2716523	2647995	0	0	0	4583533	2738311	3736632				20.4361	19.9642	20.2181
P30042	ES1_HUMAN	C21orf33	268	28170.7	8.5	HUMAN	ES1 protein homolog, mitochondrial	0	0	0	1	0	0	0	0	0	1	1	1	0	0	0	2	1	2	0	0	0	20874	0	0	0	0	0	103536	42348	7083	0	0	0	201737	58815	85223				14.3494
P30043	BLVRB_HUMAN	BLVRB	206	22119.5	7.1	HUMAN	Flavin reductase (NADPH)	0	0	0	2	2	3	0	0	0	3	3	5	0	0	0	3	4	7	0	0	0	166327	109727	110187	0	0	0	414750	200368	292222	0	0	0	881578	427478	815929				17.3437	16.7436	16.7496
P30044	PRDX5_HUMAN	PRDX5	214	22086.6	8.9	HUMAN	Peroxiredoxin-5, mitochondrial	0	0	0	1	2	2	0	0	0	5	5	3	0	0	0	5	2	6	0	0	0	15630	27069	21233	0	0	0	99139	102375	66975	0	0	0	179515	54790	90911				13.932	14.7244	14.374
P30046	DOPD_HUMAN	DDT	118	12711.9	6.7	HUMAN	D-dopachrome decarboxylase	0	0	0	0	1	0	0	0	0	0	0	1	0	0	0	2	0	1	0	0	0	0	38089	0	0	0	0	0	0	15164	0	0	0	162414	0	10762					15.2171
P30048	PRDX3_HUMAN	PRDX3	256	27692.9	7.7	HUMAN	Thioredoxin-dependent peroxide reductase, mitochondrial	0	0	0	2	2	3	0	0	0	3	4	5	0	0	0	4	5	5	0	0	0	37747	41739	62520	0	0	0	109102	267760	175321	0	0	0	145584	247196	455663				15.2041	15.3491	15.932
P30050	RL12_HUMAN	RPL12	165	17818.7	9.5	HUMAN	60S ribosomal protein L12	0	0	0	5	5	5	0	0	0	6	5	6	0	0	0	5	6	6	0	0	0	472155	516429	434081	0	0	0	2283004	965874	1048237	0	0	0	1656001	849973	1157970				18.8489	18.9782	18.7276
P30084	ECHM_HUMAN	ECHS1	290	31387.7	8.3	HUMAN	Enoyl-CoA hydratase, mitochondrial	0	0	0	1	0	2	0	0	0	3	2	3	0	0	0	3	4	5	0	0	0	1643	0	11116	0	0	0	51523	17256	133797	0	0	0	163271	289367	437071				10.6821		13.4404
P30085	KCY_HUMAN	CMPK1	196	22222.5	5.4	HUMAN	UMP-CMP kinase	0	0	0	2	1	0	0	0	0	4	4	6	0	0	0	2	3	6	0	0	0	149944	80865	0	0	0	0	501031	138913	134399	0	0	0	548714	554290	612579				17.1941	16.3032
P30086	PEBP1_HUMAN	PEBP1	187	21057	7	HUMAN	Phosphatidylethanolamine-binding protein 1	0	0	0	5	3	2	0	0	0	7	5	6	0	0	0	7	6	6	0	0	0	261781	134247	50707	0	0	0	772783	190350	426628	0	0	0	1131129	484247	930436				17.998	17.0345	15.6299
P30101	PDIA3_HUMAN	PDIA3	505	56782.9	6	HUMAN	Protein disulfide-isomerase A3	0	0	0	14	14	17	0	0	0	19	18	22	0	0	0	22	21	23	0	0	0	2649330	1670840	1447773	0	0	0	8198579	2444550	4217510	0	0	0	12046655	9166643	11010886				21.3372	20.6721	20.4654
P30153	2AAA_HUMAN	PPP2R1A	589	65309.2	5	HUMAN	Serine/threonine-protein phosphatase 2A 65 kDa regulatory subunit A alpha isoform	0	0	0	3	1	4	0	0	0	11	12	14	0	0	0	9	9	14	0	0	0	295792	136242	83048	0	0	0	1202894	527346	690381	0	0	0	549760	657842	1577621				18.1742	17.0558	16.3417
P30154	2AAB_HUMAN	PPP2R1B	601	66214.1	4.8	HUMAN	Serine/threonine-protein phosphatase 2A 65 kDa regulatory subunit A beta isoform	0	0	0	0	0	0	0	0	0	2	0	1	0	0	0	0	0	1	0	0	0	0	0	0	0	0	0	53459	0	15347	0	0	0	0	0	160284
P30405	PPIF_HUMAN	PPIF	207	22040.4	9.5	HUMAN	Peptidyl-prolyl cis-trans isomerase F, mitochondrial	0	0	0	0	1	0	0	0	0	1	0	2	0	0	0	1	2	3	0	0	0	0	18375	0	0	0	0	81190	0	84264	0	0	0	34911	249509	461224					14.1655
P30419	NMT1_HUMAN	NMT1	496	56806.7	7.7	HUMAN	Glycylpeptide N-tetradecanoyltransferase 1	0	0	0	4	5	4	0	0	0	3	4	7	0	0	0	5	4	6	0	0	0	1157116	318518	162649	0	0	0	92943	149001	868160	0	0	0	1135896	1275780	1209273				20.1421	18.281	17.3114
P30519	HMOX2_HUMAN	HMOX2	316	36033.2	5.3	HUMAN	Heme oxygenase 2	0	0	0	3	1	2	0	0	0	3	2	4	0	0	0	2	4	4	0	0	0	280330	114653	176949	0	0	0	394784	87429	213443	0	0	0	238419	899729	1033788				18.0968	16.8069	17.433
P30520	PURA2_HUMAN	ADSS	456	50097.8	6.1	HUMAN	Adenylosuccinate synthetase isozyme 2	0	0	0	3	0	2	0	0	0	3	4	5	0	0	0	3	4	4	0	0	0	53586	0	36830	0	0	0	97554	152453	137525	0	0	0	167716	106879	112530				15.7096		15.1686
P30533	AMRP_HUMAN	LRPAP1	357	41466.3	8.7	HUMAN	Alpha-2-macroglobulin receptor-associated protein	0	0	0	0	0	0	0	0	0	0	0	0	0	0	0	1	0	1	0	0	0	0	0	0	0	0	0	0	0	0	0	0	0	5647	0	8995
P30566	PUR8_HUMAN	ADSL	484	54889.8	6.7	HUMAN	Adenylosuccinate lyase	0	0	0	1	1	0	0	0	0	1	3	3	0	0	0	2	3	3	0	0	0	61186	71139	0	0	0	0	255326	106259	30894	0	0	0	207385	145990	246791				15.9009	16.1184
P30613	KPYR_HUMAN	PKLR	574	61830.7	7.6	HUMAN	Pyruvate kinase PKLR	0	0	0	2	4	2	0	0	0	5	5	6	0	0	0	6	6	7	0	0	0	26760	47121	24784	0	0	0	59059	71768	91270	0	0	0	132329	95743	145442				14.7078	15.5241	14.5971
P30622	CLIP1_HUMAN	CLIP1	1438	162248	5.3	HUMAN	CAP-Gly domain-containing linker protein 1	0	0	0	1	1	1	0	0	0	3	2	2	0	0	0	4	3	4	0	0	0	10534	9303	5532	0	0	0	81737	19533	35806	0	0	0	257460	43916	120622				13.3628	13.1835	12.4336
P30626	SORCN_HUMAN	SRI	198	21676.6	5.3	HUMAN	Sorcin	0	0	0	0	0	1	0	0	0	2	0	1	0	0	0	4	3	4	0	0	0	0	0	3783	0	0	0	43920	0	19266	0	0	0	363711	216588	279748						11.8853
P30740	ILEU_HUMAN	SERPINB1	379	42742.2	5.9	HUMAN	Leukocyte elastase inhibitor	0	0	0	0	0	0	0	0	0	3	1	0	0	0	0	1	2	2	0	0	0	0	0	0	0	0	0	32429	3262	0	0	0	0	24520	16316	19963
P30837	AL1B1_HUMAN	ALDH1B1	517	57206.8	6.4	HUMAN	Aldehyde dehydrogenase X, mitochondrial	0	0	0	0	0	0	0	0	0	2	2	5	0	0	0	1	2	2	0	0	0	0	0	0	0	0	0	16291	19108	36570	0	0	0	24170	6586	12618
P30876	RPB2_HUMAN	POLR2B	1174	133898	6.4	HUMAN	DNA-directed RNA polymerase II subunit RPB2	0	0	0	0	0	0	0	0	0	0	0	0	0	0	0	1	1	0	0	0	0	0	0	0	0	0	0	0	0	0	0	0	0	6163	4035	0
P31025	LCN1_HUMAN	LCN1	176	19250.2	5.4	HUMAN	Lipocalin-1	0	0	0	0	0	0	0	0	1	0	0	0	0	0	0	0	0	0	0	0	0	0	0	0	0	0	9278	0	0	0	0	0	0	0	0	0
P31040	SDHA_HUMAN	SDHA	664	72692.2	7.1	HUMAN	Succinate dehydrogenase [ubiquinone] flavoprotein subunit, mitochondrial	0	0	0	2	2	2	0	0	0	6	5	6	0	0	0	3	5	7	0	0	0	28726	24246	178233	0	0	0	187154	135363	182214	0	0	0	189080	158235	308408				14.8101	14.5655	17.4434
P31150	GDIA_HUMAN	GDI1	447	50583.2	5	HUMAN	Rab GDP dissociation inhibitor alpha	0	0	0	3	2	0	0	0	0	4	1	3	0	0	0	5	6	5	0	0	0	43566	198964	0	0	0	0	276440	39328	83789	0	0	0	778567	303596	265454				15.4109	17.6021
P31151	S10A7_HUMAN	S100A7	101	11471.1	6.3	HUMAN	Protein S100-A7	3	3	3	2	4	3	3	2	2	2	4	3	2	2	3	2	2	2	177738	100465	145734	119352	102455	299553	257389	80625	68058	29841	460881	111749	13430	21602	71151	70832	48259	89902	17.4394	16.6163	17.153	16.8649	16.6446	18.1925
P31153	METK2_HUMAN	MAT2A	395	43661	6	HUMAN	S-adenosylmethionine synthase isoform type-2	0	0	1	8	6	6	0	1	1	9	11	13	0	0	0	10	9	11	0	0	4100	1140264	1030008	726953	0	9357	27874	470871	1379527	1841850	0	0	0	2848386	2607771	3050066			12.0014	20.1209	19.9742	19.4715
P31323	KAP3_HUMAN	PRKAR2B	418	46302.5	4.8	HUMAN	cAMP-dependent protein kinase type II-beta regulatory subunit	0	0	0	1	2	3	0	0	0	6	3	6	0	0	0	3	3	1	0	0	0	9470	13847	55558	0	0	0	466128	22529	673500	0	0	0	254913	127927	38870				13.2091	13.7573	15.7617
P31350	RIR2_HUMAN	RRM2	389	44878.1	5.3	HUMAN	Ribonucleoside-diphosphate reductase subunit M2	0	0	0	0	0	0	0	0	0	0	1	1	0	0	0	1	1	1	0	0	0	0	0	0	0	0	0	0	10449	12220	0	0	0	4809	4454	6455
P31431	SDC4_HUMAN	SDC4	198	21641.7	4.4	HUMAN	Syndecan-4	0	0	0	0	0	0	0	0	0	0	0	2	0	0	0	1	1	1	0	0	0	0	0	0	0	0	0	0	0	29950	0	0	0	18100	20083	16297
P31689	DNJA1_HUMAN	DNAJA1	397	44868.6	6.7	HUMAN	DnaJ homolog subfamily A member 1	0	0	0	2	2	2	0	0	0	2	3	4	0	0	0	4	4	5	0	0	0	97717	74541	72922	0	0	0	72464	188595	183561	0	0	0	310884	168017	220843				16.5763	16.1857	16.1541
P31930	QCR1_HUMAN	UQCRC1	480	52646.3	5.9	HUMAN	Cytochrome b-c1 complex subunit 1, mitochondrial	0	0	0	2	3	3	0	0	0	2	3	6	0	0	0	3	3	4	0	0	0	85602	120951	91137	0	0	0	262456	101290	261738	0	0	0	547695	172925	186006				16.3854	16.8841	16.4757
P31937	3HIDH_HUMAN	HIBADH	336	35329.2	8.4	HUMAN	3-hydroxyisobutyrate dehydrogenase, mitochondrial	0	0	0	1	0	1	0	0	0	1	0	1	0	0	0	2	2	2	0	0	0	2331	0	1738	0	0	0	5790	0	6413	0	0	0	32132	18506	26095				11.1867		10.7632
P31939	PUR9_HUMAN	ATIC	592	64616.4	6.3	HUMAN	Bifunctional purine biosynthesis protein PURH	0	0	0	8	9	9	0	0	0	9	14	14	0	0	0	14	15	18	0	0	0	113629	181477	162018	0	0	0	363900	540175	424973	0	0	0	869258	511094	661140				16.794	17.4694	17.3058
P31942	HNRH3_HUMAN	HNRNPH3	346	36926.8	6.4	HUMAN	Heterogeneous nuclear ribonucleoprotein H3	0	0	0	0	1	0	0	0	0	1	0	1	0	0	0	1	1	1	0	0	0	0	11249	0	0	0	0	23371	0	27861	0	0	0	41179	16224	15384					13.4575
P31943	HNRH1_HUMAN	HNRNPH1	449	49229.9	5.9	HUMAN	Heterogeneous nuclear ribonucleoprotein H	0	0	0	5	5	6	0	0	0	7	6	10	0	0	0	9	8	10	0	0	0	149286	258299	265522	0	0	0	530241	297367	948616	0	0	0	1765639	902701	1536454				17.1877	17.9787	18.0185
P31944	CASPE_HUMAN	CASP14	242	27679.8	5.4	HUMAN	Caspase-14	3	2	2	2	4	2	1	2	2	3	2	1	1	2	2	1	2	2	119292	71104	66101	167078	239204	83149	17764	98625	65207	168206	87962	13068	13947	33934	34773	39272	68774	39732	16.8641	16.1176	16.0124	17.3502	17.8679	16.3434
P31946	1433B_HUMAN	YWHAB	246	28082.6	4.8	HUMAN	14-3-3 protein beta/alpha	0	0	0	7	8	6	0	0	0	7	7	10	0	0	0	9	8	10	0	0	0	1152834	1164027	535483	0	0	0	4089915	819092	2463695	0	0	0	3635014	3713376	11653562				20.1368	20.1507	19.0305
P31947	1433S_HUMAN	SFN	248	27774.3	4.7	HUMAN	14-3-3 protein sigma	0	0	0	0	0	0	0	0	0	1	1	0	0	0	0	2	0	1	0	0	0	0	0	0	0	0	0	12120000	200949	0	0	0	0	5876193	0	6635000
P31948	STIP1_HUMAN	STIP1	543	62639.8	6.4	HUMAN	Stress-induced-phosphoprotein 1	0	0	0	19	17	17	0	0	0	24	25	28	0	0	0	22	24	24	0	0	0	2111629	1544204	1101486	0	0	0	11138773	2585252	4184618	0	0	0	7317243	6718235	10224192				21.0099	20.5584	20.071
P31949	S10AB_HUMAN	S100A11	105	11740.6	6.6	HUMAN	Protein S100-A11	0	0	0	3	3	3	0	0	0	3	5	4	0	0	0	4	4	5	0	0	0	1607012	1265886	647575	0	0	0	962431	623324	1875896	0	0	0	3464756	2512891	3722221				20.6159	20.2717	19.3047
P32019	I5P2_HUMAN	INPP5B	993	112853	5.4	HUMAN	Type II inositol 1,4,5-trisphosphate 5-phosphatase	0	0	0	0	0	0	0	0	0	1	0	2	0	0	0	0	0	0	0	0	0	0	0	0	0	0	0	4322	0	49731	0	0	0	0	0	0
P32119	PRDX2_HUMAN	PRDX2	198	21892.1	5.7	HUMAN	Peroxiredoxin-2	1	1	0	2	3	3	0	0	0	7	4	6	2	0	0	5	5	4	12531	25089	0	594969	962862	200113	0	0	0	4584804	611493	1690691	6327	0	0	2801896	2489072	1475281	13.6132	14.6148		19.1825	19.877	17.6105
P32321	DCTD_HUMAN	DCTD	178	20016.2	7.5	HUMAN	Deoxycytidylate deaminase	0	0	0	0	0	0	0	0	0	1	0	0	0	0	0	3	1	1	0	0	0	0	0	0	0	0	0	25700	0	0	0	0	0	75064	10922	20432
P32322	P5CR1_HUMAN	PYCR1	319	33360.9	7.2	HUMAN	Pyrroline-5-carboxylate reductase 1, mitochondrial	0	0	0	0	0	0	0	0	0	2	1	2	0	0	0	4	2	2	0	0	0	0	0	0	0	0	0	60581	11686	48592	0	0	0	139154	64762	49483
P32519	ELF1_HUMAN	ELF1	619	67498.5	5.1	HUMAN	ETS-related transcription factor Elf-1	0	0	0	0	0	0	0	0	0	1	2	3	0	0	0	3	3	3	0	0	0	0	0	0	0	0	0	7077	15370	16735	0	0	0	29796	19234	11229
P32856	STX2_HUMAN	STX2	288	33341.3	5.9	HUMAN	Syntaxin-2	0	0	0	0	0	0	0	0	0	1	0	0	0	0	0	1	1	1	0	0	0	0	0	0	0	0	0	3412	0	0	0	0	0	9223	8948	15664
P32929	CGL_HUMAN	CTH	405	44508.4	6.2	HUMAN	Cystathionine gamma-lyase	0	0	0	0	0	0	0	0	0	0	0	1	0	0	0	1	1	2	0	0	0	0	0	0	0	0	0	0	0	7869	0	0	0	17605	13259	15636
P32969	RL9_HUMAN	RPL9	192	21863.6	10	HUMAN	60S ribosomal protein L9	0	0	0	1	3	2	0	0	0	3	4	4	0	0	0	2	3	4	0	0	0	36751	56759	75083	0	0	0	237181	421707	344812	0	0	0	78145	76416	166068				15.1655	15.7926	16.1962
P33176	KINH_HUMAN	KIF5B	963	109686	6.1	HUMAN	Kinesin-1 heavy chain	0	0	0	1	0	1	0	0	0	3	2	3	0	0	0	6	4	4	0	0	0	64955	0	15436	0	0	0	428556	63204	136702	0	0	0	369425	321180	459888				15.9872		13.914
P33240	CSTF2_HUMAN	CSTF2	577	60960.1	6.4	HUMAN	Cleavage stimulation factor subunit 2	0	0	0	2	1	1	0	0	0	2	1	1	0	0	0	7	6	3	0	0	0	31761	12943	11039	0	0	0	148219	13076	16203	0	0	0	458241	313237	144171				14.955	13.6599	13.4303
P33316	DUT_HUMAN	DUT	252	26563.5	9.5	HUMAN	Deoxyuridine 5'-triphosphate nucleotidohydrolase, mitochondrial	0	0	0	3	3	3	0	0	0	2	4	4	0	0	0	6	5	5	0	0	0	145285	55648.9	124955	0	0	0	60345	247724	300181	0	0	0	532747	155887	667986				17.1485	15.7641	16.931
P33527	MRP1_HUMAN	ABCC1	1531	171593	6.7	HUMAN	Multidrug resistance-associated protein 1	0	0	0	0	0	0	0	0	0	1	0	0	0	0	0	0	0	0	0	0	0	0	0	0	0	0	0	5845	0	0	0	0	0	0	0	0
P33908	MA1A1_HUMAN	MAN1A1	653	72969.2	6	HUMAN	Mannosyl-oligosaccharide 1,2-alpha-mannosidase IA	0	0	0	0	0	0	0	0	0	1	1	1	0	0	0	0	0	2	0	0	0	0	0	0	0	0	0	14287	28807	61928	0	0	0	0	0	30876
P33981	TTK_HUMAN	TTK	857	97073.1	8.4	HUMAN	Dual specificity protein kinase TTK	0	0	0	0	0	0	0	0	0	0	1	0	0	0	0	1	0	0	0	0	0	0	0	0	0	0	0	0	7167	0	0	0	0	7664	0	0
P33991	MCM4_HUMAN	MCM4	863	96558.8	6.3	HUMAN	DNA replication licensing factor MCM4	0	0	0	2	2	2	0	0	0	4	3	8	0	0	0	6	9	7	0	0	0	23324	121217	123195	0	0	0	556421	191537	226084	0	0	0	396400	892275	1023476				14.5095	16.8872	16.9106
P33992	MCM5_HUMAN	MCM5	734	82286.3	8.6	HUMAN	DNA replication licensing factor MCM5	0	0	0	1	4	2	0	0	0	6	5	11	0	0	0	8	8	11	0	0	0	9353	80335	20021	0	0	0	340650	116147	272739	0	0	0	527981	358128	1024010				13.1912	16.2937	14.2892
P33993	MCM7_HUMAN	MCM7	719	81308.7	6.1	HUMAN	DNA replication licensing factor MCM7	0	0	0	1	1	1	0	0	0	7	3	4	0	0	0	7	9	8	0	0	0	15519	10633	6554	0	0	0	122501	64303	51446	0	0	0	111470	152470	355022				13.9217	13.3763	12.6782
P34897	GLYM_HUMAN	SHMT2	504	55993.5	8.8	HUMAN	Serine hydroxymethyltransferase, mitochondrial	0	0	0	3	7	6	0	0	0	8	10	13	0	0	0	10	9	15	0	0	0	69391	299331	193644	0	0	0	643173	609390	627024	0	0	0	1592235	922725	1472602				16.0825	18.1914	17.563
P34913	HYES_HUMAN	EPHX2	555	62616.4	5.9	HUMAN	Bifunctional epoxide hydrolase 2	0	0	0	0	0	0	0	0	0	1	0	1	0	0	0	0	1	0	0	0	0	0	0	0	0	0	0	6697	0	17042	0	0	0	0	2492	0
P34931	HS71L_HUMAN	HSPA1L	641	70375.6	5.8	HUMAN	Heat shock 70 kDa protein 1-like	0	0	0	1	1	1	0	0	0	0	0	1	0	0	0	2	2	2	0	0	0	11538	7678	3743	0	0	0	0	0	10293	0	0	0	150525	74044	92037				13.4941	12.9065	11.87
P34932	HSP74_HUMAN	HSPA4	840	94331.8	5.1	HUMAN	Heat shock 70 kDa protein 4	0	0	0	16	18	17	0	0	0	21	17	28	0	0	0	37	41	38	0	0	0	582685	716381	457123	0	0	0	1109483	817246	1433199	0	0	0	6167062	5353620	5402323				19.1524	19.4504	18.8022
P34949	MPI_HUMAN	MPI	423	46656.3	5.6	HUMAN	Mannose-6-phosphate isomerase	0	0	0	0	0	0	0	0	0	0	0	0	0	0	0	1	0	0	0	0	0	0	0	0	0	0	0	0	0	0	0	0	0	29433	0	0
P35219	CAH8_HUMAN	CA8	290	32973.4	4.8	HUMAN	Carbonic anhydrase-related protein	0	0	0	0	0	0	0	0	0	0	0	2	0	0	0	1	1	1	0	0	0	0	0	0	0	0	0	0	0	23460	0	0	0	151250	118806	5831
P35221	CTNA1_HUMAN	CTNNA1	906	100072	5.9	HUMAN	Catenin alpha-1	0	0	0	1	2	0	0	0	0	1	2	3	0	0	0	3	2	2	0	0	0	24408	58328	0	0	0	0	120037	7844	80732	0	0	0	56831	36453	35466				14.5751	15.8319
P35222	CTNB1_HUMAN	CTNNB1	781	85497.4	5.5	HUMAN	Catenin beta-1	0	0	0	2	0	1	0	0	0	3	2	2	0	0	0	4	6	5	0	0	0	103834	0	47338	0	0	0	465696	163437	38914	0	0	0	952428	607782	321888				16.6639		15.5307
P35232	PHB_HUMAN	PHB	272	29804.3	5.6	HUMAN	Prohibitin	0	0	0	6	7	9	0	0	0	10	15	11	0	0	0	10	8	10	0	0	0	696110	783438	698191	0	0	0	3272242	2384252	1684726	0	0	0	1809418	886592	1885733				19.409	19.5795	19.4133
P35236	PTN7_HUMAN	PTPN7	360	40529.6	6.3	HUMAN	Tyrosine-protein phosphatase non-receptor type 7	0	0	0	1	0	0	0	0	0	3	0	0	0	0	0	0	2	1	0	0	0	3708	0	0	0	0	0	65323	0	0	0	0	0	0	34551	9328				11.8564
P35237	SPB6_HUMAN	SERPINB6	376	42622.3	5.2	HUMAN	Serpin B6	0	0	0	5	2	5	0	0	0	10	12	14	0	0	0	6	6	10	0	0	0	210019	61161	130282	0	0	0	921504	504400	475133	0	0	0	481701	269680	518497				17.6802	15.9003	16.9913
P35241	RADI_HUMAN	RDX	583	68564.5	6	HUMAN	Radixin	0	0	0	0	1	0	0	0	0	2	0	0	0	0	0	1	1	1	0	0	0	0	21345	0	0	0	0	98082	0	0	0	0	0	68925	4135	87276					14.3816
P35244	RFA3_HUMAN	RPA3	121	13568.9	5	HUMAN	Replication protein A 14 kDa subunit	0	0	0	0	0	0	0	0	0	0	1	1	0	0	0	0	2	1	0	0	0	0	0	0	0	0	0	0	6750	66954	0	0	0	0	30110	3735
P35249	RFC4_HUMAN	RFC4	363	39682.1	8.3	HUMAN	Replication factor C subunit 4	0	0	0	0	0	0	0	0	0	0	1	1	0	0	0	1	2	3	0	0	0	0	0	0	0	0	0	0	34505	13472	0	0	0	30048	57556	35750
P35250	RFC2_HUMAN	RFC2	354	39157.6	6	HUMAN	Replication factor C subunit 2	0	0	0	1	2	2	0	0	0	2	4	4	0	0	0	5	4	4	0	0	0	3061	45611	45381	0	0	0	167370	98265	146338	0	0	0	204617	101474	156624				11.5798	15.4771	15.4698
P35251	RFC1_HUMAN	RFC1	1148	128256	9.4	HUMAN	Replication factor C subunit 1	0	0	0	1	1	1	0	0	0	1	1	2	0	0	0	1	1	1	0	0	0	11072	8893	5469	0	0	0	36526	2781	24741	0	0	0	33896	21859	18561				13.4346	13.1185	12.4171
P35268	RL22_HUMAN	RPL22	128	14787.1	9.2	HUMAN	60S ribosomal protein L22	0	0	0	3	2	2	0	0	0	5	4	4	0	0	1	3	3	3	0	0	0	443008	374027	253575	0	0	0	1825322	1559675	849411	0	0	3396	1510641	505193	715283				18.757	18.5128	17.9521
P35269	T2FA_HUMAN	GTF2F1	517	58240.9	7	HUMAN	General transcription factor IIF subunit 1	0	0	0	0	0	0	0	0	0	0	0	0	0	0	0	3	2	0	0	0	0	0	0	0	0	0	0	0	0	0	0	0	0	33913	46817	0
P35527	K1C9_HUMAN	KRT9	623	62064.8	5.1	HUMAN	Keratin, type I cytoskeletal 9	39	42	22	43	36	36	38	44	27	36	35	36	19	27	36	28	26	37	38792642	40525824	9786275	125682214	35084075	36316424	16178162	32209803	8970151	38635181	10442529	14607645	3064135	18572597	34057150	26884293	14639667	53658185	25.2093	25.2723	23.2223	26.9052	25.0643	25.1141
P35544	UBIM_HUMAN	FAU	74	7759.9	4.3	HUMAN	Ubiquitin-like protein FUBI	0	0	0	0	0	0	0	0	0	0	0	0	0	0	0	0	0	1	0	0	0	0	0	0	0	0	0	0	0	0	0	0	0	0	0	6607
P35579	MYH9_HUMAN	MYH9	1960	226534	5.5	HUMAN	Myosin-9	0	0	0	1	2	4	1	0	0	5	6	2	0	0	0	7	5	4	0	0	0	6603	124135	298355	2716000	0	0	226178	65143	43515	0	0	0	227656	142797	44185				12.6889	16.9216	18.1867
P35580	MYH10_HUMAN	MYH10	1976	229001	5.4	HUMAN	Myosin-10	0	0	0	0	0	0	0	0	0	2	2	3	0	0	0	3	3	3	0	0	0	0	0	0	0	0	0	35078	25985	36766	0	0	0	44232	53801	52286
P35606	COPB2_HUMAN	COPB2	906	102488	5.1	HUMAN	Coatomer subunit beta'	0	0	0	3	8	5	0	0	0	6	9	10	0	0	0	14	11	12	0	0	0	75912	195718	79954	0	0	0	340823	245276	410840	0	0	0	1149190	509093	743421				16.212	17.5784	16.2869
P35611	ADDA_HUMAN	ADD1	737	80955.8	5.6	HUMAN	Alpha-adducin	0	0	0	1	2	1	0	0	0	2	3	3	0	0	0	4	4	3	0	0	0	5397	35857	12158	0	0	0	98254	57102	111122	0	0	0	206355	66385	49196				12.3979	15.13	13.5696
P35612	ADDB_HUMAN	ADD2	726	80854.9	5.7	HUMAN	Beta-adducin	0	0	0	0	0	0	0	0	0	0	0	0	0	0	0	1	0	0	0	0	0	0	0	0	0	0	0	0	0	0	0	0	0	30216	0	0
P35613	BASI_HUMAN	BSG	385	42200.7	5.4	HUMAN	Basigin	0	0	0	2	2	2	0	0	0	6	4	8	0	0	0	2	3	5	0	0	0	113945	149924	86850	0	0	0	1031816	310084	650807	0	0	0	849178	512865	937148				16.798	17.1939	16.4062
P35637	FUS_HUMAN	FUS	526	53426.2	9.4	HUMAN	RNA-binding protein FUS	0	0	0	1	5	5	0	0	0	9	4	8	0	0	0	4	5	7	0	0	0	199005	544306	484349	0	0	0	1421548	314306	908857	0	0	0	760853	409559	1359474				17.6024	19.0541	18.8857
P35658	NU214_HUMAN	NUP214	2090	213621	7.1	HUMAN	Nuclear pore complex protein Nup214	0	0	0	2	1	1	0	0	0	2	2	3	0	0	0	7	9	6	0	0	0	17236	5621	8182	0	0	0	87538	36344	128820	0	0	0	288670	182293	186444				14.0731	12.4566	12.9982
P35659	DEK_HUMAN	DEK	375	42674.6	8.7	HUMAN	Protein DEK	0	0	0	4	5	4	0	0	0	5	5	8	0	0	0	7	5	7	0	0	0	406405	319369	260580	0	0	0	1376419	368909	3623370	0	0	0	9569677	3950878	5264379				18.6326	18.2849	17.9914
P35754	GLRX1_HUMAN	GLRX	106	11775.9	8.3	HUMAN	Glutaredoxin-1	0	0	0	1	0	0	0	0	0	0	0	0	0	0	0	0	0	0	0	0	0	6326	0	0	0	0	0	0	0	0	0	0	0	0	0	0				12.6271
P35908	K22E_HUMAN	KRT2	639	65433.4	8.1	HUMAN	Keratin, type II cytoskeletal 2 epidermal	41	36	27	34	31	29	26	40	30	23	22	32	26	26	29	23	22	29	35048647	13643989	9591736	38946258	17007032	12032946	3463426	14517483	11580714	14594807	5524579	16675555	2669628	8646227	6251792	7002527	6507427	18169103	25.0629	23.7018	23.1934	25.215	24.0196	23.5205
P35998	PRS7_HUMAN	PSMC2	433	48634.3	5.7	HUMAN	26S proteasome regulatory subunit 7	0	0	0	8	7	6	0	0	0	19	16	16	0	0	0	16	16	21	0	0	0	501460	316250	139855	0	0	0	2016097	998441	865520	0	0	0	2181125	2084374	3280589				18.9358	18.2707	17.0936
P36507	MP2K2_HUMAN	MAP2K2	400	44424.5	6.1	HUMAN	Dual specificity mitogen-activated protein kinase kinase 2	0	0	0	0	0	0	0	0	0	0	1	0	0	0	0	0	0	0	0	0	0	0	0	0	0	0	0	0	10783	0	0	0	0	0	0	0
P36542	ATPG_HUMAN	ATP5C1	298	32996.3	9.2	HUMAN	ATP synthase subunit gamma, mitochondrial	0	0	0	0	0	0	0	0	0	2	2	2	0	0	0	0	0	2	0	0	0	0	0	0	0	0	0	4805687	63945	66043	0	0	0	0	0	42352
P36543	VATE1_HUMAN	ATP6V1E1	226	26145.5	7.7	HUMAN	V-type proton ATPase subunit E 1	0	0	0	1	1	0	0	0	0	2	3	4	0	0	0	2	2	1	0	0	0	153708	94887	0	0	0	0	790917	165405	239676	0	0	0	259621	343285	278951				17.2298	16.5339
P36551	HEM6_HUMAN	CPOX	454	50152.4	8.6	HUMAN	Oxygen-dependent coproporphyrinogen-III oxidase, mitochondrial	0	0	0	0	0	0	0	0	0	0	3	2	0	0	0	0	0	0	0	0	0	0	0	0	0	0	0	0	43745	15648	0	0	0	0	0	0
P36578	RL4_HUMAN	RPL4	427	47697.7	11.1	HUMAN	60S ribosomal protein L4	0	0	0	1	3	1	0	0	0	4	3	5	0	0	1	4	5	7	0	0	0	23721	36012	15381	0	0	0	87719	153488	113883	0	0	28009	373808	323456	483550				14.5339	15.1362	13.9089
P36639	8ODP_HUMAN	NUDT1	197	22519.8	5.2	HUMAN	7,8-dihydro-8-oxoguanine triphosphatase	0	0	0	0	0	0	0	0	0	1	0	0	0	0	0	0	0	0	0	0	0	0	0	0	0	0	0	12181	0	0	0	0	0	0	0	0
P36776	LONM_HUMAN	LONP1	959	106490	6	HUMAN	Lon protease homolog, mitochondrial	0	0	0	6	4	6	0	0	0	19	13	20	0	0	0	14	10	14	0	0	0	278573	90567	141134	0	0	0	1951704	498241	836994	0	0	0	1870682	547815	794964				18.0877	16.4667	17.1067
P36873	PP1G_HUMAN	PPP1CC	323	36984.1	6.1	HUMAN	Serine/threonine-protein phosphatase PP1-gamma catalytic subunit	0	0	0	0	0	2	0	0	0	1	0	1	0	0	0	1	1	1	0	0	0	0	0	8245	0	0	0	88542	0	9128	0	0	0	8083	9628	11718						13.0093
P36915	GNL1_HUMAN	GNL1	607	68661.4	5.6	HUMAN	Guanine nucleotide-binding protein-like 1	0	0	0	0	0	0	0	0	0	0	0	2	0	0	0	1	1	0	0	0	0	0	0	0	0	0	0	0	0	20779	0	0	0	12702	7212	0
P36954	RPB9_HUMAN	POLR2I	125	14523.4	5	HUMAN	DNA-directed RNA polymerase II subunit RPB9	0	0	0	0	0	0	0	0	0	0	0	0	0	0	0	1	1	1	0	0	0	0	0	0	0	0	0	0	0	0	0	0	0	4715	5811	5406
P36957	ODO2_HUMAN	DLST	453	48755.7	9.1	HUMAN	Dihydrolipoyllysine-residue succinyltransferase component of 2-oxoglutarate dehydrogenase complex, mitochondrial	0	0	0	2	2	2	0	0	0	1	3	5	0	0	0	1	2	2	0	0	0	90823	73202	76454	0	0	0	245266	574591	543472	0	0	0	179489	332465	497426				16.4708	16.1596	16.2223
P36969	GPX4_HUMAN	GPX4	197	22174.9	8.7	HUMAN	Phospholipid hydroperoxide glutathione peroxidase, mitochondrial	0	0	0	0	0	0	0	0	0	0	1	1	0	0	0	0	0	0	0	0	0	0	0	0	0	0	0	0	23843	13356	0	0	0	0	0	0
P37108	SRP14_HUMAN	SRP14	136	14570.1	10	HUMAN	Signal recognition particle 14 kDa protein	0	0	0	0	1	1	0	0	0	2	3	2	0	0	0	1	1	2	0	0	0	0	90825	51595	0	0	0	307771	138465	100956	0	0	0	5592	12752	96269					16.4708	15.6549
P37198	NUP62_HUMAN	NUP62	522	53255.4	5.2	HUMAN	Nuclear pore glycoprotein p62	0	0	0	1	1	1	0	0	0	1	3	3	0	0	0	2	1	3	0	0	0	8383	7357	4777	0	0	0	29599	42253	54260	0	0	0	21523	20696	36030				13.0333	12.8449	12.2219
P37268	FDFT_HUMAN	FDFT1	417	48115.7	6.1	HUMAN	Squalene synthase	0	0	0	0	0	1	0	0	0	0	1	2	0	0	0	2	2	1	0	0	0	0	0	3590	0	0	0	0	12926	25706	0	0	0	30540	48969	12778						11.8098
P37802	TAGL2_HUMAN	TAGLN2	199	22391.7	8.4	HUMAN	Transgelin-2	0	0	0	7	9	6	0	0	0	13	12	12	0	0	0	13	13	14	0	0	0	394470	456009	213397	0	0	0	2380899	841667	1395486	0	0	0	2885231	2723679	2809621				18.5896	18.7987	17.7032
P37837	TALDO_HUMAN	TALDO1	337	37540.5	6.4	HUMAN	Transaldolase	0	0	0	4	4	3	0	0	0	6	5	6	0	0	0	9	9	9	0	0	0	645530	554326	392290	0	0	0	1240791	631799	859851	0	0	0	6437043	4580694	4273564				19.3001	19.0804	18.5816
P38117	ETFB_HUMAN	ETFB	255	27843.9	8.2	HUMAN	Electron transfer flavoprotein subunit beta	0	0	0	2	2	2	0	0	0	7	2	7	0	0	0	6	5	5	0	0	0	92332	93368	56967	0	0	0	1263335	59080	541360	0	0	0	1137362	632637	1006914				16.4945	16.5106	15.7978
P38159	RBMX_HUMAN	RBMX	391	42332.2	10.1	HUMAN	RNA-binding motif protein, X chromosome	0	0	0	3	3	2	0	0	0	2	3	2	0	0	0	3	1	2	0	0	0	202769	205126	115542	0	0	0	136489	97752	93087	0	0	0	342184	26084	170371				17.6295	17.6462	16.8181
P38606	VATA_HUMAN	ATP6V1A	617	68304.7	5.4	HUMAN	V-type proton ATPase catalytic subunit A	0	0	0	5	3	1	0	0	0	11	8	10	0	0	0	8	8	9	0	0	0	145128	89664	7883	0	0	0	2074323	349395	221647	0	0	0	649039	1304929	694789				17.147	16.4522	12.9445
P38646	GRP75_HUMAN	HSPA9	679	73681.1	5.9	HUMAN	Stress-70 protein, mitochondrial	1	1	1	27	23	25	0	0	0	27	28	31	0	1	0	31	34	34	44994	15589	10783	4870820	2773587	2645428	0	0	0	6964049	3850418	5013138	0	8490	0	13931162	11984512	14533224	15.4574	13.9282	13.3965	22.2157	21.4033	21.3351
P38919	IF4A3_HUMAN	EIF4A3	411	46871.5	6.3	HUMAN	Eukaryotic initiation factor 4A-III	0	0	0	1	2	2	0	0	0	1	1	3	0	0	0	2	2	1	0	0	0	111478	43837	27690	0	0	0	84522	9151	97537	0	0	0	296529	345406	459021				16.7664	15.4199	14.7571
P39019	RS19_HUMAN	RPS19	145	16060.6	10.3	HUMAN	40S ribosomal protein S19	0	0	0	0	1	0	0	0	0	0	0	2	0	0	0	1	1	1	0	0	0	0	51173	0	0	0	0	0	0	80705	0	0	0	191655	119382	146024					15.6431
P39023	RL3_HUMAN	RPL3	403	46109.3	10.2	HUMAN	60S ribosomal protein L3	0	4	1	5	4	4	0	0	0	5	5	9	0	1	0	4	5	8	0	122119	42052	201962	291855	74453	0	0	0	1605241	627260	526139	0	25144	0	411283	293637	877170		16.8979	15.3599	17.6237	18.1549	16.184
P39656	OST48_HUMAN	DDOST	456	50801.2	6.1	HUMAN	Dolichyl-diphosphooligosaccharide--protein glycosyltransferase 48 kDa subunit	0	0	0	2	0	2	0	0	0	2	2	3	0	0	0	3	2	4	0	0	0	52000	0	47463	0	0	0	29258	115317	103158	0	0	0	205403	53988	132487				15.6662		15.5345
P39687	AN32A_HUMAN	ANP32A	249	28585.6	4	HUMAN	Acidic leucine-rich nuclear phosphoprotein 32 family member A	0	0	0	0	2	0	0	0	0	3	3	4	0	0	0	0	1	0	0	0	0	0	72334	0	0	0	0	174793	236811	287337	0	0	0	0	19282	0					16.1424
P39748	FEN1_HUMAN	FEN1	380	42593.4	8.8	HUMAN	Flap endonuclease 1	0	0	0	3	1	1	0	0	0	4	1	1	0	0	0	4	3	5	0	0	0	49443	4653	6338	0	0	0	163722	9064	5182	0	0	0	246852	108232	197588				15.5935	12.1839	12.6298
P39880	CUX1_HUMAN	CUX1	1505	164189	5.7	HUMAN	Homeobox protein cut-like 1	0	0	0	0	0	0	0	0	0	1	0	2	0	0	0	0	0	0	0	0	0	0	0	0	0	0	0	35912	0	20582	0	0	0	0	0	0
P40121	CAPG_HUMAN	CAPG	348	38498.9	5.8	HUMAN	Macrophage-capping protein	0	0	0	0	0	0	0	0	0	1	0	0	0	0	0	0	0	0	0	0	0	0	0	0	0	0	0	45766	0	0	0	0	0	0	0	0
P40222	TXLNA_HUMAN	TXLNA	546	61891.6	6.1	HUMAN	Alpha-taxilin	0	0	0	6	6	6	0	0	0	7	4	8	0	0	0	8	11	11	0	0	0	420545	335292	310600	0	0	0	790396	197084	701297	0	0	0	1081606	891470	1242346				18.6819	18.3551	18.2447
P40227	TCPZ_HUMAN	CCT6A	531	58024.7	6.2	HUMAN	T-complex protein 1 subunit zeta	0	0	0	12	10	11	0	0	0	17	17	19	0	0	0	15	16	20	0	0	0	1489843	821632	901431	0	0	0	7369540	2874889	3125532	0	0	0	4964828	2556741	4064567				20.5067	19.6481	19.7819
P40425	PBX2_HUMAN	PBX2	430	45881.7	7.2	HUMAN	Pre-B-cell leukemia transcription factor 2	0	0	0	1	0	0	0	0	0	2	0	2	0	0	0	3	1	1	0	0	0	4096	0	0	0	0	0	27863	0	12563	0	0	0	39388	13153	9095				12
P40429	RL13A_HUMAN	RPL13A	203	23577.4	10.9	HUMAN	60S ribosomal protein L13a	1	1	0	3	2	2	1	0	0	4	3	3	1	2	1	3	3	4	20562	21508	0	209968	100593	140107	5339	0	0	633562	231185	507816	5852	24262	10893	467527	356768	390171	14.3277	14.3926		17.6798	16.6182	17.0962
P40616	ARL1_HUMAN	ARL1	181	20417.7	5.6	HUMAN	ADP-ribosylation factor-like protein 1	0	0	0	0	0	0	0	0	0	0	1	2	0	0	0	1	0	0	0	0	0	0	0	0	0	0	0	0	35704	18645	0	0	0	24783	0	0
P40763	STAT3_HUMAN	STAT3	770	88068.6	5.9	HUMAN	Signal transducer and activator of transcription 3	0	0	0	1	3	1	0	0	0	2	3	2	0	0	0	4	6	6	0	0	0	13067	33974	6381	0	0	0	44598	38964	44626	0	0	0	57601	176379	137620				13.6736	15.0521	12.6396
P40818	UBP8_HUMAN	USP8	1118	127524	8.7	HUMAN	Ubiquitin carboxyl-terminal hydrolase 8	0	0	0	0	0	0	0	0	0	0	0	0	0	0	0	0	1	1	0	0	0	0	0	0	0	0	0	0	0	0	0	0	0	0	49945	50037
P40855	PEX19_HUMAN	PEX19	299	32806.8	4.3	HUMAN	Peroxisomal biogenesis factor 19	0	0	0	6	5	6	0	0	0	11	11	12	0	0	0	7	8	8	0	0	0	391858	156863	118010	0	0	0	2319552	598628	966790	0	0	0	1485740	1551448	1734429				18.58	17.2591	16.8485
P40925	MDHC_HUMAN	MDH1	334	36426.4	6.9	HUMAN	Malate dehydrogenase, cytoplasmic	0	0	0	6	6	3	0	0	0	6	8	7	0	0	0	7	6	8	0	0	0	654364	538304	151387	0	0	0	1582426	462323	397611	0	0	0	1529753	667315	1679900				19.3197	19.0381	17.2079
P40926	MDHM_HUMAN	MDH2	338	35503.6	8.9	HUMAN	Malate dehydrogenase, mitochondrial	1	0	1	14	15	14	0	0	0	16	15	16	0	1	1	19	19	18	22796	0	17189	3040017	2039989	1732277	0	0	0	3603940	2789985	2958364	0	12158	4793	12465045	8487515	9945576	14.4765		14.0692	21.5356	20.9601	20.7242
P40938	RFC3_HUMAN	RFC3	356	40556.7	8.7	HUMAN	Replication factor C subunit 3	0	0	0	0	0	0	0	0	0	1	0	0	0	0	0	0	1	0	0	0	0	0	0	0	0	0	0	11919	0	0	0	0	0	0	11131	0
P40939	ECHA_HUMAN	HADHA	763	83000.4	9.2	HUMAN	Trifunctional enzyme subunit alpha, mitochondrial	0	0	0	4	5	2	0	0	0	14	12	10	0	0	0	10	11	19	0	0	0	706869	1079121	25408	0	0	0	1102390	349254	299118	0	0	0	941260	609163	1301304				19.4311	20.0414	14.633
P41091	IF2G_HUMAN	EIF2S3	472	51109.9	8.7	HUMAN	Eukaryotic translation initiation factor 2 subunit 3	0	0	0	5	4	3	0	0	0	5	6	7	0	0	0	8	9	12	0	0	0	225163	118312	154378	0	0	0	484631	380615	377995	0	0	0	1469710	626633	1342449				17.7806	16.8522	17.2361
P41134	ID1_HUMAN	ID1	155	16132.7	6.6	HUMAN	DNA-binding protein inhibitor ID-1	0	0	0	0	0	0	0	0	0	1	0	0	0	0	0	1	0	1	0	0	0	0	0	0	0	0	0	13412	0	0	0	0	0	11805	0	14516
P41208	CETN2_HUMAN	CETN2	172	19738.6	4.9	HUMAN	Centrin-2	0	0	0	0	0	0	0	0	0	0	0	2	0	0	0	0	1	1	0	0	0	0	0	0	0	0	0	0	0	231189	0	0	0	0	4092	4852
P41214	EIF2D_HUMAN	EIF2D	584	64707	7.6	HUMAN	Eukaryotic translation initiation factor 2D	0	0	0	0	0	0	0	0	0	1	0	0	0	0	0	1	1	1	0	0	0	0	0	0	0	0	0	381172	0	0	0	0	0	9181	8418	10582
P41223	BUD31_HUMAN	BUD31	144	16999.9	9.1	HUMAN	Protein BUD31 homolog	0	0	0	0	1	0	0	0	0	0	0	1	0	0	0	2	1	0	0	0	0	0	26801	0	0	0	0	0	0	7263	0	0	0	65486	32782	0					14.71
P41227	NAA10_HUMAN	NAA10	235	26458.7	5.4	HUMAN	N-alpha-acetyltransferase 10	0	0	0	3	2	2	1	0	1	3	0	7	0	0	0	7	6	5	0	0	0	69092	57158	21063	7229	0	25378	127463	0	348477	0	0	0	338479	456077	322843				16.0762	15.8027	14.3624
P41236	IPP2_HUMAN	PPP1R2	205	23015.4	4.6	HUMAN	Protein phosphatase inhibitor 2	0	0	0	2	1	1	0	0	0	2	0	1	0	0	0	2	2	2	0	0	0	23737	12141	8428	0	0	0	73628	0	10357	0	0	0	71429	104202	102650				14.5348	13.5676	13.041
P41240	CSK_HUMAN	CSK	450	50704.8	6.6	HUMAN	Tyrosine-protein kinase CSK	0	0	0	0	1	0	0	0	0	2	0	4	0	0	0	4	5	5	0	0	0	0	14436	0	0	0	0	15385	0	36697	0	0	0	105728	138157	180644					13.8174
P41250	GARS_HUMAN	GARS	739	83166.3	6.6	HUMAN	Glycine--tRNA ligase	0	0	0	5	6	7	0	0	0	16	12	20	0	0	0	9	12	16	0	0	0	827595	1356342	795237	0	0	0	3263366	839635	2974998	0	0	0	2802277	2700366	3911986				19.6586	20.3713	19.601
P41252	SYIC_HUMAN	IARS	1262	144499	5.8	HUMAN	Isoleucine--tRNA ligase, cytoplasmic	0	0	0	2	2	0	0	0	0	5	8	8	0	0	0	10	9	13	0	0	0	20461	16719	0	0	0	0	111387	103145	255563	0	0	0	732220	261784	467066				14.3206	14.0292
P41440	S19A1_HUMAN	SLC19A1	591	64868.9	9.1	HUMAN	Folate transporter 1	0	0	0	1	0	0	0	0	0	0	2	0	0	0	0	1	1	1	0	0	0	16617	0	0	0	0	0	0	144033	0	0	0	0	4472	6603	6670				14.0204
P41567	EIF1_HUMAN	EIF1	113	12732.6	6.9	HUMAN	Eukaryotic translation initiation factor 1	0	0	0	0	0	0	0	0	0	0	1	0	0	0	0	1	2	3	0	0	0	0	0	0	0	0	0	0	29505	0	0	0	0	26853	81719	103429
P41743	KPCI_HUMAN	PRKCI	596	68263	5.5	HUMAN	Protein kinase C iota type	0	0	0	0	0	0	0	0	0	0	0	0	0	0	0	0	0	1	0	0	0	0	0	0	0	0	0	0	0	0	0	0	0	0	0	5042
P42126	ECI1_HUMAN	ECI1	302	32816.3	8.8	HUMAN	Enoyl-CoA delta isomerase 1, mitochondrial	0	0	0	3	1	2	0	0	0	2	1	2	0	0	0	2	2	2	0	0	0	45669	33444	57224	0	0	0	32235	67686	85751	0	0	0	110872	77662	71708				15.4789	15.0295	15.8043
P42166	LAP2A_HUMAN	TMPO	694	75492.7	7.6	HUMAN	Lamina-associated polypeptide 2, isoform alpha	0	0	0	0	5	4	0	0	0	0	7	12	0	0	0	11	9	11	0	0	0	0	207985	181488	0	0	0	0	224463	421816	0	0	0	1978839	985016	1075883					17.6661	17.4695
P42167	LAP2B_HUMAN	TMPO	454	50670.6	9.4	HUMAN	Lamina-associated polypeptide 2, isoforms beta/gamma	0	0	0	7	0	0	0	0	0	7	0	2	0	0	0	0	0	1	0	0	0	340387	0	0	0	0	0	704575	0	121228	0	0	0	0	0	4367				18.3768
P42224	STAT1_HUMAN	STAT1	750	87335.5	5.7	HUMAN	Signal transducer and activator of transcription 1-alpha/beta	0	0	0	1	0	0	0	0	0	2	3	3	0	0	0	4	4	4	0	0	0	10291	0	0	0	0	0	15134	86229	27230	0	0	0	46441	34785	37578				13.3291
P42229	STA5A_HUMAN	STAT5A	794	90647.8	6	HUMAN	Signal transducer and activator of transcription 5A	0	0	0	1	3	3	0	0	0	7	8	14	0	0	0	8	7	2	0	0	0	38394	110991	62724	0	0	0	443360	282715	469663	0	0	0	586336	343665	48689				15.2286	16.7601	15.9367
P42285	SK2L2_HUMAN	SKIV2L2	1042	117806	6.1	HUMAN	Superkiller viralicidic activity 2-like 2	0	0	0	2	2	2	0	0	0	1	3	3	0	0	0	3	2	4	0	0	0	75454	51079	39222	0	0	0	34405	141647	125056	0	0	0	116794	103353	147553				16.2033	15.6404	15.2594
P42566	EPS15_HUMAN	EPS15	896	98656.5	4.5	HUMAN	Epidermal growth factor receptor substrate 15	0	0	0	3	3	3	0	0	0	5	5	5	0	0	0	10	7	8	0	0	0	22431	28049	19273	0	0	0	111062	85645	164573	0	0	0	261225	156595	228227				14.4532	14.7757	14.2343
P42574	CASP3_HUMAN	CASP3	277	31608.2	6.1	HUMAN	Caspase-3	0	0	0	0	1	0	0	0	0	1	0	1	0	0	0	1	2	1	0	0	0	0	8591	0	0	0	0	7383	0	55167	0	0	0	181215	63614	177693					13.0686
P42677	RS27_HUMAN	RPS27	84	9461.2	9.6	HUMAN	40S ribosomal protein S27	0	0	0	2	1	2	0	0	0	3	3	3	0	0	0	4	2	4	0	0	0	28061	10463	97361	0	0	0	1093080	362753	628212	0	0	0	1087447	70265	1975405				14.7763	13.353	16.5711
P42696	RBM34_HUMAN	RBM34	430	48565.2	10.1	HUMAN	RNA-binding protein 34	0	0	0	1	1	1	0	0	0	3	2	4	0	0	0	2	4	3	0	0	0	40879	38463	30268	0	0	0	196748	87266	203255	0	0	0	214439	261238	100199				15.3191	15.2312	14.8855
P42704	LPPRC_HUMAN	LRPPRC	1394	157906	5.8	HUMAN	Leucine-rich PPR motif-containing protein, mitochondrial	0	0	0	18	22	19	0	0	0	42	41	49	0	0	0	32	37	43	0	0	0	1380107	1495633	1016970	0	0	0	9503135	3938460	4370686	0	0	0	4674771	5072135	5111270				20.3963	20.5123	19.9558
P42765	THIM_HUMAN	ACAA2	397	41924.5	8.3	HUMAN	3-ketoacyl-CoA thiolase, mitochondrial	0	0	0	0	0	0	0	0	0	0	0	0	0	0	0	1	1	0	0	0	0	0	0	0	0	0	0	0	0	0	0	0	0	10575	6323	0
P42766	RL35_HUMAN	RPL35	123	14551.6	11	HUMAN	60S ribosomal protein L35	0	1	1	1	1	1	1	1	1	1	2	2	1	1	1	1	1	2	0	115045	90673	192102	167698	100390	89873	91619	72895	375569	160607	493298	71248	139962	162851	298813	500084	414591		16.8118	16.4684	17.5515	17.3555	16.6153
P42898	MTHR_HUMAN	MTHFR	656	74597.2	5.2	HUMAN	Methylenetetrahydrofolate reductase	0	0	0	1	1	0	0	0	0	1	0	2	0	0	0	2	1	2	0	0	0	2812	20630	0	0	0	0	8617	0	11902	0	0	0	106932	17194	74571				11.4574	14.3325
P43007	SATT_HUMAN	SLC1A4	532	55723.6	5.9	HUMAN	Neutral amino acid transporter A	0	0	0	1	0	1	0	0	0	1	1	2	0	0	0	1	1	1	0	0	0	4678	0	2458	0	0	0	13395	9496	15030	0	0	0	8741	4807	4199				12.1917		11.2633
P43034	LIS1_HUMAN	PAFAH1B1	410	46638.4	7	HUMAN	Platelet-activating factor acetylhydrolase IB subunit alpha	0	0	0	2	1	1	0	0	0	2	1	4	0	0	0	2	3	3	0	0	0	29360	14240	15895	0	0	0	168041	25193	163981	0	0	0	192242	100713	199731				14.8416	13.7977	13.9563
P43121	MUC18_HUMAN	MCAM	646	71608	5.6	HUMAN	Cell surface glycoprotein MUC18	0	0	0	0	0	0	0	0	0	3	1	3	0	0	0	2	3	2	0	0	0	0	0	0	0	0	0	35446	19990	44471	0	0	0	41514	56360	23209
P43243	MATR3_HUMAN	MATR3	847	94624	5.9	HUMAN	Matrin-3	0	0	0	1	0	0	0	0	0	2	1	2	0	0	0	4	4	2	0	0	0	20078	0	0	0	0	0	12637	12144	25733	0	0	0	61055	33026	27341				14.2933
P43246	MSH2_HUMAN	MSH2	934	104744	5.6	HUMAN	DNA mismatch repair protein Msh2	0	0	0	1	2	0	0	0	0	4	4	3	0	0	0	4	3	4	0	0	0	26071	54791	0	0	0	0	219971	69205	210865	0	0	0	195575	126226	196825				14.6702	15.7417
P43304	GPDM_HUMAN	GPD2	727	80853.4	7.6	HUMAN	Glycerol-3-phosphate dehydrogenase, mitochondrial	0	0	0	0	0	0	0	0	0	0	1	0	0	0	0	2	1	1	0	0	0	0	0	0	0	0	0	0	16608	0	0	0	0	43931	14455	13913
P43307	SSRA_HUMAN	SSR1	286	32235.6	4.4	HUMAN	Translocon-associated protein subunit alpha	0	0	0	2	1	2	0	0	0	3	3	3	0	0	0	2	1	2	0	0	0	41309	28905	48541	0	0	0	201252	132929	171577	0	0	0	184265	66741	96448				15.3342	14.819	15.5669
P43355	MAGA1_HUMAN	MAGEA1	309	34342.4	4.8	HUMAN	Melanoma-associated antigen 1	0	0	0	1	1	0	0	0	0	0	2	1	0	0	0	1	0	1	0	0	0	9030	8141	0	0	0	0	0	54208	18641	0	0	0	52248	0	10243				13.1405	12.991
P43356	MAGA2_HUMAN	MAGEA2	314	35055.1	4.7	HUMAN	Melanoma-associated antigen 2	0	0	0	0	1	0	0	0	0	0	0	1	0	0	0	0	1	1	0	0	0	0	9543	0	0	0	0	0	0	16802	0	0	0	0	34710	40256					13.2202
P43362	MAGA9_HUMAN	MAGEA9	315	35088.7	4.5	HUMAN	Melanoma-associated antigen 9	0	0	0	0	0	0	0	0	0	2	0	1	0	0	0	0	2	0	0	0	0	0	0	0	0	0	0	33853	0	8972	0	0	0	0	36077	0
P43366	MAGB1_HUMAN	MAGEB1	347	39037.5	8.6	HUMAN	Melanoma-associated antigen B1	0	0	0	0	0	0	0	0	0	0	0	0	0	0	0	0	0	1	0	0	0	0	0	0	0	0	0	0	0	0	0	0	0	0	0	2935
P43487	RANG_HUMAN	RANBP1	201	23310.3	5.2	HUMAN	Ran-specific GTPase-activating protein	0	0	0	3	5	4	0	0	0	5	5	4	1	0	0	5	7	7	0	0	0	1027487	711894	480327	0	0	0	5904119	2516584	1254406	1925	0	0	1529844	3118244	4356070				19.9707	19.4413	18.8737
P43490	NAMPT_HUMAN	NAMPT	491	55521.6	6.7	HUMAN	Nicotinamide phosphoribosyltransferase	0	0	0	2	3	3	0	0	0	6	11	9	0	0	0	8	7	9	0	0	0	57550	26597	32032	0	0	0	132875	430626	219628	0	0	0	321992	132527	207710				15.8125	14.699	14.9672
P43686	PRS6B_HUMAN	PSMC4	418	47366.7	5.1	HUMAN	26S proteasome regulatory subunit 6B	0	0	0	2	2	1	0	0	0	6	7	8	0	0	0	4	3	7	0	0	0	116993	86228	47324	0	0	0	598807	198303	373752	0	0	0	451806	106120	682575				16.8361	16.3959	15.5303
P43897	EFTS_HUMAN	TSFM	325	35391	8.6	HUMAN	Elongation factor Ts, mitochondrial	0	0	0	0	1	1	0	0	0	0	1	2	0	0	0	2	2	3	0	0	0	0	12017	20881	0	0	0	0	24349	43517	0	0	0	75311	71016	178366					13.5528	14.3499
P45880	VDAC2_HUMAN	VDAC2	294	31566.8	7.5	HUMAN	Voltage-dependent anion-selective channel protein 2	0	0	0	6	9	8	0	0	0	9	12	11	0	0	0	8	10	12	0	0	0	2141183	1655337	1167757	0	0	0	2697518	2652235	2231946	0	0	0	3131795	2878589	4241871				21.03	20.6587	20.1553
P45973	CBX5_HUMAN	CBX5	191	22225.2	5.7	HUMAN	Chromobox protein homolog 5	0	0	0	2	2	1	0	0	0	2	3	1	0	0	0	3	2	2	0	0	0	60658	56794	15200	0	0	0	102510	44909	34422	0	0	0	139725	201578	227851				15.8884	15.7935	13.8918
P45974	UBP5_HUMAN	USP5	858	95787.1	4.9	HUMAN	Ubiquitin carboxyl-terminal hydrolase 5	0	0	0	6	6	5	0	0	0	10	9	8	0	0	0	9	9	10	0	0	0	209327	146519	94533	0	0	0	648319	221217	307150	0	0	0	715913	613164	443112				17.6754	17.1607	16.5285
P45983	MK08_HUMAN	MAPK8	427	48296	6.4	HUMAN	Mitogen-activated protein kinase 8	0	0	0	0	0	0	0	0	0	1	0	0	0	0	0	0	0	0	0	0	0	0	0	0	0	0	0	163484	0	0	0	0	0	0	0	0
P45985	MP2K4_HUMAN	MAP2K4	399	44288.1	8.3	HUMAN	Dual specificity mitogen-activated protein kinase kinase 4	0	0	0	0	0	0	0	0	0	0	0	0	0	0	0	0	1	1	0	0	0	0	0	0	0	0	0	0	0	0	0	0	0	0	3125	1244
P46060	RAGP1_HUMAN	RANGAP1	587	63542.5	4.6	HUMAN	Ran GTPase-activating protein 1	0	0	0	2	1	1	0	0	0	5	6	5	0	0	0	5	7	8	0	0	0	66454	2502	5776	0	0	0	318112	130660	135764	0	0	0	442348	345408	410750				16.0201	11.2889	12.4959
P46063	RECQ1_HUMAN	RECQL	649	73458	8.1	HUMAN	ATP-dependent DNA helicase Q1	0	0	0	0	0	0	0	0	0	3	1	0	0	0	0	2	1	1	0	0	0	0	0	0	0	0	0	55604	7911	0	0	0	0	70233	25676	7576
P46087	NOP2_HUMAN	NOP2	812	89302.5	9.3	HUMAN	Probable 28S rRNA (cytosine(4447)-C(5))-methyltransferase	0	0	0	0	0	1	0	0	0	2	2	1	0	0	0	1	1	2	0	0	0	0	0	3064	0	0	0	10291	51191	26835	0	0	0	8037	9888	86805						11.5812
P46108	CRK_HUMAN	CRK	304	33831	5.4	HUMAN	Adapter molecule crk	0	0	0	2	1	1	0	0	0	1	0	2	0	0	0	1	3	1	0	0	0	84141	46621	6200	0	0	0	6887	0	34860	0	0	0	19861	203575	18919				16.3605	15.5087	12.5981
P46109	CRKL_HUMAN	CRKL	303	33777.3	6.3	HUMAN	Crk-like protein	0	0	0	7	5	9	0	1	3	7	8	11	0	0	0	10	10	10	0	0	0	247995	167145	315561	0	12753	66672	689366	657127	933258	0	0	0	1298640	904862	837998				17.92	17.3507	18.2676
P46199	IF2M_HUMAN	MTIF2	727	81318.1	6.7	HUMAN	Translation initiation factor IF-2, mitochondrial	0	0	0	0	0	0	0	0	0	0	0	0	0	0	0	2	1	1	0	0	0	0	0	0	0	0	0	0	0	0	0	0	0	12360	3412	4892
P46379	BAG6_HUMAN	BAG6	1132	119410	5.4	HUMAN	Large proline-rich protein BAG6	0	0	0	4	2	4	0	0	0	6	4	8	0	0	0	5	7	8	0	0	0	159729	52060	113574	0	0	0	539724	298960	483807	0	0	0	121691	278467	325295				17.2853	15.6679	16.7933
P46459	NSF_HUMAN	NSF	744	82595.1	6.5	HUMAN	Vesicle-fusing ATPase	0	0	0	1	1	1	0	0	0	4	3	2	0	0	0	5	5	8	0	0	0	15481	14382	5081	0	0	0	310497	30840	30002	0	0	0	65561	77577	310457				13.9182	13.812	12.3109
P46527	CDN1B_HUMAN	CDKN1B	198	22073.5	6.5	HUMAN	Cyclin-dependent kinase inhibitor 1B	0	0	0	0	0	0	0	0	0	0	0	0	0	0	0	0	1	0	0	0	0	0	0	0	0	0	0	0	0	0	0	0	0	0	21959	0
P46776	RL27A_HUMAN	RPL27A	148	16561.5	11	HUMAN	60S ribosomal protein L27a	1	2	3	3	3	3	1	1	0	2	4	3	2	1	1	3	1	2	55057	148704	83114	407215	357481	278956	28637	20355	0	179929	693224	590354	18976	24813	33406	903645	80924	196061	15.7486	17.1821	16.3428	18.6354	18.4475	18.0897
P46777	RL5_HUMAN	RPL5	297	34362.9	9.7	HUMAN	60S ribosomal protein L5	0	1	1	2	1	1	0	0	0	3	3	4	0	1	1	3	4	3	0	33249	145393	270182	216858	124654	0	0	0	309930	29966	647498	0	36726	10520	269780	848965	363669		15.021	17.1496	18.0436	17.7264	16.9276
P46778	RL21_HUMAN	RPL21	160	18565	10.5	HUMAN	60S ribosomal protein L21	0	1	0	2	1	1	0	0	0	3	3	4	0	0	0	0	1	0	0	4419	0	147292	13414	20391	0	0	0	662593	275993	86612	0	0	0	0	122533	0		12.1095		17.1683	13.7115	14.3156
P46779	RL28_HUMAN	RPL28	137	15747.6	12	HUMAN	60S ribosomal protein L28	0	0	0	1	0	0	0	0	0	1	1	3	1	0	0	4	2	3	0	0	0	47538	0	0	0	0	0	606953	22329	181171	1834	0	0	695648	742400	191471				15.5368
P46781	RS9_HUMAN	RPS9	194	22591.6	10.7	HUMAN	40S ribosomal protein S9	1	1	2	3	3	6	0	0	0	6	7	9	0	1	1	8	6	9	8700	7458	37018	72410	300635	265070	0	0	0	1545470	1003513	964848	0	39735	35242	1080805	668774	1463251	13.0868	12.8646	15.1759	16.1439	18.1977	18.016
P46782	RS5_HUMAN	RPS5	204	22876.6	9.7	HUMAN	40S ribosomal protein S5	0	1	1	3	3	2	0	1	1	8	7	5	0	1	0	6	6	8	0	6658	7613	369736	212624	133222	0	4096	10987	2239447	617896	710852	0	5079	0	1424210	949378	2090628		12.7009	12.8942	18.4961	17.6979	17.0235
P46783	RS10_HUMAN	RPS10	165	18897.9	10.2	HUMAN	40S ribosomal protein S10	0	0	0	0	0	0	0	0	0	0	0	1	0	0	0	0	0	1	0	0	0	0	0	0	0	0	0	0	0	7837	0	0	0	0	0	10418
P46821	MAP1B_HUMAN	MAP1B	2468	270637	4.7	HUMAN	Microtubule-associated protein 1B	0	0	0	10	10	9	0	3	5	21	19	23	0	0	0	26	30	25	0	0	0	91903	96993	91834	0	20567	24900	1790086	350441	620337	0	0	0	971858	955605	925609				16.4878	16.5656	16.4867
P46926	GNPI1_HUMAN	GNPDA1	289	32668.8	6.4	HUMAN	Glucosamine-6-phosphate isomerase 1	0	0	0	0	1	0	0	0	0	0	1	0	0	0	0	0	0	1	0	0	0	0	8068	0	0	0	0	0	5614	0	0	0	0	0	0	9557					12.978
P46940	IQGA1_HUMAN	IQGAP1	1657	189254	6.1	HUMAN	Ras GTPase-activating-like protein IQGAP1	0	0	0	5	5	4	0	0	0	22	19	26	0	0	0	21	18	30	0	0	0	43217	118727	32120	0	0	0	629992	390313	604318	0	0	0	930990	487122	871549				15.3993	16.8573	14.9712
P46977	STT3A_HUMAN	STT3A	705	80530.4	8.3	HUMAN	Dolichyl-diphosphooligosaccharide--protein glycosyltransferase subunit STT3A	0	0	0	2	1	0	0	0	0	2	2	5	0	0	0	3	3	5	0	0	0	38569	41761	0	0	0	0	146545	71983	561948	0	0	0	237663	179785	1088951				15.2352	15.3499
P47224	MSS4_HUMAN	RABIF	123	13838.9	5.4	HUMAN	Guanine nucleotide exchange factor MSS4	0	0	0	0	0	0	0	0	0	0	0	0	0	0	0	1	1	1	0	0	0	0	0	0	0	0	0	0	0	0	0	0	0	22252	11266	12510
P47736	RPGP1_HUMAN	RAP1GAP	663	73362	5.6	HUMAN	Rap1 GTPase-activating protein 1	0	0	0	0	0	0	0	0	0	0	0	0	0	0	0	1	0	0	0	0	0	0	0	0	0	0	0	0	0	0	0	0	0	37805	0	0
P47755	CAZA2_HUMAN	CAPZA2	286	32949.4	5.6	HUMAN	F-actin-capping protein subunit alpha-2	0	0	0	1	1	1	0	0	0	1	0	0	0	0	0	2	3	2	0	0	0	10126	8469	4689	0	0	0	1943	0	0	0	0	0	45240	27037	30691				13.3058	13.048	12.1951
P47756	CAPZB_HUMAN	CAPZB	277	31350.8	5.4	HUMAN	F-actin-capping protein subunit beta	0	0	0	6	6	5	0	0	0	6	7	8	0	0	0	6	7	6	0	0	0	164863	161419	124488	0	0	0	336255	894944	414671	0	0	0	623684	512243	562674				17.3309	17.3005	16.9256
P47813	IF1AX_HUMAN	EIF1AX	144	16460.5	5.1	HUMAN	Eukaryotic translation initiation factor 1A, X-chromosomal	0	0	0	0	0	0	0	0	0	1	0	0	0	0	0	3	3	3	0	0	0	0	0	0	0	0	0	13014	0	0	0	0	0	187307	141140	178709
P47897	SYQ_HUMAN	QARS	775	87799.5	6.7	HUMAN	Glutamine--tRNA ligase	0	0	0	2	1	1	0	0	0	3	4	3	0	0	0	1	3	3	0	0	0	54447	33332	22282	0	0	0	163376	61117	63046	0	0	0	72517	117673	140895				15.7326	15.0246	14.4436
P47914	RL29_HUMAN	RPL29	159	17752.2	11.7	HUMAN	60S ribosomal protein L29	1	1	0	1	1	1	1	0	1	1	1	1	1	0	0	1	1	1	74660	176087	0	85076	84758	234720	40169	0	104140	191680	488664	50595	12583	0	0	188382	903378	339439	16.188	17.4259		16.3765	16.3711	17.8406
P47929	LEG7_HUMAN	LGALS7	136	15075.2	7	HUMAN	Galectin-7	1	2	0	1	1	1	0	0	0	0	0	0	0	0	0	0	0	0	39354	37706	0	38093	6459	4525	0	0	0	0	0	0	0	0	0	0	0	0	15.2642	15.2025		15.2172	12.6571	12.1437
P47974	TISD_HUMAN	ZFP36L2	494	51063.2	8.5	HUMAN	mRNA decay activator protein ZFP36L2	0	0	0	0	0	0	0	0	0	0	0	0	0	0	0	1	1	0	0	0	0	0	0	0	0	0	0	0	0	0	0	0	0	3520	9218	0
P47985	UCRI_HUMAN	UQCRFS1	274	29668.2	8.6	HUMAN	Cytochrome b-c1 complex subunit Rieske, mitochondrial	0	0	0	0	0	1	0	0	0	3	1	2	0	0	0	1	1	1	0	0	0	0	0	5060	0	0	0	17316	38183	40284	0	0	0	21591	12327	26951						12.3049
P48029	SC6A8_HUMAN	SLC6A8	635	70523.5	6	HUMAN	Sodium- and chloride-dependent creatine transporter 1	0	0	0	0	0	0	0	0	0	1	0	0	0	0	0	0	0	0	0	0	0	0	0	0	0	0	0	706951	0	0	0	0	0	0	0	0
P48047	ATPO_HUMAN	ATP5O	213	23277.5	10	HUMAN	ATP synthase subunit O, mitochondrial	0	0	0	2	3	3	0	0	0	4	3	4	0	0	0	3	3	3	0	0	0	114805	96831	172319	0	0	0	224038	144230	445296	0	0	0	302925	131455	217658				16.8088	16.5632	17.3947
P48059	LIMS1_HUMAN	LIMS1	325	37251.8	8.4	HUMAN	LIM and senescent cell antigen-like-containing domain protein 1	0	0	0	1	0	0	0	0	0	1	1	0	0	0	0	1	1	1	0	0	0	961	0	0	0	0	0	4083	12679	0	0	0	0	43727	12299	15478				9.90839
P48147	PPCE_HUMAN	PREP	710	80700.2	5.5	HUMAN	Prolyl endopeptidase	0	0	0	3	2	2	0	0	0	4	4	9	0	0	0	4	6	8	0	0	0	23246	47570	19406	0	0	0	76098	61557	96019	0	0	0	35900	132661	206477				14.5047	15.5378	14.2442
P48163	MAOX_HUMAN	ME1	572	64150.2	5.8	HUMAN	NADP-dependent malic enzyme	0	0	0	0	0	0	0	0	0	0	0	0	0	0	0	1	0	0	0	0	0	0	0	0	0	0	0	0	0	0	0	0	0	43692	0	0
P48201	AT5G3_HUMAN	ATP5G3	142	14693.2	9.6	HUMAN	ATP synthase F(0) complex subunit C3, mitochondrial	0	0	0	0	1	0	0	0	0	0	0	0	0	0	0	0	0	1	0	0	0	0	10979	0	0	0	0	0	0	0	0	0	0	0	0	39587					13.4225
P48426	PI42A_HUMAN	PIP4K2A	406	46225	6.5	HUMAN	Phosphatidylinositol 5-phosphate 4-kinase type-2 alpha	0	0	0	0	1	0	0	0	0	2	1	1	0	0	0	3	2	3	0	0	0	0	6973	0	0	0	0	74132	8239	6348	0	0	0	56955	28731	28265					12.7676
P48444	COPD_HUMAN	ARCN1	511	57210.9	5.9	HUMAN	Coatomer subunit delta	0	0	0	1	2	1	0	0	0	2	2	3	0	0	0	5	5	4	0	0	0	29434	43892	19668	0	0	0	60549	22666	93408	0	0	0	226596	323158	214054				14.8452	15.4217	14.2636
P48449	ERG7_HUMAN	LSS	732	83309.5	6.2	HUMAN	Lanosterol synthase	0	0	0	0	0	0	0	0	0	0	2	0	0	0	0	0	1	0	0	0	0	0	0	0	0	0	0	0	52132	0	0	0	0	0	5285	0
P48507	GSH0_HUMAN	GCLM	274	30727.3	5.7	HUMAN	Glutamate--cysteine ligase regulatory subunit	0	0	0	0	0	0	0	0	0	0	2	0	0	0	0	1	1	2	0	0	0	0	0	0	0	0	0	0	49083	0	0	0	0	12264	9130	16211
P48556	PSMD8_HUMAN	PSMD8	350	39612.2	9.7	HUMAN	26S proteasome non-ATPase regulatory subunit 8	0	0	0	1	0	1	0	0	0	1	2	2	0	0	0	2	1	2	0	0	0	22864	0	21756	0	0	0	144314	81478	47029	0	0	0	167807	48236	84670				14.4808		14.4091
P48634	PRC2A_HUMAN	PRRC2A	2157	228865	9.5	HUMAN	Protein PRRC2A	0	0	0	4	3	3	0	0	1	6	3	7	0	0	0	13	13	13	0	0	0	142769	48885	52578	0	0	4353	445000	94419	271987	0	0	0	862933	1190143	1123274				17.1233	15.5771	15.6822
P48637	GSHB_HUMAN	GSS	474	52385.3	5.7	HUMAN	Glutathione synthetase	0	0	0	1	2	2	0	0	0	1	1	3	0	0	0	4	3	5	0	0	0	17298	32134	20142	0	0	0	2394	13181	38214	0	0	0	153013	99909	165003				14.0783	14.9718	14.2979
P48643	TCPE_HUMAN	CCT5	541	59671.6	5.5	HUMAN	T-complex protein 1 subunit epsilon	0	0	0	10	11	7	0	0	0	28	31	35	0	0	0	22	20	29	0	0	0	3708907	1709055	433763	0	0	0	5986402	2882128	3438184	0	0	0	6098097	3551119	5962557				21.8226	20.7048	18.7265
P48668	K2C6C_HUMAN	KRT6C	564	60025.4	8.1	HUMAN	Keratin, type II cytoskeletal 6C	0	8	5	3	0	0	23	1	0	0	1	0	0	0	0	0	0	0	0	305275	132800	484151	0	0	2713277	201250	0	0	74233	0	0	0	0	0	0	0		18.2197	17.0189	18.8851
P48735	IDHP_HUMAN	IDH2	452	50909.7	8.9	HUMAN	Isocitrate dehydrogenase [NADP], mitochondrial	0	0	0	0	0	0	0	0	0	2	0	0	0	0	0	0	1	0	0	0	0	0	0	0	0	0	0	113443	0	0	0	0	0	0	28866	0
P48739	PIPNB_HUMAN	PITPNB	271	31540.3	6.4	HUMAN	Phosphatidylinositol transfer protein beta isoform	0	0	0	0	1	0	0	0	0	1	0	2	0	0	0	5	4	4	0	0	0	0	199659	0	0	0	0	42565	0	148785	0	0	0	201134	74479	379256					17.6072
P48960	CD97_HUMAN	CD97	835	91870.2	6.5	HUMAN	CD97 antigen	0	0	0	0	0	0	0	0	0	0	0	1	0	0	0	1	1	1	0	0	0	0	0	0	0	0	0	0	0	4462	0	0	0	1605	5442	2412
P49006	MRP_HUMAN	MARCKSL1	195	19528.9	4.7	HUMAN	MARCKS-related protein	0	0	0	1	4	3	0	1	1	3	3	5	0	0	0	3	5	4	0	0	0	218182	452291	232195	0	36501	140808	711261	156338	570271	0	0	0	1170494	1396002	1498611				17.7352	18.7869	17.825
P49023	PAXI_HUMAN	PXN	591	64505.9	5.8	HUMAN	Paxillin	0	0	0	0	0	0	0	0	0	0	1	0	0	0	0	1	1	2	0	0	0	0	0	0	0	0	0	0	4204	0	0	0	0	8423	8872	16756
P49069	CAMLG_HUMAN	CAMLG	296	32952.8	8.2	HUMAN	Calcium signal-modulating cyclophilin ligand	0	0	0	1	1	1	0	0	0	1	1	2	0	0	0	2	2	2	0	0	0	8098	7492	7325	0	0	0	25757	6332	13306	0	0	0	39202	26147	20272				12.9833	12.8711	12.8386
P49189	AL9A1_HUMAN	ALDH9A1	494	53802.4	5.7	HUMAN	4-trimethylaminobutyraldehyde dehydrogenase	0	0	0	2	4	3	0	0	0	3	1	2	0	0	0	6	7	7	0	0	0	123113	99978	65117	0	0	0	56106	13630	70182	0	0	0	292365	313017	368289				16.9096	16.6093	15.9907
P49207	RL34_HUMAN	RPL34	117	13293.1	11.5	HUMAN	60S ribosomal protein L34	2	2	1	3	4	2	1	0	1	2	2	3	1	2	2	2	3	4	41245	61386	18313	434849	492971	157618	6690	0	9858	784755	399703	689426	20441	110410	171002	1107539	1008328	2105611	15.3319	15.9056	14.1606	18.7302	18.9111	17.2661
P49247	RPIA_HUMAN	RPIA	311	33269.2	8.8	HUMAN	Ribose-5-phosphate isomerase	0	0	0	0	0	0	0	0	0	0	0	1	0	0	0	0	1	1	0	0	0	0	0	0	0	0	0	0	0	3792	0	0	0	0	3428	5385
P49257	LMAN1_HUMAN	LMAN1	510	57549.4	6.3	HUMAN	Protein ERGIC-53	0	0	0	1	0	0	0	0	0	1	1	2	0	0	0	1	1	1	0	0	0	29919	0	0	0	0	0	144609	52302	41929	0	0	0	105994	32924	20740				14.8688
P49321	NASP_HUMAN	NASP	788	85238.4	4.3	HUMAN	Nuclear autoantigenic sperm protein	0	1	1	16	15	14	0	0	0	22	19	32	0	0	0	19	20	21	0	6915	6038	1583688	1294743	952402	0	0	0	10444142	1856988	3135171	0	0	0	3836732	2853080	3322633		12.7555	12.5599	20.5949	20.3042	19.8612
P49327	FAS_HUMAN	FASN	2511	273429	6	HUMAN	Fatty acid synthase	0	0	0	11	17	13	0	0	0	29	24	30	0	0	0	31	34	43	0	0	0	810092	538083	203783	0	0	0	3620862	752191	717200	0	0	0	3195998	2197575	3419797				19.6277	19.0375	17.6367
P49354	FNTA_HUMAN	FNTA	379	44409	5	HUMAN	Protein farnesyltransferase/geranylgeranyltransferase type-1 subunit alpha	0	0	0	0	0	0	0	0	0	1	1	4	0	0	0	0	1	1	0	0	0	0	0	0	0	0	0	21334	5507	45848	0	0	0	0	18631	5717
P49356	FNTB_HUMAN	FNTB	437	48774.1	5.5	HUMAN	Protein farnesyltransferase subunit beta	0	0	0	0	0	0	0	0	0	2	1	0	0	0	0	0	1	1	0	0	0	0	0	0	0	0	0	29883	4740	0	0	0	0	0	7004	22430
P49366	DHYS_HUMAN	DHPS	369	40971	5.2	HUMAN	Deoxyhypusine synthase	0	0	0	0	0	0	0	0	0	0	0	2	0	0	0	0	1	1	0	0	0	0	0	0	0	0	0	0	0	9405	0	0	0	0	4939	4516
P49368	TCPG_HUMAN	CCT3	545	60534.5	6.1	HUMAN	T-complex protein 1 subunit gamma	0	0	0	11	13	11	0	0	0	27	28	30	0	0	0	18	22	26	0	0	0	1231501	1239700	802333	0	0	0	6880973	5498728	4304127	0	0	0	5359817	3655546	4501399				20.232	20.2416	19.6138
P49407	ARRB1_HUMAN	ARRB1	418	47066.1	5.8	HUMAN	Beta-arrestin-1	0	0	0	0	0	0	0	0	0	0	0	0	0	0	0	1	1	1	0	0	0	0	0	0	0	0	0	0	0	0	0	0	0	17730	14775	17418
P49411	EFTU_HUMAN	TUFM	452	49542	7.3	HUMAN	Elongation factor Tu, mitochondrial	1	1	1	12	12	14	0	0	1	17	22	23	0	0	0	18	16	19	16785	21002	18964	1885886	1331986	1115054	0	0	17519	3860668	2573998	3315648	0	0	0	5019782	3391911	4864621	14.0349	14.3582	14.211	20.8468	20.3451	20.0887
P49427	UB2R1_HUMAN	CDC34	236	26737	4.4	HUMAN	Ubiquitin-conjugating enzyme E2 R1	0	0	0	0	0	0	0	0	0	1	1	0	0	0	0	0	0	1	0	0	0	0	0	0	0	0	0	62826	8257	0	0	0	0	0	0	42022
P49454	CENPF_HUMAN	CENPF	3210	367768	5	HUMAN	Centromere protein F	0	0	0	1	1	0	0	1	0	1	2	3	0	0	0	2	2	1	0	0	0	4804	3657	0	0	11267	0	53511	11657	31043	0	0	0	25727	12604	39224				12.23	11.8364
P49458	SRP09_HUMAN	SRP9	86	10111.8	7.8	HUMAN	Signal recognition particle 9 kDa protein	0	0	0	1	2	1	0	0	0	2	1	2	0	0	0	1	2	2	0	0	0	29595	47920	17054	0	0	0	35747	61356	106063	0	0	0	43862	60955	116092				14.8531	15.5483	14.0578
P49585	PCY1A_HUMAN	PCYT1A	367	41731.4	6.8	HUMAN	Choline-phosphate cytidylyltransferase A	1	0	0	0	0	0	0	0	0	0	0	0	0	1	0	1	0	1	356340	0	0	0	0	0	0	0	0	0	0	0	0	35925	0	40565	0	23946	18.4429
P49588	SYAC_HUMAN	AARS	968	106811	5.3	HUMAN	Alanine--tRNA ligase, cytoplasmic	0	0	0	16	16	20	0	0	0	34	37	37	0	0	0	28	31	36	0	0	0	1360205	923411	870457	0	0	0	6154089	2356954	2894443	0	0	0	4861971	2931974	4744374				20.3754	19.8166	19.7314
P49589	SYCC_HUMAN	CARS	748	85474.1	6.3	HUMAN	Cysteine--tRNA ligase, cytoplasmic	0	0	0	3	3	2	0	0	0	7	7	6	0	0	0	9	9	10	0	0	0	98442	76507	19412.1	0	0	0	520788	147001	127470	0	0	0	730786	341874	455704				16.587	16.2233	14.2447
P49591	SYSC_HUMAN	SARS	514	58777.8	6	HUMAN	Serine--tRNA ligase, cytoplasmic	0	0	0	1	4	5	0	0	0	10	13	13	0	0	0	10	8	13	0	0	0	53004	135127	183040	0	0	0	1048503	644567	884482	0	0	0	1885553	901677	1930905				15.6938	17.044	17.4818
P49593	PPM1F_HUMAN	PPM1F	454	49831.2	5	HUMAN	Protein phosphatase 1F	0	0	0	3	4	3	0	0	0	5	3	4	0	0	0	6	4	5	0	0	0	33010	97293	71521	0	0	0	88639	73977	101477	0	0	0	335348	218885	287563				15.0106	16.57	16.1261
P49642	PRI1_HUMAN	PRIM1	420	49902.5	8.4	HUMAN	DNA primase small subunit	0	0	0	0	0	0	0	0	0	2	0	1	0	0	0	1	1	1	0	0	0	0	0	0	0	0	0	23234	0	4660	0	0	0	13267	14293	14595
P49643	PRI2_HUMAN	PRIM2	509	58806.5	8	HUMAN	DNA primase large subunit	0	0	0	1	0	0	0	0	0	0	0	0	0	0	0	1	0	0	0	0	0	26204	0	0	0	0	0	0	0	0	0	0	0	14068	0	0				14.6775
P49711	CTCF_HUMAN	CTCF	727	82786.2	6.5	HUMAN	Transcriptional repressor CTCF	0	0	0	0	1	0	0	0	0	1	1	1	0	0	0	0	0	0	0	0	0	0	6948	0	0	0	0	13774	9768	9221	0	0	0	0	0	0					12.7624
P49720	PSB3_HUMAN	PSMB3	205	22949.1	6.1	HUMAN	Proteasome subunit beta type-3	0	0	0	1	1	1	0	0	0	2	3	3	0	0	0	3	4	5	0	0	0	11903	7036	13404	0	0	0	19631	96203	60533	0	0	0	73765	34636	95051				13.539	12.7805	13.7104
P49721	PSB2_HUMAN	PSMB2	201	22836.5	6.5	HUMAN	Proteasome subunit beta type-2	0	0	0	2	2	1	0	0	0	2	1	5	0	0	0	4	4	5	0	0	0	151103	112615	48398	0	0	0	237202	55217	272398	0	0	0	816229	578637	850418				17.2052	16.781	15.5627
P49736	MCM2_HUMAN	MCM2	904	101897	5.3	HUMAN	DNA replication licensing factor MCM2	0	0	0	7	10	5	0	0	0	14	14	20	0	0	0	10	13	16	0	0	0	134479	181202	87025	0	0	0	880073	373326	674181	0	0	0	794316	466053	548330				17.037	17.4672	16.4091
P49748	ACADV_HUMAN	ACADVL	655	70390.7	8.9	HUMAN	Very long-chain specific acyl-CoA dehydrogenase, mitochondrial	0	0	0	1	0	0	0	0	0	2	2	3	0	0	0	1	2	3	0	0	0	19468	0	0	0	0	0	73208	66884	47303	0	0	0	42904	56864	42290				14.2488
P49755	TMEDA_HUMAN	TMED10	219	24976.2	7	HUMAN	Transmembrane emp24 domain-containing protein 10	0	0	0	0	0	1	0	0	0	0	1	2	0	0	0	2	1	2	0	0	0	0	0	104173	0	0	0	0	20934	23973	0	0	0	481707	15590	27975						16.6686
P49770	EI2BB_HUMAN	EIF2B2	351	38990	5.8	HUMAN	Translation initiation factor eIF-2B subunit beta	0	0	0	2	1	0	0	0	0	5	3	6	0	0	0	3	2	4	0	0	0	52002	10981	0	0	0	0	122243	56502	351358	0	0	0	34856	105486	210402				15.6663	13.4227
P49773	HINT1_HUMAN	HINT1	126	13802	6.4	HUMAN	Histidine triad nucleotide-binding protein 1	0	0	0	2	1	0	0	0	0	2	2	0	0	0	0	2	2	2	0	0	0	254870	76027	0	0	0	0	1074877	297047	0	0	0	0	1077911	691698	1320174				17.9594	16.2142
P49790	NU153_HUMAN	NUP153	1475	153940	9	HUMAN	Nuclear pore complex protein Nup153	0	0	0	0	0	0	0	0	0	1	0	2	0	0	0	3	4	2	0	0	0	0	0	0	0	0	0	19702	0	40447	0	0	0	83151	65971	78403
P49792	RBP2_HUMAN	RANBP2	3224	358202	5.9	HUMAN	E3 SUMO-protein ligase RanBP2	0	0	0	0	0	0	0	0	0	1	0	0	0	0	0	1	0	1	0	0	0	0	0	0	0	0	0	10138	0	0	0	0	0	12141	0	13258
P49796	RGS3_HUMAN	RGS3	1198	132337	5.9	HUMAN	Regulator of G-protein signaling 3	0	1	0	0	0	0	0	0	0	1	0	1	0	0	0	2	1	1	0	162714	0	0	0	0	0	0	0	16058	0	3349	0	0	0	19278	15180	18908		17.312
P49810	PSN2_HUMAN	PSEN2	448	50140.9	4.5	HUMAN	Presenilin-2	0	0	0	0	0	0	0	0	0	1	0	0	0	0	0	1	0	0	0	0	0	0	0	0	0	0	0	34977	0	0	0	0	0	31983	0	0
P49821	NDUV1_HUMAN	NDUFV1	464	50817.5	8.5	HUMAN	NADH dehydrogenase [ubiquinone] flavoprotein 1, mitochondrial	0	0	0	0	0	0	0	0	0	0	0	0	0	0	0	2	0	0	0	0	0	0	0	0	0	0	0	0	0	0	0	0	0	77477	0	0
P49840	GSK3A_HUMAN	GSK3A	483	50981.2	9	HUMAN	Glycogen synthase kinase-3 alpha	0	0	0	1	1	1	0	0	0	2	1	0	0	0	0	2	2	2	0	0	0	11635	7222	5136	0	0	0	95273	21186	0	0	0	0	103666	68020	90212				13.5062	12.8182	12.3264
P49903	SPS1_HUMAN	SEPHS1	392	42911	5.6	HUMAN	Selenide, water dikinase 1	0	0	0	1	1	1	0	0	0	1	0	1	0	0	0	3	2	3	0	0	0	9803	7677	5550	0	0	0	4638	0	17170	0	0	0	109809	38527	69240				13.259	12.9063	12.4383
P49915	GUAA_HUMAN	GMPS	693	76716.1	6.4	HUMAN	GMP synthase [glutamine-hydrolyzing]	0	0	0	8	10	9	0	0	0	14	16	16	0	0	0	12	10	17	0	0	0	216310	281575	225041	0	0	0	1139890	497400	662910	0	0	0	1685544	893935	1468004				17.7227	18.1032	17.7798
P49959	MRE11_HUMAN	MRE11	708	80593.9	5.6	HUMAN	Double-strand break repair protein MRE11	0	0	0	0	0	0	0	0	0	1	0	0	0	0	0	0	0	1	0	0	0	0	0	0	0	0	0	116645	0	0	0	0	0	0	0	82098
P50213	IDH3A_HUMAN	IDH3A	366	39592.1	6.5	HUMAN	Isocitrate dehydrogenase [NAD] subunit alpha, mitochondrial	0	0	0	0	1	0	0	0	0	2	2	1	0	0	0	2	1	3	0	0	0	0	10703	0	0	0	0	33936	61227	19096	0	0	0	200694	12855	299456					13.3857
P50395	GDIB_HUMAN	GDI2	445	50663.7	6.1	HUMAN	Rab GDP dissociation inhibitor beta	0	0	0	8	9	10	0	0	0	15	16	18	0	0	0	14	15	18	0	0	0	454873	482348	347798	0	0	0	1874650	1080965	1361039	0	0	0	1868334	1459095	2591473				18.7951	18.8797	18.4079
P50402	EMD_HUMAN	EMD	254	28994.1	5.3	HUMAN	Emerin	0	0	0	2	4	3	0	0	1	2	5	3	0	0	0	4	3	4	0	0	0	14073	489009	13731	0	0	10188	31483	66423	45623	0	0	0	79180	23798	349617				13.7806	18.8995	13.7451
P50416	CPT1A_HUMAN	CPT1A	773	88368.4	8.8	HUMAN	Carnitine O-palmitoyltransferase 1, liver isoform	0	0	0	0	0	0	0	0	0	0	0	1	0	0	0	1	0	1	0	0	0	0	0	0	0	0	0	0	0	3598	0	0	0	6802	0	18646
P50452	SPB8_HUMAN	SERPINB8	374	42767.3	5.4	HUMAN	Serpin B8	0	0	0	0	0	0	0	0	0	0	0	0	0	0	0	0	0	1	0	0	0	0	0	0	0	0	0	0	0	0	0	0	0	0	0	9116
P50453	SPB9_HUMAN	SERPINB9	376	42404	5.6	HUMAN	Serpin B9	0	0	0	1	3	3	0	0	0	6	8	9	0	0	0	4	5	6	0	0	0	16259	37017	29320	0	0	0	373932	225003	266562	0	0	0	97659	75881	219267				13.989	15.1759	14.8396
P50454	SERPH_HUMAN	SERPINH1	418	46440.9	8.7	HUMAN	Serpin H1	0	0	0	1	3	5	0	0	0	5	6	7	0	0	0	6	4	5	0	0	0	21617	88353	115274	0	0	0	693723	299638	428018	0	0	0	478360	106647	502741				14.3999	16.431	16.8147
P50502	F10A1_HUMAN	ST13	369	41332.1	5.2	HUMAN	Hsc70-interacting protein	0	0	0	4	5	5	0	0	0	7	6	9	0	0	0	8	6	7	0	0	0	356048	309803	280117	0	0	0	1131724	752985	959473	0	0	0	1986741	792213	1309772				18.4417	18.241	18.0957
P50542	PEX5_HUMAN	PEX5	639	70865.3	4.4	HUMAN	Peroxisomal targeting signal 1 receptor	0	0	0	0	0	0	0	0	0	3	0	3	0	0	0	1	1	0	0	0	0	0	0	0	0	0	0	27866	0	34518	0	0	0	6123	2875	0
P50552	VASP_HUMAN	VASP	380	39830.1	9	HUMAN	Vasodilator-stimulated phosphoprotein	0	0	0	3	3	2	0	0	0	2	1	3	0	0	0	7	6	6	0	0	0	195846	110209	55987	0	0	0	152227	5206	86571	0	0	0	1283619	984983	1128719				17.5794	16.7499	15.7728
P50570	DYN2_HUMAN	DNM2	870	98065.1	7	HUMAN	Dynamin-2	0	0	0	1	0	0	0	0	0	6	4	7	0	0	0	4	5	7	0	0	0	3904	0	0	0	0	0	54988	56368	61278	0	0	0	80485	61507	75154				11.9307
P50579	MAP2_HUMAN	METAP2	478	52892	5.6	HUMAN	Methionine aminopeptidase 2	0	0	0	2	2	2	0	0	0	2	1	3	0	0	0	5	6	5	0	0	0	45127	47334	20492	0	0	0	202488	19253	121441	0	0	0	173512	96388	236947				15.4617	15.5306	14.3228
P50613	CDK7_HUMAN	CDK7	346	39038.7	8.7	HUMAN	Cyclin-dependent kinase 7	0	0	0	0	0	0	0	0	0	0	0	0	0	0	0	1	0	0	0	0	0	0	0	0	0	0	0	0	0	0	0	0	0	4705	0	0
P50747	BPL1_HUMAN	HLCS	726	80760.7	5.4	HUMAN	Biotin--protein ligase	0	0	0	0	0	0	0	0	0	0	0	1	0	0	0	0	1	1	0	0	0	0	0	0	0	0	0	0	0	6864	0	0	0	0	3793	3078
P50851	LRBA_HUMAN	LRBA	2863	319111	5.4	HUMAN	Lipopolysaccharide-responsive and beige-like anchor protein	0	0	0	0	0	0	0	0	0	1	1	2	0	0	0	2	1	1	0	0	0	0	0	0	0	0	0	46487	82972	60680	0	0	0	112278	17993	12573
P50897	PPT1_HUMAN	PPT1	306	34193.8	6.1	HUMAN	Palmitoyl-protein thioesterase 1	0	0	0	1	0	0	0	0	0	0	0	0	0	0	0	1	1	1	0	0	0	5519	0	0	0	0	0	0	0	0	0	0	0	16473	9929	13756				12.4302
P50914	RL14_HUMAN	RPL14	215	23432.1	10.9	HUMAN	60S ribosomal protein L14	1	1	0	0	0	0	0	0	0	2	4	2	1	0	0	1	1	3	7651	19784	0	0	0	0	0	0	0	476436	159196	87755	8805	0	0	713124	455049	683451	12.9014	14.272
P50990	TCPQ_HUMAN	CCT8	548	59621.1	5.4	HUMAN	T-complex protein 1 subunit theta	0	0	0	18	22	19	0	0	0	29	25	27	0	0	0	28	26	33	0	0	0	3756143	3828737	2494458	0	0	0	11639417	4584426	7383093	0	0	0	15806042	8261166	12930872				21.8408	21.8684	21.2503
P50991	TCPD_HUMAN	CCT4	539	57924.8	8	HUMAN	T-complex protein 1 subunit delta	0	0	0	18	20	22	0	0	0	26	23	26	0	0	0	21	23	26	0	0	0	1788643	1662897	1649489	0	0	0	6512318	2288776	2536325	0	0	0	6501023	3911508	6386944				20.7704	20.6653	20.6536
P50993	AT1A2_HUMAN	ATP1A2	1020	112266	5.5	HUMAN	Sodium/potassium-transporting ATPase subunit alpha-2	0	0	0	0	0	0	0	0	0	0	0	1	0	0	0	0	0	0	0	0	0	0	0	0	0	0	0	0	0	4116	0	0	0	0	0	0
P50995	ANX11_HUMAN	ANXA11	505	54390.2	7.5	HUMAN	Annexin A11	0	0	0	1	1	1	0	0	0	3	3	4	0	0	0	4	6	7	0	0	0	7407	13348	25887	0	0	0	52392	155827	92860	0	0	0	138300	158089	178998				12.8547	13.7043	14.6599
P51003	PAPOA_HUMAN	PAPOLA	745	82843.3	7	HUMAN	Poly(A) polymerase alpha	0	0	0	0	0	0	0	0	0	0	0	0	0	0	0	1	2	0	0	0	0	0	0	0	0	0	0	0	0	0	0	0	0	5121	10134	0
P51114	FXR1_HUMAN	FXR1	621	69721.4	5.8	HUMAN	Fragile X mental retardation syndrome-related protein 1	0	0	0	1	0	1	0	0	0	2	1	2	0	0	0	3	3	2	0	0	0	20501	0	15383	0	0	0	59699	22555	101729	0	0	0	236640	76164	129308				14.3234		13.909
P51116	FXR2_HUMAN	FXR2	673	74223.9	5.9	HUMAN	Fragile X mental retardation syndrome-related protein 2	0	0	0	0	0	0	0	0	0	0	0	1	0	0	0	1	1	1	0	0	0	0	0	0	0	0	0	0	0	20095	0	0	0	49748	28722	40425
P51148	RAB5C_HUMAN	RAB5C	216	23482.8	8.6	HUMAN	Ras-related protein Rab-5C	0	0	0	0	2	0	0	0	0	0	4	0	0	0	0	4	3	6	0	0	0	0	21086	0	0	0	0	0	485726	0	0	0	0	584187	345886	397760					14.364
P51149	RAB7A_HUMAN	RAB7A	207	23490	6.4	HUMAN	Ras-related protein Rab-7a	0	0	0	6	6	7	0	0	0	5	10	10	0	0	0	8	10	12	0	0	0	179300	148707	119368	0	0	0	265038	386997	288549	0	0	0	654191	380433	546147				17.452	17.1821	16.8651
P51151	RAB9A_HUMAN	RAB9A	201	22837.8	5.3	HUMAN	Ras-related protein Rab-9A	0	0	0	0	0	0	0	0	0	1	0	0	0	0	0	1	0	1	0	0	0	0	0	0	0	0	0	31405	0	0	0	0	0	9669	0	14146
P51153	RAB13_HUMAN	RAB13	203	22774.3	9.3	HUMAN	Ras-related protein Rab-13	0	0	0	0	0	0	0	0	0	1	0	1	0	0	0	1	0	1	0	0	0	0	0	0	0	0	0	40589	0	15616	0	0	0	43988	0	33062
P51159	RB27A_HUMAN	RAB27A	221	24868.3	5.1	HUMAN	Ras-related protein Rab-27A	0	0	0	2	3	3	0	0	0	4	3	4	0	0	0	2	3	3	0	0	0	38572	80594	61427	0	0	0	276421	175036	142807	0	0	0	110242	190018	266374				15.2353	16.2984	15.9066
P51398	RT29_HUMAN	DAP3	398	45566.8	9	HUMAN	28S ribosomal protein S29, mitochondrial	0	0	0	0	0	0	0	0	0	2	1	1	0	0	0	1	2	2	0	0	0	0	0	0	0	0	0	17607	2968	14547	0	0	0	36423	15911	17151
P51452	DUS3_HUMAN	DUSP3	185	20478.5	7.7	HUMAN	Dual specificity protein phosphatase 3	0	0	0	0	0	0	0	0	0	0	0	0	0	0	0	1	0	0	0	0	0	0	0	0	0	0	0	0	0	0	0	0	0	16448	0	0
P51532	SMCA4_HUMAN	SMARCA4	1647	184647	7.8	HUMAN	Transcription activator BRG1	0	0	0	2	1	1	0	0	0	2	1	5	0	0	0	4	3	4	0	0	0	35239	25554	6055	0	0	0	52863	7732	95961	0	0	0	237099	310657	138218				15.1049	14.6413	12.5639
P51571	SSRD_HUMAN	SSR4	173	18998.8	5.8	HUMAN	Translocon-associated protein subunit delta	0	0	0	0	0	0	0	0	0	1	2	2	0	0	0	1	1	3	0	0	0	0	0	0	0	0	0	23322	102567	52865	0	0	0	14655	13530	84371
P51572	BAP31_HUMAN	BCAP31	246	27991.8	8.4	HUMAN	B-cell receptor-associated protein 31	0	0	0	1	0	0	0	0	0	0	0	2	0	0	0	4	3	2	0	0	0	28126	0	0	0	0	0	0	0	25569	0	0	0	402338	329823	205110				14.7796
P51580	TPMT_HUMAN	TPMT	245	28180.6	5.8	HUMAN	Thiopurine S-methyltransferase	0	0	0	0	0	0	0	0	0	0	0	0	0	0	0	1	0	1	0	0	0	0	0	0	0	0	0	0	0	0	0	0	0	5504	0	4458
P51608	MECP2_HUMAN	MECP2	486	52441.1	9.9	HUMAN	Methyl-CpG-binding protein 2	0	0	0	0	0	0	0	0	0	0	0	0	0	0	0	2	1	1	0	0	0	0	0	0	0	0	0	0	0	0	0	0	0	51930	9477	3827
P51610	HCFC1_HUMAN	HCFC1	2035	208734	7.3	HUMAN	Host cell factor 1	0	0	0	4	3	3	0	0	0	5	5	5	0	0	0	7	6	8	0	0	0	82816	28326	20672	0	0	0	164836	91299	75542	0	0	0	135695	138893	221045				16.3376	14.7898	14.3354
P51649	SSDH_HUMAN	ALDH5A1	535	57215.3	8.6	HUMAN	Succinate-semialdehyde dehydrogenase, mitochondrial	0	0	0	0	0	0	0	0	0	1	0	0	0	0	0	1	1	1	0	0	0	0	0	0	0	0	0	6161	0	0	0	0	0	21698	6360	9687
P51659	DHB4_HUMAN	HSD17B4	736	79687	9	HUMAN	Peroxisomal multifunctional enzyme type 2	0	0	0	1	1	0	0	0	0	2	2	2	0	0	0	1	2	4	0	0	0	5957	16069	0	0	0	0	57998	60836	9908	0	0	0	62649	85923	173754				12.5404	13.972
P51665	PSMD7_HUMAN	PSMD7	324	37025.7	6.3	HUMAN	26S proteasome non-ATPase regulatory subunit 7	0	0	0	2	1	0	0	0	0	3	3	3	0	0	0	3	3	3	0	0	0	100543	9114	0	0	0	0	307942	88424	85432	0	0	0	257103	141364	177273				16.6175	13.1539
P51692	STA5B_HUMAN	STAT5B	787	89866.6	5.7	HUMAN	Signal transducer and activator of transcription 5B	0	0	0	1	0	1	0	0	0	2	2	3	0	0	0	2	0	9	0	0	0	11236	0	11232	0	0	0	74901	40700	50194	0	0	0	91215	0	607939				13.4558		13.4553
P51784	UBP11_HUMAN	USP11	963	109818	5.3	HUMAN	Ubiquitin carboxyl-terminal hydrolase 11	0	0	0	0	1	0	0	0	0	0	0	2	0	0	0	0	0	0	0	0	0	0	63560	0	0	0	0	0	0	101039	0	0	0	0	0	0					15.9558
P51809	VAMP7_HUMAN	VAMP7	220	24935.3	8.9	HUMAN	Vesicle-associated membrane protein 7	0	0	0	0	0	0	0	0	0	1	2	2	0	0	0	1	1	1	0	0	0	0	0	0	0	0	0	60278	36067	25141	0	0	0	51426	38207	71427
P51812	KS6A3_HUMAN	RPS6KA3	740	83736.7	6.4	HUMAN	Ribosomal protein S6 kinase alpha-3	0	0	0	1	1	0	0	0	0	2	1	2	0	0	0	2	3	2	0	0	0	10590	12046	0	0	0	0	121427	37018	34459	0	0	0	79112	29053	35204				13.3704	13.5563
P51858	HDGF_HUMAN	HDGF	240	26788.5	4.7	HUMAN	Hepatoma-derived growth factor	0	0	0	3	2	4	1	0	1	3	3	6	0	0	0	8	8	9	0	0	0	46047	24115	57308	7957	0	6302	230599	269639	207366	0	0	0	871040	1069210	1038770				15.4908	14.5576	15.8064
P51948	MAT1_HUMAN	MNAT1	309	35823.3	5.8	HUMAN	CDK-activating kinase assembly factor MAT1	0	0	0	1	0	0	0	0	0	1	0	0	0	0	0	1	1	1	0	0	0	103265	0	0	0	0	0	396015	0	0	0	0	0	198442	52830	64246				16.656
P51965	UB2E1_HUMAN	UBE2E1	193	21404.4	8.8	HUMAN	Ubiquitin-conjugating enzyme E2 E1	0	0	0	0	0	0	0	0	0	1	1	0	0	0	0	1	1	1	0	0	0	0	0	0	0	0	0	18152	17560	0	0	0	0	32519	23365	30696
P51970	NDUA8_HUMAN	NDUFA8	172	20105.2	7.6	HUMAN	NADH dehydrogenase [ubiquinone] 1 alpha subcomplex subunit 8	0	0	0	0	1	0	0	0	0	0	0	2	0	0	0	1	1	2	0	0	0	0	25534	0	0	0	0	0	0	60144	0	0	0	88711	61584	79110					14.6401
P51991	ROA3_HUMAN	HNRNPA3	378	39595.3	9.1	HUMAN	Heterogeneous nuclear ribonucleoprotein A3	0	0	0	2	2	3	0	0	0	3	5	8	0	0	0	4	3	6	0	0	0	165870	116988	133012	0	0	0	478193	203103	385237	0	0	0	564494	340346	598069				17.3397	16.836	17.0212
P52209	6PGD_HUMAN	PGD	483	53140.5	6.8	HUMAN	6-phosphogluconate dehydrogenase, decarboxylating	0	0	0	10	7	6	0	0	0	20	11	16	0	0	0	11	11	12	0	0	0	2155929	2017752	1323229	0	0	0	8378981	2526192	4565978	0	0	0	6683402	4152862	5756901				21.0399	20.9443	20.3356
P52272	HNRPM_HUMAN	HNRNPM	730	77516.4	8.8	HUMAN	Heterogeneous nuclear ribonucleoprotein M	1	1	1	5	4	4	1	1	1	9	5	5	0	1	0	9	11	9	19279	21051	18967	399391	268128	223327	15081	64922	43380	962125	399656	564507	0	5279	0	1117223	1038808	1183914	14.2347	14.3616	14.2112	18.6074	18.0326	17.7688
P52292	IMA1_HUMAN	KPNA2	529	57862.4	5.3	HUMAN	Importin subunit alpha-1	0	0	0	3	3	5	0	0	0	9	5	11	0	0	0	7	7	8	0	0	0	69623	36990	60624	0	0	0	369002	153260	305719	0	0	0	610624	339669	277820				16.0873	15.1748	15.8876
P52294	IMA5_HUMAN	KPNA1	538	60222.3	4.9	HUMAN	Importin subunit alpha-5	0	0	0	1	0	1	0	0	0	2	2	2	0	0	0	1	1	1	0	0	0	8186	0	5112	0	0	0	172415	375708	201981	0	0	0	17733	15387	16741				12.9989		12.3197
P52298	NCBP2_HUMAN	NCBP2	156	18001.3	8.3	HUMAN	Nuclear cap-binding protein subunit 2	0	0	0	0	0	0	0	0	0	1	0	1	0	0	0	1	1	1	0	0	0	0	0	0	0	0	0	9464	0	10502	0	0	0	24315	6722	7915
P52306	GDS1_HUMAN	RAP1GDS1	607	66317.5	5.2	HUMAN	Rap1 GTPase-GDP dissociation stimulator 1	0	0	0	0	0	0	0	0	0	0	1	0	0	0	0	1	0	1	0	0	0	0	0	0	0	0	0	0	5689	0	0	0	0	17755	0	18255
P52434	RPAB3_HUMAN	POLR2H	150	17143.5	4.5	HUMAN	DNA-directed RNA polymerases I, II, and III subunit RPABC3	0	0	0	1	0	0	0	0	0	0	0	0	0	0	0	1	1	1	0	0	0	112247	0	0	0	0	0	0	0	0	0	0	0	6234	6235	6097				16.7763
P52565	GDIR1_HUMAN	ARHGDIA	204	23207.3	5	HUMAN	Rho GDP-dissociation inhibitor 1	0	0	0	2	2	2	0	0	0	3	3	3	0	0	0	4	4	4	0	0	0	67205	50458	41850	0	0	0	76771	130203	133866	0	0	0	376711	225261	262040				16.0363	15.6228	15.3529
P52566	GDIR2_HUMAN	ARHGDIB	201	22988.2	5.1	HUMAN	Rho GDP-dissociation inhibitor 2	0	0	0	0	1	0	0	0	0	1	0	0	0	0	0	1	0	1	0	0	0	0	6686	0	0	0	0	43517	0	0	0	0	0	51586	0	46033					12.7069
P52594	AGFG1_HUMAN	AGFG1	562	58260.6	8.8	HUMAN	Arf-GAP domain and FG repeat-containing protein 1	0	0	0	0	0	0	0	0	0	1	1	0	0	0	0	0	1	1	0	0	0	0	0	0	0	0	0	20891	8819	0	0	0	0	0	6366	133582
P52597	HNRPF_HUMAN	HNRNPF	415	45672.3	5.4	HUMAN	Heterogeneous nuclear ribonucleoprotein F	0	0	0	11	10	10	0	0	0	12	11	15	0	0	0	12	13	13	0	0	0	1361642	762201	805466	0	0	0	2479398	2015707	1812961	0	0	0	4322076	2461617	2804081				20.3769	19.5398	19.6195
P52701	MSH6_HUMAN	MSH6	1360	152787	6.5	HUMAN	DNA mismatch repair protein Msh6	0	0	0	0	0	0	0	0	0	1	0	1	0	0	0	2	3	2	0	0	0	0	0	0	0	0	0	6338	0	10847	0	0	0	15352	111145	106618
P52732	KIF11_HUMAN	KIF11	1056	119160	5.5	HUMAN	Kinesin-like protein KIF11	0	0	0	0	0	0	0	0	0	1	0	1	0	0	0	3	5	1	0	0	0	0	0	0	0	0	0	2710	0	5816	0	0	0	113518	198778	4658
P52788	SPSY_HUMAN	SMS	366	41268.6	4.9	HUMAN	Spermine synthase	0	0	0	2	1	0	0	0	0	3	4	5	0	0	0	5	4	6	0	0	0	46435	11106	0	0	0	0	117702	68911	105170	0	0	0	441514	189305	326296				15.5029	13.4391
P52789	HXK2_HUMAN	HK2	917	102381	5.7	HUMAN	Hexokinase-2	0	0	0	1	2	0	0	0	0	2	4	5	0	0	0	4	5	5	0	0	0	278360	8334	0	0	0	0	31678	60587	71829	0	0	0	130140	748680	2403883				18.0866	13.0248
P52815	RM12_HUMAN	MRPL12	198	21348.4	9	HUMAN	39S ribosomal protein L12, mitochondrial	0	0	0	0	0	0	0	0	0	1	0	0	0	0	0	1	2	2	0	0	0	0	0	0	0	0	0	5441	0	0	0	0	0	26301	10854	11740
P52888	THOP1_HUMAN	THOP1	689	78840.5	5.7	HUMAN	Thimet oligopeptidase	0	0	0	0	1	1	0	0	0	2	1	2	0	0	0	4	4	5	0	0	0	0	24397	13878	0	0	0	86351	13348	38467	0	0	0	158783	103798	146100					14.5744	13.7605
P52907	CAZA1_HUMAN	CAPZA1	286	32923	5.4	HUMAN	F-actin-capping protein subunit alpha-1	0	0	0	3	3	3	0	0	0	2	5	5	0	0	0	5	5	7	0	0	0	94260	81800	114086	0	0	0	195158	276273	199820	0	0	0	328104	400694	399418				16.5244	16.3198	16.7998
P52948	NUP98_HUMAN	NUP98	1817	197581	6	HUMAN	Nuclear pore complex protein Nup98-Nup96	0	0	0	0	0	0	0	0	0	0	1	1	0	0	0	1	1	0	0	0	0	0	0	0	0	0	0	0	7268	22219	0	0	0	24896	17326	0
P53004	BIEA_HUMAN	BLVRA	296	33428.8	6.1	HUMAN	Biliverdin reductase A	0	0	0	0	1	0	0	0	0	1	0	0	0	0	0	2	0	2	0	0	0	0	28026	0	0	0	0	97385	0	0	0	0	0	215565	0	122185					14.7745
P53007	TXTP_HUMAN	SLC25A1	311	34013	9.9	HUMAN	Tricarboxylate transport protein, mitochondrial	0	0	0	0	0	0	0	0	0	0	1	3	0	0	0	1	1	2	0	0	0	0	0	0	0	0	0	0	37006	109079	0	0	0	18470	10987	265461
P53041	PPP5_HUMAN	PPP5C	499	56879.2	5.9	HUMAN	Serine/threonine-protein phosphatase 5	0	0	0	1	1	1	0	0	0	4	4	5	0	0	0	5	4	4	0	0	0	59835	20390	28444	0	0	0	381392	92145	1129735	0	0	0	363092	177481	406429				15.8687	14.3156	14.7958
P53350	PLK1_HUMAN	PLK1	603	68255.4	9.1	HUMAN	Serine/threonine-protein kinase PLK1	0	0	0	0	0	0	0	0	0	0	0	1	0	0	0	2	1	1	0	0	0	0	0	0	0	0	0	0	0	20510	0	0	0	86300	38060	48388
P53367	ARFP1_HUMAN	ARFIP1	373	41738.6	6.2	HUMAN	Arfaptin-1	0	0	0	0	0	0	0	0	0	1	1	0	0	0	0	3	3	2	0	0	0	0	0	0	0	0	0	138131	471419	0	0	0	0	513046	32156	23995
P53384	NUBP1_HUMAN	NUBP1	320	34534.8	5.1	HUMAN	Cytosolic Fe-S cluster assembly factor NUBP1	0	0	0	1	2	1	0	0	0	3	2	3	0	0	0	3	3	3	0	0	0	3466	5433	1515	0	0	0	51174	3983	22992	0	0	0	47636	30180	41500				11.7591	12.4075	10.5651
P53396	ACLY_HUMAN	ACLY	1101	120840	6.9	HUMAN	ATP-citrate synthase	0	0	0	9	7	9	0	0	0	12	20	21	0	0	0	20	14	24	0	0	0	2032857	543751	349040	0	0	0	1345524	894631	1540050	0	0	0	2513319	1145567	4943968				20.9551	19.0526	18.413
P53582	MAP11_HUMAN	METAP1	386	43215.6	6.8	HUMAN	Methionine aminopeptidase 1	0	0	0	0	0	0	0	0	0	0	0	0	0	0	0	0	1	1	0	0	0	0	0	0	0	0	0	0	0	0	0	0	0	0	8526	15352
P53597	SUCA_HUMAN	SUCLG1	346	36250.1	9	HUMAN	Succinate--CoA ligase [ADP/GDP-forming] subunit alpha, mitochondrial	0	0	0	1	1	1	0	0	0	2	1	2	0	0	0	1	1	2	0	0	0	8216	10994	9198	0	0	0	99325	19570	27697	0	0	0	52860	24722	33454				13.0042	13.4244	13.1671
P53602	MVD1_HUMAN	MVD	400	43405	6.8	HUMAN	Diphosphomevalonate decarboxylase	0	0	0	1	1	1	0	0	0	0	1	0	0	0	0	4	2	1	0	0	0	6836	11951	9587	0	0	0	0	15170	0	0	0	0	4256703	52698	10630				12.7389	13.5448	13.2269
P53611	PGTB2_HUMAN	RABGGTB	331	36924.7	4.9	HUMAN	Geranylgeranyl transferase type-2 subunit beta	0	0	0	1	2	1	0	0	0	1	0	0	0	0	0	1	1	2	0	0	0	17438	45765	14337	0	0	0	25478	0	0	0	0	0	71449	15310	111376				14.0899	15.482	13.8075
P53618	COPB_HUMAN	COPB1	953	107143	5.7	HUMAN	Coatomer subunit beta	0	0	0	3	2	1	0	0	0	4	8	6	0	0	0	5	5	9	0	0	0	18905	29524	2940	0	0	0	103359	137116	83341	0	0	0	94274	73117	146591				14.2065	14.8496	11.5216
P53621	COPA_HUMAN	COPA	1224	138347	7.7	HUMAN	Coatomer subunit alpha	0	0	0	0	1	0	0	0	0	0	2	1	0	0	0	2	4	2	0	0	0	0	3847	0	0	0	0	0	25160	10546	0	0	0	12354	49903	25084					11.9095
P53634	CATC_HUMAN	CTSC	463	51854.3	6.5	HUMAN	Dipeptidyl peptidase 1	0	0	0	4	2	2	0	0	0	2	2	4	0	0	0	3	2	2	0	0	0	44600	30011	21518	0	0	0	102766	52818	120581	0	0	0	86678	42998	67512				15.4448	14.8732	14.3933
P53680	AP2S1_HUMAN	AP2S1	142	17017.9	5.8	HUMAN	AP-2 complex subunit sigma	0	0	0	0	0	0	0	0	0	0	1	1	0	0	0	0	1	1	0	0	0	0	0	0	0	0	0	0	7032	15179	0	0	0	0	9811	9262
P53701	CCHL_HUMAN	HCCS	268	30601.9	6.2	HUMAN	Cytochrome c-type heme lyase	0	0	0	1	0	0	0	0	0	1	1	1	0	0	0	3	3	3	0	0	0	17478	0	0	0	0	0	42096	22385	20055	0	0	0	132271	171555	64514				14.0933
P53801	PTTG_HUMAN	PTTG1IP	180	20324	9.1	HUMAN	Pituitary tumor-transforming gene 1 protein-interacting protein	0	0	0	1	1	1	0	0	0	1	1	2	0	0	0	2	1	1	0	0	0	38564	12734	23916	0	0	0	20293	17901	161060	0	0	0	221170	31790	28227				15.235	13.6364	14.5457
P53814	SMTN_HUMAN	SMTN	917	99059.5	9.2	HUMAN	Smoothelin	0	0	0	0	0	0	0	0	0	0	0	0	0	0	0	1	2	0	0	0	0	0	0	0	0	0	0	0	0	0	0	0	0	7577	22330	0
P53985	MOT1_HUMAN	SLC16A1	500	53944.7	8.9	HUMAN	Monocarboxylate transporter 1	0	0	0	1	1	1	0	0	0	2	0	5	0	0	0	1	0	1	0	0	0	36825	28301	56000	0	0	0	174841	0	208994	0	0	0	48855	0	105393				15.1684	14.7886	15.7731
P53992	SC24C_HUMAN	SEC24C	1094	118326	6.7	HUMAN	Protein transport protein Sec24C	0	0	0	3	3	2	0	0	0	4	4	6	0	0	0	7	4	7	0	0	0	145594	105567	62120	0	0	0	221427	110827	263824	0	0	0	499712	126548	1085397				17.1516	16.6878	15.9228
P53999	TCP4_HUMAN	SUB1	127	14395.5	9.6	HUMAN	Activated RNA polymerase II transcriptional coactivator p15	1	0	0	0	0	0	0	0	0	0	0	0	0	1	0	0	0	0	133854	0	0	0	0	0	0	0	0	0	0	0	0	19405	0	0	0	0	17.0303
P54105	ICLN_HUMAN	CLNS1A	237	26215.5	4	HUMAN	Methylosome subunit pICln	0	0	0	2	2	4	0	0	0	10	9	10	0	0	0	10	8	6	0	0	0	13246	41871	60361	0	0	0	173703	311742	266985	0	0	0	326666	171941	131147				13.6933	15.3537	15.8813
P54132	BLM_HUMAN	BLM	1417	159002	7.3	HUMAN	Bloom syndrome protein	0	0	0	0	0	0	0	0	0	0	0	0	0	0	0	0	1	0	0	0	0	0	0	0	0	0	0	0	0	0	0	0	0	0	11456	0
P54136	SYRC_HUMAN	RARS	660	75379.7	6.3	HUMAN	Arginine--tRNA ligase, cytoplasmic	0	0	0	3	6	2	0	0	0	7	12	11	0	0	0	9	9	9	0	0	0	34535	101117	27931	0	0	0	408654	291565	221913	0	0	0	243193	210603	406972				15.0758	16.6257	14.7696
P54259	ATN1_HUMAN	ATN1	1190	125415	9	HUMAN	Atrophin-1	0	0	0	0	1	0	0	0	0	0	0	1	0	0	0	1	2	1	0	0	0	0	27483	0	0	0	0	0	0	16085	0	0	0	70211	137821	55033					14.7463
P54577	SYYC_HUMAN	YARS	528	59144	6.6	HUMAN	Tyrosine--tRNA ligase, cytoplasmic	0	0	0	14	17	14	0	0	0	21	17	22	0	0	0	22	23	22	0	0	0	1180285	1593212	886670	0	0	0	6988575	1625867	2062134	0	0	0	5439440	3558248	5179311				20.1707	20.6035	19.758
P54578	UBP14_HUMAN	USP14	494	56069.6	5.2	HUMAN	Ubiquitin carboxyl-terminal hydrolase 14	0	0	0	4	7	3	0	0	0	14	12	21	0	0	0	17	15	18	0	0	0	112582	383933	91502	0	0	0	1105910	512116	1440228	0	0	0	1726326	1545003	2023646				16.7806	18.5505	16.4815
P54619	AAKG1_HUMAN	PRKAG1	331	37579.7	6.4	HUMAN	5'-AMP-activated protein kinase subunit gamma-1	0	0	0	0	0	0	0	0	0	0	0	0	0	0	0	0	1	1	0	0	0	0	0	0	0	0	0	0	0	0	0	0	0	0	25998	32191
P54652	HSP72_HUMAN	HSPA2	639	70021.5	5.6	HUMAN	Heat shock-related 70 kDa protein 2	0	0	0	0	0	1	0	0	0	1	1	0	0	0	0	1	1	1	0	0	0	0	0	9530	0	0	0	81976	14723	0	0	0	0	56876	30888	44736						13.2183
P54687	BCAT1_HUMAN	BCAT1	386	42966.5	5.2	HUMAN	Branched-chain-amino-acid aminotransferase, cytosolic	0	0	0	0	1	0	0	0	0	2	3	3	0	0	0	2	4	3	0	0	0	0	22361	0	0	0	0	22224	129609	87471	0	0	0	60475	155765	90789					14.4487
P54709	AT1B3_HUMAN	ATP1B3	279	31512.9	8.6	HUMAN	Sodium/potassium-transporting ATPase subunit beta-3	0	0	0	0	1	0	0	0	0	1	1	1	0	0	0	1	0	2	0	0	0	0	22571	0	0	0	0	59579	60406	35825	0	0	0	78686	0	39353					14.4622
P54725	RD23A_HUMAN	RAD23A	363	39609.5	4.6	HUMAN	UV excision repair protein RAD23 homolog A	0	0	0	3	3	3	0	0	0	5	2	6	0	0	0	5	4	5	0	0	0	109131	104517	110885	0	0	0	339545	74591	241172	0	0	0	1362058	353132	416998				16.7357	16.6734	16.7587
P54727	RD23B_HUMAN	RAD23B	409	43171.5	4.8	HUMAN	UV excision repair protein RAD23 homolog B	0	0	0	2	4	2	0	0	0	4	2	3	0	0	0	4	7	9	0	0	0	78616	180312	85530	0	0	0	364200	10072	103296	0	0	0	1175022	1156336	1374316				16.2625	17.4601	16.3841
P54819	KAD2_HUMAN	AK2	239	26478	7.7	HUMAN	Adenylate kinase 2, mitochondrial	0	0	0	1	1	1	0	0	0	5	3	2	0	0	0	5	6	9	0	0	0	75572	51759	33155	0	0	0	655444	84201	95111	0	0	0	1087259	745340	972996				16.2056	15.6595	15.0169
P54852	EMP3_HUMAN	EMP3	163	18429.2	8.2	HUMAN	Epithelial membrane protein 3	0	0	0	0	0	0	0	0	0	0	0	1	0	0	0	0	0	0	0	0	0	0	0	0	0	0	0	0	0	6602	0	0	0	0	0	0
P54886	P5CS_HUMAN	ALDH18A1	795	87303.1	6.7	HUMAN	Delta-1-pyrroline-5-carboxylate synthase	0	0	0	0	0	0	0	0	0	1	1	1	0	0	0	1	1	2	0	0	0	0	0	0	0	0	0	50385	158421	5289	0	0	0	113165	23406	433743
P54920	SNAA_HUMAN	NAPA	295	33233	5.2	HUMAN	Alpha-soluble NSF attachment protein	0	0	0	1	1	1	0	0	0	4	5	5	0	0	0	5	3	7	0	0	0	62707	62910	25732	0	0	0	334710	150605	253346	0	0	0	320819	187883	421351				15.9363	15.941	14.6513
P55000	SLUR1_HUMAN	SLURP1	103	11186.1	5.2	HUMAN	Secreted Ly-6/uPAR-related protein 1	1	2	1	0	1	1	1	0	1	0	1	0	0	1	0	1	1	0	10607	35402	15197	0	7355	12920	4371	0	12838	0	8537	0	0	7846	0	3886	9328	0	13.3727	15.1115	13.8915		12.8445	13.6573
P55010	IF5_HUMAN	EIF5	431	49223.2	5.4	HUMAN	Eukaryotic translation initiation factor 5	0	0	0	2	3	3	0	0	0	7	7	9	0	0	0	9	6	7	0	0	0	98677	90628	89824	0	0	0	430415	417759	344269	0	0	0	573987	321401	170910				16.5904	16.4677	16.4548
P55011	S12A2_HUMAN	SLC12A2	1212	131448	6	HUMAN	Solute carrier family 12 member 2	0	0	0	1	1	1	0	0	0	1	2	0	0	0	0	2	3	2	0	0	0	11998	13689	13257	0	0	0	6331	34319	0	0	0	0	59747	80086	25785				13.5505	13.7407	13.6945
P55036	PSMD4_HUMAN	PSMD4	377	40737	4.7	HUMAN	26S proteasome non-ATPase regulatory subunit 4	0	0	0	8	6	3	0	0	0	9	9	9	0	0	0	9	10	8	0	0	0	560274	326446	61954	0	0	0	720547	390112	586720	0	0	0	870593	1008338	1329894				19.0958	18.3165	15.9189
P55039	DRG2_HUMAN	DRG2	364	40746.8	9	HUMAN	Developmentally-regulated GTP-binding protein 2	0	0	0	0	0	0	0	0	0	0	0	0	0	0	0	1	0	0	0	0	0	0	0	0	0	0	0	0	0	0	0	0	0	10432	0	0
P55060	XPO2_HUMAN	CSE1L	971	110418	5.5	HUMAN	Exportin-2	0	0	0	12	17	17	0	0	0	24	21	27	0	0	0	20	20	27	0	0	0	498336	945951	653568	0	0	0	3844110	1562724	2312211	0	0	0	3051343	1904399	3069505				18.9268	19.8514	19.318
P55061	BI1_HUMAN	TMBIM6	237	26538	8.8	HUMAN	Bax inhibitor 1	0	0	0	0	0	0	0	0	0	0	1	0	0	0	0	0	0	0	0	0	0	0	0	0	0	0	0	0	12790	0	0	0	0	0	0	0
P55072	TERA_HUMAN	VCP	806	89322.6	5.1	HUMAN	Transitional endoplasmic reticulum ATPase	0	0	0	15	17	14	0	0	0	28	22	26	0	0	0	25	26	26	0	0	0	723543	825564	476954	0	0	0	1464882	1482398	1771602	0	0	0	3586095	2319780	2959878				19.4647	19.655	18.8635
P55081	MFAP1_HUMAN	MFAP1	439	51958.9	4.9	HUMAN	Microfibrillar-associated protein 1	0	0	0	5	3	3	0	0	0	6	4	11	0	0	0	5	6	7	0	0	0	293703	129009	134508	0	0	0	595192	250707	420462	0	0	0	531717	401773	486875				18.164	16.9771	17.0373
P55084	ECHB_HUMAN	HADHB	474	51294.9	9.4	HUMAN	Trifunctional enzyme subunit beta, mitochondrial	0	0	0	3	1	1	0	0	0	4	4	1	0	0	0	3	4	4	0	0	0	62284	21623	32652	0	0	0	290829	117693	30999	0	0	0	266735	169168	251411				15.9266	14.4003	14.9949
P55196	AFAD_HUMAN	AFDN	1824	206806	6.1	HUMAN	Afadin	0	0	0	0	0	0	0	0	0	1	1	4	0	0	0	4	3	5	0	0	0	0	0	0	0	0	0	4386	3433	35160	0	0	0	37780	30358	45554
P55209	NP1L1_HUMAN	NAP1L1	391	45374.5	4.4	HUMAN	Nucleosome assembly protein 1-like 1	0	0	0	2	2	1	0	0	0	7	5	10	0	0	0	1	5	8	0	0	0	42880	27375	54045	0	0	0	136813	566194	406197	0	0	0	123850	170865	372098				15.388	14.7406	15.7219
P55263	ADK_HUMAN	ADK	362	40545.8	6.2	HUMAN	Adenosine kinase	0	0	0	0	0	0	0	0	0	0	0	0	0	0	0	0	0	3	0	0	0	0	0	0	0	0	0	0	0	0	0	0	0	0	0	287783
P55265	DSRAD_HUMAN	ADAR	1226	136068	8.9	HUMAN	Double-stranded RNA-specific adenosine deaminase	0	0	0	0	0	0	0	0	0	0	0	1	0	0	0	1	3	1	0	0	0	0	0	0	0	0	0	0	0	11541	0	0	0	12065	18309	20075
P55735	SEC13_HUMAN	SEC13	322	35540.8	5.2	HUMAN	Protein SEC13 homolog	0	0	0	3	2	2	0	0	0	5	5	6	0	0	0	5	4	5	0	0	0	107562	65935	49092	0	0	0	550375	378301	207705	0	0	0	561918	429407	679116				16.7148	16.0088	15.5832
P55769	NH2L1_HUMAN	SNU13	128	14173.7	8.7	HUMAN	NHP2-like protein 1	0	0	0	0	0	0	0	0	0	0	1	0	0	0	0	0	0	0	0	0	0	0	0	0	0	0	0	0	12774	0	0	0	0	0	0	0
P55786	PSA_HUMAN	NPEPPS	919	103277	5.5	HUMAN	Puromycin-sensitive aminopeptidase	0	0	0	6	6	8	0	0	0	13	14	16	0	0	0	11	8	14	0	0	0	99142	69400	205397	0	0	0	419682	526493	470596	0	0	0	1145013	170871	1350602				16.5972	16.0826	17.6481
P55789	ALR_HUMAN	GFER	205	23449.4	7.6	HUMAN	FAD-linked sulfhydryl oxidase ALR	0	0	0	0	0	1	0	0	0	3	0	0	0	0	0	2	3	2	0	0	0	0	0	4028	0	0	0	41987	0	0	0	0	0	68691	44189	39090						11.9758
P55795	HNRH2_HUMAN	HNRNPH2	449	49264	5.9	HUMAN	Heterogeneous nuclear ribonucleoprotein H2	0	0	0	0	0	0	0	0	0	0	0	0	0	0	0	2	0	0	0	0	0	0	0	0	0	0	0	0	0	0	0	0	0	16915	0	0
P55809	SCOT1_HUMAN	OXCT1	520	56158.1	7.1	HUMAN	Succinyl-CoA:3-ketoacid coenzyme A transferase 1, mitochondrial	0	0	0	2	3	2	0	0	0	4	4	3	0	0	0	3	4	4	0	0	0	76992	38922	18010	0	0	0	475677	180203	76069	0	0	0	401093	197280	237286				16.2324	15.2483	14.1365
P55854	SUMO3_HUMAN	SUMO3	103	11637.1	5.3	HUMAN	Small ubiquitin-related modifier 3	0	0	0	0	0	1	0	0	1	1	1	1	0	0	0	1	1	1	0	0	0	0	0	249526	0	0	6106	876006	285070	598213	0	0	0	978904	858423	1150000						17.9288
P55884	EIF3B_HUMAN	EIF3B	814	92482.4	4.9	HUMAN	Eukaryotic translation initiation factor 3 subunit B	0	0	1	11	10	9	0	1	2	12	15	23	0	0	0	14	16	16	0	0	935.3	1002052	832706	684638	0	3439	19967	617402	1027554	2340317	0	0	0	2194920	2224772	2055843			9.86929	19.9345	19.6674	19.385
P55957	BID_HUMAN	BID	195	21994.9	5.3	HUMAN	BH3-interacting domain death agonist	0	0	0	1	1	1	0	0	0	2	1	2	0	0	0	1	1	1	0	0	0	61389	48190	37978	0	0	0	196719	59842	105747	0	0	0	93398	105774	108652				15.9057	15.5564	15.2129
P56134	ATPK_HUMAN	ATP5J2	94	10918	9.7	HUMAN	ATP synthase subunit f, mitochondrial	0	0	0	1	2	0	0	0	0	2	2	3	0	0	0	3	3	3	0	0	0	27043	32633	0	0	0	0	103506	153612	96018	0	0	0	145990	68465	87839				14.723	14.994
P56182	RRP1_HUMAN	RRP1	461	52839.7	9.4	HUMAN	Ribosomal RNA processing protein 1 homolog A	0	0	0	0	0	0	0	0	0	1	0	0	0	0	0	0	0	2	0	0	0	0	0	0	0	0	0	31590	0	0	0	0	0	0	0	42196
P56192	SYMC_HUMAN	MARS	900	101117	5.8	HUMAN	Methionine--tRNA ligase, cytoplasmic	0	0	0	3	2	3	0	0	0	6	8	9	0	0	0	7	7	17	0	0	0	1056929	215158	348121	0	0	0	282480	232664	403841	0	0	0	659672	384951	1328193				20.0114	17.715	18.4092
P56211	ARP19_HUMAN	ARPP19	112	12323.1	9.1	HUMAN	cAMP-regulated phosphoprotein 19	0	0	0	0	0	0	0	0	0	0	0	1	0	0	0	1	1	2	0	0	0	0	0	0	0	0	0	0	0	37918	0	0	0	10712	6668	23117
P56381	ATP5E_HUMAN	ATP5E	51	5779.8	9.9	HUMAN	ATP synthase subunit epsilon, mitochondrial	0	0	0	1	1	0	0	0	0	0	0	1	0	0	0	1	0	1	0	0	0	462921	513451	0	0	0	0	0	0	54003	0	0	0	120134	0	180813				18.8204	18.9699
P56537	IF6_HUMAN	EIF6	245	26599.3	4.6	HUMAN	Eukaryotic translation initiation factor 6	0	0	0	5	3	4	0	0	0	5	4	6	0	0	0	4	4	7	0	0	0	196712	128647	133057	0	0	0	732251	264384	409561	0	0	0	966059	519949	549925				17.5857	16.9731	17.0217
P56556	NDUA6_HUMAN	NDUFA6	154	17871	10.1	HUMAN	NADH dehydrogenase [ubiquinone] 1 alpha subcomplex subunit 6	0	0	0	0	0	0	0	0	0	0	1	0	0	0	0	1	0	0	0	0	0	0	0	0	0	0	0	0	19791	0	0	0	0	18367	0	0
P56589	PEX3_HUMAN	PEX3	373	42140.2	8.4	HUMAN	Peroxisomal biogenesis factor 3	0	0	0	0	0	0	0	0	0	0	0	1	0	0	0	0	0	0	0	0	0	0	0	0	0	0	0	0	0	100546	0	0	0	0	0	0
P56645	PER3_HUMAN	PER3	1201	131889	6.4	HUMAN	Period circadian protein homolog 3	0	0	0	0	1	1	0	0	0	1	1	2	0	0	0	1	1	0	0	0	0	0	8289	7911	0	0	0	27570	4849	18829	0	0	0	17949	6020	0					13.017	12.9496
P56945	BCAR1_HUMAN	BCAR1	870	93372.6	5.4	HUMAN	Breast cancer anti-estrogen resistance protein 1	0	0	0	0	0	0	0	0	0	0	0	0	0	0	0	1	2	2	0	0	0	0	0	0	0	0	0	0	0	0	0	0	0	11307	11468	9675
P57076	CU059_HUMAN	C21orf59	290	33224.5	7	HUMAN	UPF0769 protein C21orf59	0	0	0	0	0	0	0	0	0	1	0	0	0	0	0	0	0	1	0	0	0	0	0	0	0	0	0	10494	0	0	0	0	0	0	0	9811
P57081	WDR4_HUMAN	WDR4	412	45490.1	6.7	HUMAN	tRNA (guanine-N(7)-)-methyltransferase non-catalytic subunit WDR4	0	0	0	1	1	1	0	0	0	0	2	2	0	0	0	2	3	2	0	0	0	6729	12286	6580	0	0	0	0	21367	23070	0	0	0	18479	45660	18465				12.7162	13.5847	12.6839
P57086	SCND1_HUMAN	SCAND1	179	19081.8	9.7	HUMAN	SCAN domain-containing protein 1	0	0	0	0	4	1	0	0	0	1	0	1	0	0	0	6	6	6	0	0	0	0	54824	2820	0	0	0	1414	0	2835	0	0	0	760031	818283	883995					15.7425	11.4615
P57088	TMM33_HUMAN	TMEM33	247	27978.4	9.8	HUMAN	Transmembrane protein 33	0	0	0	1	2	0	0	0	0	0	3	2	0	0	0	1	1	1	0	0	0	33174	70147	0	0	0	0	0	246849	172587	0	0	0	132203	112753	142009				15.0178	16.0981
P57721	PCBP3_HUMAN	PCBP3	371	39465.6	8.2	HUMAN	Poly(rC)-binding protein 3	0	0	0	0	1	0	0	0	0	1	2	1	0	0	0	1	1	2	0	0	0	0	25911	0	0	0	0	18464	70503	27886	0	0	0	19179	24908	57398					14.6613
P57737	CORO7_HUMAN	CORO7	925	100606	5.5	HUMAN	Coronin-7	0	0	0	0	1	0	0	0	0	2	0	3	0	0	0	1	0	2	0	0	0	0	13451	0	0	0	0	49960	0	30190	0	0	0	68709	0	102592					13.7154
P57772	SELB_HUMAN	EEFSEC	596	65305.3	8.6	HUMAN	Selenocysteine-specific elongation factor	0	0	0	0	0	0	0	0	0	0	0	0	0	0	0	0	1	0	0	0	0	0	0	0	0	0	0	0	0	0	0	0	0	0	16116	0
P58004	SESN2_HUMAN	SESN2	480	54494.2	5.6	HUMAN	Sestrin-2	0	0	0	1	1	1	0	0	0	1	0	1	0	0	0	1	1	2	0	0	0	9425	17581	10980	0	0	0	78465	0	30517	0	0	0	74412	52402	85468				13.2023	14.1017	13.4226
P58546	MTPN_HUMAN	MTPN	118	12894.9	5.3	HUMAN	Myotrophin	0	0	0	1	1	1	0	0	2	2	2	2	0	0	0	3	2	2	0	0	0	95025	73937	81635	0	0	8849	150384	212921	230845	0	0	0	461866	438740	399606				16.536	16.174	16.3169
P59665	DEF1_HUMAN	DEFA1	94	10201.1	6.5	HUMAN	Neutrophil defensin 1	0	0	0	0	1	1	0	0	0	0	0	0	0	0	1	2	0	1	0	0	0	0	29958	63666	0	0	0	0	0	0	0	0	41936	174261	0	46567					14.8707	15.9582
P59998	ARPC4_HUMAN	ARPC4	168	19667.2	8.5	HUMAN	Actin-related protein 2/3 complex subunit 4	0	0	0	1	1	0	0	0	0	1	1	1	0	0	0	0	0	0	0	0	0	9471	10601	0	0	0	0	8133	43629	16344	0	0	0	0	0	0				13.2093	13.3719
P60033	CD81_HUMAN	CD81	236	25809.7	5.1	HUMAN	CD81 antigen	0	0	0	0	0	0	0	0	0	0	1	2	0	0	0	0	1	3	0	0	0	0	0	0	0	0	0	0	14441	15910	0	0	0	0	5346	77807
P60059	SC61G_HUMAN	SEC61G	68	7741.4	10	HUMAN	Protein transport protein Sec61 subunit gamma	0	0	0	1	1	0	0	0	0	1	2	2	0	0	0	1	1	1	0	0	0	21631	30062	0	0	0	0	83047	62451	72664	0	0	0	29985	52632	48855				14.4008	14.8757
P60174	TPIS_HUMAN	TPI1	286	30791.3	5.6	HUMAN	Triosephosphate isomerase	1	3	2	6	7	8	1	1	1	13	12	12	1	2	2	12	12	12	24063	37263	28375	1251602	1499759	1202541	14941	20555	22915	5811145	1719642	2676487	1412	15383	19007	8100659	10369268	6510579	14.5545	15.1855	14.7923	20.2553	20.5163	20.1977
P60228	EIF3E_HUMAN	EIF3E	445	52221.3	5.7	HUMAN	Eukaryotic translation initiation factor 3 subunit E	0	0	0	3	1	2	0	0	0	8	8	9	0	0	0	8	5	8	0	0	0	109996	40653	60085	0	0	0	751452	307187	366619	0	0	0	548263	217941	500948				16.7471	15.3111	15.8747
P60468	SC61B_HUMAN	SEC61B	96	9974.5	11.6	HUMAN	Protein transport protein Sec61 subunit beta	0	0	0	1	1	0	0	0	0	2	1	3	0	0	0	3	3	3	0	0	0	31767	35486	0	0	0	0	466205	43915	320142	0	0	0	492585	454904	628474				14.9552	15.115
P60510	PP4C_HUMAN	PPP4C	307	35080.2	4.9	HUMAN	Serine/threonine-protein phosphatase 4 catalytic subunit	0	0	0	0	0	0	0	0	0	0	1	3	0	0	0	2	3	2	0	0	0	0	0	0	0	0	0	0	43607	137807	0	0	0	90809	706045	32701
P60520	GBRL2_HUMAN	GABARAPL2	117	13667	7.8	HUMAN	Gamma-aminobutyric acid receptor-associated protein-like 2	0	0	0	1	0	0	0	0	0	0	0	0	0	0	0	2	1	2	0	0	0	26714	0	0	0	0	0	0	0	0	0	0	0	112853	8030	131120				14.7053
P60602	ROMO1_HUMAN	ROMO1	79	8183	9.6	HUMAN	Reactive oxygen species modulator 1	0	0	0	1	1	1	0	0	0	1	1	1	0	0	0	1	1	1	0	0	0	4868	9789	7077	0	0	0	35648	21054	21321	0	0	0	43008	23654	27992				12.2491	13.2569	12.7889
P60660	MYL6_HUMAN	MYL6	151	16930.2	4.6	HUMAN	Myosin light polypeptide 6	0	0	0	4	6	6	0	0	1	7	7	6	0	0	0	5	7	7	0	0	0	264473	323478	243942	0	0	4940	1267799	522377	633270	0	0	0	1035654	943842	932265				18.0128	18.3033	17.8962
P60709	ACTB_HUMAN	ACTB	375	41737.1	5.3	HUMAN	Actin, cytoplasmic 1	12	1	9	25	26	21	8	7	8	2	2	2	5	8	7	30	31	32	872897	6102	475516	36010965	33145804	20286463	122757	204611	666137	651929	430611	759352	47923	217045	153303	115689928	77096221	94730116	19.7355	12.5751	18.8591	25.1019	24.9823	24.274
P60842	IF4A1_HUMAN	EIF4A1	406	46154.4	5.3	HUMAN	Eukaryotic initiation factor 4A-I	0	0	0	7	13	11	0	0	0	29	27	25	0	0	0	15	18	22	0	0	0	1001946	2002386	689623	0	0	0	7995558	4022133	3687914	0	0	0	4888370	3594734	4977689				19.9344	20.9333	19.3954
P60866	RS20_HUMAN	RPS20	119	13372.8	9.9	HUMAN	40S ribosomal protein S20	0	0	0	2	1	2	0	0	0	1	2	3	0	0	0	3	2	2	0	0	0	446526	290584	118932	0	0	0	26940	471329	634856	0	0	0	1512002	283848	692461				18.7684	18.1486	16.8598
P60891	PRPS1_HUMAN	PRPS1	318	34834.6	6.5	HUMAN	Ribose-phosphate pyrophosphokinase 1	0	0	0	1	0	1	0	0	0	2	6	4	0	0	0	3	2	3	0	0	0	10820	0	20694	0	0	0	214887	252498	86185	0	0	0	180992	93742	146576				13.4014		14.3369
P60900	PSA6_HUMAN	PSMA6	246	27399.7	6.3	HUMAN	Proteasome subunit alpha type-6	0	0	0	3	4	1	0	0	0	5	3	5	0	0	0	7	2	4	0	0	0	148173	143657	73503	0	0	0	533266	208810	164033	0	0	0	1037195	201549	381024				17.1769	17.1323	16.1655
P60953	CDC42_HUMAN	CDC42	191	21258.8	6.2	HUMAN	Cell division control protein 42 homolog	0	0	0	0	1	2	0	0	0	2	2	4	0	0	0	2	2	5	0	0	0	0	8419	54936	0	0	0	283168	36900	148473	0	0	0	627595	440155	1034913					13.0394	15.7455
P60981	DEST_HUMAN	DSTN	165	18505.9	8.1	HUMAN	Destrin	0	0	0	1	1	0	0	0	0	1	1	0	0	0	0	2	2	2	0	0	0	30945	33323	0	0	0	0	60467	73946	0	0	0	0	217020	63006	74230				14.9174	15.0242
P60983	GMFB_HUMAN	GMFB	142	16713.3	5.2	HUMAN	Glia maturation factor beta	0	0	0	1	1	0	0	0	0	1	1	3	0	0	0	2	1	1	0	0	0	10690	21855	0	0	0	0	5712	13826	54814	0	0	0	25849	18986	19601				13.384	14.4157
P61009	SPCS3_HUMAN	SPCS3	180	20313.6	8.7	HUMAN	Signal peptidase complex subunit 3	0	0	0	1	0	0	0	0	0	2	1	1	0	0	0	0	0	0	0	0	0	70076	0	0	0	0	0	318027	72266	24124	0	0	0	0	0	0				16.0966
P61011	SRP54_HUMAN	SRP54	504	55705.3	8.9	HUMAN	Signal recognition particle 54 kDa protein	0	0	0	1	0	0	0	0	0	3	4	1	0	0	1	3	2	4	0	0	0	17974	0	0	0	0	0	53860	298895	1622	0	0	195332	116179	42558	63740				14.1336
P61019	RAB2A_HUMAN	RAB2A	212	23545.8	6.1	HUMAN	Ras-related protein Rab-2A	0	0	0	0	0	0	0	0	0	1	0	1	0	0	0	4	2	3	0	0	0	0	0	0	0	0	0	11962	0	10908	0	0	0	68856	26956	32678
P61026	RAB10_HUMAN	RAB10	200	22541.1	8.6	HUMAN	Ras-related protein Rab-10	0	0	0	0	0	1	0	0	0	2	0	1	0	0	0	2	2	3	0	0	0	0	0	25978	0	0	0	210777	0	4455	0	0	0	193429	282272	206189						14.665
P61077	UB2D3_HUMAN	UBE2D3	147	16687.3	7.7	HUMAN	Ubiquitin-conjugating enzyme E2 D3	0	0	0	1	1	0	0	0	0	2	1	2	0	0	0	1	1	2	0	0	0	30286	28085	0	0	0	0	112596	35519	109850	0	0	0	133973	39309	69132				14.8864	14.7775
P61081	UBC12_HUMAN	UBE2M	183	20900.2	7.6	HUMAN	NEDD8-conjugating enzyme Ubc12	0	0	0	1	1	2	0	0	0	2	3	2	0	0	0	2	2	1	0	0	0	8152	12686	28522	0	0	0	258114	100763	61462	0	0	0	168854	113396	19773				12.9929	13.6309	14.7998
P61086	UBE2K_HUMAN	UBE2K	200	22406.8	5.3	HUMAN	Ubiquitin-conjugating enzyme E2 K	0	0	0	4	1	0	0	0	0	4	3	2	0	0	0	3	2	2	0	0	0	362715	17590	0	0	0	0	446609	129355	43950	0	0	0	386790	243060	296171				18.4685	14.1025
P61088	UBE2N_HUMAN	UBE2N	152	17138	6.1	HUMAN	Ubiquitin-conjugating enzyme E2 N	0	0	0	2	2	4	0	0	0	3	6	7	0	0	0	3	3	4	0	0	0	105470	81370	53342	0	0	0	319354	245189	158455	0	0	0	262516	54432	225379				16.6865	16.3122	15.703
P61106	RAB14_HUMAN	RAB14	215	23897.2	5.9	HUMAN	Ras-related protein Rab-14	0	0	0	2	1	0	0	0	0	0	1	2	0	0	0	2	2	3	0	0	0	128517	8617	0	0	0	0	0	7095	23978	0	0	0	318798	288843	386110				16.9716	13.073
P61158	ARP3_HUMAN	ACTR3	418	47371.6	5.6	HUMAN	Actin-related protein 3	0	0	0	1	1	0	0	0	0	8	3	3	0	0	0	6	7	8	0	0	0	48218	42808	0	0	0	0	588619	102171	56978	0	0	0	627321	411051	515407				15.5573	15.3856
P61160	ARP2_HUMAN	ACTR2	394	44761.2	6.3	HUMAN	Actin-related protein 2	0	0	0	3	1	3	0	0	0	4	2	5	0	0	0	4	5	3	0	0	0	287650	24833	71196	0	0	0	1001294	96148	315383	0	0	0	352145	424161	290511				18.134	14.6	16.1195
P61163	ACTZ_HUMAN	ACTR1A	376	42614.1	6.2	HUMAN	Alpha-centractin	0	0	0	0	1	0	0	0	0	0	2	2	0	0	0	1	3	3	0	0	0	0	4848	0	0	0	0	0	14122	15562	0	0	0	12820	26234	21292					12.2432
P61165	TM258_HUMAN	TMEM258	79	9079	5.6	HUMAN	Transmembrane protein 258	0	0	0	0	1	0	0	0	0	0	0	0	0	0	0	1	1	1	0	0	0	0	5718	0	0	0	0	0	0	0	0	0	0	33398	25317	22646					12.4813
P61201	CSN2_HUMAN	COPS2	443	51597.1	5.4	HUMAN	COP9 signalosome complex subunit 2	0	0	0	0	1	0	0	0	0	2	0	3	0	0	0	0	1	1	0	0	0	0	28721	0	0	0	0	247410	0	24225	0	0	0	0	92236	61892					14.8098
P61204	ARF3_HUMAN	ARF3	181	20600.9	6.8	HUMAN	ADP-ribosylation factor 3	0	0	0	3	5	5	0	0	0	7	6	7	0	0	0	5	5	6	0	0	0	75296	125014	136819	0	0	0	546692	598851	458866	0	0	0	260016	169783	344142				16.2003	16.9317	17.0619
P61221	ABCE1_HUMAN	ABCE1	599	67315	8.6	HUMAN	ATP-binding cassette sub-family E member 1	0	0	0	2	3	4	0	0	0	7	4	9	0	0	0	6	5	8	0	0	0	35334	83967	74240	0	0	0	577425	88092	335066	0	0	0	470119	155399	767193				15.1088	16.3575	16.1799
P61224	RAP1B_HUMAN	RAP1B	184	20825	5.6	HUMAN	Ras-related protein Rap-1b	0	0	0	2	3	1	0	0	0	6	2	5	0	0	0	1	5	1	0	0	0	144765	133668	59472	0	0	0	493027	139380	164858	0	0	0	23080	517453	13858				17.1434	17.0283	15.8599
P61225	RAP2B_HUMAN	RAP2B	183	20504.5	4.7	HUMAN	Ras-related protein Rap-2b	0	0	0	1	0	2	0	0	0	2	0	0	0	0	0	0	2	2	0	0	0	6505	0	101220	0	0	0	31416	0	0	0	0	0	0	139445	137246				12.6673		16.6271
P61244	MAX_HUMAN	MAX	160	18275	5.9	HUMAN	Protein max	0	0	0	0	0	0	0	0	0	0	0	0	0	0	0	1	0	2	0	0	0	0	0	0	0	0	0	0	0	0	0	0	0	4134	0	27244
P61247	RS3A_HUMAN	RPS3A	264	29945.2	9.8	HUMAN	40S ribosomal protein S3a	1	1	1	7	5	4	1	1	1	7	10	9	0	0	0	9	8	11	23463	17203	22557	877735	515075	212283	13687	51702	63621	2847455	1459600	1715453	0	0	0	4013473	2279569	3023910	14.5181	14.0704	14.4613	19.7434	18.9744	17.6956
P61254	RL26_HUMAN	RPL26	145	17258.4	10.6	HUMAN	60S ribosomal protein L26	7	7	4	4	6	5	7	5	6	5	4	6	4	4	5	5	5	5	820963	1031914	196777	1346928	2278683	815413	670014	447955	468780	6082988	2151423	3172096	90411	272778	355447	2470943	1293402	2379020	19.647	19.9769	17.5862	20.3612	21.1198	19.6372
P61289	PSME3_HUMAN	PSME3	254	29506.3	5.7	HUMAN	Proteasome activator complex subunit 3	0	0	0	1	0	1	0	0	0	2	1	3	0	0	0	3	2	3	0	0	0	23763	0	16969	0	0	0	36463	55384	106794	0	0	0	151465	30788	57248				14.5364		14.0506
P61313	RL15_HUMAN	RPL15	204	24146.3	11.6	HUMAN	60S ribosomal protein L15	0	0	0	3	2	2	0	0	0	4	0	4	2	0	0	4	3	3	0	0	0	226665	84814	90699	0	0	0	734908	0	404703	21873	0	0	620666	533496	1012812				17.7902	16.372	16.4688
P61326	MGN_HUMAN	MAGOH	146	17163.8	5.7	HUMAN	Protein mago nashi homolog	0	0	0	0	0	0	0	0	0	1	0	0	0	0	0	2	2	2	0	0	0	0	0	0	0	0	0	36768	0	0	0	0	0	98652	46861	61166
P61353	RL27_HUMAN	RPL27	136	15797.9	10.6	HUMAN	60S ribosomal protein L27	0	1	0	1	1	1	1	0	0	2	3	3	0	0	0	1	0	0	0	51638	0	94573	89659	88124	40767	0	0	188051	622186	173120	0	0	0	72507	0	0		15.6561		16.5291	16.4522	16.4272
P61421	VA0D1_HUMAN	ATP6V0D1	351	40329.5	4.9	HUMAN	V-type proton ATPase subunit d 1	0	0	0	1	0	0	0	0	0	3	2	3	0	0	0	3	2	3	0	0	0	48210	0	0	0	0	0	106370	60119	99616	0	0	0	301192	65933	97945				15.557
P61513	RL37A_HUMAN	RPL37A	92	10275.4	10.4	HUMAN	60S ribosomal protein L37a	0	0	0	1	1	1	0	0	0	1	2	1	0	0	0	1	1	1	0	0	0	21673	8238	27732	0	0	0	42908	224104	78783	0	0	0	44098	28674	35464				14.4036	13.0081	14.7593
P61586	RHOA_HUMAN	RHOA	193	21768.3	5.8	HUMAN	Transforming protein RhoA	0	0	0	0	0	0	0	0	0	0	1	4	0	0	0	0	0	7	0	0	0	0	0	0	0	0	0	0	12997	263732	0	0	0	0	0	1819330
P61619	S61A1_HUMAN	SEC61A1	476	52265.2	8.3	HUMAN	Protein transport protein Sec61 subunit alpha isoform 1	0	0	0	3	2	2	0	0	0	5	2	2	0	0	0	3	5	5	0	0	0	177059	142109	87853	0	0	0	977171	108383	242456	0	0	0	1483438	1475415	2043635				17.4339	17.1166	16.4228
P61626	LYSC_HUMAN	LYZ	148	16537.2	9.4	HUMAN	Lysozyme C	3	2	1	1	2	0	1	2	0	0	0	1	2	0	3	0	1	1	81464	60434	15356	26545	48754	0	6716	28864	0	0	0	14265	6805	0	70417	0	16112	19052	16.3139	15.8831	13.9065	14.6962	15.5732
P61758	PFD3_HUMAN	VBP1	197	22658.2	6.6	HUMAN	Prefoldin subunit 3	0	0	0	3	1	0	0	0	0	3	2	4	0	0	0	3	3	5	0	0	0	300699	45714	0	0	0	0	384776	175162	105301	0	0	0	200106	368815	333709				18.198	15.4803
P61803	DAD1_HUMAN	DAD1	113	12496.8	6.5	HUMAN	Dolichyl-diphosphooligosaccharide--protein glycosyltransferase subunit DAD1	0	0	0	2	2	2	0	0	0	2	3	2	0	0	0	1	1	1	0	0	0	60108	52830	52516	0	0	0	27206	149724	48808	0	0	0	134025	64706	109120				15.8753	15.6891	15.6805
P61916	NPC2_HUMAN	NPC2	151	16570.4	7.6	HUMAN	Epididymal secretory protein E1	0	0	0	0	0	0	0	0	0	0	0	0	0	0	0	1	1	1	0	0	0	0	0	0	0	0	0	0	0	0	0	0	0	11128	6986	9560
P61923	COPZ1_HUMAN	COPZ1	177	20198.4	4.7	HUMAN	Coatomer subunit zeta-1	0	0	0	4	3	3	0	0	0	4	2	4	0	0	0	4	4	4	0	0	0	111806	110785	30709	0	0	0	487793	96078	214106	0	0	0	256865	179540	838823				16.7706	16.7574	14.9064
P61927	RL37_HUMAN	RPL37	97	11078	11.7	HUMAN	60S ribosomal protein L37	0	0	0	0	0	0	1	0	0	0	0	0	0	1	1	0	0	0	0	0	0	0	0	0	8084	0	0	0	0	0	0	18149	11475	0	0	0
P61960	UFM1_HUMAN	UFM1	85	9117.7	9.4	HUMAN	Ubiquitin-fold modifier 1	0	0	0	1	0	1	0	0	0	2	2	3	0	0	0	3	4	2	0	0	0	10981	0	8287	0	0	0	112121	20611	85542	0	0	0	138656	149323	71727				13.4227		13.0166
P61962	DCAF7_HUMAN	DCAF7	342	38926.5	5.3	HUMAN	DDB1- and CUL4-associated factor 7	0	0	0	0	0	0	0	0	0	1	1	0	0	0	0	0	1	2	0	0	0	0	0	0	0	0	0	13412	4013	0	0	0	0	0	37260	79146
P61964	WDR5_HUMAN	WDR5	334	36588.8	8.5	HUMAN	WD repeat-containing protein 5	0	0	0	0	0	0	0	0	0	0	0	0	0	0	0	1	0	3	0	0	0	0	0	0	0	0	0	0	0	0	0	0	0	41098	0	60658
P61966	AP1S1_HUMAN	AP1S1	158	18733.2	5.6	HUMAN	AP-1 complex subunit sigma-1A	0	0	0	0	0	0	0	0	0	1	0	0	0	0	0	2	0	1	0	0	0	0	0	0	0	0	0	23909	0	0	0	0	0	48724	0	12764
P61970	NTF2_HUMAN	NUTF2	127	14478.6	5.1	HUMAN	Nuclear transport factor 2	0	0	0	1	0	0	0	0	0	1	1	2	0	0	0	1	1	2	0	0	0	126842	0	0	0	0	0	267876	253667	29634	0	0	0	179016	113943	131722				16.9527
P61978	HNRPK_HUMAN	HNRNPK	463	50976.7	5.4	HUMAN	Heterogeneous nuclear ribonucleoprotein K	2	4	1	10	8	11	0	1	2	16	12	16	0	0	0	14	12	16	15660	39592	30914	1750598	1141104	917362	0	3558	61515	6226744	1670931	2832393	0	0	0	3797336	2910683	4471996	13.9348	15.2729	14.916	20.7394	20.122	19.8071
P61981	1433G_HUMAN	YWHAG	247	28302.8	4.8	HUMAN	14-3-3 protein gamma	0	0	0	6	6	7	0	0	0	5	4	9	0	0	0	7	8	7	0	0	0	1314787	1423066	875386	0	0	0	5006967	1185753	3139212	0	0	0	3684602	3190820	4113054				20.3264	20.4406	19.7396
P62081	RS7_HUMAN	RPS7	194	22127	10.1	HUMAN	40S ribosomal protein S7	0	0	0	0	0	1	0	0	0	0	1	2	0	0	0	2	1	2	0	0	0	0	0	50911	0	0	0	0	11621	35228	0	0	0	216331	5488	241731						15.6357
P62136	PP1A_HUMAN	PPP1CA	330	37512.4	5.9	HUMAN	Serine/threonine-protein phosphatase PP1-alpha catalytic subunit	0	0	0	0	0	0	0	0	0	0	6	1	0	0	0	1	0	1	0	0	0	0	0	0	0	0	0	0	91575	9241	0	0	0	8089	0	8682
P62140	PP1B_HUMAN	PPP1CB	327	37187.2	5.8	HUMAN	Serine/threonine-protein phosphatase PP1-beta catalytic subunit	0	0	0	0	0	0	0	0	0	4	0	6	0	0	0	3	2	5	0	0	0	0	0	0	0	0	0	94846	0	127582	0	0	0	162678	57341	154618
P62191	PRS4_HUMAN	PSMC1	440	49184.9	5.9	HUMAN	26S proteasome regulatory subunit 4	0	0	0	3	4	4	0	0	0	6	7	6	0	0	0	4	4	8	0	0	0	47854	123997	123194	0	0	0	541674	242286	142639	0	0	0	369599	174784	456150				15.5464	16.9199	16.9106
P62195	PRS8_HUMAN	PSMC5	406	45626.4	7.1	HUMAN	26S proteasome regulatory subunit 8	0	0	0	6	5	3	0	0	0	8	10	8	0	0	0	8	6	7	0	0	0	89588	64477	33803	0	0	0	146142	373191	378954	0	0	0	665458	339560	614122				16.451	15.9765	15.0449
P62241	RS8_HUMAN	RPS8	208	24205.4	10.3	HUMAN	40S ribosomal protein S8	0	4	2	6	6	6	2	0	1	6	6	7	1	1	2	7	7	7	0	273872	151173	674757	672319	358172	20490	0	14042	1337382	1051681	1155247	12575	32021	42756	1641232	787092	1028702		18.0631	17.2058	19.364	19.3588	18.4503
P62244	RS15A_HUMAN	RPS15A	130	14839.6	10.1	HUMAN	40S ribosomal protein S15a	0	0	0	2	3	3	0	0	0	3	5	5	0	0	0	2	2	3	0	0	0	151093	228041	185257	0	0	0	810326	658185	510040	0	0	0	182930	186413	229046				17.2051	17.7989	17.4992
P62249	RS16_HUMAN	RPS16	146	16445.5	10.2	HUMAN	40S ribosomal protein S16	0	0	0	4	3	3	0	0	0	6	5	7	0	0	0	5	4	5	0	0	0	284253	43325	340587	0	0	0	1680450	1252442	1319576	0	0	0	737308	469819	875811				18.1168	15.4029	18.3777
P62253	UB2G1_HUMAN	UBE2G1	170	19509.4	5.2	HUMAN	Ubiquitin-conjugating enzyme E2 G1	0	0	0	1	1	1	0	0	0	1	1	2	0	0	0	1	2	1	0	0	0	20555	20956	12364	0	0	0	8811	23853	30368	0	0	0	28488	40665	33570				14.3272	14.3551	13.5939
P62258	1433E_HUMAN	YWHAE	255	29174.2	4.6	HUMAN	14-3-3 protein epsilon	0	0	0	15	9	9	0	0	0	24	15	21	0	0	0	16	18	19	0	0	0	2286160	776116	799953	0	0	0	11754613	5221118	6556098	0	0	0	6088842	5351100	6839763				21.1245	19.5659	19.6096
P62263	RS14_HUMAN	RPS14	151	16272.9	10.1	HUMAN	40S ribosomal protein S14	1	1	1	2	2	2	0	0	1	4	4	4	0	1	1	4	4	4	21504	25204	24405	270330	320826	170582	0	0	7875	1421376	481213	799177	0	25174	11268	2176998	1312300	1793179	14.3923	14.6214	14.5749	18.0444	18.2914	17.3801
P62266	RS23_HUMAN	RPS23	143	15807.7	10.5	HUMAN	40S ribosomal protein S23	0	0	0	1	1	1	0	0	0	2	2	3	0	0	0	2	1	3	0	0	0	9908	12458	14495	0	0	0	35359	87254	137115	0	0	0	197813	18186	211962				13.2744	13.6048	13.8233
P62269	RS18_HUMAN	RPS18	152	17718.8	11	HUMAN	40S ribosomal protein S18	0	1	1	2	2	1	2	1	4	4	6	6	2	0	0	4	2	3	0	24425	33148	153754	166879	92017	146982	68578	387539	3107069	1266242	3471541	18376	0	0	556624	232200	347933		14.5761	15.0166	17.2303	17.3484	16.4896
P62277	RS13_HUMAN	RPS13	151	17222.4	10.5	HUMAN	40S ribosomal protein S13	0	2	1	1	2	3	1	1	1	1	2	1	1	1	0	3	2	2	0	90613	25706	74020	113822	229110	9929	5503	17164	305789	74945	100905	10752	11253	0	356330	86400	136081		16.4674	14.6498	16.1756	16.7964	17.8057
P62280	RS11_HUMAN	RPS11	158	18430.9	10.3	HUMAN	40S ribosomal protein S11	0	0	0	4	5	1	0	0	1	5	6	2	0	0	0	7	3	5	0	0	0	210155	213564	36676	0	0	11558	1467275	611559	147888	0	0	0	2249771	739342	1730379				17.6811	17.7043	15.1625
P62304	RUXE_HUMAN	SNRPE	92	10803.7	9.5	HUMAN	Small nuclear ribonucleoprotein E	0	0	0	0	0	0	0	0	0	0	1	1	0	0	0	0	0	1	0	0	0	0	0	0	0	0	0	0	14280	10955	0	0	0	0	0	15186
P62306	RUXF_HUMAN	SNRPF	86	9725.3	4.7	HUMAN	Small nuclear ribonucleoprotein F	0	0	0	0	1	0	0	0	0	1	1	0	0	0	0	1	2	2	0	0	0	0	14751	0	0	0	0	177781	27683	0	0	0	0	77123	107317	156197					13.8485
P62308	RUXG_HUMAN	SNRPG	76	8496.2	9	HUMAN	Small nuclear ribonucleoprotein G	0	0	0	0	0	0	0	0	0	0	1	1	0	0	0	1	0	1	0	0	0	0	0	0	0	0	0	0	17435	14498	0	0	0	6469	0	17400
P62310	LSM3_HUMAN	LSM3	102	11845.5	4.6	HUMAN	U6 snRNA-associated Sm-like protein LSm3	0	0	0	0	0	0	0	0	0	0	0	0	0	0	0	1	1	1	0	0	0	0	0	0	0	0	0	0	0	0	0	0	0	4222	4497	5090
P62314	SMD1_HUMAN	SNRPD1	119	13281.7	11.6	HUMAN	Small nuclear ribonucleoprotein Sm D1	0	0	0	0	0	0	0	0	0	0	1	0	0	0	0	0	0	0	0	0	0	0	0	0	0	0	0	0	27584	0	0	0	0	0	0	0
P62316	SMD2_HUMAN	SNRPD2	118	13527	9.9	HUMAN	Small nuclear ribonucleoprotein Sm D2	0	0	0	3	0	1	0	0	0	2	1	2	0	0	0	3	4	3	0	0	0	92562	0	5604	0	0	0	318642	37560	186571	0	0	0	428553	1592908	432547				16.4981		12.4522
P62318	SMD3_HUMAN	SNRPD3	126	13916.4	10.3	HUMAN	Small nuclear ribonucleoprotein Sm D3	0	0	0	0	0	0	0	0	0	1	3	2	0	0	0	1	0	1	0	0	0	0	0	0	0	0	0	53312	79000	42833	0	0	0	112298	0	37618
P62328	TYB4_HUMAN	TMSB4X	44	5052.7	5	HUMAN	Thymosin beta-4	0	0	0	4	4	5	0	1	1	4	3	2	0	0	0	2	4	2	0	0	0	1024595	966105	764971	0	17954	19355	5351722	1493766	241663	0	0	0	1644659	2259700	1198807				19.9666	19.8818	19.545
P62330	ARF6_HUMAN	ARF6	175	20082.3	9	HUMAN	ADP-ribosylation factor 6	0	0	0	0	0	0	0	0	0	1	1	0	0	0	0	0	0	1	0	0	0	0	0	0	0	0	0	3055	6749	0	0	0	0	0	0	6102
P62333	PRS10_HUMAN	PSMC6	389	44173.4	7.1	HUMAN	26S proteasome regulatory subunit 10B	0	0	0	0	0	1	0	0	0	3	4	5	0	0	0	1	2	3	0	0	0	0	0	8429	0	0	0	191319	238325	127069	0	0	0	14692	24232	53834						13.0411
P62424	RL7A_HUMAN	RPL7A	266	29995.9	10.6	HUMAN	60S ribosomal protein L7a	0	2	1	3	5	4	1	2	1	9	9	10	1	1	0	8	5	4	0	39744	15475	220048	353791	280306	20612	45590	21124	2301628	1159723	1070405	9558	3219	0	1328793	808243	529111		15.2784	13.9177	17.7475	18.4325	18.0966
P62495	ERF1_HUMAN	ETF1	437	49031.3	5.5	HUMAN	Eukaryotic peptide chain release factor subunit 1	0	0	0	1	1	3	0	0	0	7	6	4	0	0	0	5	4	7	0	0	0	6634	41549	31462	0	0	0	635786	183892	159823	0	0	0	244576	913321	334170				12.6957	15.3425	14.9413
P62633	CNBP_HUMAN	CNBP	177	19462.9	8	HUMAN	Cellular nucleic acid-binding protein	0	1	1	2	2	2	0	1	1	3	2	3	0	1	1	5	4	4	0	12539	11815	276573	276020	200493	0	17830	45320	260259	86374	360590	0	8640	4615	1306035	824633	1035121		13.6141	13.5283	18.0773	18.0744	17.6132
P62701	RS4X_HUMAN	RPS4X	263	29598	10.2	HUMAN	40S ribosomal protein S4, X isoform	0	2	1	7	6	7	0	0	2	8	9	9	0	1	1	7	7	8	0	29952	3136	462187	412713	337150	0	0	17262	1376166	1027078	890811	0	15453	11697	1476249	910862	1161568		14.8704	11.6147	18.8181	18.6548	18.363
P62714	PP2AB_HUMAN	PPP2CB	309	35575.4	5.2	HUMAN	Serine/threonine-protein phosphatase 2A catalytic subunit beta isoform	0	0	0	0	2	0	0	0	0	6	7	1	0	0	0	0	1	1	0	0	0	0	259232	0	0	0	0	191697	151220	13818	0	0	0	0	8794	15492					17.9839
P62736	ACTA_HUMAN	ACTA2	377	42009.4	5.2	HUMAN	Actin, aortic smooth muscle	0	0	0	2	1	1	0	0	0	0	2	2	0	0	0	2	2	2	0	0	0	19991	5301	31547	0	0	0	0	794079	777225	0	0	0	165368	127344	320114				14.2871	12.372	14.9452
P62750	RL23A_HUMAN	RPL23A	156	17695.2	10.4	HUMAN	60S ribosomal protein L23a	0	0	1	1	1	0	0	0	0	1	0	0	0	0	0	2	1	1	0	0	12728	14856	17900	0	0	0	0	108900	0	0	0	0	0	93241	45147	40116			13.6357	13.8588	14.1277
P62753	RS6_HUMAN	RPS6	249	28680.9	10.8	HUMAN	40S ribosomal protein S6	0	0	1	4	4	2	0	0	0	6	5	6	2	2	2	6	4	5	0	0	28607	315087	298498	100919	0	0	0	935378	549223	769243	27199	94898	60962	1459332	645220	968072			14.8041	18.2654	18.1874	16.6228
P62805	H4_HUMAN	HIST1H4A	103	11367.4	11.4	HUMAN	Histone H4	3	3	0	4	5	4	4	3	2	3	5	4	2	1	1	3	4	5	134453	81870	0	470091	562444	328662	207265	59523	78582	1528009	1719920	1457739	26734	23796	35050	906514	475010	740626	17.0367	16.321		18.8426	19.1013	18.3262
P62820	RAB1A_HUMAN	RAB1A	205	22678	5.9	HUMAN	Ras-related protein Rab-1A	0	0	0	1	1	5	0	0	0	1	0	7	0	0	0	2	9	10	0	0	0	98229	61230	211937	0	0	0	103292	0	452384	0	0	0	260166	714333	1024754				16.5839	15.902	17.6933
P62826	RAN_HUMAN	RAN	216	24423.3	7	HUMAN	GTP-binding nuclear protein Ran	0	0	0	4	5	4	0	0	0	5	4	5	0	0	0	6	5	6	0	0	0	1397282	1334118	779849	0	0	0	3821182	1672277	2794314	0	0	0	10739003	3872418	7520937				20.4142	20.3475	19.5728
P62829	RL23_HUMAN	RPL23	140	14865.6	10.5	HUMAN	60S ribosomal protein L23	0	0	0	1	2	2	0	0	0	3	6	3	0	0	0	4	4	4	0	0	0	24822	63217	66235	0	0	0	271240	585958	275421	0	0	0	455581	261760	391291				14.5993	15.948	16.0153
P62834	RAP1A_HUMAN	RAP1A	184	20987.4	6.4	HUMAN	Ras-related protein Rap-1A	0	0	0	0	0	0	0	0	0	0	0	0	0	0	0	5	1	4	0	0	0	0	0	0	0	0	0	0	0	0	0	0	0	903661	3340	492454
P62847	RS24_HUMAN	RPS24	133	15423.3	10.8	HUMAN	40S ribosomal protein S24	1	6	4	4	6	4	4	2	3	7	9	7	1	1	3	7	4	3	11918	725826	222645	523021	697823	315712	201306	102621	75390	361906	1963470	1836659	10391	183549	275041	1510219	455489	232374	13.5409	19.4693	17.7644	18.9965	19.4125	18.2682
P62851	RS25_HUMAN	RPS25	125	13742.2	10.1	HUMAN	40S ribosomal protein S25	0	1	0	3	3	3	0	0	0	4	3	4	2	0	0	3	3	3	0	16424	0	225353	180716	199258	0	0	0	2481014	628456	435100	8877	0	0	937010	252396	328991		14.0035		17.7818	17.4634	17.6043
P62854	RS26_HUMAN	RPS26	115	13015.5	11	HUMAN	40S ribosomal protein S26	1	1	0	1	1	1	0	0	0	1	1	1	0	0	0	2	2	2	4091	12533	0	23943	12394	25013	0	0	0	18467	76260	76535	0	0	0	757912	586229	750139	11.9982	13.6134		14.5473	13.5974	14.6104
P62857	RS28_HUMAN	RPS28	69	7841.1	10.7	HUMAN	40S ribosomal protein S28	0	0	0	3	2	4	0	0	1	4	4	3	0	0	0	3	3	3	0	0	0	233924	70740	195564	0	0	10865	1110351	394437	166880	0	0	0	877086	619047	760826				17.8357	16.1102	17.5773
P62861	RS30_HUMAN	FAU	59	6647.9	12.1	HUMAN	40S ribosomal protein S30	1	1	1	1	1	1	0	1	1	1	1	1	1	1	1	1	1	1	10410	29278	13342	83728	71484	64160	0	19957	64084	3873	20337	27572	13235	21764	59520	213471	93597	81817	13.3457	14.8375	13.7037	16.3534	16.1253	15.9694
P62873	GBB1_HUMAN	GNB1	340	37377.3	5.6	HUMAN	Guanine nucleotide-binding protein G(I)/G(S)/G(T) subunit beta-1	0	0	0	0	1	0	0	0	0	0	0	4	0	0	0	4	5	6	0	0	0	0	60549	0	0	0	0	0	0	205489	0	0	0	315749	265860	403170					15.8858
P62877	RBX1_HUMAN	RBX1	108	12274.1	6.5	HUMAN	E3 ubiquitin-protein ligase RBX1	0	0	0	2	2	1	0	0	0	2	3	2	0	0	0	3	3	3	0	0	0	44019	30607	12134	0	0	0	143910	72155	58692	0	0	0	211668	118159	116968				15.4258	14.9016	13.5668
P62879	GBB2_HUMAN	GNB2	340	37331.4	5.6	HUMAN	Guanine nucleotide-binding protein G(I)/G(S)/G(T) subunit beta-2	0	0	0	2	0	2	0	0	0	3	1	2	0	0	0	0	2	2	0	0	0	73339	0	65080	0	0	0	333325	15896	91763	0	0	0	0	33205	42032				16.1623		15.9899
P62888	RL30_HUMAN	RPL30	115	12784.2	9.7	HUMAN	60S ribosomal protein L30	0	0	0	3	3	3	0	0	0	2	2	3	0	0	0	2	2	3	0	0	0	87618	77025	86329	0	0	0	54515	178310	212554	0	0	0	275903	245118	475114				16.4189	16.233	16.3976
P62899	RL31_HUMAN	RPL31	125	14463	10.5	HUMAN	60S ribosomal protein L31	4	4	3	4	3	4	4	4	4	6	5	6	4	5	4	6	4	4	619731	1165572	571636	1609342	1986847	1187439	620193	528210	778643	6347679	2239412	4827259	223449	849051	966741	6534958	3268517	1240963	19.2413	20.1526	19.1247	20.618	20.922	20.1794
P62906	RL10A_HUMAN	RPL10A	217	24831.5	9.9	HUMAN	60S ribosomal protein L10a	0	0	0	2	3	1	0	0	0	3	2	2	0	0	0	3	0	1	0	0	0	285819	418128	110303	0	0	0	1493137	415090	328664	0	0	0	624481	0	578119				18.1247	18.6736	16.7511
P62910	RL32_HUMAN	RPL32	135	15859.9	11.3	HUMAN	60S ribosomal protein L32	1	1	0	0	1	0	0	0	0	0	0	2	0	1	0	1	1	1	3822	9809	0	0	7463	0	0	0	0	0	0	36108	0	5211	0	56932	24525	68575	11.9001	13.2599			12.8655
P62913	RL11_HUMAN	RPL11	178	20252.6	9.6	HUMAN	60S ribosomal protein L11	0	0	0	3	3	3	0	0	0	3	4	4	0	0	0	2	3	3	0	0	0	202654	315692	237693	0	0	0	478574	711341	370884	0	0	0	560086	672883	668671				17.6287	18.2682	17.8587
P62917	RL8_HUMAN	RPL8	257	28024.9	11	HUMAN	60S ribosomal protein L8	0	0	0	1	2	0	0	1	0	3	2	4	1	0	0	3	2	2	0	0	0	252101	156098	0	0	32862	0	3358121	337531	1127340	15056	0	0	1297647	784646	801673				17.9436	17.2521
P62937	PPIA_HUMAN	PPIA	165	18012.7	7.7	HUMAN	Peptidyl-prolyl cis-trans isomerase A	0	2	1	9	11	11	0	0	1	11	12	13	0	0	0	13	13	14	0	36815	15936	985688	959735	1098398	0	0	9010	2777198	3305610	3718766	0	0	0	5916281	3156604	3648874		15.168	13.96	19.9108	19.8723	20.067
P62942	FKB1A_HUMAN	FKBP1A	108	11950.8	7.9	HUMAN	Peptidyl-prolyl cis-trans isomerase FKBP1A	0	0	0	1	0	0	0	0	0	1	1	2	0	0	0	2	2	2	0	0	0	172018	0	0	0	0	0	426721	109408	42532	0	0	0	244757	238632	259012				17.3922
P62979	RS27A_HUMAN	RPS27A	156	17965.1	9.7	HUMAN	Ubiquitin-40S ribosomal protein S27a	0	0	0	0	0	0	0	0	0	6	7	9	0	0	0	0	0	7	0	0	0	0	0	0	0	0	0	21035960	8685630	13986894	0	0	0	0	0	11656470
P62993	GRB2_HUMAN	GRB2	217	25206.6	5.9	HUMAN	Growth factor receptor-bound protein 2	0	0	0	3	4	3	0	0	0	5	5	5	0	0	0	3	3	4	0	0	0	188131	208535	139282	0	0	0	934591	350665	598841	0	0	0	642197	383906	457163				17.5214	17.6699	17.0876
P62995	TRA2B_HUMAN	TRA2B	288	33665.9	11.2	HUMAN	Transformer-2 protein homolog beta	0	0	0	1	0	1	0	0	0	1	2	0	0	0	0	0	1	1	0	0	0	19702	0	20849	0	0	0	120860	55360	0	0	0	0	0	15779	28507				14.2661		14.3477
P63000	RAC1_HUMAN	RAC1	192	21450.3	8.8	HUMAN	Ras-related C3 botulinum toxin substrate 1	0	0	0	2	0	0	0	0	0	3	0	0	0	0	0	4	4	4	0	0	0	65646	0	0	0	0	0	443661	0	0	0	0	0	600344	275240	549309				16.0024
P63010	AP2B1_HUMAN	AP2B1	937	104554	5.2	HUMAN	AP-2 complex subunit beta	0	0	0	4	2	0	0	0	0	12	11	15	0	0	0	5	3	4	0	0	0	107548	32012	0	0	0	0	319768	257233	466662	0	0	0	280882	112784	161021				16.7146	14.9663
P63027	VAMP2_HUMAN	VAMP2	116	12662.8	7.8	HUMAN	Vesicle-associated membrane protein 2	0	0	0	0	1	1	0	0	0	1	1	1	0	0	0	0	0	0	0	0	0	0	6512	4064	0	0	0	64949	299725	6548	0	0	0	0	0	0					12.6689	11.9887
P63092	GNAS2_HUMAN	GNAS	394	45665	5.6	HUMAN	Guanine nucleotide-binding protein G(s) subunit alpha isoforms short	0	0	0	4	2	1	0	0	0	3	3	4	0	0	0	4	4	5	0	0	0	65536	24889	5257	0	0	0	79881	78188	163029	0	0	0	283145	70120	128406				16	14.6032	12.36
P63104	1433Z_HUMAN	YWHAZ	245	27745.3	4.7	HUMAN	14-3-3 protein zeta/delta	1	0	1	10	15	15	0	0	2	12	10	16	0	0	0	11	11	13	21614	0	44545	4810192	6665452	5221198	0	0	90565	12770679	4209114	8322790	0	0	0	11752339	12042296	15125173	14.3997		15.443	22.1977	22.6683	22.3159
P63151	2ABA_HUMAN	PPP2R2A	447	51692.5	5.8	HUMAN	Serine/threonine-protein phosphatase 2A 55 kDa regulatory subunit B alpha isoform	0	0	0	2	1	2	0	0	0	2	3	3	0	0	0	2	3	3	0	0	0	34451	17071	20003	0	0	0	65817	53075	59027	0	0	0	74969	102297	92464				15.0723	14.0593	14.2879
P63165	SUMO1_HUMAN	SUMO1	101	11557.1	5.3	HUMAN	Small ubiquitin-related modifier 1	0	0	0	1	2	3	0	0	0	4	0	3	0	0	0	3	5	5	0	0	0	28077	303915	226592	0	0	0	920562	0	258282	0	0	0	417648	902957	1253807				14.7771	18.2133	17.7897
P63167	DYL1_HUMAN	DYNLL1	89	10366	6.9	HUMAN	Dynein light chain 1, cytoplasmic	0	0	0	1	0	1	0	0	0	3	3	1	0	0	0	2	2	1	0	0	0	11518	0	6884	0	0	0	37166	44191	10710	0	0	0	89157	55253	51453				13.4916		12.749
P63172	DYLT1_HUMAN	DYNLT1	113	12452.2	5	HUMAN	Dynein light chain Tctex-type 1	0	0	0	0	0	0	0	0	0	1	0	0	0	0	0	0	0	0	0	0	0	0	0	0	0	0	0	7147	0	0	0	0	0	0	0	0
P63173	RL38_HUMAN	RPL38	70	8218	10.1	HUMAN	60S ribosomal protein L38	0	0	0	0	0	0	0	0	0	0	1	2	0	0	0	2	0	0	0	0	0	0	0	0	0	0	0	0	16846	18421	0	0	0	29310	0	0
P63208	SKP1_HUMAN	SKP1	163	18658.2	4.4	HUMAN	S-phase kinase-associated protein 1	0	0	0	5	3	3	0	0	0	8	6	10	0	0	0	4	7	7	0	0	0	404975	300502	278240	0	0	0	1929304	423402	941098	0	0	0	1124564	847251	1018743				18.6275	18.197	18.086
P63218	GBG5_HUMAN	GNG5	68	7318.5	9.9	HUMAN	Guanine nucleotide-binding protein G(I)/G(S)/G(O) subunit gamma-5	0	0	0	1	0	0	0	0	0	1	0	0	0	0	0	0	0	0	0	0	0	13071	0	0	0	0	0	59629	0	0	0	0	0	0	0	0				13.6741
P63220	RS21_HUMAN	RPS21	83	9111.5	8.7	HUMAN	40S ribosomal protein S21	0	1	0	3	5	3	0	0	0	6	5	6	0	0	0	6	6	6	0	3614	0	215503	311135	127174	0	0	0	1232128	489516	744123	0	0	0	1278625	913399	1381971		11.8194		17.7173	18.2472	16.9564
P63241	IF5A1_HUMAN	EIF5A	154	16832.4	5.1	HUMAN	Eukaryotic translation initiation factor 5A-1	0	0	0	6	4	4	0	0	0	11	8	11	0	0	0	10	10	12	0	0	0	1447422	256846	296371	0	0	0	3174118	767146	1968634	0	0	0	2264892	2376761	6350482				20.4651	17.9705	18.177
P63244	RACK1_HUMAN	RACK1	317	35077	7.6	HUMAN	Receptor of activated protein C kinase 1	0	0	0	8	14	12	0	0	0	16	14	18	0	0	0	17	15	17	0	0	0	1282505	1488044	1061998	0	0	0	4981087	3136250	2926808	0	0	0	5256814	2930347	3686735				20.2905	20.505	20.0183
P63261	ACTG_HUMAN	ACTG1	375	41793.2	5.3	HUMAN	Actin, cytoplasmic 2	0	15	0	2	2	2	0	0	0	31	33	40	0	0	0	2	3	3	0	877098	0	239976	260502	136215	0	0	0	119887354	42672565	56078365	0	0	0	242295	363076	391009		19.7424		17.8725	17.9909	17.0555
P63279	UBC9_HUMAN	UBE2I	158	18007	8.9	HUMAN	SUMO-conjugating enzyme UBC9	0	0	0	0	0	0	0	0	0	0	0	0	0	0	0	0	2	1	0	0	0	0	0	0	0	0	0	0	0	0	0	0	0	0	16839	9570
P63313	TYB10_HUMAN	TMSB10	44	5025.7	5.3	HUMAN	Thymosin beta-10	0	0	0	2	2	2	0	0	0	2	2	2	0	0	0	2	2	2	0	0	0	282500	240522	208852	0	0	0	842165	508126	436998	0	0	0	498555	333554	271360				18.1079	17.8758	17.6721
P67775	PP2AA_HUMAN	PPP2CA	309	35594.5	5.3	HUMAN	Serine/threonine-protein phosphatase 2A catalytic subunit alpha isoform	0	0	0	5	0	4	0	0	0	1	1	10	0	0	0	7	7	9	0	0	0	304727	0	222780	0	0	0	9113	45774	524165	0	0	0	745303	1087576	970012				18.2172		17.7653
P67809	YBOX1_HUMAN	YBX1	324	35924.5	9.9	HUMAN	Nuclease-sensitive element-binding protein 1	16	13	10	13	15	14	16	16	14	14	12	21	12	14	14	17	21	17	6679581	4853163	4576478	7233800	5911994	4866103	4579057	6997036	9654187	13112264	7820917	18271415	1559673	8592210	10151878	24733327	22794864	25581531	22.6713	22.2105	22.1258	22.7863	22.4952	22.2143
P67870	CSK2B_HUMAN	CSNK2B	215	24942.7	5.3	HUMAN	Casein kinase II subunit beta	0	0	0	1	1	1	0	0	0	1	1	2	0	0	0	1	2	2	0	0	0	38288	30360	17192	0	0	0	129470	31857	69214	0	0	0	103155	81531	110505				15.2246	14.8899	14.0694
P67936	TPM4_HUMAN	TPM4	248	28522	4.7	HUMAN	Tropomyosin alpha-4 chain	0	0	0	3	6	4	0	0	0	4	4	7	0	0	0	6	6	6	0	0	0	355973	349233	405232	0	0	0	275526	1092123	1081482	0	0	0	916378	674101	661694				18.4414	18.4138	18.6284
P68032	ACTC_HUMAN	ACTC1	377	42019.4	5.2	HUMAN	Actin, alpha cardiac muscle 1	0	0	0	0	0	0	0	0	0	2	0	0	0	0	0	0	0	0	0	0	0	0	0	0	0	0	0	260181	0	0	0	0	0	0	0	0
P68036	UB2L3_HUMAN	UBE2L3	154	17861.7	8.7	HUMAN	Ubiquitin-conjugating enzyme E2 L3	0	0	0	2	2	3	0	0	0	5	6	5	0	0	0	3	4	4	0	0	0	580558	344580	450176	0	0	0	704463	484265	669614	0	0	0	2511697	1333506	2109710				19.1471	18.3945	18.7801
P68104	EF1A1_HUMAN	EEF1A1	462	50141.3	9.1	HUMAN	Elongation factor 1-alpha 1	3	4	3	21	21	21	1	1	1	30	22	32	5	2	1	23	23	27	143247	169953	51052	23718454	18490829	15047064	11359	36853	57746	102749158	33990424	38740363	62959	74868	49800	82491676	47087182	71476785	17.1281	17.3748	15.6397	24.4995	24.1403	23.843
P68106	FKB1B_HUMAN	FKBP1B	108	11782.6	8.6	HUMAN	Peptidyl-prolyl cis-trans isomerase FKBP1B	0	0	0	0	0	0	0	0	0	0	0	0	0	0	0	1	0	0	0	0	0	0	0	0	0	0	0	0	0	0	0	0	0	25031	0	0
P68363	TBA1B_HUMAN	TUBA1B	451	50152.1	4.9	HUMAN	Tubulin alpha-1B chain	5	5	4	18	26	22	1	2	5	27	26	32	0	2	1	24	27	32	103097	129873	83775	5948408	6168188	6553584	10934	46901	138030	18436880	21701439	20894016	0	24505	13589	22390854	20350176	23149086	16.6536	16.9867	16.3542	22.5041	22.5564	22.6439
P68366	TBA4A_HUMAN	TUBA4A	448	49924.9	4.9	HUMAN	Tubulin alpha-4A chain	0	0	0	0	2	3	0	0	0	1	2	3	0	0	0	2	4	4	0	0	0	0	25966	25077	0	0	0	16096	51301	65392	0	0	0	18278	65154	122920					14.6643	14.6141
P68371	TBB4B_HUMAN	TUBB4B	445	49831.5	4.8	HUMAN	Tubulin beta-4B chain	0	0	0	4	6	7	0	0	0	7	27	6	0	0	0	6	7	7	0	0	0	553931	710417	636865	0	0	0	4952430	12690647	3333046	0	0	0	3889342	3914939	6223268				19.0793	19.4383	19.2806
P68402	PA1B2_HUMAN	PAFAH1B2	229	25569.5	5.6	HUMAN	Platelet-activating factor acetylhydrolase IB subunit beta	0	0	0	1	1	1	0	0	0	2	2	1	0	0	0	2	1	1	0	0	0	14275	11660	14488	0	0	0	172551	39030	6437	0	0	0	109717	56195	48850				13.8012	13.5093	13.8226
P68431	H31_HUMAN	HIST1H3A	136	15404.2	11.1	HUMAN	Histone H3.1	1	0	0	3	3	3	0	0	0	3	3	2	0	0	0	4	3	2	71310	0	0	774541	692973	516707	0	0	0	2159005	942794	1059509	0	0	0	1504734	922279	531820	16.1218			19.563	19.4024	18.979
P68871	HBB_HUMAN	HBB	147	15998.5	6.7	HUMAN	Hemoglobin subunit beta	0	0	1	0	0	0	0	0	0	0	0	0	0	0	0	0	0	0	0	0	231163	0	0	0	0	0	0	0	0	0	0	0	0	0	0	0			17.8186
P69849	NOMO3_HUMAN	NOMO3	1222	134135	5.4	HUMAN	Nodal modulator 3	0	0	0	0	0	0	0	0	0	1	1	3	0	0	0	5	3	5	0	0	0	0	0	0	0	0	0	7387	26521	129014	0	0	0	208706	144804	256117
P69891	HBG1_HUMAN	HBG1	147	16140.6	6.6	HUMAN	Hemoglobin subunit gamma-1	0	0	0	7	7	0	0	0	0	12	12	0	0	0	0	1	10	10	0	0	0	682238	363729	0	0	0	0	3790083	2574925	0	0	0	0	208432	1972783	4197849				19.3799	18.4725
P69892	HBG2_HUMAN	HBG2	147	16126.6	6.6	HUMAN	Hemoglobin subunit gamma-2	0	0	0	1	1	10	0	0	0	1	1	12	0	0	0	9	1	1	0	0	0	223862	99803	1394744	0	0	0	789410	218519	3128190	0	0	0	5708016	203876	324832				17.7723	16.6068	20.4116
P69905	HBA_HUMAN	HBA1	142	15257.7	8.7	HUMAN	Hemoglobin subunit alpha	0	0	0	1	0	1	0	0	0	3	3	3	0	0	0	2	2	2	0	0	0	31064	0	12958	0	0	0	235208	92216	47081	0	0	0	41942	133472	33127				14.923		13.6616
P78316	NOP14_HUMAN	NOP14	857	97669.2	7.3	HUMAN	Nucleolar protein 14	0	0	0	0	1	0	0	0	0	2	1	2	0	0	0	2	2	2	0	0	0	0	34619	0	0	0	0	52252	15371	20472	0	0	0	173064	9535	313050					15.0793
P78318	IGBP1_HUMAN	IGBP1	339	39222.2	5.3	HUMAN	Immunoglobulin-binding protein 1	0	0	0	2	1	2	0	0	0	2	1	4	0	0	0	5	2	2	0	0	0	42645	100962	23255	0	0	0	16673	11044	74795	0	0	0	151875	65760	85750				15.3801	16.6235	14.5053
P78332	RBM6_HUMAN	RBM6	1123	128645	5.9	HUMAN	RNA-binding protein 6	0	0	0	1	0	1	0	0	0	1	0	1	0	0	0	3	2	2	0	0	0	4397	0	2573	0	0	0	10051	0	7361	0	0	0	51588	16209	17893				12.1023		11.3292
P78337	PITX1_HUMAN	PITX1	314	34128.4	9.1	HUMAN	Pituitary homeobox 1	0	0	0	0	0	0	0	0	0	1	0	2	0	0	0	1	2	1	0	0	0	0	0	0	0	0	0	22243	0	13287	0	0	0	55617	64616	48473
P78344	IF4G2_HUMAN	EIF4G2	907	102363	6.7	HUMAN	Eukaryotic translation initiation factor 4 gamma 2	0	0	0	4	1	1	0	0	0	5	5	4	0	0	0	7	6	6	0	0	0	89725	15425	2217	0	0	0	204811	61354	42975	0	0	0	543361	165781	127837				16.4532	13.913	11.1144
P78346	RPP30_HUMAN	RPP30	268	29321.5	9.1	HUMAN	Ribonuclease P protein subunit p30	0	0	0	0	1	1	0	0	0	0	1	1	0	0	0	1	1	1	0	0	0	0	8900	5558	0	0	0	0	10246	14234	0	0	0	6326	8085	9766					13.1196	12.4404
P78347	GTF2I_HUMAN	GTF2I	998	112417	6.1	HUMAN	General transcription factor II-I	0	0	0	2	2	1	0	0	0	5	2	3	0	0	0	3	5	5	0	0	0	23110	21533	13391	0	0	0	265557	73121	129628	0	0	0	198128	149174	185146				14.4962	14.3943	13.709
P78362	SRPK2_HUMAN	SRPK2	688	77527.3	4.9	HUMAN	SRSF protein kinase 2	0	0	0	0	0	0	0	0	0	0	0	0	0	0	0	1	0	1	0	0	0	0	0	0	0	0	0	0	0	0	0	0	0	12095	0	9290
P78371	TCPB_HUMAN	CCT2	535	57488.7	6	HUMAN	T-complex protein 1 subunit beta	1	1	0	14	14	17	0	1	1	28	28	30	0	0	0	24	21	25	10565	17456	0	1396664	1513429	1238964	0	5180	6361	20992241	3684450	5420687	0	0	0	6506103	4210326	4919856	13.367	14.0914		20.4136	20.5294	20.2407
P78381	S35A2_HUMAN	SLC35A2	396	41307.8	10	HUMAN	UDP-galactose translocator	0	0	0	0	0	0	0	0	0	0	0	0	0	0	0	0	0	1	0	0	0	0	0	0	0	0	0	0	0	0	0	0	0	0	0	1614
P78385	KRT83_HUMAN	KRT83	493	54195.9	5.5	HUMAN	Keratin, type II cuticular Hb3	0	0	0	0	0	6	0	0	0	0	0	0	0	0	0	0	0	0	0	0	0	0	0	1366954	0	0	0	0	0	0	0	0	0	0	0	0						20.3825
P78386	KRT85_HUMAN	KRT85	507	55802.7	6.3	HUMAN	Keratin, type II cuticular Hb5	0	0	0	0	0	1	0	0	0	0	0	0	0	0	0	0	0	0	0	0	0	0	0	5972	0	0	0	0	0	0	0	0	0	0	0	0						12.544
P78395	PRAME_HUMAN	PRAME	509	57890.2	6.4	HUMAN	Melanoma antigen preferentially expressed in tumors	0	0	0	0	0	0	0	0	0	1	3	1	0	0	0	1	2	2	0	0	0	0	0	0	0	0	0	9791	51510	14668	0	0	0	25752	42004	32570
P78406	RAE1L_HUMAN	RAE1	368	40968.5	8	HUMAN	mRNA export factor	0	0	0	0	0	0	0	0	0	0	0	2	0	0	0	0	0	3	0	0	0	0	0	0	0	0	0	0	0	17925	0	0	0	0	0	53593
P78417	GSTO1_HUMAN	GSTO1	241	27566.1	6.2	HUMAN	Glutathione S-transferase omega-1	0	0	0	4	3	4	0	0	0	5	8	5	0	0	0	7	7	6	0	0	0	315786	278622	176332	0	0	0	1157712	521978	464852	0	0	0	1792295	830566	1077985				18.2686	18.0879	17.4279
P78527	PRKDC_HUMAN	PRKDC	4128	469093	6.7	HUMAN	DNA-dependent protein kinase catalytic subunit	0	0	0	0	0	0	0	0	0	2	0	1	0	0	0	3	1	2	0	0	0	0	0	0	0	0	0	50776	0	8735	0	0	0	81541	26869	61444
P78536	ADA17_HUMAN	ADAM17	824	93021.8	5.5	HUMAN	Disintegrin and metalloproteinase domain-containing protein 17	0	0	0	0	0	0	0	0	0	0	0	0	0	0	0	1	0	0	0	0	0	0	0	0	0	0	0	0	0	0	0	0	0	8411	0	0
P78559	MAP1A_HUMAN	MAP1A	2803	305488	4.8	HUMAN	Microtubule-associated protein 1A	0	0	0	1	0	2	0	0	0	3	3	6	0	0	0	13	11	12	0	0	0	2888	0	9239	0	0	0	24265	35806	44616	0	0	0	237821	167147	236283				11.4959		13.1735
P80303	NUCB2_HUMAN	NUCB2	420	50196.1	5	HUMAN	Nucleobindin-2	0	0	0	2	0	1	0	0	0	2	1	1	0	0	0	3	4	2	0	0	0	33453	0	6529	0	0	0	27783	14082	24635	0	0	0	41910	91129	34119				15.0298		12.6726
P81605	DCD_HUMAN	DCD	110	11284	6.1	HUMAN	Dermcidin	2	2	2	2	2	2	2	2	2	2	2	2	2	2	2	2	2	2	7129568	9441972	3898985	6059550	3930287	4160377	2134467	3023128	4396855	6335088	548706	1745796	588917	1559069	1600824	3886574	3095268	7229160	22.7654	23.1707	21.8947	22.5308	21.9062	21.9883
P82094	TMF1_HUMAN	TMF1	1093	122843	4.9	HUMAN	TATA element modulatory factor	0	0	0	0	0	0	0	0	0	1	0	1	0	0	0	2	3	1	0	0	0	0	0	0	0	0	0	17434	0	15388	0	0	0	21938	78111	74234
P82650	RT22_HUMAN	MRPS22	360	41280.7	7.7	HUMAN	28S ribosomal protein S22, mitochondrial	0	0	0	0	0	0	0	0	0	1	0	0	0	0	0	0	1	0	0	0	0	0	0	0	0	0	0	19072	0	0	0	0	0	0	8817	0
P82663	RT25_HUMAN	MRPS25	173	20116.6	9	HUMAN	28S ribosomal protein S25, mitochondrial	0	0	0	0	0	0	0	0	0	0	1	0	0	0	0	1	1	1	0	0	0	0	0	0	0	0	0	0	9090	0	0	0	0	8920	6107	8908
P82912	RT11_HUMAN	MRPS11	194	20615.9	10.8	HUMAN	28S ribosomal protein S11, mitochondrial	0	0	0	0	0	0	0	0	0	0	0	0	0	0	0	0	0	1	0	0	0	0	0	0	0	0	0	0	0	0	0	0	0	0	0	11457
P82932	RT06_HUMAN	MRPS6	125	14226.7	9.3	HUMAN	28S ribosomal protein S6, mitochondrial	0	0	0	0	0	0	0	0	0	1	0	1	0	0	0	1	0	0	0	0	0	0	0	0	0	0	0	6870	0	5461	0	0	0	12933	0	0
P82970	HMGN5_HUMAN	HMGN5	282	31524.8	4.5	HUMAN	High mobility group nucleosome-binding domain-containing protein 5	0	0	0	0	0	0	0	0	0	0	0	1	0	0	0	0	0	0	0	0	0	0	0	0	0	0	0	0	0	95922	0	0	0	0	0	0
P82979	SARNP_HUMAN	SARNP	210	23671	6.1	HUMAN	SAP domain-containing ribonucleoprotein	0	0	0	3	2	1	0	0	0	1	1	3	0	0	0	5	3	4	0	0	0	52868	51469	23424	0	0	0	122314	25419	97858	0	0	0	332697	192889	364397				15.6901	15.6514	14.5157
P83731	RL24_HUMAN	RPL24	157	17779.1	11.3	HUMAN	60S ribosomal protein L24	0	1	0	2	6	3	1	1	0	5	6	5	0	0	1	4	2	3	0	17819	0	42914	148798	63523	22757	9008	0	290310	678914	387838	0	0	10751	120935	10921	50474		14.1211		15.3892	17.183	15.955
P83881	RL36A_HUMAN	RPL36A	106	12440.9	10.6	HUMAN	60S ribosomal protein L36a	0	1	0	1	0	0	0	0	1	1	3	2	0	1	1	0	1	1	0	39742	0	11532	0	0	0	0	10820	430042	242563	126704	0	25112	13231	0	194115	281328		15.2784		13.4934
P83916	CBX1_HUMAN	CBX1	185	21418	4.9	HUMAN	Chromobox protein homolog 1	0	0	0	0	0	0	0	0	0	1	1	2	0	0	0	1	1	0	0	0	0	0	0	0	0	0	0	11437	2638	16465	0	0	0	17133	43926	0
P84022	SMAD3_HUMAN	SMAD3	425	48081.2	6.7	HUMAN	Mothers against decapentaplegic homolog 3	0	0	0	0	0	0	0	0	0	0	0	2	0	0	0	1	2	1	0	0	0	0	0	0	0	0	0	0	0	18751	0	0	0	11797	19378	7092
P84085	ARF5_HUMAN	ARF5	180	20529.8	6.3	HUMAN	ADP-ribosylation factor 5	0	0	0	2	2	1	0	0	0	4	1	3	0	0	0	2	2	3	0	0	0	54272	24758	10731	0	0	0	341354	28971	275327	0	0	0	104639	138529	174858				15.7279	14.5956	13.3895
P84090	ERH_HUMAN	ERH	104	12259.1	5.6	HUMAN	Enhancer of rudimentary homolog	0	0	0	0	0	0	0	0	0	0	0	0	0	0	0	1	0	0	0	0	0	0	0	0	0	0	0	0	0	0	0	0	0	9213	0	0
P84095	RHOG_HUMAN	RHOG	191	21308.7	8.4	HUMAN	Rho-related GTP-binding protein RhoG	0	0	0	6	5	4	0	0	0	6	6	5	0	0	0	7	8	8	0	0	0	495754	486036	116990	0	0	0	2044553	429335	534542	0	0	0	1603250	1233495	2305324				18.9193	18.8907	16.836
P84098	RL19_HUMAN	RPL19	196	23466.2	11.5	HUMAN	60S ribosomal protein L19	0	0	0	1	2	1	0	0	0	1	1	1	1	1	2	2	1	3	0	0	0	35106	260384	33223	0	0	0	58983	99501	110751	24069	125344	102435	117911	66463	1247711				15.0994	17.9903	15.0199
P84103	SRSF3_HUMAN	SRSF3	164	19329.8	11.6	HUMAN	Serine/arginine-rich splicing factor 3	0	1	0	0	0	1	1	2	1	0	1	1	0	1	1	0	1	1	0	112964	0	0	0	9138	10127	30131	26337	0	94268	25112	0	8392	12771	0	20404	44534		16.7855				13.1577
P84157	MXRA7_HUMAN	MXRA7	204	21465.9	4.2	HUMAN	Matrix-remodeling-associated protein 7	0	0	0	0	0	0	0	0	0	1	0	0	0	0	0	0	0	0	0	0	0	0	0	0	0	0	0	2511	0	0	0	0	0	0	0	0
P85037	FOXK1_HUMAN	FOXK1	733	75458	9.4	HUMAN	Forkhead box protein K1	0	0	0	1	0	1	0	0	0	2	0	0	0	0	0	3	3	3	0	0	0	161250	0	12465	0	0	0	69052	0	0	0	0	0	90628	77834	56768				17.2989		13.6056
P86790	CCZ1B_HUMAN	CCZ1B	482	55866.7	6.1	HUMAN	Vacuolar fusion protein CCZ1 homolog B	0	0	0	0	0	0	0	0	0	0	0	0	0	0	0	1	0	1	0	0	0	0	0	0	0	0	0	0	0	0	0	0	0	15661	0	5501
P98170	XIAP_HUMAN	XIAP	497	56685.4	6.2	HUMAN	E3 ubiquitin-protein ligase XIAP	0	0	0	0	0	0	0	0	0	0	0	1	0	0	0	3	1	1	0	0	0	0	0	0	0	0	0	0	0	11907	0	0	0	49355	20814	21468
P98175	RBM10_HUMAN	RBM10	930	103533	5.7	HUMAN	RNA-binding protein 10	0	0	0	0	0	0	0	0	0	0	0	0	0	0	0	0	1	0	0	0	0	0	0	0	0	0	0	0	0	0	0	0	0	0	9080	0
P98179	RBM3_HUMAN	RBM3	157	17170.5	8.9	HUMAN	RNA-binding protein 3	0	0	0	0	0	0	0	0	0	0	0	1	0	0	0	0	0	1	0	0	0	0	0	0	0	0	0	0	0	16826	0	0	0	0	0	12343
P99999	CYC_HUMAN	CYCS	105	11748.8	9.6	HUMAN	Cytochrome c	0	0	0	0	0	0	0	0	0	1	1	1	0	0	0	0	2	3	0	0	0	0	0	0	0	0	0	80960	74103	26252	0	0	0	0	34791	68233
Q00013	EM55_HUMAN	MPP1	466	52296.9	6.9	HUMAN	55 kDa erythrocyte membrane protein	0	0	0	2	2	3	0	0	0	9	7	10	0	0	0	8	6	9	0	0	0	95106	42161	34174	0	0	0	232982	250154	290436	0	0	0	458467	160380	553573				16.5372	15.3636	15.0606
Q00059	TFAM_HUMAN	TFAM	246	29096.9	9.7	HUMAN	Transcription factor A, mitochondrial	0	0	0	0	0	0	0	0	0	1	1	2	0	0	0	1	0	1	0	0	0	0	0	0	0	0	0	5591	61512	31333	0	0	0	79567	0	13655
Q00169	PIPNA_HUMAN	PITPNA	270	31806.6	6.1	HUMAN	Phosphatidylinositol transfer protein alpha isoform	0	0	0	0	0	0	0	0	0	0	0	0	0	0	0	1	1	2	0	0	0	0	0	0	0	0	0	0	0	0	0	0	0	4459	2502	10195
Q00325	MPCP_HUMAN	SLC25A3	362	40095.2	9.5	HUMAN	Phosphate carrier protein, mitochondrial	0	0	0	4	5	5	0	0	0	5	8	8	0	0	0	6	8	10	0	0	0	856954	1142126	700149	0	0	0	4508611	1497774	2037003	0	0	0	3127217	3836656	5065541				19.7089	20.1233	19.4173
Q00341	VIGLN_HUMAN	HDLBP	1268	141457	6.4	HUMAN	Vigilin	0	0	0	1	0	1	0	0	0	3	3	5	0	0	0	5	2	3	0	0	0	9839	0	16542	0	0	0	113052	52782	133526	0	0	0	278678	80146	44736				13.2643		14.0138
Q00403	TF2B_HUMAN	GTF2B	316	34833.3	8.7	HUMAN	Transcription initiation factor IIB	0	0	0	1	1	2	0	0	0	3	2	3	0	0	0	3	3	4	0	0	0	11207	4522	17127	0	0	0	165652	12296	70009	0	0	0	125583	95247	119223				13.4521	12.1427	14.064
Q00534	CDK6_HUMAN	CDK6	326	36938.7	6	HUMAN	Cyclin-dependent kinase 6	0	0	0	2	3	2	0	0	0	3	1	5	0	0	0	5	6	6	0	0	0	22270	38913	11992	0	0	0	54901	14908	161343	0	0	0	320453	97481	182215				14.4428	15.248	13.5498
Q00535	CDK5_HUMAN	CDK5	292	33304.8	7.6	HUMAN	Cyclin-dependent-like kinase 5	0	0	0	0	0	0	0	0	0	0	1	0	0	0	0	2	1	1	0	0	0	0	0	0	0	0	0	0	20371	0	0	0	0	193051	34268	28992
Q00536	CDK16_HUMAN	CDK16	496	55716.2	7.2	HUMAN	Cyclin-dependent kinase 16	0	0	0	0	0	0	0	0	0	0	1	0	0	0	0	0	0	0	0	0	0	0	0	0	0	0	0	0	116964	0	0	0	0	0	0	0
Q00577	PURA_HUMAN	PURA	322	34911	6.1	HUMAN	Transcriptional activator protein Pur-alpha	0	0	0	0	0	0	0	0	0	0	1	1	0	0	0	0	1	2	0	0	0	0	0	0	0	0	0	0	3872	10613	0	0	0	0	3914	14121
Q00610	CLH1_HUMAN	CLTC	1675	191616	5.5	HUMAN	Clathrin heavy chain 1	0	0	0	5	9	7	0	0	0	25	29	27	0	0	0	23	25	30	0	0	0	158317	482865	191916	0	0	0	3547079	1148508	1099431	0	0	0	3162380	2345621	3098595				17.2725	18.8813	17.5501
Q00613	HSF1_HUMAN	HSF1	529	57261	5	HUMAN	Heat shock factor protein 1	0	0	0	0	0	0	0	0	0	1	1	0	0	0	0	1	1	1	0	0	0	0	0	0	0	0	0	16494	10073	0	0	0	0	33803	17133	14775
Q00688	FKBP3_HUMAN	FKBP3	224	25177	9.3	HUMAN	Peptidyl-prolyl cis-trans isomerase FKBP3	0	0	0	0	1	1	0	0	0	0	0	0	0	0	0	1	1	0	0	0	0	0	20943	12197	0	0	0	0	0	0	0	0	0	42960	112934	0					14.3542	13.5742
Q00796	DHSO_HUMAN	SORD	357	38324.9	8.2	HUMAN	Sorbitol dehydrogenase	0	0	0	0	0	0	0	0	0	1	1	0	0	0	0	1	2	1	0	0	0	0	0	0	0	0	0	34458	20406	0	0	0	0	15739	117991	30703
Q00839	HNRPU_HUMAN	HNRNPU	825	90585.2	5.8	HUMAN	Heterogeneous nuclear ribonucleoprotein U	0	0	0	7	7	7	0	0	0	10	5	12	0	0	0	13	12	13	0	0	0	515854	383567	371534	0	0	0	832261	326629	672783	0	0	0	1778375	1635611	1826771				18.9766	18.5491	18.5031
Q01082	SPTB2_HUMAN	SPTBN1	2364	274612	5.4	HUMAN	Spectrin beta chain, non-erythrocytic 1	0	0	0	0	0	0	1	0	0	3	0	3	0	0	0	3	2	2	0	0	0	0	0	0	271169	0	0	26410	0	28066	0	0	0	32045	7926	8287
Q01085	TIAR_HUMAN	TIAL1	375	41591.1	7.6	HUMAN	Nucleolysin TIAR	0	0	0	1	0	0	0	0	0	0	0	1	0	0	0	0	2	2	0	0	0	45434	0	0	0	0	0	0	0	169547	0	0	0	0	208706	180904				15.4715
Q01105	SET_HUMAN	SET	290	33489.1	4.2	HUMAN	Protein SET	1	0	2	5	6	6	4	2	4	5	5	6	0	0	0	5	5	5	9220	0	15511	1377181	1581481	2203321	516344	255289	421292	4398086	2273931	3318756	0	0	0	3160365	1780122	2348339	13.1706		13.921	20.3933	20.5928	21.0712
Q01130	SRSF2_HUMAN	SRSF2	221	25476.5	11.9	HUMAN	Serine/arginine-rich splicing factor 2	6	6	5	6	8	6	6	8	9	7	9	8	1	2	2	7	5	5	1744161	1654402	1932573	3670705	4111645	1245663	751152	2134576	3827996	8981752	3683333	6138649	31232	56520	87158	1098153	540214	676887	20.7341	20.6579	20.8821	21.8076	21.9713	20.2485
Q01415	GALK2_HUMAN	GALK2	458	50378.8	6.2	HUMAN	N-acetylgalactosamine kinase	0	0	0	0	0	0	0	0	0	1	1	1	0	0	0	0	1	1	0	0	0	0	0	0	0	0	0	44586	8815	10025	0	0	0	0	12477	5257
Q01432	AMPD3_HUMAN	AMPD3	767	88813.1	6.5	HUMAN	AMP deaminase 3	0	0	0	0	0	0	0	0	0	0	0	1	0	0	0	0	0	0	0	0	0	0	0	0	0	0	0	0	0	3218	0	0	0	0	0	0
Q01433	AMPD2_HUMAN	AMPD2	879	100689	6.5	HUMAN	AMP deaminase 2	0	0	0	0	0	0	0	0	0	0	1	1	0	0	0	1	1	1	0	0	0	0	0	0	0	0	0	0	1245	2632	0	0	0	5925	4537	4578
Q01469	FABP5_HUMAN	FABP5	135	15164.6	6.6	HUMAN	Fatty acid-binding protein, epidermal	4	6	5	5	4	4	3	4	3	3	3	4	1	3	5	5	7	6	219587	273427	220375	684550	332191	407692	122359	229482	108851	217144	190496	280311	3644	113751	350586	521999	1063327	938991	17.7444	18.0608	17.7496	19.3848	18.3417	18.6371
Q01518	CAP1_HUMAN	CAP1	475	51901.9	8.2	HUMAN	Adenylyl cyclase-associated protein 1	0	0	0	4	5	5	0	0	0	9	8	9	0	0	0	11	12	14	0	0	0	217553	218255	215798	0	0	0	522361	315407	566000	0	0	0	1402172	1175570	1558847				17.731	17.7357	17.7193
Q01581	HMCS1_HUMAN	HMGCS1	520	57294.1	5.2	HUMAN	Hydroxymethylglutaryl-CoA synthase, cytoplasmic	0	0	0	1	1	0	0	0	0	4	4	1	0	0	0	5	8	5	0	0	0	15747	28695	0	0	0	0	254408	135732	30458	0	0	0	277371	266072	216323				13.9428	14.8085
Q01650	LAT1_HUMAN	SLC7A5	507	55010.8	7.9	HUMAN	Large neutral amino acids transporter small subunit 1	0	0	0	1	2	1	0	0	0	2	2	3	0	0	0	2	2	3	0	0	0	129629	116530	59768	0	0	0	374933	146368	291636	0	0	0	218914	291288	719899				16.984	16.8303	15.8671
Q01658	NC2B_HUMAN	DR1	176	19443.8	4.7	HUMAN	Protein Dr1	0	0	0	1	0	0	0	0	0	1	0	0	0	0	0	2	2	2	0	0	0	19462	0	0	0	0	0	19066	0	0	0	0	0	177589	43997	158667				14.2484
Q01813	PFKAP_HUMAN	PFKP	784	85596.9	7.5	HUMAN	ATP-dependent 6-phosphofructokinase, platelet type	0	0	0	0	0	0	0	0	0	2	5	5	0	0	0	2	4	9	0	0	0	0	0	0	0	0	0	120517	36971	38933	0	0	0	22602	91350	372920
Q01844	EWS_HUMAN	EWSR1	656	68478.8	9.4	HUMAN	RNA-binding protein EWS	0	0	0	4	1	3	0	0	0	4	4	3	0	0	0	5	6	5	0	0	0	161588	115952	99691	0	0	0	554746	169060	325568	0	0	0	486887	441394	565143				17.302	16.8232	16.6052
Q02086	SP2_HUMAN	SP2	613	64900.6	10	HUMAN	Transcription factor Sp2	0	0	0	0	0	0	0	0	0	1	0	0	0	0	0	0	0	0	0	0	0	0	0	0	0	0	0	20874	0	0	0	0	0	0	0	0
Q02094	RHAG_HUMAN	RHAG	409	44198.3	6.4	HUMAN	Ammonium transporter Rh type A	0	0	0	0	0	0	0	0	0	0	1	0	0	0	0	1	1	0	0	0	0	0	0	0	0	0	0	0	13273	0	0	0	0	7898	3847	0
Q02218	ODO1_HUMAN	OGDH	1023	115936	6.4	HUMAN	2-oxoglutarate dehydrogenase, mitochondrial	0	0	0	1	1	0	0	0	0	1	4	8	0	0	0	7	3	7	0	0	0	53739	34427	0	0	0	0	21151	77260	320586	0	0	0	255815	53930	256808				15.7137	15.0713
Q02383	SEMG2_HUMAN	SEMG2	582	65444.9	9.1	HUMAN	Semenogelin-2	0	0	0	0	0	0	0	0	0	0	0	0	0	0	1	0	0	0	0	0	0	0	0	0	0	0	0	0	0	0	0	0	5502	0	0	0
Q02413	DSG1_HUMAN	DSG1	1049	113749	4.9	HUMAN	Desmoglein-1	10	13	6	11	7	8	4	10	4	4	5	3	1	2	6	2	3	6	334088	3929128	234345	537113	236913	284464	81718	3215652	109391	111196	127484	65303	3590	81030	214236	64478	55939	90627	18.3499	21.9058	17.8383	19.0349	17.854	18.1179
Q02447	SP3_HUMAN	SP3	781	81926	5.1	HUMAN	Transcription factor Sp3	0	0	0	0	0	0	0	0	0	0	0	0	0	0	0	0	1	0	0	0	0	0	0	0	0	0	0	0	0	0	0	0	0	0	2983	0
Q02543	RL18A_HUMAN	RPL18A	176	20762.6	10.7	HUMAN	60S ribosomal protein L18a	0	1	0	1	2	0	0	0	0	1	1	1	0	0	0	2	2	2	0	94517	0	55109	173494	0	0	0	0	248264	99923	123899	0	0	0	624184	670188	553735		16.5283		15.75	17.4045
Q02750	MP2K1_HUMAN	MAP2K1	393	43439.4	6.2	HUMAN	Dual specificity mitogen-activated protein kinase kinase 1	0	0	0	0	0	0	0	0	0	2	0	2	0	0	0	3	1	1	0	0	0	0	0	0	0	0	0	76569	0	43376	0	0	0	392273	55429	65930
Q02790	FKBP4_HUMAN	FKBP4	459	51805	5.4	HUMAN	Peptidyl-prolyl cis-trans isomerase FKBP4	0	0	0	6	7	6	0	0	0	10	14	18	0	0	0	15	12	17	0	0	0	1623964	571313	116914	0	0	0	1122700	618538	857441	0	0	0	2073132	1034748	4451301				20.6311	19.1239	16.8351
Q02818	NUCB1_HUMAN	NUCB1	461	53879.7	5.1	HUMAN	Nucleobindin-1	0	0	0	2	1	1	0	0	0	1	2	4	0	0	0	3	2	3	0	0	0	157573	100968	42389	0	0	0	12851	50674	199410	0	0	0	472911	430243	478281				17.2657	16.6235	15.3714
Q02878	RL6_HUMAN	RPL6	288	32728.2	10.6	HUMAN	60S ribosomal protein L6	0	0	1	3	4	2	0	0	0	5	8	6	2	0	0	6	6	8	0	0	11496	427341	415715	201564	0	0	0	2055851	823168	1100650	13062	0	0	1521062	1383317	1575719			13.4888	18.705	18.6652	17.6209
Q02978	M2OM_HUMAN	SLC25A11	314	34062	9.9	HUMAN	Mitochondrial 2-oxoglutarate/malate carrier protein	0	0	0	0	0	1	0	0	0	0	0	0	0	0	0	0	1	1	0	0	0	0	0	13346	0	0	0	0	0	0	0	0	0	0	27989	5351						13.7041
Q03111	ENL_HUMAN	MLLT1	559	62056.6	8.7	HUMAN	Protein ENL	0	0	0	1	1	1	0	0	0	1	2	1	0	0	0	1	1	1	0	0	0	2115	3390	5081	0	0	0	18699	20647	9576	0	0	0	11186	6474	8187				11.0464	11.7271	12.3109
Q03154	ACY1_HUMAN	ACY1	408	45885.4	5.8	HUMAN	Aminoacylase-1	0	0	0	1	1	0	0	0	0	2	1	2	0	0	0	1	4	1	0	0	0	20238	19362	0	0	0	0	110867	23288	63045	0	0	0	32324	212831	53343				14.3048	14.2409
Q03181	PPARD_HUMAN	PPARD	441	49903.9	7.5	HUMAN	Peroxisome proliferator-activated receptor delta	0	0	0	1	0	0	0	0	0	0	0	0	0	0	0	0	0	0	0	0	0	315928	0	0	0	0	0	0	0	0	0	0	0	0	0	0				18.2692
Q03188	CENPC_HUMAN	CENPC	943	106835	9.4	HUMAN	Centromere protein C	0	0	0	0	0	0	0	0	0	0	0	0	0	0	0	1	1	1	0	0	0	0	0	0	0	0	0	0	0	0	0	0	0	42404	58680	53772
Q03252	LMNB2_HUMAN	LMNB2	620	69949	5.5	HUMAN	Lamin-B2	0	0	0	2	3	4	0	0	0	5	2	7	0	0	0	3	6	5	0	0	0	64276	45867	177205	0	0	0	1632210	107070	356818	0	0	0	465346	326297	211093				15.972	15.4852	17.4351
Q03426	KIME_HUMAN	MVK	396	42451.3	6	HUMAN	Mevalonate kinase	0	0	0	0	0	0	0	0	0	1	0	0	0	0	0	1	0	0	0	0	0	0	0	0	0	0	0	11935	0	0	0	0	0	9316	0	0
Q04206	TF65_HUMAN	RELA	551	60219.7	5.5	HUMAN	Transcription factor p65	0	0	0	1	2	1	0	0	0	2	1	2	0	0	0	3	3	5	0	0	0	10519	18196	9577	0	0	0	84030	10385	46018	0	0	0	139996	65179	118626				13.3607	14.1513	13.2254
Q04323	UBXN1_HUMAN	UBXN1	297	33325.6	5.2	HUMAN	UBX domain-containing protein 1	0	0	0	2	3	2	0	0	0	4	4	4	0	0	0	4	5	5	0	0	0	103364	100176	61658	0	0	0	381329	193927	213358	0	0	0	220617	265874	176960				16.6574	16.6122	15.912
Q04637	IF4G1_HUMAN	EIF4G1	1599	175492	5.3	HUMAN	Eukaryotic translation initiation factor 4 gamma 1	0	0	0	7	3	5	0	0	0	7	5	13	0	0	0	12	11	8	0	0	0	275449	143458	105667	0	0	0	624413	326369	375097	0	0	0	431563	298171	232881				18.0714	17.1303	16.6892
Q04656	ATP7A_HUMAN	ATP7A	1500	163375	5.9	HUMAN	Copper-transporting ATPase 1	0	0	0	0	0	0	0	0	0	0	0	1	0	0	0	0	2	1	0	0	0	0	0	0	0	0	0	0	0	5697	0	0	0	0	8204	3808
Q04695	K1C17_HUMAN	KRT17	432	48106.1	5	HUMAN	Keratin, type I cytoskeletal 17	7	4	0	8	1	4	2	2	0	0	1	2	3	2	2	1	2	2	562471	96223	0	1136087	12863	254987	19445	15735	0	0	16434	19857	16312	14485	26779	5250	18761	38029	19.1014	16.5541		20.1156	13.6509	17.9601
Q04726	TLE3_HUMAN	TLE3	772	83417.4	6.7	HUMAN	Transducin-like enhancer protein 3	0	0	0	2	0	0	0	0	0	2	0	0	0	0	0	3	2	2	0	0	0	22598	0	0	0	0	0	56978	0	0	0	0	0	204319	73239	84390				14.4639
Q04760	LGUL_HUMAN	GLO1	184	20777.9	5.1	HUMAN	Lactoylglutathione lyase	0	0	0	2	2	1	0	0	0	3	4	6	0	0	0	6	4	4	0	0	0	55085	33357	16919	0	0	0	33541	196743	203242	0	0	0	726250	551677	184448				15.7494	15.0257	14.0464
Q04828	AK1C1_HUMAN	AKR1C1	323	36788.7	8	HUMAN	Aldo-keto reductase family 1 member C1	0	0	0	0	1	0	0	0	0	1	3	4	0	0	0	3	2	5	0	0	0	0	18399	0	0	0	0	33237	61787	84923	0	0	0	328902	13968	338433					14.1673
Q04917	1433F_HUMAN	YWHAH	246	28219	4.8	HUMAN	14-3-3 protein eta	0	0	0	9	9	7	0	0	0	10	9	11	0	0	0	9	9	8	0	0	0	1102927	919435	305893	0	0	0	3779938	820914	1741704	0	0	0	1846934	1834697	1901737				20.0729	19.8104	18.2227
Q04941	PLP2_HUMAN	PLP2	152	16690.9	6.8	HUMAN	Proteolipid protein 2	0	0	0	1	1	0	0	0	0	1	0	1	0	0	0	1	1	1	0	0	0	57200	55508	0	0	0	0	222915	0	62388	0	0	0	176376	159707	201946				15.8037	15.7604
Q05086	UBE3A_HUMAN	UBE3A	875	100688	5.1	HUMAN	Ubiquitin-protein ligase E3A	0	0	0	0	0	0	0	0	0	0	0	2	0	0	0	2	1	1	0	0	0	0	0	0	0	0	0	0	0	18771	0	0	0	131290	32720	83539
Q05209	PTN12_HUMAN	PTPN12	780	88107.2	5.4	HUMAN	Tyrosine-protein phosphatase non-receptor type 12	0	0	0	0	0	0	0	0	0	1	1	0	0	0	0	2	1	1	0	0	0	0	0	0	0	0	0	5577	4888	0	0	0	0	16756	8860	7797
Q05519	SRS11_HUMAN	SRSF11	484	53542.6	10.5	HUMAN	Serine/arginine-rich splicing factor 11	1	2	0	2	2	1	0	0	0	3	2	2	0	0	0	2	2	2	9331	28549	0	65161	42038	22179	0	0	0	21311	32599	50256	0	0	0	60876	40126	30786	13.1878	14.8012		15.9917	15.3594	14.4369
Q06124	PTN11_HUMAN	PTPN11	597	68436.9	6.9	HUMAN	Tyrosine-protein phosphatase non-receptor type 11	0	0	0	0	1	1	0	0	0	0	0	1	0	0	0	1	0	0	0	0	0	0	56106	39213	0	0	0	0	0	5952	0	0	0	22973	0	0					15.7759	15.259
Q06203	PUR1_HUMAN	PPAT	517	57399.5	6.3	HUMAN	Amidophosphoribosyltransferase	0	0	0	2	1	1	0	0	0	3	2	3	0	0	0	5	4	6	0	0	0	17016	13355	13466	0	0	0	171603	69040	41852	0	0	0	366719	94188	198997				14.0546	13.7051	13.717
Q06210	GFPT1_HUMAN	GFPT1	699	78807.1	6.7	HUMAN	Glutamine--fructose-6-phosphate aminotransferase [isomerizing] 1	0	0	0	5	6	3	0	0	0	12	9	11	0	0	0	10	8	8	0	0	0	106963	71440	47138	0	0	0	537542	321946	252399	0	0	0	500890	267807	287867				16.7068	16.1244	15.5246
Q06265	EXOS9_HUMAN	EXOSC9	439	48949.5	5.2	HUMAN	Exosome complex component RRP45	0	0	0	1	0	0	0	0	0	1	0	1	0	0	0	0	1	1	0	0	0	4601	0	0	0	0	0	83975	0	6743	0	0	0	0	28562	5944				12.1677
Q06323	PSME1_HUMAN	PSME1	249	28723.3	5.8	HUMAN	Proteasome activator complex subunit 1	0	0	0	0	0	0	0	0	0	1	0	0	0	0	0	2	1	1	0	0	0	0	0	0	0	0	0	19526	0	0	0	0	0	17516	17883	3090
Q06481	APLP2_HUMAN	APLP2	763	86956.6	4.7	HUMAN	Amyloid-like protein 2	0	0	0	0	1	0	0	0	0	1	0	2	0	0	0	0	0	0	0	0	0	0	6785	0	0	0	0	2287	0	6089	0	0	0	0	0	0					12.7281
Q06546	GABPA_HUMAN	GABPA	454	51295.6	4.9	HUMAN	GA-binding protein alpha chain	0	0	0	0	0	0	0	0	0	2	1	5	0	0	0	3	3	4	0	0	0	0	0	0	0	0	0	6368	12007	76306	0	0	0	111758	59943	79226
Q06547	GABP1_HUMAN	GABPB1	395	42483	4.8	HUMAN	GA-binding protein subunit beta-1	0	0	0	0	0	0	0	0	0	1	1	0	0	0	0	0	0	0	0	0	0	0	0	0	0	0	0	47957	7402	0	0	0	0	0	0	0
Q06609	RAD51_HUMAN	RAD51	339	36966.5	5.4	HUMAN	DNA repair protein RAD51 homolog 1	0	0	0	0	0	0	0	0	0	1	0	0	0	0	0	0	0	0	0	0	0	0	0	0	0	0	0	24016	0	0	0	0	0	0	0	0
Q06830	PRDX1_HUMAN	PRDX1	199	22110.5	8.3	HUMAN	Peroxiredoxin-1	3	4	1	13	14	12	0	2	2	18	17	17	0	3	3	16	14	17	66407	70578	55120	6599893	7463667	3750588	0	51057	41027	26850879	9262876	11767182	0	39640	52855	20765456	10947074	20301669	16.019	16.1069	15.7503	22.654	22.8315	21.8387
Q07020	RL18_HUMAN	RPL18	188	21634.7	11.7	HUMAN	60S ribosomal protein L18	0	1	0	2	4	2	0	0	0	1	3	3	1	1	1	2	2	3	0	9993	0	48780	154721	65045	0	0	0	71626	392357	167818	4913	7968	11420	255002	355891	231677		13.2867		15.574	17.2393	15.9892
Q07021	C1QBP_HUMAN	C1QBP	282	31362.5	4.7	HUMAN	Complement component 1 Q subcomponent-binding protein, mitochondrial	0	0	0	2	2	2	0	0	0	3	2	5	0	0	0	2	2	5	0	0	0	88221	67205	80175	0	0	0	139888	96066	197820	0	0	0	309476	181158	223408				16.4288	16.0363	16.2909
Q07157	ZO1_HUMAN	TJP1	1748	195460	6.2	HUMAN	Tight junction protein ZO-1	0	0	0	0	0	0	0	0	0	1	1	3	0	0	0	4	1	2	0	0	0	0	0	0	0	0	0	33391	10498	57055	0	0	0	79814	11630	36840
Q07666	KHDR1_HUMAN	KHDRBS1	443	48227.7	8.7	HUMAN	KH domain-containing, RNA-binding, signal transduction-associated protein 1	0	0	0	4	3	0	0	0	0	4	2	3	0	0	0	5	7	6	0	0	0	110184	27962	0	0	0	0	345367	215234	168887	0	0	0	1866813	1843911	1687721				16.7496	14.7712
Q07812	BAX_HUMAN	BAX	192	21184.6	5.1	HUMAN	Apoptosis regulator BAX	0	0	0	2	2	2	0	0	0	4	4	3	0	0	0	3	3	3	0	0	0	11877	21690	7225.4	0	0	0	91323	56702	33322	0	0	0	84224	80648	41011				13.5359	14.4047	12.8189
Q07820	MCL1_HUMAN	MCL1	350	37337.7	5.5	HUMAN	Induced myeloid leukemia cell differentiation protein Mcl-1	0	0	0	1	1	0	0	0	0	2	1	2	0	0	0	2	3	2	0	0	0	27878	8516	0	0	0	0	47922	199143	28898	0	0	0	46802	47074	159640				14.7668	13.056
Q07866	KLC1_HUMAN	KLC1	573	65310.1	5.9	HUMAN	Kinesin light chain 1	0	0	0	0	0	0	0	0	0	3	0	4	0	0	0	3	1	3	0	0	0	0	0	0	0	0	0	143177	0	275975	0	0	0	848118	29463	117124
Q07955	SRSF1_HUMAN	SRSF1	248	27744.8	10.4	HUMAN	Serine/arginine-rich splicing factor 1	0	0	0	2	1	1	0	0	0	2	2	5	0	0	0	2	2	3	0	0	0	38679	29437	21383	0	0	0	95487	40612	130075	0	0	0	90156	72210	377960				15.2393	14.8453	14.3842
Q07960	RHG01_HUMAN	ARHGAP1	439	50436.2	5.8	HUMAN	Rho GTPase-activating protein 1	0	0	0	1	0	0	0	0	0	1	2	3	0	0	0	0	0	0	0	0	0	5329	0	0	0	0	0	9200	18054	24692	0	0	0	0	0	0				12.3796
Q08170	SRSF4_HUMAN	SRSF4	494	56678.8	11.5	HUMAN	Serine/arginine-rich splicing factor 4	3	2	0	4	3	1	0	1	0	3	0	2	0	0	1	1	1	2	184674	184751	0	1036544	308449	11965	0	11301	0	437548	0	108638	0	0	25509	23153	20740	32087	17.4946	17.4952		19.9833	18.2347	13.5465
Q08188	TGM3_HUMAN	TGM3	693	76632.5	5.6	HUMAN	Protein-glutamine gamma-glutamyltransferase E	5	10	2	4	2	2	3	2	3	0	3	1	0	3	3	0	0	0	198422	161951	44171	247187	52982	28511	69141	25279	53317	0	79490	4096	0	1545802	70661	0	0	0	17.5982	17.3052	15.4308	17.9152	15.6932	14.7992
Q08211	DHX9_HUMAN	DHX9	1270	140960	6.4	HUMAN	ATP-dependent RNA helicase A	0	0	0	5	2	2	0	0	0	8	9	9	0	0	0	11	9	13	0	0	0	85688	47075	21293	0	0	0	517718	211762	284709	0	0	0	938055	515432	986716				16.3868	15.5227	14.3781
Q08257	QOR_HUMAN	CRYZ	329	35206.9	8.6	HUMAN	Quinone oxidoreductase	0	0	0	0	0	0	0	0	0	0	0	1	0	0	0	0	0	0	0	0	0	0	0	0	0	0	0	0	0	5526	0	0	0	0	0	0
Q08379	GOGA2_HUMAN	GOLGA2	1002	113087	5	HUMAN	Golgin subfamily A member 2	0	0	0	0	0	0	0	0	0	0	0	2	0	0	0	0	0	0	0	0	0	0	0	0	0	0	0	0	0	9601	0	0	0	0	0	0
Q08554	DSC1_HUMAN	DSC1	894	99987.7	5.2	HUMAN	Desmocollin-1	6	5	2	4	0	3	2	5	5	2	2	2	2	3	3	0	2	2	234208	158457	70718	130546	0	286461	47035	114043	144878	75485	49638	36096	10558	46329	82398	0	58042	35865	17.8374	17.2737	16.1098	16.9942		18.128
Q08722	CD47_HUMAN	CD47	323	35214	6.8	HUMAN	Leukocyte surface antigen CD47	0	0	0	0	0	0	0	0	0	0	1	0	0	0	0	0	1	0	0	0	0	0	0	0	0	0	0	0	39033	0	0	0	0	0	109551	0
Q08752	PPID_HUMAN	PPID	370	40763.9	6.8	HUMAN	Peptidyl-prolyl cis-trans isomerase D	0	0	0	0	0	0	0	0	0	2	3	8	0	0	0	2	2	2	0	0	0	0	0	0	0	0	0	55601	70918	250218	0	0	0	69875	101059	15378
Q08945	SSRP1_HUMAN	SSRP1	709	81075.5	6.4	HUMAN	FACT complex subunit SSRP1	0	0	0	1	1	1	0	0	0	1	1	3	0	0	0	2	1	1	0	0	0	105146	65788	51620	0	0	0	52891	97768	111161	0	0	0	170936	106720	112108				16.682	16.0055	15.6556
Q08AM6	VAC14_HUMAN	VAC14	782	87973.5	5.8	HUMAN	Protein VAC14 homolog	0	0	0	0	0	0	0	0	0	0	0	0	0	0	0	0	1	1	0	0	0	0	0	0	0	0	0	0	0	0	0	0	0	0	21896	21137
Q08J23	NSUN2_HUMAN	NSUN2	767	86471.5	6.3	HUMAN	tRNA (cytosine(34)-C(5))-methyltransferase	0	0	0	1	2	1	0	0	0	2	3	5	0	0	0	6	5	7	0	0	0	6285	7023	3721	0	0	0	40543	24173	52546	0	0	0	227673	103670	164389				12.6177	12.7779	11.8615
Q09028	RBBP4_HUMAN	RBBP4	425	47656.1	4.7	HUMAN	Histone-binding protein RBBP4	0	0	0	5	1	3	0	0	0	5	5	5	0	0	0	9	7	7	0	0	0	302615	84495	567521	0	0	0	513915	321272	232833	0	0	0	4715988	4596793	723919				18.2071	16.3666	19.1143
Q09161	NCBP1_HUMAN	NCBP1	790	91840.3	6	HUMAN	Nuclear cap-binding protein subunit 1	0	0	0	0	0	0	0	0	0	6	6	8	0	0	0	4	3	3	0	0	0	0	0	0	0	0	0	320045	169185	200419	0	0	0	81098	31121	72768
Q09666	AHNK_HUMAN	AHNAK	5890	629107	5.8	HUMAN	Neuroblast differentiation-associated protein AHNAK	0	0	0	4	1	2	0	0	0	3	2	4	0	0	1	7	6	6	0	0	0	36345	14608	19417	0	0	0	33119	22994	173936	0	0	4817	197095	67474	66922				15.1495	13.8345	14.245
Q0VD83	APOBR_HUMAN	APOBR	1088	114875	4.4	HUMAN	Apolipoprotein B receptor	0	0	0	1	0	1	0	0	0	2	0	3	0	0	0	1	4	2	0	0	0	7761	0	1265	0	0	0	22945	0	21952	0	0	0	12201	51754	22992				12.922		10.3049
Q0VDF9	HSP7E_HUMAN	HSPA14	509	54794.9	5.4	HUMAN	Heat shock 70 kDa protein 14	0	0	0	2	2	0	0	0	0	2	3	5	0	0	0	3	1	5	0	0	0	41493	103380	0	0	0	0	54954	63585	172159	0	0	0	178369	71803	258050				15.3406	16.6576
Q0VGL1	LTOR4_HUMAN	LAMTOR4	99	10741.4	6.1	HUMAN	Ragulator complex protein LAMTOR4	0	0	0	0	0	0	0	0	0	1	0	0	0	0	0	1	1	1	0	0	0	0	0	0	0	0	0	6237	0	0	0	0	0	30271	16245	15803
Q0ZGT2	NEXN_HUMAN	NEXN	675	80658.9	5.3	HUMAN	Nexilin	0	1	0	0	0	0	0	0	0	0	0	0	0	0	0	0	0	0	0	61580	0	0	0	0	0	0	0	0	0	0	0	0	0	0	0	0		15.9102
Q10471	GALT2_HUMAN	GALNT2	571	64733.4	8.6	HUMAN	Polypeptide N-acetylgalactosaminyltransferase 2	0	0	0	0	0	0	0	0	0	1	0	0	0	0	0	2	1	1	0	0	0	0	0	0	0	0	0	9461	0	0	0	0	0	47021	71593	67581
Q10567	AP1B1_HUMAN	AP1B1	949	104638	4.9	HUMAN	AP-1 complex subunit beta-1	0	0	0	4	2	4	0	0	0	3	1	4	0	0	0	11	9	14	0	0	0	179778	58871	338569	0	0	0	1190210	12823	50171	0	0	0	836912	3103743	740303				17.4559	15.8453	18.3691
Q10713	MPPA_HUMAN	PMPCA	525	58253.4	6.5	HUMAN	Mitochondrial-processing peptidase subunit alpha	0	0	0	1	0	0	0	0	0	1	1	1	0	0	0	1	3	3	0	0	0	12691	0	0	0	0	0	193637	28031	22565	0	0	0	75356	171331	277953				13.6315
Q12772	SRBP2_HUMAN	SREBF2	1141	123689	8.7	HUMAN	Sterol regulatory element-binding protein 2	0	0	0	0	0	0	0	0	0	0	0	0	0	0	0	1	1	1	0	0	0	0	0	0	0	0	0	0	0	0	0	0	0	3627	5076	6893
Q12788	TBL3_HUMAN	TBL3	808	89035.5	6.4	HUMAN	Transducin beta-like protein 3	0	0	0	0	0	0	0	0	0	0	0	0	0	0	0	0	1	1	0	0	0	0	0	0	0	0	0	0	0	0	0	0	0	0	8820	13037
Q12797	ASPH_HUMAN	ASPH	758	85863.3	4.9	HUMAN	Aspartyl/asparaginyl beta-hydroxylase	0	0	0	0	0	0	0	0	0	0	0	0	0	0	0	1	1	1	0	0	0	0	0	0	0	0	0	0	0	0	0	0	0	10097	5894	6016
Q12840	KIF5A_HUMAN	KIF5A	1032	117379	5.6	HUMAN	Kinesin heavy chain isoform 5A	0	0	0	0	0	0	0	0	0	1	0	1	0	0	0	0	0	0	0	0	0	0	0	0	0	0	0	16040	0	9371	0	0	0	0	0	0
Q12849	GRSF1_HUMAN	GRSF1	480	53126.8	5.8	HUMAN	G-rich sequence factor 1	0	0	0	0	0	1	0	0	0	0	1	1	0	0	0	1	3	2	0	0	0	0	0	19869	0	0	0	0	13948	50091	0	0	0	44251	144412	136556						14.2782
Q12872	SFSWA_HUMAN	SFSWAP	951	104822	8.1	HUMAN	Splicing factor, suppressor of white-apricot homolog	0	0	0	0	0	0	0	0	0	0	0	0	0	0	0	1	0	0	0	0	0	0	0	0	0	0	0	0	0	0	0	0	0	92812	0	0
Q12874	SF3A3_HUMAN	SF3A3	501	58849.4	5.3	HUMAN	Splicing factor 3A subunit 3	0	0	0	4	3	5	0	0	0	6	6	10	0	0	0	8	9	10	0	0	0	163110	64177	79622	0	0	0	666949	190961	398529	0	0	0	577483	677427	760025				17.3155	15.9698	16.2809
Q12888	TP53B_HUMAN	TP53BP1	1972	213576	4.6	HUMAN	TP53-binding protein 1	0	0	0	7	7	5	0	0	0	11	5	14	0	0	0	8	18	17	0	0	0	155447	213642	88946	0	0	0	376348	78671	304723	0	0	0	301373	951617	1033095				17.2461	17.7048	16.4406
Q12904	AIMP1_HUMAN	AIMP1	312	34353	8.6	HUMAN	Aminoacyl tRNA synthase complex-interacting multifunctional protein 1	0	0	0	0	1	2	0	0	0	1	1	0	0	0	0	2	2	2	0	0	0	0	17135	12959	0	0	0	38530	45993	0	0	0	0	62931	117363	79520					14.0647	13.6617
Q12905	ILF2_HUMAN	ILF2	390	43062.5	5.2	HUMAN	Interleukin enhancer-binding factor 2	0	0	0	4	3	4	0	0	0	4	4	7	0	0	0	7	7	9	0	0	0	41821	57408	93636	0	0	0	162186	251891	330417	0	0	0	271315	217081	383030				15.3519	15.809	16.5148
Q12906	ILF3_HUMAN	ILF3	894	95339.2	8.9	HUMAN	Interleukin enhancer-binding factor 3	0	0	0	7	4	2	0	0	0	7	5	7	0	0	0	7	6	7	0	0	0	165555	101227	64279	0	0	0	376917	199267	200466	0	0	0	615492	143948	191692				17.337	16.6272	15.9721
Q12907	LMAN2_HUMAN	LMAN2	356	40229	6.5	HUMAN	Vesicular integral-membrane protein VIP36	0	0	0	1	2	1	0	0	0	1	3	2	0	0	0	3	3	3	0	0	0	144259	219866	42714	0	0	0	456555	380820	75499	0	0	0	854303	649952	584524				17.1383	17.7463	15.3824
Q12931	TRAP1_HUMAN	TRAP1	704	80110.7	8.3	HUMAN	Heat shock protein 75 kDa, mitochondrial	0	0	0	8	11	9	0	0	0	13	14	18	0	0	0	9	10	11	0	0	0	2963564	2065188	2664865	0	0	0	5846325	11871018	8684466	0	0	0	5129135	2750565	655171				21.4989	20.9778	21.3456
Q12933	TRAF2_HUMAN	TRAF2	501	55860	7.7	HUMAN	TNF receptor-associated factor 2	0	0	0	1	0	0	0	0	0	0	0	1	0	0	0	2	2	2	0	0	0	4312	0	0	0	0	0	0	0	36540	0	0	0	24610	17015	36256				12.0741
Q12962	TAF10_HUMAN	TAF10	218	21711.5	6.1	HUMAN	Transcription initiation factor TFIID subunit 10	0	0	0	2	2	2	0	0	0	1	1	1	0	0	0	3	3	2	0	0	0	79298	80864	58910	0	0	0	99758	24383	45603	0	0	0	317497	298401	265091				16.275	16.3032	15.8462
Q12972	PP1R8_HUMAN	PPP1R8	351	38479.1	6.9	HUMAN	Nuclear inhibitor of protein phosphatase 1	0	0	0	1	1	1	0	0	0	2	1	2	0	0	0	2	2	2	0	0	0	9738	7565	4998	0	0	0	23934	6297	26243	0	0	0	54571	41132	43411				13.2494	12.8851	12.2871
Q12983	BNIP3_HUMAN	BNIP3	259	27832.4	6.7	HUMAN	BCL2/adenovirus E1B 19 kDa protein-interacting protein 3	0	0	0	0	0	0	0	0	0	0	0	0	0	0	0	0	0	1	0	0	0	0	0	0	0	0	0	0	0	0	0	0	0	0	0	13412
Q12996	CSTF3_HUMAN	CSTF3	717	82922.3	8.3	HUMAN	Cleavage stimulation factor subunit 3	0	0	0	1	0	0	0	0	0	1	2	1	0	0	0	4	3	4	0	0	0	15496	0	0	0	0	0	21790	35981	8388	0	0	0	122509	57613	74590				13.9196
Q13011	ECH1_HUMAN	ECH1	328	35816.5	8.2	HUMAN	Delta(3,5)-Delta(2,4)-dienoyl-CoA isomerase, mitochondrial	0	0	0	0	2	1	0	0	0	1	0	2	0	0	0	5	4	5	0	0	0	0	16965	5043	0	0	0	17724	0	30981	0	0	0	150878	118137	126148					14.0503	12.3001
Q13029	PRDM2_HUMAN	PRDM2	1718	188917	7	HUMAN	PR domain zinc finger protein 2	0	0	0	0	0	0	0	0	0	0	1	0	0	0	0	1	1	1	0	0	0	0	0	0	0	0	0	0	3796	0	0	0	0	10642	11891	9102
Q13033	STRN3_HUMAN	STRN3	797	87210	5.2	HUMAN	Striatin-3	0	0	0	0	0	0	0	0	0	0	0	0	0	0	0	0	1	0	0	0	0	0	0	0	0	0	0	0	0	0	0	0	0	0	8077	0
Q13042	CDC16_HUMAN	CDC16	620	71656.3	5.5	HUMAN	Cell division cycle protein 16 homolog	0	0	0	0	0	0	0	0	0	1	1	0	0	0	0	0	1	1	0	0	0	0	0	0	0	0	0	135207	51484	0	0	0	0	0	84767	95434
Q13045	FLII_HUMAN	FLII	1269	144752	5.7	HUMAN	Protein flightless-1 homolog	0	0	0	0	0	0	0	0	0	0	0	1	0	0	0	1	2	0	0	0	0	0	0	0	0	0	0	0	0	4448	0	0	0	41772	38188	0
Q13057	COASY_HUMAN	COASY	564	62329.4	6.5	HUMAN	Bifunctional coenzyme A synthase	0	0	0	0	0	0	0	0	0	0	0	1	0	0	0	0	0	1	0	0	0	0	0	0	0	0	0	0	0	8240	0	0	0	0	0	4901
Q13064	MKRN3_HUMAN	MKRN3	507	55645.2	5.5	HUMAN	Probable E3 ubiquitin-protein ligase makorin-3	0	0	0	0	0	0	0	0	0	0	0	0	0	0	0	1	2	2	0	0	0	0	0	0	0	0	0	0	0	0	0	0	0	3383	26441	16208
Q13065	GAGE1_HUMAN	GAGE1	139	15610.2	4.4	HUMAN	G antigen 1	0	0	0	0	0	0	0	0	0	0	0	0	0	0	0	0	0	4	0	0	0	0	0	0	0	0	0	0	0	0	0	0	0	0	0	76528
Q13066	GAG2B_HUMAN	GAGE2B	116	12785.8	4.3	HUMAN	G antigen 2B/2C	0	0	0	1	1	0	0	0	0	0	0	0	0	0	0	0	1	0	0	0	0	7524	4665	0	0	0	0	0	0	0	0	0	0	0	10260	0				12.8773	12.1877
Q13068	GAGE4_HUMAN	GAGE4	117	12884.8	4.1	HUMAN	G antigen 4	0	0	0	0	0	0	0	0	1	0	0	1	0	0	0	0	4	0	0	0	0	0	0	0	0	0	10825	0	0	7188	0	0	0	0	74136	0
Q13069	GAGE5_HUMAN	GAGE5	117	12923.9	4.2	HUMAN	G antigen 5	0	0	0	0	0	0	0	0	0	0	0	0	0	0	0	1	2	1	0	0	0	0	0	0	0	0	0	0	0	0	0	0	0	14019	10811	5917
Q13084	RM28_HUMAN	MRPL28	256	30157.1	8.3	HUMAN	39S ribosomal protein L28, mitochondrial	0	0	0	0	0	0	0	0	0	0	0	1	0	0	0	0	0	0	0	0	0	0	0	0	0	0	0	0	0	2636	0	0	0	0	0	0
Q13085	ACACA_HUMAN	ACACA	2346	265556	6	HUMAN	Acetyl-CoA carboxylase 1	0	0	0	0	0	0	0	0	0	1	0	0	0	0	0	3	2	3	0	0	0	0	0	0	0	0	0	19577	0	0	0	0	0	70632	34276	41410
Q13098	CSN1_HUMAN	GPS1	491	55537.1	6.3	HUMAN	COP9 signalosome complex subunit 1	0	0	0	2	3	1	0	0	0	3	2	2	0	0	0	1	3	3	0	0	0	26019	71818	6624	0	0	0	106323	32101	80561	0	0	0	9749	148839	148852				14.6673	16.1321	12.6935
Q13111	CAF1A_HUMAN	CHAF1A	956	106927	5.7	HUMAN	Chromatin assembly factor 1 subunit A	0	0	0	1	0	1	0	0	0	0	0	0	0	0	0	1	1	1	0	0	0	8532	0	4764	0	0	0	0	0	0	0	0	0	25516	22100	16437				13.0587		12.218
Q13123	RED_HUMAN	IK	557	65602.8	6.3	HUMAN	Protein Red	0	0	0	4	2	2	0	0	0	3	2	5	0	0	0	6	5	6	0	0	0	233917	170024	107882	0	0	0	366964	24817	375698	0	0	0	921943	784987	999638				17.8356	17.3754	16.7191
Q13129	RLF_HUMAN	RLF	1914	217955	6.3	HUMAN	Zinc finger protein Rlf	0	0	0	0	0	0	0	0	0	0	0	1	0	0	0	0	0	0	0	0	0	0	0	0	0	0	0	0	0	4908	0	0	0	0	0	0
Q13131	AAPK1_HUMAN	PRKAA1	559	64009.8	8.3	HUMAN	5'-AMP-activated protein kinase catalytic subunit alpha-1	0	0	0	0	0	0	0	0	0	1	0	0	0	0	0	0	1	1	0	0	0	0	0	0	0	0	0	20305	0	0	0	0	0	0	28445	27593
Q13137	CACO2_HUMAN	CALCOCO2	446	52254.3	4.9	HUMAN	Calcium-binding and coiled-coil domain-containing protein 2	0	0	0	0	0	0	0	0	0	2	0	1	0	0	0	2	2	1	0	0	0	0	0	0	0	0	0	226833	0	8005	0	0	0	34210	40676	23772
Q13144	EI2BE_HUMAN	EIF2B5	721	80380.6	5	HUMAN	Translation initiation factor eIF-2B subunit epsilon	0	0	0	1	1	1	0	0	0	3	1	2	0	0	0	1	2	3	0	0	0	19817	18663	14781	0	0	0	86696	22700	17525	0	0	0	64228	67644	92121				14.2745	14.1879	13.8515
Q13148	TADBP_HUMAN	TARDBP	414	44740.2	5.8	HUMAN	TAR DNA-binding protein 43	0	0	0	2	3	2	0	0	0	6	4	6	0	0	0	4	4	3	0	0	0	97990	87875	11906	0	0	0	883561	133966	270501	0	0	0	221762	263176	69105				16.5803	16.4232	13.5394
Q13151	ROA0_HUMAN	HNRNPA0	305	30840.9	9.3	HUMAN	Heterogeneous nuclear ribonucleoprotein A0	0	0	0	0	0	0	0	0	0	1	1	1	0	0	0	1	0	1	0	0	0	0	0	0	0	0	0	9286	16421	38164	0	0	0	35862	0	20406
Q13155	AIMP2_HUMAN	AIMP2	320	35349.1	8.4	HUMAN	Aminoacyl tRNA synthase complex-interacting multifunctional protein 2	0	0	0	1	1	0	0	0	0	3	0	4	0	0	0	2	2	2	0	0	0	12836	7183	0	0	0	0	26241	0	50047.9	0	0	0	47955	25532	28376				13.6479	12.8104
Q13162	PRDX4_HUMAN	PRDX4	271	30540.2	5.9	HUMAN	Peroxiredoxin-4	0	0	0	2	3	2	0	0	0	7	5	5	0	0	0	3	4	4	0	0	0	211476	191571	107984	0	0	0	798977	459474	271140	0	0	0	546344	376283	370108				17.6901	17.5475	16.7205
Q13177	PAK2_HUMAN	PAK2	524	58043.1	5.7	HUMAN	Serine/threonine-protein kinase PAK 2	0	0	0	5	5	5	0	0	0	8	7	10	0	0	0	8	9	10	0	0	0	144120	109439	125972	0	0	0	929232	315894	551034	0	0	0	1578877	988336	1587166				17.1369	16.7398	16.9427
Q13185	CBX3_HUMAN	CBX3	183	20811.6	5.2	HUMAN	Chromobox protein homolog 3	0	0	0	3	3	3	0	0	0	4	6	6	0	0	0	5	7	8	0	0	0	180437	283288	156901	0	0	0	959635	220739	1147132	0	0	0	564477	1121557	1268875				17.4611	18.1119	17.2595
Q13200	PSMD2_HUMAN	PSMD2	908	100201	5.1	HUMAN	26S proteasome non-ATPase regulatory subunit 2	0	0	0	4	6	3	0	0	0	12	10	12	0	0	0	13	14	16	0	0	0	567808	349259	129699	0	0	0	1467812	409207	543440	0	0	0	2095466	1592898	1975202				19.115	18.4139	16.9848
Q13217	DNJC3_HUMAN	DNAJC3	504	57580.6	5.8	HUMAN	DnaJ homolog subfamily C member 3	0	0	0	0	0	0	0	0	0	0	0	0	0	0	0	0	0	1	0	0	0	0	0	0	0	0	0	0	0	0	0	0	0	0	0	43832
Q13228	SBP1_HUMAN	SELENBP1	472	52391.4	5.9	HUMAN	Selenium-binding protein 1	0	0	0	1	0	1	0	0	0	2	0	1	0	0	0	3	2	2	0	0	0	6420	0	5443	0	0	0	31168	0	8760	0	0	0	53980	66963	27542				12.6484		12.4102
Q13242	SRSF9_HUMAN	SRSF9	221	25542.4	8.7	HUMAN	Serine/arginine-rich splicing factor 9	0	0	0	0	0	0	0	0	0	0	0	0	0	0	0	0	1	0	0	0	0	0	0	0	0	0	0	0	0	0	0	0	0	0	25096	0
Q13243	SRSF5_HUMAN	SRSF5	272	31264.1	11.6	HUMAN	Serine/arginine-rich splicing factor 5	0	0	0	1	0	1	0	0	0	2	1	4	0	0	0	3	4	3	0	0	0	48391	0	8079	0	0	0	108745	13638	303200	0	0	0	291711	106942	38022				15.5625		12.98
Q13247	SRSF6_HUMAN	SRSF6	344	39587.1	11.4	HUMAN	Serine/arginine-rich splicing factor 6	0	0	0	1	1	0	0	0	0	0	1	0	0	0	0	0	0	0	0	0	0	30254	30486	0	0	0	0	0	60544	0	0	0	0	0	0	0				14.8848	14.8959
Q13257	MD2L1_HUMAN	MAD2L1	205	23510.1	5	HUMAN	Mitotic spindle assembly checkpoint protein MAD2A	0	0	0	0	0	0	0	0	0	0	0	0	0	0	0	0	1	0	0	0	0	0	0	0	0	0	0	0	0	0	0	0	0	0	35676	0
Q13263	TIF1B_HUMAN	TRIM28	835	88550.5	5.5	HUMAN	Transcription intermediary factor 1-beta	0	0	0	20	22	22	0	0	1	28	24	30	0	0	0	29	32	31	0	0	0	989534	1314192	866660	0	0	8987	2583396	1730888	2086519	0	0	0	4601792	3429241	3802947				19.9164	20.3257	19.7251
Q13277	STX3_HUMAN	STX3	289	33155.3	5.3	HUMAN	Syntaxin-3	0	0	0	1	0	1	0	0	0	2	0	4	0	0	0	2	2	3	0	0	0	217619	0	8837	0	0	0	179427	0	207354	0	0	0	98378	32206	200452				17.7314		13.1093
Q13283	G3BP1_HUMAN	G3BP1	466	52164.7	5.4	HUMAN	Ras GTPase-activating protein-binding protein 1	0	0	0	3	2	3	0	0	0	2	2	6	0	0	0	3	4	3	0	0	0	101394	60681	88373	0	0	0	24794	54858	319055	0	0	0	222773	156018	50240				16.6296	15.889	16.4313
Q13287	NMI_HUMAN	NMI	307	35057.1	5.2	HUMAN	N-myc-interactor	0	0	0	3	2	1	0	0	0	2	3	2	0	0	0	3	2	2	0	0	0	94544	43852	20898	0	0	0	272620	104634	121501	0	0	0	174083	146286	168480				16.5287	15.4204	14.3511
Q13310	PABP4_HUMAN	PABPC4	644	70783.5	9.3	HUMAN	Polyadenylate-binding protein 4	0	0	0	1	1	1	0	0	0	3	5	3	0	0	0	3	1	3	0	0	0	7207	21204	11930	0	0	0	295833	264931	136005	0	0	0	167722	17097	92009				12.8152	14.372	13.5423
Q13322	GRB10_HUMAN	GRB10	594	67232	8.1	HUMAN	Growth factor receptor-bound protein 10	0	0	0	0	0	0	0	0	0	0	0	0	0	0	0	0	0	1	0	0	0	0	0	0	0	0	0	0	0	0	0	0	0	0	0	30448
Q13347	EIF3I_HUMAN	EIF3I	325	36502.2	5.4	HUMAN	Eukaryotic translation initiation factor 3 subunit I	0	0	0	1	2	2	0	0	0	5	4	6	0	0	0	8	5	7	0	0	0	15938	81642	50549	0	0	0	183901	73830	233877	0	0	0	736721	133459	474755				13.9602	16.317	15.6254
Q13351	KLF1_HUMAN	KLF1	362	38221.1	6.7	HUMAN	Krueppel-like factor 1	0	0	0	0	0	0	0	0	0	0	0	0	0	0	0	1	2	0	0	0	0	0	0	0	0	0	0	0	0	0	0	0	0	15577	22201	0
Q13356	PPIL2_HUMAN	PPIL2	520	58824	8.9	HUMAN	Peptidyl-prolyl cis-trans isomerase-like 2	0	0	0	1	1	1	0	0	0	1	3	2	0	0	0	1	3	2	0	0	0	6848	45143	8712	0	0	0	10028	79607	19016	0	0	0	11060	31968	18868				12.7415	15.4622	13.0888
Q13363	CTBP1_HUMAN	CTBP1	440	47535.7	6.3	HUMAN	C-terminal-binding protein 1	0	0	0	0	0	0	0	0	0	0	1	0	0	0	0	0	0	0	0	0	0	0	0	0	0	0	0	0	17366	0	0	0	0	0	0	0
Q13371	PHLP_HUMAN	PDCL	301	34281.9	4.7	HUMAN	Phosducin-like protein	0	0	0	0	0	0	0	0	0	0	0	0	0	0	0	0	0	1	0	0	0	0	0	0	0	0	0	0	0	0	0	0	0	0	0	16845
Q13404	UB2V1_HUMAN	UBE2V1	147	16495.1	7.7	HUMAN	Ubiquitin-conjugating enzyme E2 variant 1	0	0	0	2	1	1	0	0	0	3	1	4	0	0	0	2	2	4	0	0	0	536506	8182	74823	0	0	0	535976	5697	233297	0	0	0	505031	490851	760593				19.0332	12.9982	16.1912
Q13409	DC1I2_HUMAN	DYNC1I2	638	71457.2	5.1	HUMAN	Cytoplasmic dynein 1 intermediate chain 2	0	0	0	3	3	3	0	0	0	5	5	9	0	0	0	6	6	6	0	0	0	335086	249952	108106	0	0	0	862902	283728	652761	0	0	0	1010602	1195717	663277				18.3542	17.9313	16.7221
Q13416	ORC2_HUMAN	ORC2	577	65972.1	6.1	HUMAN	Origin recognition complex subunit 2	0	0	0	1	0	0	0	0	0	1	0	0	0	0	0	3	0	0	0	0	0	8964	0	0	0	0	0	53902	0	0	0	0	0	125142	0	0				13.1299
Q13422	IKZF1_HUMAN	IKZF1	519	57528.9	6.1	HUMAN	DNA-binding protein Ikaros	0	0	0	0	0	1	0	0	0	2	1	1	0	0	0	0	2	2	0	0	0	0	0	1594	0	0	0	7983	6179	6186	0	0	0	0	17023	22072						10.6384
Q13423	NNTM_HUMAN	NNT	1086	113897	8.3	HUMAN	NAD(P) transhydrogenase, mitochondrial	0	0	0	2	1	2	0	0	0	3	0	8	0	0	0	3	6	7	0	0	0	18963	31368	19932	0	0	0	84861	0	85727	0	0	0	87722	63307	89055				14.2109	14.937	14.2828
Q13428	TCOF_HUMAN	TCOF1	1488	152107	9.1	HUMAN	Treacle protein	0	0	1	4	4	1	0	0	0	4	2	1	0	0	0	8	6	7	0	0	1821	386130	245595	35619	0	0	0	856795	73615	24694	0	0	0	791693	604701	721936			10.8305	18.5587	17.9059	15.1204
Q13435	SF3B2_HUMAN	SF3B2	895	100228	5.5	HUMAN	Splicing factor 3B subunit 2	0	0	0	4	6	5	0	0	0	8	4	9	0	0	0	7	9	9	0	0	0	699858	203155	185979	0	0	0	2123805	516510	1014102	0	0	0	1985755	2158305	2421263				19.4167	17.6322	17.5048
Q13438	OS9_HUMAN	OS9	667	75562.3	4.8	HUMAN	Protein OS-9	0	0	0	1	1	0	0	0	0	2	2	2	0	0	0	1	1	1	0	0	0	3827	34955	0	0	0	0	9595	52531	10065	0	0	0	8786	77198	7802				11.902	15.0932
Q13439	GOGA4_HUMAN	GOLGA4	2230	261142	5.3	HUMAN	Golgin subfamily A member 4	0	0	0	0	0	0	0	0	0	1	0	0	0	0	0	1	1	0	0	0	0	0	0	0	0	0	0	9206	0	0	0	0	0	9346	6117	0
Q13442	HAP28_HUMAN	PDAP1	181	20630.2	8.8	HUMAN	28 kDa heat- and acid-stable phosphoprotein	0	0	0	5	3	3	0	0	0	8	5	3	0	0	0	6	5	6	0	0	0	517242	152733	208250	0	0	0	942495	305899	279531	0	0	0	681383	591421	714331				18.9805	17.2207	17.668
Q13451	FKBP5_HUMAN	FKBP5	457	51212.6	5.7	HUMAN	Peptidyl-prolyl cis-trans isomerase FKBP5	0	0	0	4	4	5	0	0	0	8	5	11	0	0	0	10	9	10	0	0	0	131753	110831	63982	0	0	0	393624	176704	1470393	0	0	0	664826	423519	593418				17.0075	16.758	15.9654
Q13469	NFAC2_HUMAN	NFATC2	925	100147	6.9	HUMAN	Nuclear factor of activated T-cells, cytoplasmic 2	0	0	0	0	0	0	0	0	0	0	0	0	0	0	0	0	1	1	0	0	0	0	0	0	0	0	0	0	0	0	0	0	0	0	6322	4848
Q13492	PICAL_HUMAN	PICALM	652	70755.1	7.7	HUMAN	Phosphatidylinositol-binding clathrin assembly protein	0	0	0	1	2	1	0	0	0	4	4	3	0	0	0	4	4	5	0	0	0	21673	36143	7835	0	0	0	175049	104686	90120	0	0	0	168704	117905	137503				14.4036	15.1414	12.9357
Q13501	SQSTM_HUMAN	SQSTM1	440	47687.6	5.1	HUMAN	Sequestosome-1	0	0	0	3	4	5	0	0	0	6	3	6	0	0	0	7	7	9	0	0	0	47017	91016	63841.6	0	0	0	376439	41630	173420	0	0	0	304203	115235	582076				15.5209	16.4738	15.9622
Q13505	MTX1_HUMAN	MTX1	466	51477.3	9.8	HUMAN	Metaxin-1	0	0	0	0	1	1	0	0	0	3	0	4	0	0	0	1	2	2	0	0	0	0	15605	42747	0	0	0	63501	0	77179	0	0	0	48008	48455	66665					13.9297	15.3835
Q13509	TBB3_HUMAN	TUBB3	450	50433.2	4.8	HUMAN	Tubulin beta-3 chain	0	0	0	1	0	1	0	0	0	1	1	0	0	0	0	2	1	2	0	0	0	34039	0	30267	0	0	0	76192	46148	0	0	0	0	138239	53077	76813				15.0549		14.8855
Q13523	PRP4B_HUMAN	PRPF4B	1007	116988	10.3	HUMAN	Serine/threonine-protein kinase PRP4 homolog	1	0	1	2	1	2	2	2	2	1	0	2	0	0	0	2	1	1	22394	0	17892	91633	10653	54441	32173	29943	49394	186742	0	107621	0	0	0	100140	98572	9970	14.4508		14.127	16.4836	13.379	15.7324
Q13526	PIN1_HUMAN	PIN1	163	18243.4	9	HUMAN	Peptidyl-prolyl cis-trans isomerase NIMA-interacting 1	0	0	0	0	1	0	0	0	0	0	0	0	0	0	0	3	2	2	0	0	0	0	9530	0	0	0	0	0	0	0	0	0	0	134961	26782	26847					13.2183
Q13541	4EBP1_HUMAN	EIF4EBP1	118	12580.1	5.3	HUMAN	Eukaryotic translation initiation factor 4E-binding protein 1	0	0	0	2	1	2	0	1	0	5	3	5	0	0	0	4	4	4	0	0	0	123213	105288	87794	0	12215	0	257237	62504	576835	0	0	0	350341	362759	373361				16.9108	16.684	16.4218
Q13542	4EBP2_HUMAN	EIF4EBP2	120	12939.5	6.2	HUMAN	Eukaryotic translation initiation factor 4E-binding protein 2	0	0	0	1	0	1	0	0	0	0	0	1	0	0	0	2	2	2	0	0	0	25903	0	17042	0	0	0	0	0	8162	0	0	0	69535	57770	58398				14.6608		14.0568
Q13546	RIPK1_HUMAN	RIPK1	671	75931.5	5.9	HUMAN	Receptor-interacting serine/threonine-protein kinase 1	0	0	0	0	0	0	0	0	0	0	0	0	0	0	0	0	1	0	0	0	0	0	0	0	0	0	0	0	0	0	0	0	0	0	5364	0
Q13547	HDAC1_HUMAN	HDAC1	482	55103.5	5.3	HUMAN	Histone deacetylase 1	0	0	0	0	0	0	0	0	0	0	2	1	0	0	0	3	2	3	0	0	0	0	0	0	0	0	0	0	16399	1758	0	0	0	61854	22825	63304
Q13561	DCTN2_HUMAN	DCTN2	401	44231.4	5.1	HUMAN	Dynactin subunit 2	0	0	0	3	4	4	0	0	0	4	7	10	0	0	0	6	5	7	0	0	0	106964	198903	51897	0	0	0	455456	285578	4716073	0	0	0	429518	201869	471235				16.7068	17.6017	15.6634
Q13564	ULA1_HUMAN	NAE1	534	60246.9	5.2	HUMAN	NEDD8-activating enzyme E1 regulatory subunit	0	0	0	0	0	1	0	0	0	1	2	2	0	0	0	1	2	3	0	0	0	0	0	4301	0	0	0	17500	24954	19668	0	0	0	21765	38499	58678						12.0705
Q13573	SNW1_HUMAN	SNW1	536	61494.9	9.5	HUMAN	SNW domain-containing protein 1	0	0	0	1	1	1	0	0	0	1	2	3	0	0	0	5	3	3	0	0	0	32402	29380	14604	0	0	0	44539	35517	96246	0	0	0	286247	125637	188263				14.9838	14.8425	13.8341
Q13586	STIM1_HUMAN	STIM1	685	77424	6.2	HUMAN	Stromal interaction molecule 1	0	0	0	1	1	0	0	0	0	3	4	2	0	0	0	3	1	4	0	0	0	192861	10305	0	0	0	0	525833	148445	34151	0	0	0	307076	39078	254480				17.5572	13.3311
Q13596	SNX1_HUMAN	SNX1	522	59070	5.1	HUMAN	Sorting nexin-1	0	0	0	2	1	1	0	0	0	5	2	2	0	0	0	1	1	1	0	0	0	18695	6676	7166	0	0	0	130554	27952	18818	0	0	0	21904	43492	67285				14.1904	12.7048	12.807
Q13610	PWP1_HUMAN	PWP1	501	55828.4	4.6	HUMAN	Periodic tryptophan protein 1 homolog	0	0	0	0	0	0	0	0	0	1	0	0	0	0	0	0	0	0	0	0	0	0	0	0	0	0	0	12737	0	0	0	0	0	0	0	0
Q13616	CUL1_HUMAN	CUL1	776	89679.3	8.2	HUMAN	Cullin-1	0	0	0	2	1	2	0	0	0	5	0	6	0	0	0	4	4	5	0	0	0	28456	5618	7504	0	0	0	241899	0	137058	0	0	0	161517	134406	133904				14.7964	12.4558	12.8734
Q13617	CUL2_HUMAN	CUL2	745	86983.9	6.5	HUMAN	Cullin-2	0	0	0	0	2	0	0	0	0	0	1	0	0	0	0	0	0	0	0	0	0	0	61010	0	0	0	0	0	69764	0	0	0	0	0	0	0					15.8968
Q13618	CUL3_HUMAN	CUL3	768	88931	8.7	HUMAN	Cullin-3	0	0	0	0	0	1	0	0	0	1	0	1	0	0	0	1	0	0	0	0	0	0	0	4018	0	0	0	13278	0	4293	0	0	0	13370	0	0						11.9723
Q13620	CUL4B_HUMAN	CUL4B	913	103983	7	HUMAN	Cullin-4B	0	0	0	1	0	0	0	0	0	0	1	3	0	0	0	1	1	1	0	0	0	4569	0	0	0	0	0	0	4215	51524	0	0	0	24686	25355	17560				12.1577
Q13630	FCL_HUMAN	TSTA3	321	35893	6.1	HUMAN	GDP-L-fucose synthase	0	0	0	0	0	0	0	0	0	0	0	0	0	0	0	1	0	1	0	0	0	0	0	0	0	0	0	0	0	0	0	0	0	4701	0	3459
Q13636	RAB31_HUMAN	RAB31	194	21569	6.6	HUMAN	Ras-related protein Rab-31	0	0	0	0	0	0	0	0	0	0	0	0	0	0	0	0	0	1	0	0	0	0	0	0	0	0	0	0	0	0	0	0	0	0	0	30204
Q13637	RAB32_HUMAN	RAB32	225	24997.5	6.1	HUMAN	Ras-related protein Rab-32	0	0	0	0	0	0	0	0	0	0	0	0	0	0	0	1	0	1	0	0	0	0	0	0	0	0	0	0	0	0	0	0	0	11660	0	2182
Q13643	FHL3_HUMAN	FHL3	280	31192.3	5.8	HUMAN	Four and a half LIM domains protein 3	0	0	0	3	2	2	0	0	0	4	3	5	0	0	0	5	6	6	0	0	0	99930	20389	56755	0	0	0	186164	111770	293917	0	0	0	718266	849423	805205				16.6086	14.3155	15.7925
Q13685	AAMP_HUMAN	AAMP	434	46751.3	4.3	HUMAN	Angio-associated migratory cell protein	0	0	0	0	0	0	0	0	0	0	0	1	0	0	0	1	2	2	0	0	0	0	0	0	0	0	0	0	0	12117	0	0	0	30999	81651	53866
Q13724	MOGS_HUMAN	MOGS	837	91918.3	9	HUMAN	Mannosyl-oligosaccharide glucosidase	0	0	0	0	0	0	0	0	0	2	0	1	0	0	0	0	0	1	0	0	0	0	0	0	0	0	0	28385	0	7812	0	0	0	0	0	16267
Q13765	NACA_HUMAN	NACA	215	23384.1	4.5	HUMAN	Nascent polypeptide-associated complex subunit alpha	0	0	0	4	4	4	0	0	0	6	3	6	0	0	0	4	4	5	0	0	0	569246	414118	406099	0	0	0	1102253	976900	1181843	0	0	0	1175164	761633	705616				19.1187	18.6597	18.6315
Q13772	NCOA4_HUMAN	NCOA4	614	69726.7	5.7	HUMAN	Nuclear receptor coactivator 4	0	0	0	0	0	0	0	0	0	0	1	1	0	0	0	1	0	0	0	0	0	0	0	0	0	0	0	0	11400	4852	0	0	0	21501	0	0
Q13795	ARFRP_HUMAN	ARFRP1	201	22614.3	7.5	HUMAN	ADP-ribosylation factor-related protein 1	0	0	0	0	0	0	0	0	0	0	0	1	0	0	0	1	0	0	0	0	0	0	0	0	0	0	0	0	0	14186	0	0	0	30742	0	0
Q13813	SPTN1_HUMAN	SPTAN1	2472	284542	5.2	HUMAN	Spectrin alpha chain, non-erythrocytic 1	0	0	0	0	0	0	0	0	0	0	0	0	0	0	0	1	0	0	0	0	0	0	0	0	0	0	0	0	0	0	0	0	0	32524	0	0
Q13835	PKP1_HUMAN	PKP1	747	82861.3	9.3	HUMAN	Plakophilin-1	0	0	0	1	0	0	0	0	0	0	0	0	0	0	0	1	0	0	0	0	0	4104	0	0	0	0	0	0	0	0	0	0	0	304022	0	0				12.0028
Q13838	DX39B_HUMAN	DDX39B	428	48991.8	5.4	HUMAN	Spliceosome RNA helicase DDX39B	0	0	0	5	5	6	0	0	0	11	9	12	0	0	0	8	7	9	0	0	0	135540	120747	152776	0	0	0	1135683	1329452	536569	0	0	0	945350	496751	1043039				17.0484	16.8816	17.2211
Q13867	BLMH_HUMAN	BLMH	455	52562.7	5.9	HUMAN	Bleomycin hydrolase	0	1	0	2	1	3	0	1	0	3	3	4	0	0	0	2	2	4	0	26008	0	23349	16668	66254	0	17431	0	18932	75961	67646	0	0	0	78832	58128	140138		14.6667		14.5111	14.0248	16.0157
Q13885	TBB2A_HUMAN	TUBB2A	445	49907.4	4.8	HUMAN	Tubulin beta-2A chain	0	0	0	1	2	2	0	0	0	2	3	1	0	0	0	2	3	3	0	0	0	51089	62432	41542	0	0	0	326322	99321	113103	0	0	0	233852	231500	343677				15.6407	15.93	15.3423
Q13895	BYST_HUMAN	BYSL	437	49601.8	8.2	HUMAN	Bystin	0	0	0	0	0	1	0	0	0	2	1	4	0	0	0	2	3	2	0	0	0	0	0	15652	0	0	0	10804	13975	75567	0	0	0	104130	144720	114840						13.9341
Q13907	IDI1_HUMAN	IDI1	227	26319.4	5.9	HUMAN	Isopentenyl-diphosphate Delta-isomerase 1	0	0	0	0	0	0	0	0	0	2	1	1	0	0	0	1	1	3	0	0	0	0	0	0	0	0	0	44431	13695	5084	0	0	0	71939	31685	48709
Q13951	PEBB_HUMAN	CBFB	182	21508.3	6.2	HUMAN	Core-binding factor subunit beta	0	0	0	1	0	1	0	0	0	2	1	2	0	0	0	2	2	2	0	0	0	12447	0	8732	0	0	0	118062	27057	102553	0	0	0	229579	90173	221302				13.6035		13.0921
Q14008	CKAP5_HUMAN	CKAP5	2032	225497	7.9	HUMAN	Cytoskeleton-associated protein 5	0	0	0	1	0	1	0	0	0	0	1	5	0	0	0	6	5	4	0	0	0	11482	0	20732	0	0	0	0	8794	105767	0	0	0	205973	114513	68754				13.4871		14.3396
Q14011	CIRBP_HUMAN	CIRBP	172	18648.1	9.5	HUMAN	Cold-inducible RNA-binding protein	0	0	0	0	0	0	0	0	0	1	1	2	0	0	0	0	0	0	0	0	0	0	0	0	0	0	0	13266	4773	46428	0	0	0	0	0	0
Q14019	COTL1_HUMAN	COTL1	142	15945.1	5.5	HUMAN	Coactosin-like protein	0	0	0	0	0	1	0	0	0	2	2	3	0	0	0	1	3	2	0	0	0	0	0	9734	0	0	0	140204	11448	62376	0	0	0	259564	229298	303311						13.2488
Q14061	COX17_HUMAN	COX17	63	6915.2	6.8	HUMAN	Cytochrome c oxidase copper chaperone	0	0	1	2	1	1	0	1	1	2	1	1	0	0	0	1	1	1	0	0	2432	108554	55400	47654	0	16003	19153	716624	74417	157703	0	0	0	315672	237563	261219			11.2479	16.7281	15.7576	15.5403
Q14103	HNRPD_HUMAN	HNRNPD	355	38434.5	7.6	HUMAN	Heterogeneous nuclear ribonucleoprotein D0	0	0	0	5	7	6	0	0	0	8	10	12	0	0	0	12	12	12	0	0	0	1172894	984495	819969	0	0	0	2177741	2001832	1854915	0	0	0	3781046	2157808	2449494				20.1616	19.909	19.6452
Q14116	IL18_HUMAN	IL18	193	22326.4	4.5	HUMAN	Interleukin-18	0	0	0	0	0	0	0	0	0	0	0	0	0	0	0	1	1	0	0	0	0	0	0	0	0	0	0	0	0	0	0	0	0	11309	7535	0
Q14126	DSG2_HUMAN	DSG2	1118	122295	5.1	HUMAN	Desmoglein-2	0	0	0	0	0	0	0	0	0	1	1	1	0	0	0	0	1	0	0	0	0	0	0	0	0	0	0	10871	3799	5913	0	0	0	0	15650	0
Q14139	UBE4A_HUMAN	UBE4A	1066	122562	5.1	HUMAN	Ubiquitin conjugation factor E4 A	0	0	0	0	0	0	0	0	0	0	0	2	0	0	0	0	0	0	0	0	0	0	0	0	0	0	0	0	0	28184	0	0	0	0	0	0
Q14141	SEPT6_HUMAN	SEPT6	434	49717.1	6.2	HUMAN	Septin-6	0	0	0	0	0	0	0	0	0	0	2	0	0	0	0	1	2	3	0	0	0	0	0	0	0	0	0	0	16896	0	0	0	0	20457	90262	147129
Q14149	MORC3_HUMAN	MORC3	939	107114	5.4	HUMAN	MORC family CW-type zinc finger protein 3	0	0	0	0	0	0	0	0	0	0	0	1	0	0	0	0	1	0	0	0	0	0	0	0	0	0	0	0	0	8868	0	0	0	0	22968	0
Q14151	SAFB2_HUMAN	SAFB2	953	107474	5.8	HUMAN	Scaffold attachment factor B2	0	0	0	9	3	5	0	0	0	6	4	6	0	0	0	11	5	6	0	0	0	377388	75902	127200	0	0	0	543345	201629	424792	0	0	0	1366598	570688	747879				18.5257	16.2119	16.9567
Q14152	EIF3A_HUMAN	EIF3A	1382	166571	6.4	HUMAN	Eukaryotic translation initiation factor 3 subunit A	2	1	2	0	1	0	7	10	11	7	9	16	0	0	0	1	2	4	27190	14980	15776	0	19546	0	351654	413430	611729	1100841	256913	752616	0	0	0	3556	37737	92281	14.7308	13.8708	13.9454		14.2546
Q14157	UBP2L_HUMAN	UBAP2L	1087	114535	6.6	HUMAN	Ubiquitin-associated protein 2-like	0	0	0	1	1	2	0	0	0	0	4	7	0	0	0	7	6	5	0	0	0	4392	21577	13749	0	0	0	0	108600	273520	0	0	0	267486	112387	82676				12.1007	14.3972	13.747
Q14165	MLEC_HUMAN	MLEC	292	32234.1	5.3	HUMAN	Malectin	0	0	0	2	2	2	0	0	0	3	3	4	0	0	0	2	2	3	0	0	0	55761	48948	43552	0	0	0	159798	153154	111214	0	0	0	279562	60003	93998				15.767	15.579	15.4105
Q14166	TTL12_HUMAN	TTLL12	644	74404.3	5.3	HUMAN	Tubulin--tyrosine ligase-like protein 12	0	0	0	0	1	1	0	0	0	5	5	7	0	0	0	5	5	8	0	0	0	0	47252	28693	0	0	0	302394	141112	196567	0	0	0	354096	254363	622217					15.5281	14.8084
Q14197	ICT1_HUMAN	MRPL58	206	23630.3	10.1	HUMAN	Peptidyl-tRNA hydrolase ICT1, mitochondrial	0	0	0	0	0	0	0	0	0	1	1	1	0	0	0	1	1	2	0	0	0	0	0	0	0	0	0	6815	11064	11493	0	0	0	31799	45735	91483
Q14203	DCTN1_HUMAN	DCTN1	1278	141696	5.6	HUMAN	Dynactin subunit 1	0	0	0	3	2	0	0	0	0	4	3	2	0	0	0	5	5	5	0	0	0	44788	24056	0	0	0	0	169920	79187	63780	0	0	0	91063	200544	73367				15.4508	14.5541
Q14204	DYHC1_HUMAN	DYNC1H1	4646	532412	6	HUMAN	Cytoplasmic dynein 1 heavy chain 1	0	0	0	1	0	1	0	0	0	2	1	1	0	0	0	0	1	1	0	0	0	5659	0	5019	0	0	0	13907	5509	8127	0	0	0	0	7334	2864				12.4663		12.2932
Q14210	LY6D_HUMAN	LY6D	128	13286.5	8.6	HUMAN	Lymphocyte antigen 6D	1	2	1	0	0	0	0	1	0	0	0	0	0	0	0	0	0	0	99864	101314	8492	0	0	0	0	6469	0	0	0	0	0	0	0	0	0	0	16.6077	16.6285	13.0519
Q14232	EI2BA_HUMAN	EIF2B1	305	33712.5	6.9	HUMAN	Translation initiation factor eIF-2B subunit alpha	0	0	0	1	4	2	0	0	0	5	5	7	0	0	0	3	5	4	0	0	0	95623	160023	13428	0	0	0	291083	119709	196587	0	0	0	128540	267679	198922				16.5451	17.2879	13.713
Q14240	IF4A2_HUMAN	EIF4A2	407	46402.7	5.3	HUMAN	Eukaryotic initiation factor 4A-II	0	0	0	2	1	2	0	0	0	2	2	2	0	0	0	1	2	2	0	0	0	73254	22772	84575	0	0	0	270835	235859	135103	0	0	0	152987	110725	134151				16.1606	14.475	16.3679
Q14247	SRC8_HUMAN	CTTN	550	61586.6	5.2	HUMAN	Src substrate cortactin	0	0	0	9	5	4	0	0	0	10	9	9	0	0	0	10	9	9	0	0	0	390909	362669	116474	0	0	0	1543207	442873	909108	0	0	0	1093532	784088	843108				18.5765	18.4683	16.8296
Q14254	FLOT2_HUMAN	FLOT2	428	47064.6	5.2	HUMAN	Flotillin-2	0	0	0	0	0	0	0	0	0	1	0	1	0	0	0	1	0	0	0	0	0	0	0	0	0	0	0	101747	0	8429	0	0	0	22143	0	0
Q14257	RCN2_HUMAN	RCN2	317	36876.7	4.3	HUMAN	Reticulocalbin-2	0	0	0	0	0	0	0	0	0	0	0	1	0	0	0	0	1	1	0	0	0	0	0	0	0	0	0	0	0	3320	0	0	0	0	2445	2410
Q14258	TRI25_HUMAN	TRIM25	630	70974.1	8.4	HUMAN	E3 ubiquitin/ISG15 ligase TRIM25	0	0	0	0	1	0	0	0	0	0	0	0	0	0	0	4	2	2	0	0	0	0	7603	0	0	0	0	0	0	0	0	0	0	207305	17339	49114					12.8924
Q14315	FLNC_HUMAN	FLNC	2725	291025	5.6	HUMAN	Filamin-C	0	0	0	17	17	16	0	0	0	38	23	32	0	0	0	41	38	44	0	0	0	751115	497487	420172	0	0	0	4816674	1202926	3603687	0	0	0	3542180	13044061	3427670				19.5187	18.9243	18.6806
Q14318	FKBP8_HUMAN	FKBP8	412	44562.1	4.8	HUMAN	Peptidyl-prolyl cis-trans isomerase FKBP8	0	0	0	0	2	1	0	0	0	2	3	4	0	0	0	5	6	4	0	0	0	0	71331	5866	0	0	0	100721	61328	197169	0	0	0	145504	194721	123435					16.1222	12.5182
Q14320	FA50A_HUMAN	FAM50A	339	40241.9	6.4	HUMAN	Protein FAM50A	0	0	0	0	0	0	0	0	0	2	1	1	0	0	0	0	1	0	0	0	0	0	0	0	0	0	0	57797	63350	36181	0	0	0	0	320085	0
Q14331	FRG1_HUMAN	FRG1	258	29172.6	9.1	HUMAN	Protein FRG1	0	0	0	0	1	0	0	0	0	1	0	1	0	0	0	1	0	1	0	0	0	0	6575	0	0	0	0	14497	0	11672	0	0	0	38967	0	13348					12.6828
Q14376	GALE_HUMAN	GALE	348	38282	6.3	HUMAN	UDP-glucose 4-epimerase	0	0	0	2	2	0	0	0	0	4	3	2	0	0	0	1	1	2	0	0	0	18469	29096	0	0	0	0	235054	52373	51205	0	0	0	7347	6851	12398				14.1728	14.8285
Q14444	CAPR1_HUMAN	CAPRIN1	709	78366.9	5.1	HUMAN	Caprin-1	0	0	0	8	5	2	0	0	0	5	7	9	0	0	0	8	6	5	0	0	0	591111	409496	130733	0	0	0	1319456	554358	1363312	0	0	0	1728046	1470553	873343				19.1731	18.6435	16.9963
Q14494	NF2L1_HUMAN	NFE2L1	772	84704.5	4.5	HUMAN	Nuclear factor erythroid 2-related factor 1	0	0	0	2	2	2	0	0	0	2	2	2	0	0	0	2	3	1	0	0	0	31833	33642	28746	0	0	0	63565	69357	95669	0	0	0	53376	58463	36358				14.9582	15.038	14.8111
Q14498	RBM39_HUMAN	RBM39	530	59380.1	10.1	HUMAN	RNA-binding protein 39	3	3	1	4	4	3	2	1	2	5	5	5	0	0	0	3	2	3	21085	20923	7101	63443	67169	71330	22809	14466	28914	48971	134290	146825	0	0	0	182597	31191	32698	14.3639	14.3528	12.7938	15.9532	16.0355	16.1222
Q14525	KT33B_HUMAN	KRT33B	404	46214.1	4.8	HUMAN	Keratin, type I cuticular Ha3-II	0	0	0	0	0	2	0	0	0	0	0	0	0	0	0	0	0	1	0	0	0	0	0	154326	0	0	0	0	0	0	0	0	0	0	0	48683						17.2356
Q14532	K1H2_HUMAN	KRT32	448	50343.5	4.8	HUMAN	Keratin, type I cuticular Ha2	0	0	0	0	0	0	0	0	0	0	0	1	0	0	0	0	0	0	0	0	0	0	0	0	0	0	0	0	0	22901	0	0	0	0	0	0
Q14533	KRT81_HUMAN	KRT81	505	54928.8	5.4	HUMAN	Keratin, type II cuticular Hb1	0	0	0	0	0	0	0	0	0	0	0	0	0	0	0	0	0	1	0	0	0	0	0	0	0	0	0	0	0	0	0	0	0	0	0	34386
Q14558	KPRA_HUMAN	PRPSAP1	356	39394.1	6.7	HUMAN	Phosphoribosyl pyrophosphate synthase-associated protein 1	0	0	0	0	0	0	0	0	0	0	0	0	0	0	0	0	0	1	0	0	0	0	0	0	0	0	0	0	0	0	0	0	0	0	0	5014
Q14566	MCM6_HUMAN	MCM6	821	92890.1	5.3	HUMAN	DNA replication licensing factor MCM6	0	0	0	9	5	6	0	0	0	9	14	15	0	0	0	13	14	17	0	0	0	212603	103047	159469	0	0	0	1040537	524720	572963	0	0	0	1068086	877822	1207742				17.6978	16.6529	17.2829
Q14574	DSC3_HUMAN	DSC3	896	99969.9	5.8	HUMAN	Desmocollin-3	0	0	0	0	0	1	0	0	0	0	0	0	0	0	0	0	0	0	0	0	0	0	0	8539	0	0	0	0	0	0	0	0	0	0	0	0						13.0599
Q14651	PLSI_HUMAN	PLS1	629	70254.1	5.3	HUMAN	Plastin-1	0	0	0	1	1	1	0	0	0	2	1	2	0	0	0	2	2	1	0	0	0	5300	2114	1714	0	0	0	45664	4591	13126	0	0	0	123245	24881	6333				12.3718	11.0458	10.7432
Q14653	IRF3_HUMAN	IRF3	427	47219.7	5.2	HUMAN	Interferon regulatory factor 3	0	0	0	0	0	0	0	0	0	0	1	1	0	0	0	0	0	0	0	0	0	0	0	0	0	0	0	0	5983	3472	0	0	0	0	0	0
Q14657	LAGE3_HUMAN	LAGE3	143	14803.9	8.9	HUMAN	EKC/KEOPS complex subunit LAGE3	0	0	0	0	0	0	0	0	0	0	0	0	0	0	0	2	0	1	0	0	0	0	0	0	0	0	0	0	0	0	0	0	0	70884	0	22465
Q14671	PUM1_HUMAN	PUM1	1186	126474	6.4	HUMAN	Pumilio homolog 1	0	0	0	0	0	0	0	0	0	0	1	2	0	0	0	2	2	2	0	0	0	0	0	0	0	0	0	0	3017	10533	0	0	0	70179	5837	54854
Q14676	MDC1_HUMAN	MDC1	2089	226668	5.4	HUMAN	Mediator of DNA damage checkpoint protein 1	0	0	0	2	2	2	0	0	0	1	1	3	0	0	0	7	5	6	0	0	0	27126	23247	20838	0	0	0	42951	11076	34653	0	0	0	208626	115936	147326				14.7274	14.5048	14.3469
Q14677	EPN4_HUMAN	CLINT1	625	68260.1	6	HUMAN	Clathrin interactor 1	0	0	0	2	1	1	0	0	0	2	1	2	0	0	0	4	3	4	0	0	0	93623	46398	43805	0	0	0	104245	16601	78822	0	0	0	260282	194836	257858				16.5146	15.5018	15.4188
Q14683	SMC1A_HUMAN	SMC1A	1233	143234	7.5	HUMAN	Structural maintenance of chromosomes protein 1A	0	0	0	1	0	0	0	0	0	4	1	1	0	0	0	3	4	2	0	0	0	2861	0	0	0	0	0	153404	3224	5033	0	0	0	351035	250011	265457				11.4823
Q14687	GSE1_HUMAN	GSE1	1217	136165	7.4	HUMAN	Genetic suppressor element 1	0	0	0	2	2	1	0	0	0	3	1	3	0	0	0	2	3	6	0	0	0	66980	35737	4131	0	0	0	78686	67756	84281	0	0	0	220273	166753	187124				16.0314	15.1251	12.0123
Q14690	RRP5_HUMAN	PDCD11	1871	208702	9	HUMAN	Protein RRP5 homolog	0	0	0	0	0	0	0	0	0	0	0	0	0	0	0	1	0	0	0	0	0	0	0	0	0	0	0	0	0	0	0	0	0	8936	0	0
Q14691	PSF1_HUMAN	GINS1	196	22988.6	7	HUMAN	DNA replication complex GINS protein PSF1	0	0	0	0	0	0	0	0	0	0	0	0	0	0	0	1	0	0	0	0	0	0	0	0	0	0	0	0	0	0	0	0	0	10330	0	0
Q14693	LPIN1_HUMAN	LPIN1	890	98665	6.1	HUMAN	Phosphatidate phosphatase LPIN1	0	0	0	0	0	0	0	0	0	0	0	1	0	0	0	0	0	0	0	0	0	0	0	0	0	0	0	0	0	2362	0	0	0	0	0	0
Q14694	UBP10_HUMAN	USP10	798	87134.5	5.2	HUMAN	Ubiquitin carboxyl-terminal hydrolase 10	0	0	0	5	3	4	0	0	0	4	5	9	0	0	0	7	8	9	0	0	0	55697	43893	44945	0	0	0	102102	169686	191136	0	0	0	237367	220291	237376				15.7653	15.4217	15.4559
Q14697	GANAB_HUMAN	GANAB	944	106875	5.7	HUMAN	Neutral alpha-glucosidase AB	0	0	0	10	10	9	0	0	0	13	14	14	0	0	0	13	11	16	0	0	0	1078257	599944	428048	0	0	0	1948489	837299	1345407	0	0	0	2082462	1655848	2361198				20.0403	19.1945	18.7074
Q14739	LBR_HUMAN	LBR	615	70703.8	9.4	HUMAN	Lamin-B receptor	0	0	0	1	1	1	0	0	0	1	1	4	0	0	0	2	1	1	0	0	0	63351	49125	37150	0	0	0	4089	21944	298503	0	0	0	500396	129800	128102				15.9511	15.5842	15.1811
Q14789	GOGB1_HUMAN	GOLGB1	3259	376022	5	HUMAN	Golgin subfamily B member 1	0	0	0	1	0	0	0	0	0	1	0	1	0	0	0	1	1	1	0	0	0	2210	0	0	0	0	0	6107	0	3503	0	0	0	9132	6392	5781				11.1098
Q147X3	NAA30_HUMAN	NAA30	362	39319.9	5.4	HUMAN	N-alpha-acetyltransferase 30	0	0	0	1	0	0	0	0	0	0	0	0	0	0	0	3	3	2	0	0	0	2110	0	0	0	0	0	0	0	0	0	0	0	121341	39024	25120				11.043
Q14839	CHD4_HUMAN	CHD4	1912	218006	5.6	HUMAN	Chromodomain-helicase-DNA-binding protein 4	0	0	0	1	0	0	0	0	0	3	1	2	0	0	1	5	6	8	0	0	0	626131	0	0	0	0	0	128000	15319	14737	0	0	13551	155421	125768	265003				19.2561
Q14847	LASP1_HUMAN	LASP1	261	29717.4	6.6	HUMAN	LIM and SH3 domain protein 1	0	0	0	9	6	2	0	0	0	6	3	4	0	0	0	13	10	13	0	0	0	673312	151760	25171	0	0	0	486826	130770	316682	0	0	0	2314059	790492	2326970				19.3609	17.2114	14.6195
Q14974	IMB1_HUMAN	KPNB1	876	97171.1	4.7	HUMAN	Importin subunit beta-1	0	0	0	15	21	16	0	0	0	25	23	27	0	0	0	18	21	25	0	0	0	1611315	1881152	1131971	0	0	0	6743569	3474463	4103189	0	0	0	3224821	3344552	4690971				20.6198	20.8432	20.1104
Q14978	NOLC1_HUMAN	NOLC1	699	73603.8	9.5	HUMAN	Nucleolar and coiled-body phosphoprotein 1	0	0	0	1	0	0	0	0	0	0	0	0	0	0	0	2	1	0	0	0	0	18277	0	0	0	0	0	0	0	0	0	0	0	86619	19270	0				14.1577
Q14997	PSME4_HUMAN	PSME4	1843	211336	6.4	HUMAN	Proteasome activator complex subunit 4	0	0	0	0	0	0	0	0	0	0	0	0	0	0	0	0	0	1	0	0	0	0	0	0	0	0	0	0	0	0	0	0	0	0	0	3363
Q14C86	GAPD1_HUMAN	GAPVD1	1478	164981	5.1	HUMAN	GTPase-activating protein and VPS9 domain-containing protein 1	0	0	0	1	0	0	0	0	0	2	1	4	0	0	0	1	1	4	0	0	0	4022	0	0	0	0	0	37806	2825	70236	0	0	0	17511	6780	66129				11.9737
Q14CN4	K2C72_HUMAN	KRT72	511	55877.8	6.5	HUMAN	Keratin, type II cytoskeletal 72	1	1	1	1	1	1	1	1	0	0	0	0	0	2	1	0	0	0	13594	44490	65342	80236	36778	220448	43811	92800	0	0	0	0	0	54871	90945	0	0	0	13.7307	15.4412	15.9957	16.292	15.1666	17.7501
Q14CX7	NAA25_HUMAN	NAA25	972	112293	6.2	HUMAN	N-alpha-acetyltransferase 25, NatB auxiliary subunit	0	0	0	0	0	0	0	0	0	0	0	2	0	0	0	1	1	2	0	0	0	0	0	0	0	0	0	0	0	8648	0	0	0	5532	7582	13245
Q15003	CND2_HUMAN	NCAPH	741	82563.9	4.9	HUMAN	Condensin complex subunit 2	0	0	0	0	0	0	0	0	0	0	0	1	0	0	0	1	0	0	0	0	0	0	0	0	0	0	0	0	0	7930	0	0	0	264545	0	0
Q15005	SPCS2_HUMAN	SPCS2	226	25003	8.7	HUMAN	Signal peptidase complex subunit 2	0	0	0	1	1	2	0	0	0	0	3	1	0	0	0	4	2	2	0	0	0	13721	12968	24760	0	0	0	0	77174	2783	0	0	0	387743	35476	41243				13.7441	13.6627	14.5957
Q15007	FL2D_HUMAN	WTAP	396	44244	5.1	HUMAN	Pre-mRNA-splicing regulator WTAP	0	0	0	1	0	0	0	0	0	0	0	1	0	0	0	0	1	1	0	0	0	2995	0	0	0	0	0	0	0	17134	0	0	0	0	4737	4939				11.5483
Q15008	PSMD6_HUMAN	PSMD6	389	45531.7	5.5	HUMAN	26S proteasome non-ATPase regulatory subunit 6	0	0	0	4	4	2	0	0	0	6	5	5	0	0	0	5	4	7	0	0	0	108151	87912	41222	0	0	0	4773661	228792	247702	0	0	0	495144	230049	448229				16.7227	16.4238	15.3311
Q15011	HERP1_HUMAN	HERPUD1	391	43720.3	5.1	HUMAN	Homocysteine-responsive endoplasmic reticulum-resident ubiquitin-like domain member 1 protein	0	0	0	0	0	0	0	0	0	0	0	0	0	0	0	0	1	0	0	0	0	0	0	0	0	0	0	0	0	0	0	0	0	0	3392	0
Q15013	MD2BP_HUMAN	MAD2L1BP	274	31052	5.9	HUMAN	MAD2L1-binding protein	0	0	0	1	1	0	0	0	0	1	1	2	0	0	0	1	1	1	0	0	0	4093	4308	0	0	0	0	4357	2727	9362	0	0	0	4395	5739	5164				11.9989	12.0728
Q15014	MO4L2_HUMAN	MORF4L2	288	32308.1	9.7	HUMAN	Mortality factor 4-like protein 2	0	0	0	2	3	1	0	0	0	2	1	1	0	0	0	2	2	2	0	0	0	213706	241077	21540	0	0	0	210879	84342	15868	0	0	0	337847	201234	236580				17.7053	17.8791	14.3947
Q15019	SEPT2_HUMAN	SEPT2	361	41487.8	6.1	HUMAN	Septin-2	0	0	0	1	0	1	0	0	0	1	1	0	0	0	0	2	1	3	0	0	0	5334	0	5475	0	0	0	7331	5118	0	0	0	0	35040	7607	29630				12.381		12.4186
Q15020	SART3_HUMAN	SART3	963	109936	5.4	HUMAN	Squamous cell carcinoma antigen recognized by T-cells 3	1	0	0	2	1	2	0	0	1	6	3	1	0	0	0	7	4	5	3124	0	0	82499	65255	48943	0	0	4191	430784	62645	65741	0	0	0	707453	341074	331802	11.6092			16.3321	15.9938	15.5788
Q15021	CND1_HUMAN	NCAPD2	1401	157184	6.2	HUMAN	Condensin complex subunit 1	0	0	0	0	0	0	0	0	0	1	2	3	0	0	0	1	1	2	0	0	0	0	0	0	0	0	0	10823	20213	20707	0	0	0	5259	4232	7452
Q15024	EXOS7_HUMAN	EXOSC7	291	31821.7	5.1	HUMAN	Exosome complex component RRP42	0	0	0	0	0	0	0	0	0	1	0	0	0	0	0	1	2	1	0	0	0	0	0	0	0	0	0	219482	0	0	0	0	0	9719	14589	26932
Q15025	TNIP1_HUMAN	TNIP1	636	71864.8	6.2	HUMAN	TNFAIP3-interacting protein 1	0	0	0	0	0	0	0	0	0	1	0	1	0	0	0	0	1	2	0	0	0	0	0	0	0	0	0	8943	0	5633	0	0	0	0	3563	10137
Q15029	U5S1_HUMAN	EFTUD2	972	109437	4.8	HUMAN	116 kDa U5 small nuclear ribonucleoprotein component	0	0	0	3	4	3	0	0	0	7	6	14	0	0	0	9	11	17	0	0	0	28722	47035	35065	0	0	0	134558	103549	209980	0	0	0	276468	158562	263119				14.8099	15.5214	15.0977
Q15031	SYLM_HUMAN	LARS2	903	101977	8.5	HUMAN	Probable leucine--tRNA ligase, mitochondrial	0	0	0	0	1	0	0	0	0	0	0	1	0	0	0	1	2	0	0	0	0	0	19335	0	0	0	0	0	0	20638	0	0	0	23967	39039	0					14.2389
Q15041	AR6P1_HUMAN	ARL6IP1	203	23363	9.4	HUMAN	ADP-ribosylation factor-like protein 6-interacting protein 1	0	0	0	0	1	0	0	0	0	0	0	0	0	0	0	0	0	0	0	0	0	0	82822	0	0	0	0	0	0	0	0	0	0	0	0	0					16.3377
Q15042	RB3GP_HUMAN	RAB3GAP1	981	110525	5.4	HUMAN	Rab3 GTPase-activating protein catalytic subunit	0	0	0	1	1	0	0	0	0	0	1	1	0	0	0	1	1	3	0	0	0	3446	3691	0	0	0	0	0	13667	1914000	0	0	0	35919	15210	176026				11.7507	11.8498
Q15043	S39AE_HUMAN	SLC39A14	492	54212.8	5.2	HUMAN	Zinc transporter ZIP14	0	0	0	1	1	0	0	0	0	1	1	2	0	0	0	0	1	2	0	0	0	10412	15688	0	0	0	0	21477	42313	47800	0	0	0	0	9234	12740				13.346	13.9374
Q15046	SYK_HUMAN	KARS	597	68048.7	5.9	HUMAN	Lysine--tRNA ligase	0	1	0	7	8	6	0	0	0	14	12	13	0	0	0	13	14	15	0	6309	0	655154	432863	375586	0	0	0	2345786	874857	382661	0	0	0	1678793	1049987	1105545		12.6232		19.3215	18.7236	18.5188
Q15050	RRS1_HUMAN	RRS1	365	41193.7	10.7	HUMAN	Ribosome biogenesis regulatory protein homolog	0	0	0	1	1	0	0	0	0	0	0	2	0	0	0	1	1	1	0	0	0	13019	26579	0	0	0	0	0	0	5777	0	0	0	6805	8429	4317				13.6683	14.698
Q15054	DPOD3_HUMAN	POLD3	466	51400.7	9.4	HUMAN	DNA polymerase delta subunit 3	0	0	0	0	0	0	0	0	0	0	0	0	0	0	0	1	0	1	0	0	0	0	0	0	0	0	0	0	0	0	0	0	0	39622	0	33193
Q15056	IF4H_HUMAN	EIF4H	248	27385.3	6.7	HUMAN	Eukaryotic translation initiation factor 4H	0	0	0	4	4	4	0	0	0	6	6	5	0	0	0	8	8	10	0	0	0	319846	147555	298266	0	0	0	658261	589281	563265	0	0	0	1455029	1810608	2457977				18.287	17.1709	18.1862
Q15057	ACAP2_HUMAN	ACAP2	778	88029.4	6.4	HUMAN	Arf-GAP with coiled-coil, ANK repeat and PH domain-containing protein 2	0	0	0	1	0	0	0	0	0	0	1	1	0	0	0	1	2	1	0	0	0	2453	0	0	0	0	0	0	16417	6867	0	0	0	3513	7679	2763				11.2603
Q15070	OXA1L_HUMAN	OXA1L	435	48548.3	9.5	HUMAN	Mitochondrial inner membrane protein OXA1L	0	0	0	0	0	0	0	0	0	1	0	0	0	0	0	0	0	0	0	0	0	0	0	0	0	0	0	76445	0	0	0	0	0	0	0	0
Q15084	PDIA6_HUMAN	PDIA6	440	48121.7	4.9	HUMAN	Protein disulfide-isomerase A6	0	0	0	6	6	6	0	0	0	7	9	10	0	0	0	10	11	15	0	0	0	328405	379323	158265	0	0	0	1068066	593408	752042	0	0	0	1769117	1127860	1968534				18.3251	18.5331	17.272
Q15102	PA1B3_HUMAN	PAFAH1B3	231	25734.5	6.3	HUMAN	Platelet-activating factor acetylhydrolase IB subunit gamma	0	0	0	2	3	1	0	0	0	2	3	2	0	0	0	2	2	2	0	0	0	64691	105563	14343	0	0	0	81256	58463	46531	0	0	0	163733	108827	200489				15.9813	16.6877	13.8081
Q15121	PEA15_HUMAN	PEA15	130	15040.2	4.9	HUMAN	Astrocytic phosphoprotein PEA-15	0	0	0	0	0	0	0	0	0	0	0	0	0	0	0	1	1	2	0	0	0	0	0	0	0	0	0	0	0	0	0	0	0	111698	32992	117737
Q15125	EBP_HUMAN	EBP	230	26353	7.8	HUMAN	3-beta-hydroxysteroid-Delta(8),Delta(7)-isomerase	0	0	0	1	1	0	0	0	0	1	1	1	0	0	0	1	1	1	0	0	0	11919	15520	0	0	0	0	13725	68029	51783	0	0	0	37827	21800	25514				13.541	13.9218
Q15126	PMVK_HUMAN	PMVK	192	21995.1	5.6	HUMAN	Phosphomevalonate kinase	0	0	0	0	0	0	0	0	0	0	0	0	0	0	0	0	0	1	0	0	0	0	0	0	0	0	0	0	0	0	0	0	0	0	0	84114
Q15149	PLEC_HUMAN	PLEC	4684	531795	5.7	HUMAN	Plectin	0	0	0	1	0	0	0	0	0	0	0	0	0	0	0	1	0	0	0	0	0	30278	0	0	0	0	0	0	0	0	0	0	0	5988	0	0				14.886
Q15154	PCM1_HUMAN	PCM1	2024	228535	5	HUMAN	Pericentriolar material 1 protein	0	0	0	0	0	1	0	0	0	0	0	1	0	0	0	1	3	1	0	0	0	0	0	13813	0	0	0	0	0	21064	0	0	0	3549	47442	5238						13.7537
Q15172	2A5A_HUMAN	PPP2R5A	486	56194.2	6.3	HUMAN	Serine/threonine-protein phosphatase 2A 56 kDa regulatory subunit alpha isoform	0	0	0	0	0	0	0	0	0	0	0	0	0	0	0	1	1	1	0	0	0	0	0	0	0	0	0	0	0	0	0	0	0	31811	13611	10623
Q15181	IPYR_HUMAN	PPA1	289	32660.3	5.5	HUMAN	Inorganic pyrophosphatase	0	0	0	8	6	5	0	0	0	9	13	12	0	0	0	11	12	13	0	0	0	442835	184619	124801	0	0	0	1489798	799132	893734	0	0	0	1152247	1285424	1346758				18.7564	17.4942	16.9293
Q15185	TEBP_HUMAN	PTGES3	160	18697.6	4.3	HUMAN	Prostaglandin E synthase 3	0	0	0	4	3	4	0	0	0	6	5	6	0	0	0	5	5	5	0	0	0	261717	209505	168118	0	0	0	1179413	430393	933882	0	0	0	2136738	961642	1499744				17.9976	17.6766	17.3591
Q15233	NONO_HUMAN	NONO	471	54232	9	HUMAN	Non-POU domain-containing octamer-binding protein	0	0	0	0	0	1	0	0	0	2	3	3	0	0	0	4	3	3	0	0	0	0	0	7947	0	0	0	28929	60364	53350	0	0	0	103547	33278	45200						12.9562
Q15257	PTPA_HUMAN	PTPA	358	40667.9	5.6	HUMAN	Serine/threonine-protein phosphatase 2A activator	0	0	0	0	0	0	0	0	0	1	0	2	0	0	0	2	1	1	0	0	0	0	0	0	0	0	0	9992	0	13966	0	0	0	47143	12209	19522
Q15274	NADC_HUMAN	QPRT	297	30845.9	5.8	HUMAN	Nicotinate-nucleotide pyrophosphorylase [carboxylating]	0	0	0	0	0	0	0	0	0	0	0	0	0	0	0	0	0	1	0	0	0	0	0	0	0	0	0	0	0	0	0	0	0	0	0	6688
Q15286	RAB35_HUMAN	RAB35	201	23025.4	8.5	HUMAN	Ras-related protein Rab-35	0	0	0	0	0	0	0	0	0	0	0	0	0	0	0	2	2	3	0	0	0	0	0	0	0	0	0	0	0	0	0	0	0	85114	85315	116527
Q15287	RNPS1_HUMAN	RNPS1	305	34208.5	11.8	HUMAN	RNA-binding protein with serine-rich domain 1	0	0	0	1	0	1	0	0	0	1	1	1	0	0	0	1	0	0	0	0	0	5724	0	5443	0	0	0	8962	22976	25567	0	0	0	9642	0	0				12.4828		12.4102
Q15291	RBBP5_HUMAN	RBBP5	538	59153.1	5	HUMAN	Retinoblastoma-binding protein 5	0	0	0	0	0	0	0	0	0	0	0	1	0	0	0	0	0	0	0	0	0	0	0	0	0	0	0	0	0	5981	0	0	0	0	0	0
Q15293	RCN1_HUMAN	RCN1	331	38890.3	4.9	HUMAN	Reticulocalbin-1	0	0	0	1	0	0	0	0	0	1	1	0	0	0	0	1	1	2	0	0	0	23839	0	0	0	0	0	2424	8046	0	0	0	0	20103	8243	29258				14.541
Q15323	K1H1_HUMAN	KRT31	416	47237.5	4.8	HUMAN	Keratin, type I cuticular Ha1	0	1	0	0	2	11	0	0	0	0	0	0	0	0	0	0	0	0	0	6505	0	0	72823	1024071	0	0	0	0	0	0	0	0	0	0	0	0		12.6673			16.1521	19.9659
Q15345	LRC41_HUMAN	LRRC41	812	88650.3	8.8	HUMAN	Leucine-rich repeat-containing protein 41	0	0	0	1	0	1	0	0	0	1	1	1	0	0	0	1	1	1	0	0	0	21888	0	3819	0	0	0	23889	56501	98630	0	0	0	28418	16061	25408				14.4179		11.899
Q15349	KS6A2_HUMAN	RPS6KA2	733	83239.5	8.8	HUMAN	Ribosomal protein S6 kinase alpha-2	0	0	0	0	2	0	0	0	0	0	0	0	0	0	0	0	0	0	0	0	0	0	26338	0	0	0	0	0	0	0	0	0	0	0	0	0					14.6849
Q15365	PCBP1_HUMAN	PCBP1	356	37498.2	6.7	HUMAN	Poly(rC)-binding protein 1	0	0	0	10	12	10	0	0	0	19	17	20	0	0	0	13	16	18	0	0	0	1018795	768051	942023	0	0	0	4397527	3261867	2451259	0	0	0	2814196	4355037	3876097				19.9584	19.5508	19.8454
Q15366	PCBP2_HUMAN	PCBP2	365	38580.4	6.3	HUMAN	Poly(rC)-binding protein 2	0	0	0	3	4	5	0	0	0	7	5	8	0	0	0	4	4	6	0	0	0	178780	259479	248625	0	0	0	402043	656019	658572	0	0	0	884331	467615	901770				17.4478	17.9853	17.9236
Q15369	ELOC_HUMAN	ELOC	112	12473.3	4.7	HUMAN	Elongin-C	0	0	0	1	2	2	0	0	0	4	5	6	0	0	0	3	4	5	0	0	0	40401	44537	11640	0	0	0	310457	190112	252117	0	0	0	258843	296947	370986				15.3021	15.4427	13.5068
Q15370	ELOB_HUMAN	ELOB	118	13132.9	4.7	HUMAN	Elongin-B	0	0	0	0	1	1	0	0	0	1	0	3	0	0	0	2	1	2	0	0	0	0	16278	19761	0	0	0	61857	0	109457	0	0	0	412864	37897	350789					13.9906	14.2704
Q15388	TOM20_HUMAN	TOMM20	145	16298	8.8	HUMAN	Mitochondrial import receptor subunit TOM20 homolog	0	0	0	1	0	0	0	0	0	1	1	1	0	0	0	1	1	1	0	0	0	29466	0	0	0	0	0	24260	47195	12790	0	0	0	116620	76650	86644				14.8468
Q15392	DHC24_HUMAN	DHCR24	516	60101.8	8.4	HUMAN	Delta(24)-sterol reductase	0	0	0	0	0	0	0	0	0	1	1	0	0	0	0	1	0	0	0	0	0	0	0	0	0	0	0	3028	18077	0	0	0	0	10057	0	0
Q15393	SF3B3_HUMAN	SF3B3	1217	135578	5.1	HUMAN	Splicing factor 3B subunit 3	0	0	0	7	3	6	0	0	0	11	14	14	0	0	0	8	11	15	0	0	0	166890	102301	91800	0	0	0	869241	523014	587113	0	0	0	580685	688469	841814				17.3485	16.6425	16.4862
Q15398	DLGP5_HUMAN	DLGAP5	846	95115.8	9.1	HUMAN	Disks large-associated protein 5	0	0	0	0	0	0	0	0	0	0	0	0	0	0	0	0	1	1	0	0	0	0	0	0	0	0	0	0	0	0	0	0	0	0	128855	159860
Q15424	SAFB1_HUMAN	SAFB	915	102642	5.3	HUMAN	Scaffold attachment factor B1	0	0	0	3	5	8	0	0	0	9	8	11	0	0	0	4	11	10	0	0	0	207742	267554	270866	0	0	0	838907	432978	706862	0	0	0	623828	996358	767682				17.6644	18.0295	18.0472
Q15427	SF3B4_HUMAN	SF3B4	424	44386.1	8.5	HUMAN	Splicing factor 3B subunit 4	0	0	0	2	2	1	0	0	0	2	3	2	0	0	0	2	2	2	0	0	0	354262	272953	92991	0	0	0	1126514	246278	222725	0	0	0	935151	725908	723013				18.4345	18.0583	16.5048
Q15428	SF3A2_HUMAN	SF3A2	464	49256	9.7	HUMAN	Splicing factor 3A subunit 2	0	0	0	1	1	1	0	0	0	1	1	0	0	0	0	0	1	1	0	0	0	15760	13447	10903	0	0	0	125030	7670	0	0	0	0	0	19635	21118				13.944	13.715	13.4124
Q15435	PP1R7_HUMAN	PPP1R7	360	41564.6	4.8	HUMAN	Protein phosphatase 1 regulatory subunit 7	0	0	0	0	2	1	0	0	0	4	3	6	0	0	0	5	2	5	0	0	0	0	7998	3403	0	0	0	64961	49794	62245	0	0	0	146848	87147	157524					12.9654	11.7326
Q15437	SC23B_HUMAN	SEC23B	767	86480	6.4	HUMAN	Protein transport protein Sec23B	0	0	0	2	0	1	0	0	0	2	0	4	0	0	0	3	3	4	0	0	0	16535	0	11583	0	0	0	67290	0	183420	0	0	0	230437	92086	157012				14.0132		13.4997
Q15459	SF3A1_HUMAN	SF3A1	793	88886.9	5.2	HUMAN	Splicing factor 3A subunit 1	0	0	0	8	8	4	0	0	0	10	7	10	0	0	0	14	15	12	0	0	0	264214	204466	136434	0	0	0	397778	336150	376215	0	0	0	1592958	1211970	883118				18.0113	17.6415	17.0578
Q15517	CDSN_HUMAN	CDSN	529	51522.5	8.7	HUMAN	Corneodesmosin	2	4	3	2	1	2	1	2	2	0	1	0	0	3	3	1	2	0	42006	145268	79476	78436	37582	53651	33101	81036	40431	0	4725	0	0	53631	81097	57809	73300	0	15.3583	17.1484	16.2782	16.2592	15.1978	15.7113
Q15532	SSXT_HUMAN	SS18	418	45929.7	6	HUMAN	Protein SSXT	0	0	0	1	0	0	0	0	0	0	0	0	0	0	0	1	1	0	0	0	0	5682	0	0	0	0	0	0	0	0	0	0	0	25104	6714	0				12.4722
Q15542	TAF5_HUMAN	TAF5	800	86831	5.4	HUMAN	Transcription initiation factor TFIID subunit 5	0	0	0	0	0	0	0	0	0	0	0	1	0	0	0	1	0	1	0	0	0	0	0	0	0	0	0	0	0	2027	0	0	0	37043	0	26572
Q15544	TAF11_HUMAN	TAF11	211	23307.3	4.8	HUMAN	Transcription initiation factor TFIID subunit 11	0	0	0	5	3	4	0	0	0	4	4	6	0	0	0	5	4	4	0	0	0	512778	183250	287298	0	0	0	1295567	264498	800731	0	0	0	944268	770389	1236062				18.968	17.4835	18.1322
Q15545	TAF7_HUMAN	TAF7	349	40259.4	5.1	HUMAN	Transcription initiation factor TFIID subunit 7	0	0	0	1	1	0	0	0	0	5	2	7	0	0	0	2	2	5	0	0	0	93842	66051	0	0	0	0	446244	61444	300332	0	0	0	409904	258244	462747				16.5179	16.0113
Q15554	TERF2_HUMAN	TERF2	542	59594	9.4	HUMAN	Telomeric repeat-binding factor 2	0	0	0	1	1	1	0	0	0	0	1	1	0	0	0	2	1	0	0	0	0	10985	6257	7208	0	0	0	0	11113	6743	0	0	0	70661	14861	0				13.4232	12.6113	12.8154
Q15555	MARE2_HUMAN	MAPRE2	327	37031.6	5.4	HUMAN	Microtubule-associated protein RP/EB family member 2	0	0	0	0	0	0	0	0	0	1	0	2	0	0	0	1	1	2	0	0	0	0	0	0	0	0	0	39470	0	71647	0	0	0	9960	10663	28311
Q15631	TSN_HUMAN	TSN	228	26183.2	6	HUMAN	Translin	0	0	0	0	1	0	0	0	0	1	2	3	0	0	0	1	1	0	0	0	0	0	295727	0	0	0	0	3336	72481	28757	0	0	0	10392	6601	0					18.1739
Q15637	SF01_HUMAN	SF1	639	68330.5	9.1	HUMAN	Splicing factor 1	0	0	0	5	3	5	0	0	0	5	4	6	0	0	0	7	4	7	0	0	0	188001	87685	127478	0	0	0	252646	136332	276506	0	0	0	453432	340389	417414				17.5204	16.42	16.9599
Q15645	PCH2_HUMAN	TRIP13	432	48551.2	5.7	HUMAN	Pachytene checkpoint protein 2 homolog	0	0	0	2	2	0	0	0	0	1	2	3	0	0	0	3	3	2	0	0	0	17047	17221	0	0	0	0	11615	49599	28250	0	0	0	48930	36492	17293				14.0572	14.0719
Q15650	TRIP4_HUMAN	TRIP4	581	66146.8	8.1	HUMAN	Activating signal cointegrator 1	0	0	0	0	0	0	0	0	0	1	0	1	0	0	0	0	1	2	0	0	0	0	0	0	0	0	0	10208	0	24610	0	0	0	0	8874	12427
Q15653	IKBB_HUMAN	NFKBIB	356	37771.4	4.7	HUMAN	NF-kappa-B inhibitor beta	0	0	0	0	0	0	0	0	0	0	0	0	0	0	0	0	0	1	0	0	0	0	0	0	0	0	0	0	0	0	0	0	0	0	0	6374
Q15654	TRIP6_HUMAN	TRIP6	476	50288.4	7.2	HUMAN	Thyroid receptor-interacting protein 6	0	0	0	1	1	0	0	0	0	2	0	4	0	0	0	6	6	6	0	0	0	6344	6306	0	0	0	0	36268	0	90197	0	0	0	370263	339915	432119				12.6312	12.6225
Q15691	MARE1_HUMAN	MAPRE1	268	29999.3	5	HUMAN	Microtubule-associated protein RP/EB family member 1	0	0	0	2	2	3	0	0	0	3	2	3	0	0	0	7	3	5	0	0	0	61614	36970	38889	0	0	0	25965	64041	51111	0	0	0	769999	237348	292791				15.911	15.1741	15.2471
Q15717	ELAV1_HUMAN	ELAVL1	326	36092.2	9.2	HUMAN	ELAV-like protein 1	0	0	0	2	1	3	0	0	0	2	5	5	0	0	0	5	5	6	0	0	0	125689	63763	144184	0	0	0	378602	364189	518105	0	0	0	468882	351293	486966				16.9395	15.9604	17.1376
Q15738	NSDHL_HUMAN	NSDHL	373	41900.7	8.2	HUMAN	Sterol-4-alpha-carboxylate 3-dehydrogenase, decarboxylating	0	0	0	0	0	2	0	0	0	0	1	2	0	0	0	2	1	3	0	0	0	0	0	75482	0	0	0	0	19635	49666	0	0	0	40908	9361	41879						16.2038
Q15758	AAAT_HUMAN	SLC1A5	541	56598.8	5.3	HUMAN	Neutral amino acid transporter B(0)	0	0	0	5	8	4	0	0	1	9	7	11	0	0	0	9	11	12	0	0	0	1150158	898928	83585	0	0	24453	3259084	1303550	2186538	0	0	0	3357627	3404614	4021517				20.1334	19.7778	16.351
Q15785	TOM34_HUMAN	TOMM34	309	34559.7	9.1	HUMAN	Mitochondrial import receptor subunit TOM34	0	0	0	0	1	0	0	0	0	0	0	0	0	0	0	0	1	0	0	0	0	0	49028	0	0	0	0	0	0	0	0	0	0	0	7342	0					15.5813
Q15796	SMAD2_HUMAN	SMAD2	467	52306.6	6.1	HUMAN	Mothers against decapentaplegic homolog 2	0	0	0	0	0	0	0	0	0	0	0	0	0	0	0	0	0	2	0	0	0	0	0	0	0	0	0	0	0	0	0	0	0	0	0	21960
Q15800	MSMO1_HUMAN	MSMO1	293	35216	6.8	HUMAN	Methylsterol monooxygenase 1	0	0	0	0	0	0	0	0	0	0	0	1	0	0	0	0	0	0	0	0	0	0	0	0	0	0	0	0	0	13145	0	0	0	0	0	0
Q15813	TBCE_HUMAN	TBCE	527	59346.7	6.3	HUMAN	Tubulin-specific chaperone E	0	0	0	0	1	1	0	0	0	2	1	1	0	0	0	3	3	6	0	0	0	0	11802	14002	0	0	0	118757	17914	7776	0	0	0	71302	66199	226867					13.5267	13.7733
Q15814	TBCC_HUMAN	TBCC	346	39248.5	5.6	HUMAN	Tubulin-specific chaperone C	0	0	0	1	1	0	0	0	0	1	1	3	0	0	0	3	2	3	0	0	0	5256	5554	0	0	0	0	13978	11233	32261	0	0	0	123667	29683	46679				12.3597	12.4393
Q15819	UB2V2_HUMAN	UBE2V2	145	16362.9	7.8	HUMAN	Ubiquitin-conjugating enzyme E2 variant 2	0	0	0	0	0	0	0	0	0	0	0	0	0	0	0	0	3	1	0	0	0	0	0	0	0	0	0	0	0	0	0	0	0	0	332879	147013
Q15828	CYTM_HUMAN	CST6	149	16511.3	8.3	HUMAN	Cystatin-M	0	1	0	1	1	1	0	1	1	1	1	0	0	0	0	0	1	1	0	36213	0	24864	34606	19777	0	20997	30611	54757	8327	0	0	0	0	0	43731	45799		15.1442		14.6018	15.0787	14.2715
Q15833	STXB2_HUMAN	STXBP2	593	66453.1	6.1	HUMAN	Syntaxin-binding protein 2	0	0	0	1	2	1	0	0	0	1	1	2	0	0	0	1	0	1	0	0	0	16026	17971	10994	0	0	0	24848	8353	33227	0	0	0	19578	0	14616				13.9681	14.1334	13.4244
Q15843	NEDD8_HUMAN	NEDD8	81	9071.6	8	HUMAN	NEDD8	0	0	0	1	1	1	0	0	0	1	1	2	0	0	0	1	0	0	0	0	0	8262	8581	9851	0	0	0	13220	12511	38395	0	0	0	14734	0	0				13.0123	13.0669	13.2661
Q15907	RB11B_HUMAN	RAB11B	218	24488.7	5.6	HUMAN	Ras-related protein Rab-11B	0	0	0	5	1	2	0	0	0	4	5	5	0	0	0	4	1	3	0	0	0	233620	94634	77039	0	0	0	358618	161913	209409	0	0	0	361164	75446	371637				17.8338	16.5301	16.2333
Q15942	ZYX_HUMAN	ZYX	572	61277.9	6.2	HUMAN	Zyxin	0	0	0	1	3	3	0	0	0	2	0	2	0	0	0	10	9	9	0	0	0	54787	109434	117647	0	0	0	49020	0	178195	0	0	0	3202781	2632656	2470673				15.7415	16.7397	16.8441
Q16134	ETFD_HUMAN	ETFDH	617	68496	7.3	HUMAN	Electron transfer flavoprotein-ubiquinone oxidoreductase, mitochondrial	0	0	0	0	1	0	0	0	0	0	0	0	0	0	0	1	1	1	0	0	0	0	10758	0	0	0	0	0	0	0	0	0	0	71166	45156	39464					13.3931
Q16181	SEPT7_HUMAN	SEPT7	437	50680.4	8.8	HUMAN	Septin-7	0	0	0	0	0	0	0	0	0	1	0	0	0	0	0	3	2	3	0	0	0	0	0	0	0	0	0	5564	0	0	0	0	0	175139	100290	137371
Q16186	ADRM1_HUMAN	ADRM1	407	42153.6	5	HUMAN	Proteasomal ubiquitin receptor ADRM1	0	0	0	2	4	5	0	0	0	3	2	5	0	0	0	5	6	5	0	0	0	162832	251041	159774	0	0	0	248393	73787	294856	0	0	0	662414	989047	931376				17.313	17.9376	17.2857
Q16204	CCDC6_HUMAN	CCDC6	474	53291.4	6.9	HUMAN	Coiled-coil domain-containing protein 6	0	0	0	1	1	0	0	0	0	0	1	1	0	0	0	1	4	2	0	0	0	4162	5730	0	0	0	0	0	29356	13008	0	0	0	13567	50539	20043				12.0231	12.4843
Q16222	UAP1_HUMAN	UAP1	522	58769.5	5.9	HUMAN	UDP-N-acetylhexosamine pyrophosphorylase	0	0	0	0	4	2	0	0	0	8	4	7	0	0	0	6	7	9	0	0	0	0	43743	26504	0	0	0	404534	116931	273632	0	0	0	434308	434214	655696					15.4168	14.6939
Q16254	E2F4_HUMAN	E2F4	413	43960.8	4.7	HUMAN	Transcription factor E2F4	0	0	0	0	0	0	0	0	0	0	0	1	0	0	0	0	1	0	0	0	0	0	0	0	0	0	0	0	0	6984	0	0	0	0	7324	0
Q16342	PDCD2_HUMAN	PDCD2	344	38592.5	5.3	HUMAN	Programmed cell death protein 2	0	0	0	0	0	0	0	0	0	0	0	1	0	0	0	2	1	2	0	0	0	0	0	0	0	0	0	0	0	7639	0	0	0	24521	5055	16565
Q16385	SSX2_HUMAN	SSX2	188	21620.5	5.6	HUMAN	Protein SSX2	0	0	0	0	2	0	0	0	0	2	1	1	0	0	0	1	1	1	0	0	0	0	52420	0	0	0	0	255288	23877	10473	0	0	0	40953	27096	50721					15.6778
Q16401	PSMD5_HUMAN	PSMD5	504	56196.2	5.4	HUMAN	26S proteasome non-ATPase regulatory subunit 5	0	0	0	5	6	4	0	0	0	11	9	9	0	0	0	9	8	7	0	0	0	129564	94231	44523	0	0	0	323838	500670	268076	0	0	0	529540	123966	166142				16.9833	16.5239	15.4423
Q16512	PKN1_HUMAN	PKN1	942	103933	6	HUMAN	Serine/threonine-protein kinase N1	0	0	0	0	0	0	0	0	0	0	0	0	0	0	0	2	1	3	0	0	0	0	0	0	0	0	0	0	0	0	0	0	0	23454	3234	43853
Q16514	TAF12_HUMAN	TAF12	161	17924.6	7.8	HUMAN	Transcription initiation factor TFIID subunit 12	0	0	0	1	0	1	0	0	0	1	0	0	0	0	0	1	1	1	0	0	0	29866	0	16762	0	0	0	130194	0	0	0	0	0	126927	90001	94837				14.8662		14.0329
Q16531	DDB1_HUMAN	DDB1	1140	126969	5.1	HUMAN	DNA damage-binding protein 1	0	0	0	6	3	3	0	0	0	6	7	9	0	0	0	10	8	9	0	0	0	174919	90773	33650	0	0	0	355873	258778	281139	0	0	0	742228	373977	430361				17.4163	16.47	15.0383
Q16539	MK14_HUMAN	MAPK14	360	41293.7	5.5	HUMAN	Mitogen-activated protein kinase 14	0	0	0	0	0	0	0	0	0	0	1	0	0	0	0	0	0	1	0	0	0	0	0	0	0	0	0	0	5856	0	0	0	0	0	0	6154
Q16540	RM23_HUMAN	MRPL23	153	17781.3	9.7	HUMAN	39S ribosomal protein L23, mitochondrial	0	0	0	0	0	0	0	0	0	0	0	1	0	0	0	0	0	0	0	0	0	0	0	0	0	0	0	0	0	3163	0	0	0	0	0	0
Q16543	CDC37_HUMAN	CDC37	378	44468.7	5.2	HUMAN	Hsp90 co-chaperone Cdc37	0	0	0	5	6	4	0	0	0	10	7	9	0	0	0	10	10	9	0	0	0	635534	334340	201584	0	0	0	1865945	672483	670911	0	0	0	1877481	2431421	1404585				19.2776	18.351	17.621
Q16563	SYPL1_HUMAN	SYPL1	259	28565.5	8.7	HUMAN	Synaptophysin-like protein 1	0	0	0	1	0	0	0	0	0	3	0	2	0	0	0	1	0	1	0	0	0	10169	0	0	0	0	0	62428	0	54083	0	0	0	22085	0	31617				13.3119
Q16576	RBBP7_HUMAN	RBBP7	425	47820.5	4.9	HUMAN	Histone-binding protein RBBP7	0	0	0	1	4	1	0	0	0	0	2	2	0	0	0	2	2	1	0	0	0	31598	171442	16982	0	0	0	0	59278	113059	0	0	0	280064	187994	128400				14.9475	17.3874	14.0517
Q16610	ECM1_HUMAN	ECM1	540	60674.7	6.2	HUMAN	Extracellular matrix protein 1	0	0	0	0	0	1	0	0	0	1	0	0	0	0	0	1	1	1	0	0	0	0	0	6625	0	0	0	4826	0	0	0	0	0	35010	20964	19600						12.6937
Q16611	BAK_HUMAN	BAK1	211	23408.9	5.7	HUMAN	Bcl-2 homologous antagonist/killer	0	0	0	0	0	0	0	0	0	0	0	1	0	0	0	1	0	0	0	0	0	0	0	0	0	0	0	0	0	9589	0	0	0	20827	0	0
Q16621	NFE2_HUMAN	NFE2	373	41473.1	4.9	HUMAN	Transcription factor NF-E2 45 kDa subunit	0	0	0	0	0	0	0	0	0	0	1	0	0	0	0	0	2	1	0	0	0	0	0	0	0	0	0	0	4473	0	0	0	0	0	90359	10913
Q16626	MEA1_HUMAN	MEA1	185	19904.8	4.1	HUMAN	Male-enhanced antigen 1	0	0	0	1	0	1	0	0	0	1	1	2	0	0	0	1	1	1	0	0	0	20320	0	7638	0	0	0	21788	29862	85951	0	0	0	46690	12736	16041				14.3106		12.899
Q16629	SRSF7_HUMAN	SRSF7	238	27366.8	11.8	HUMAN	Serine/arginine-rich splicing factor 7	0	0	0	2	1	0	0	0	0	2	2	2	0	0	0	2	0	0	0	0	0	61818	40647	0	0	0	0	212326	162618	223874	0	0	0	142207	0	0				15.9157	15.3109
Q16630	CPSF6_HUMAN	CPSF6	551	59210.3	6.7	HUMAN	Cleavage and polyadenylation specificity factor subunit 6	0	0	0	1	1	0	0	0	0	3	1	3	0	0	0	3	2	3	0	0	0	14003	24626	0	0	0	0	426867	8172	98733	0	0	0	258435	27284	123465				13.7734	14.5879
Q16637	SMN_HUMAN	SMN1	294	31849	6.1	HUMAN	Survival motor neuron protein	0	0	0	2	0	1	0	0	0	0	1	0	0	0	0	2	2	2	0	0	0	19847	0	7536	0	0	0	0	10167	0	0	0	0	33993	45854	32588				14.2766		12.8796
Q16643	DREB_HUMAN	DBN1	649	71429.9	4.4	HUMAN	Drebrin	0	0	0	5	3	3	0	1	0	10	5	9	0	0	0	10	9	8	0	0	0	195096	90504	62587	0	2501	0	952273	154000	177885	0	0	0	734758	579593	735869				17.5738	16.4657	15.9336
Q16649	NFIL3_HUMAN	NFIL3	462	51472.1	6.7	HUMAN	Nuclear factor interleukin-3-regulated protein	0	0	0	0	0	0	0	0	0	0	0	0	0	0	0	0	1	0	0	0	0	0	0	0	0	0	0	0	0	0	0	0	0	0	146639	0
Q16658	FSCN1_HUMAN	FSCN1	493	54530.4	6.8	HUMAN	Fascin	0	0	0	8	5	6	0	0	0	14	17	20	0	0	0	9	11	15	0	0	0	1110074	422892	432321	0	0	0	3876227	1738255	2566871	0	0	0	3045450	3922119	7014120				20.0822	18.6899	18.7217
Q16670	ZSC26_HUMAN	ZSCAN26	478	55254.1	8.4	HUMAN	Zinc finger and SCAN domain-containing protein 26	0	0	0	0	0	0	0	0	0	0	0	1	0	0	0	0	0	0	0	0	0	0	0	0	0	0	0	0	0	52183	0	0	0	0	0	0
Q16698	DECR_HUMAN	DECR1	335	36068	9.4	HUMAN	2,4-dienoyl-CoA reductase, mitochondrial	0	0	0	1	2	0	0	0	0	3	1	2	0	0	0	7	4	5	0	0	0	68851	18753	0	0	0	0	324297	26599	17443	0	0	0	5612857	43024	85359				16.0712	14.1948
Q16740	CLPP_HUMAN	CLPP	277	30180.3	8.3	HUMAN	ATP-dependent Clp protease proteolytic subunit, mitochondrial	0	0	0	0	0	0	0	0	0	1	1	1	0	0	0	2	2	2	0	0	0	0	0	0	0	0	0	33818	10563	7594	0	0	0	44942	22249	29942
Q16762	THTR_HUMAN	TST	297	33429.2	6.8	HUMAN	Thiosulfate sulfurtransferase	0	0	0	0	0	0	0	0	0	1	0	1	0	0	0	1	0	1	0	0	0	0	0	0	0	0	0	11319	0	4276	0	0	0	40602	0	4631
Q16763	UBE2S_HUMAN	UBE2S	222	23845.5	8.5	HUMAN	Ubiquitin-conjugating enzyme E2 S	0	0	0	1	1	0	0	0	0	0	0	0	0	0	0	1	2	1	0	0	0	4034	4381	0	0	0	0	0	0	0	0	0	0	64168	68948	62345				11.978	12.097
Q16822	PCKGM_HUMAN	PCK2	640	70730.6	7.6	HUMAN	Phosphoenolpyruvate carboxykinase [GTP], mitochondrial	0	0	0	0	0	0	0	0	0	0	0	0	0	0	0	0	0	1	0	0	0	0	0	0	0	0	0	0	0	0	0	0	0	0	0	11030
Q16851	UGPA_HUMAN	UGP2	508	56940.7	8.2	HUMAN	UTP--glucose-1-phosphate uridylyltransferase	0	0	0	0	0	0	0	0	0	0	0	0	0	0	0	2	1	1	0	0	0	0	0	0	0	0	0	0	0	0	0	0	0	103079	31124	29182
Q16864	VATF_HUMAN	ATP6V1F	119	13370.3	5.3	HUMAN	V-type proton ATPase subunit F	0	0	0	0	0	0	0	0	0	0	1	1	0	0	0	1	0	0	0	0	0	0	0	0	0	0	0	0	43914	11825	0	0	0	26446	0	0
Q16881	TRXR1_HUMAN	TXNRD1	649	70906.7	7.2	HUMAN	Thioredoxin reductase 1, cytoplasmic	0	0	0	0	1	2	0	0	0	1	4	5	0	0	0	4	4	7	0	0	0	0	2268	15229	0	0	0	13666	92859	81561	0	0	0	54424	38293	566165					11.1472	13.8945
Q16891	MIC60_HUMAN	IMMT	758	83678.6	6.1	HUMAN	MICOS complex subunit MIC60	0	0	0	3	2	6	0	0	0	7	2	12	0	0	0	7	6	9	0	0	0	86931	66927	118757	0	0	0	605423	77133	635537	0	0	0	771874	320544	789770				16.4076	16.0303	16.8577
Q17RY0	CPEB4_HUMAN	CPEB4	729	80152.7	6.7	HUMAN	Cytoplasmic polyadenylation element-binding protein 4	0	0	0	1	0	0	0	0	0	1	1	1	0	0	0	2	2	1	0	0	0	3176	0	0	0	0	0	8529	3120	7290	0	0	0	17295	10599	6519				11.633
Q1ED39	KNOP1_HUMAN	KNOP1	458	51589.4	9.9	HUMAN	Lysine-rich nucleolar protein 1	0	0	0	1	1	0	0	0	0	1	0	0	0	0	0	1	1	1	0	0	0	7317	9064	0	0	0	0	3948	0	0	0	0	0	24199	11465	14123				12.837	13.1459
Q1KMD3	HNRL2_HUMAN	HNRNPUL2	747	85105.4	4.8	HUMAN	Heterogeneous nuclear ribonucleoprotein U-like protein 2	0	0	0	1	3	2	0	0	0	3	3	3	0	0	0	1	3	4	0	0	0	337949	245442	34501	0	0	0	783792	96522	213476	0	0	0	9853	807914	808108				18.3664	17.905	15.0744
Q29RF7	PDS5A_HUMAN	PDS5A	1337	150832	8.2	HUMAN	Sister chromatid cohesion protein PDS5 homolog A	0	0	0	0	0	0	0	0	0	1	1	0	0	0	0	2	1	2	0	0	0	0	0	0	0	0	0	7219	3320	0	0	0	0	19410	6943	15697
Q2KHR3	QSER1_HUMAN	QSER1	1735	189974	6.6	HUMAN	Glutamine and serine-rich protein 1	0	0	0	0	0	0	0	0	0	0	0	0	0	0	0	1	0	0	0	0	0	0	0	0	0	0	0	0	0	0	0	0	0	9031	0	0
Q2NL82	TSR1_HUMAN	TSR1	804	91810.8	7	HUMAN	Pre-rRNA-processing protein TSR1 homolog	0	0	0	0	0	0	0	0	0	1	0	1	0	0	0	3	1	2	0	0	0	0	0	0	0	0	0	6044	0	11805	0	0	0	166701	4744	30145
Q2TAL8	QRIC1_HUMAN	QRICH1	776	86436.4	5.6	HUMAN	Glutamine-rich protein 1	0	0	0	0	0	0	0	0	0	0	0	0	0	0	0	0	1	0	0	0	0	0	0	0	0	0	0	0	0	0	0	0	0	0	42420	0
Q2VPK5	CTU2_HUMAN	CTU2	515	56107.7	5.9	HUMAN	Cytoplasmic tRNA 2-thiolation protein 2	0	0	0	0	0	0	0	0	0	2	1	4	0	0	0	3	1	3	0	0	0	0	0	0	0	0	0	23763	12269	33479	0	0	0	21505	6540	29943
Q32MK0	MYLK3_HUMAN	MYLK3	819	88393.6	5.8	HUMAN	Myosin light chain kinase 3	0	0	0	0	0	0	0	0	0	1	0	0	0	0	0	2	2	1	0	0	0	0	0	0	0	0	0	10734	0	0	0	0	0	15877	22109	18175
Q32MZ4	LRRF1_HUMAN	LRRFIP1	808	89253.7	4.6	HUMAN	Leucine-rich repeat flightless-interacting protein 1	0	0	0	4	0	1	0	0	0	9	6	6	0	0	0	5	7	7	0	0	0	88148	0	6106	0	0	0	509908	197295	89719	0	0	0	677079	458471	397177				16.4276		12.576
Q32P28	P3H1_HUMAN	P3H1	736	83394.7	5	HUMAN	Prolyl 3-hydroxylase 1	0	0	0	0	0	0	0	0	0	0	0	0	0	0	0	1	0	0	0	0	0	0	0	0	0	0	0	0	0	0	0	0	0	29311	0	0
Q32P41	TRM5_HUMAN	TRMT5	509	58246.7	8.8	HUMAN	tRNA (guanine(37)-N1)-methyltransferase	0	0	0	1	0	0	0	0	0	1	0	1	0	0	0	1	1	1	0	0	0	10066	0	0	0	0	0	4262	0	5517	0	0	0	5753	2187	4957				13.2972
Q3KNS1	PTHD3_HUMAN	PTCHD3	767	86872.5	5.8	HUMAN	Patched domain-containing protein 3	0	0	0	1	0	0	0	0	0	1	0	1	0	0	0	0	1	1	0	0	0	2788000	0	0	0	0	0	2002000	0	707719	0	0	0	0	528490	946117				21.4108
Q3KQU3	MA7D1_HUMAN	MAP7D1	841	92820.6	10.1	HUMAN	MAP7 domain-containing protein 1	0	0	0	0	0	0	0	0	0	2	0	0	0	0	0	1	3	2	0	0	0	0	0	0	0	0	0	113734	0	0	0	0	0	135915	179228	152059
Q3MHD2	LSM12_HUMAN	LSM12	195	21700.9	7.6	HUMAN	Protein LSM12 homolog	0	0	0	2	1	2	0	0	0	2	2	2	0	0	0	2	3	3	0	0	0	38166	27317	34723	0	0	0	50422	67613	41919	0	0	0	140045	106162	131503				15.22	14.7375	15.0836
Q3SXM5	HSDL1_HUMAN	HSDL1	330	37002.2	8.9	HUMAN	Inactive hydroxysteroid dehydrogenase-like protein 1	0	0	0	0	0	0	0	0	0	0	0	1	0	0	0	0	0	0	0	0	0	0	0	0	0	0	0	0	0	8202	0	0	0	0	0	0
Q3SY84	K2C71_HUMAN	KRT71	523	57292	6.3	HUMAN	Keratin, type II cytoskeletal 71	0	0	0	0	0	0	0	0	0	0	0	0	1	0	0	0	0	0	0	0	0	0	0	0	0	0	0	0	0	0	9563	0	0	0	0	0
Q3YEC7	RABL6_HUMAN	RABL6	729	79549.4	5.1	HUMAN	Rab-like protein 6	0	0	0	0	0	0	0	0	0	0	0	0	0	0	0	3	1	5	0	0	0	0	0	0	0	0	0	0	0	0	0	0	0	169461	3942	163393
Q3ZCM7	TBB8_HUMAN	TUBB8	444	49776.5	4.8	HUMAN	Tubulin beta-8 chain	0	0	0	0	0	0	0	0	0	3	0	3	0	0	0	1	1	2	0	0	0	0	0	0	0	0	0	100481	0	233635	0	0	0	6614	24373	203988
Q3ZCQ8	TIM50_HUMAN	TIMM50	353	39646.6	8.6	HUMAN	Mitochondrial import inner membrane translocase subunit TIM50	0	0	0	1	1	2	0	0	0	2	3	2	0	0	0	4	4	4	0	0	0	12812	14738	20125	0	0	0	129888	57168	34168	0	0	0	111429	127614	177011				13.6452	13.8473	14.2967
Q49A26	GLYR1_HUMAN	GLYR1	553	60557	9.3	HUMAN	Putative oxidoreductase GLYR1	0	0	0	0	0	0	0	0	0	0	0	0	0	0	0	1	0	1	0	0	0	0	0	0	0	0	0	0	0	0	0	0	0	49680	0	16226
Q49AR2	CE022_HUMAN	C5orf22	442	49967.5	4.6	HUMAN	UPF0489 protein C5orf22	0	0	0	0	0	0	0	0	0	0	0	0	0	0	0	1	1	0	0	0	0	0	0	0	0	0	0	0	0	0	0	0	0	8209	3947	0
Q4G0J3	LARP7_HUMAN	LARP7	582	66899.2	9.6	HUMAN	La-related protein 7	0	0	0	0	0	0	0	0	0	1	0	0	0	0	0	1	0	0	0	0	0	0	0	0	0	0	0	2974	0	0	0	0	0	25646	0	0
Q4G0N4	NAKD2_HUMAN	NADK2	442	49433.3	8.5	HUMAN	NAD kinase 2, mitochondrial	0	0	0	0	0	0	0	0	0	0	0	0	0	0	0	0	1	0	0	0	0	0	0	0	0	0	0	0	0	0	0	0	0	0	1963	0
Q4J6C6	PPCEL_HUMAN	PREPL	727	83927.7	6	HUMAN	Prolyl endopeptidase-like	0	0	0	1	0	0	0	0	0	2	1	1	0	0	0	2	1	1	0	0	0	12569	0	0	0	0	0	44345	12915	4989	0	0	0	56342	34123	4913				13.6176
Q4KMP7	TB10B_HUMAN	TBC1D10B	808	87199.5	9.3	HUMAN	TBC1 domain family member 10B	0	0	0	0	0	1	0	0	0	0	0	0	0	0	0	1	1	1	0	0	0	0	0	31239	0	0	0	0	0	0	0	0	0	37573	33395	29369						14.9311
Q4KWH8	PLCH1_HUMAN	PLCH1	1693	189225	7.9	HUMAN	1-phosphatidylinositol 4,5-bisphosphate phosphodiesterase eta-1	0	0	0	1	0	0	0	0	0	0	1	1	0	0	0	1	1	1	0	0	0	9183	0	0	0	0	0	0	35526	15748	0	0	0	11418	5362	5366				13.1647
Q4LE39	ARI4B_HUMAN	ARID4B	1312	147811	5	HUMAN	AT-rich interactive domain-containing protein 4B	0	0	0	0	0	0	0	0	0	0	0	0	0	0	0	1	0	0	0	0	0	0	0	0	0	0	0	0	0	0	0	0	0	12182	0	0
Q4VC31	CCD58_HUMAN	CCDC58	144	16620.2	7.7	HUMAN	Coiled-coil domain-containing protein 58	0	0	0	0	0	0	0	0	0	0	1	1	0	0	0	0	0	1	0	0	0	0	0	0	0	0	0	0	3578	5502	0	0	0	0	0	3061
Q4VC44	FWCH1_HUMAN	FLYWCH1	716	80109.1	8.7	HUMAN	FLYWCH-type zinc finger-containing protein 1	0	0	0	0	0	0	0	0	0	0	0	0	0	0	0	1	1	1	0	0	0	0	0	0	0	0	0	0	0	0	0	0	0	24597	29995	30453
Q504T8	MIDN_HUMAN	MIDN	468	49213.1	9.7	HUMAN	Midnolin	0	0	0	0	0	0	0	0	0	0	0	0	0	0	0	1	0	0	0	0	0	0	0	0	0	0	0	0	0	0	0	0	0	56584	0	0
Q52LJ0	FA98B_HUMAN	FAM98B	330	37191.2	6	HUMAN	Protein FAM98B	0	0	0	1	0	0	0	0	0	1	0	1	0	0	0	1	1	2	0	0	0	17134	0	0	0	0	0	34157	0	13337	0	0	0	65522	20700	38216				14.0646
Q53EL6	PDCD4_HUMAN	PDCD4	469	51735.7	5.1	HUMAN	Programmed cell death protein 4	0	0	0	0	0	0	0	0	0	0	0	0	0	0	0	2	0	1	0	0	0	0	0	0	0	0	0	0	0	0	0	0	0	17153	0	2318
Q53FV1	ORML2_HUMAN	ORMDL2	153	17363.6	9.6	HUMAN	ORM1-like protein 2	0	0	0	0	0	0	0	0	0	0	0	0	0	0	0	0	1	0	0	0	0	0	0	0	0	0	0	0	0	0	0	0	0	0	18948	0
Q53GQ0	DHB12_HUMAN	HSD17B12	312	34324.5	9.3	HUMAN	Very-long-chain 3-oxoacyl-CoA reductase	0	0	0	0	0	0	0	0	0	0	0	0	0	0	0	0	0	1	0	0	0	0	0	0	0	0	0	0	0	0	0	0	0	0	0	9036
Q53GS9	SNUT2_HUMAN	USP39	565	65381.1	9	HUMAN	U4/U6.U5 tri-snRNP-associated protein 2	0	0	0	1	2	0	0	0	0	0	0	0	0	0	0	1	1	0	0	0	0	8909	38389	0	0	0	0	0	0	0	0	0	0	33427	24043	0				13.121	15.2284
Q53H12	AGK_HUMAN	AGK	422	47137.5	8.3	HUMAN	Acylglycerol kinase, mitochondrial	0	0	0	0	0	0	0	0	0	2	3	2	0	0	0	1	3	2	0	0	0	0	0	0	0	0	0	28571	80223	49442	0	0	0	37771	24803	22271
Q53H82	LACB2_HUMAN	LACTB2	288	32805.9	6.3	HUMAN	Endoribonuclease LACTB2	0	0	0	0	0	0	0	0	0	0	0	0	0	0	0	0	0	1	0	0	0	0	0	0	0	0	0	0	0	0	0	0	0	0	0	8509
Q53S33	BOLA3_HUMAN	BOLA3	107	12114.3	9.7	HUMAN	BolA-like protein 3	0	0	0	0	0	0	0	0	0	0	0	0	0	0	0	1	0	1	0	0	0	0	0	0	0	0	0	0	0	0	0	0	0	87153	0	54044
Q562R1	ACTBL_HUMAN	ACTBL2	376	42003.6	5.4	HUMAN	Beta-actin-like protein 2	0	0	0	0	1	0	0	0	0	0	1	0	0	0	0	0	0	0	0	0	0	0	102427	0	0	0	0	0	18404	0	0	0	0	0	0	0					16.6442
Q58FF6	H90B4_HUMAN	HSP90AB4P	505	58264.9	4.6	HUMAN	Putative heat shock protein HSP 90-beta 4	0	0	0	0	1	1	0	0	0	1	2	2	0	0	0	1	2	3	0	0	0	0	19654	89348	0	0	0	110629	554685	315927	0	0	0	174895	162305	252143					14.2625	16.4471
Q58FG1	HS904_HUMAN	HSP90AA4P	418	47712.3	5.1	HUMAN	Putative heat shock protein HSP 90-alpha A4	0	0	0	0	0	0	0	0	0	1	0	1	0	0	0	0	0	1	0	0	0	0	0	0	0	0	0	180399	0	5324	0	0	0	0	0	21812
Q5BJF6	ODFP2_HUMAN	ODF2	829	95402.1	7.5	HUMAN	Outer dense fiber protein 2	0	0	0	0	0	0	0	0	0	0	0	1	0	0	0	0	0	1	0	0	0	0	0	0	0	0	0	0	0	4847	0	0	0	0	0	75694
Q5BJH7	YIF1B_HUMAN	YIF1B	314	34435.8	9.2	HUMAN	Protein YIF1B	0	0	0	0	1	0	0	0	0	0	0	0	0	0	0	0	0	1	0	0	0	0	6954	0	0	0	0	0	0	0	0	0	0	0	0	18868					12.7636
Q5BKU9	OXLD1_HUMAN	OXLD1	147	15855.1	8.6	HUMAN	Oxidoreductase-like domain-containing protein 1	0	0	0	0	0	0	0	0	0	0	1	0	0	0	0	0	0	0	0	0	0	0	0	0	0	0	0	0	5986	0	0	0	0	0	0	0
Q5C9Z4	NOM1_HUMAN	NOM1	860	96258.2	8.3	HUMAN	Nucleolar MIF4G domain-containing protein 1	0	0	0	0	0	0	0	0	0	0	0	1	0	0	0	0	0	0	0	0	0	0	0	0	0	0	0	0	0	5248	0	0	0	0	0	0
Q5D862	FILA2_HUMAN	FLG2	2391	248074	8.5	HUMAN	Filaggrin-2	9	6	2	2	1	2	1	5	5	1	1	1	1	2	2	0	2	2	556524	416973	39848	158183	141568	14935	33769	139927	176194	2480000	12433	21020	8917	75270	111677	0	104851	182320	19.0861	18.6696	15.2822	17.2712	17.1111	13.8664
Q5H9R7	PP6R3_HUMAN	PPP6R3	873	97670	4.5	HUMAN	Serine/threonine-protein phosphatase 6 regulatory subunit 3	0	0	0	1	0	0	0	1	2	2	1	3	0	0	0	1	3	3	0	0	0	10169	0	0	0	20766	37137	62571	15861	65256	0	0	0	15368	53801	78962				13.3119
Q5J8M3	EMC4_HUMAN	EMC4	183	20086.8	8.8	HUMAN	ER membrane protein complex subunit 4	0	0	0	1	0	0	0	0	0	1	1	1	0	0	0	1	1	2	0	0	0	5065	0	0	0	0	0	8601	10418	3226	0	0	0	12643	8509	58857				12.3063
Q5JQC4	CT47A_HUMAN	CT47A1	288	30100.6	4.2	HUMAN	Cancer/testis antigen 47A	0	0	0	0	0	1	0	0	0	1	1	1	0	0	0	0	1	0	0	0	0	0	0	5069	0	0	0	2610	6117	22017	0	0	0	0	1821	0						12.3075
Q5JRA6	TGO1_HUMAN	MIA3	1907	213704	4.8	HUMAN	Transport and Golgi organization protein 1 homolog	0	0	0	1	2	1	0	0	0	4	1	2	0	0	0	1	3	1	0	0	0	10258	10858	5648	0	0	0	79039	12808	24963	0	0	0	34360	50919	11973				13.3245	13.4065	12.4635
Q5JRK9	GGEE3_HUMAN	PAGE2B	111	12041.1	4.1	HUMAN	Putative G antigen family E member 3	0	0	0	1	0	0	0	0	0	1	0	2	0	0	0	1	1	1	0	0	0	2589	0	0	0	0	0	51931	0	29503	0	0	0	48339	37255	26162				11.3382
Q5JRX3	PREP_HUMAN	PITRM1	1037	117414	6.4	HUMAN	Presequence protease, mitochondrial	0	0	0	0	0	1	0	0	0	0	1	1	0	0	0	2	2	2	0	0	0	0	0	1189	0	0	0	0	6155	5809	0	0	0	18540	12331	59584						10.2155
Q5JS54	PSMG4_HUMAN	PSMG4	123	13774.8	6	HUMAN	Proteasome assembly chaperone 4	0	0	0	0	0	0	0	0	0	0	0	0	0	0	0	1	0	0	0	0	0	0	0	0	0	0	0	0	0	0	0	0	0	6450	0	0
Q5JSH3	WDR44_HUMAN	WDR44	913	101367	5.3	HUMAN	WD repeat-containing protein 44	0	0	0	4	3	4	0	0	0	4	5	8	0	0	0	7	13	11	0	0	0	57721	44349	55757	0	0	0	110401	169217	173427	0	0	0	639514	363302	355018				15.8168	15.4366	15.7669
Q5JSZ5	PRC2B_HUMAN	PRRC2B	2229	242969	8.5	HUMAN	Protein PRRC2B	0	0	0	0	1	0	0	0	0	0	0	1	0	0	0	4	4	2	0	0	0	0	3994	0	0	0	0	0	0	16689	0	0	0	69655	67292	32613					11.9636
Q5JTD0	TJAP1_HUMAN	TJAP1	557	61821.7	5.7	HUMAN	Tight junction-associated protein 1	0	0	0	0	0	0	0	0	0	0	0	0	0	0	0	1	1	0	0	0	0	0	0	0	0	0	0	0	0	0	0	0	0	238466	31415	0
Q5JTJ3	COA6_HUMAN	COA6	125	14116.2	8.5	HUMAN	Cytochrome c oxidase assembly factor 6 homolog	0	0	0	0	0	0	0	0	0	1	0	0	0	0	0	1	1	0	0	0	0	0	0	0	0	0	0	5799	0	0	0	0	0	17126	9730	0
Q5JTV8	TOIP1_HUMAN	TOR1AIP1	583	66248.9	8.2	HUMAN	Torsin-1A-interacting protein 1	0	0	0	3	3	3	0	0	0	2	3	1	0	0	0	2	3	3	0	0	0	81517	26812	45108	0	0	0	51058	45797	17298	0	0	0	41829	115753	224315				16.3148	14.7106	15.4611
Q5JTZ9	SYAM_HUMAN	AARS2	985	107341	5.9	HUMAN	Alanine--tRNA ligase, mitochondrial	0	0	0	2	0	0	0	0	0	3	1	2	0	0	0	4	4	3	0	0	0	11189	0	0	0	0	0	108883	18174	37578	0	0	0	155559	106962	86862				13.4498
Q5M775	CYTSB_HUMAN	SPECC1	1068	118586	6.3	HUMAN	Cytospin-B	0	0	0	0	0	0	0	0	0	0	0	1	0	0	0	0	0	0	0	0	0	0	0	0	0	0	0	0	0	4411	0	0	0	0	0	0
Q5NUL3	FFAR4_HUMAN	FFAR4	377	42241.7	9.5	HUMAN	Free fatty acid receptor 4	0	0	0	0	1	1	0	0	0	0	0	1	0	0	0	0	1	1	0	0	0	0	111031	92973	0	0	0	0	0	134402	0	0	0	0	296895	270848					16.7606	16.5045
Q5QJE6	TDIF2_HUMAN	DNTTIP2	756	84469.7	5.9	HUMAN	Deoxynucleotidyltransferase terminal-interacting protein 2	0	0	0	1	1	1	0	0	0	1	2	3	0	0	0	3	5	5	0	0	0	42603	29941	20984	0	0	0	129652	26562	50318	0	0	0	290170	216253	159143				15.3787	14.8698	14.357
Q5RI15	COX20_HUMAN	COX20	118	13291.3	9	HUMAN	Cytochrome c oxidase protein 20 homolog	0	0	0	0	0	0	0	0	0	0	0	0	0	0	0	1	1	1	0	0	0	0	0	0	0	0	0	0	0	0	0	0	0	4236	6813	16942
Q5RKV6	EXOS6_HUMAN	EXOSC6	272	28235.4	6.1	HUMAN	Exosome complex component MTR3	0	0	0	0	0	0	0	0	0	1	1	1	0	0	0	0	0	1	0	0	0	0	0	0	0	0	0	7549	3268	6206	0	0	0	0	0	5178
Q5SSJ5	HP1B3_HUMAN	HP1BP3	553	61207.5	9.7	HUMAN	Heterochromatin protein 1-binding protein 3	0	0	0	2	1	0	0	0	0	2	1	3	0	0	0	3	2	2	0	0	0	93145	71065	0	0	0	0	251374	11747	126926	0	0	0	278895	264477	307274				16.5072	16.1169
Q5SW79	CE170_HUMAN	CEP170	1584	175294	6.6	HUMAN	Centrosomal protein of 170 kDa	0	0	0	0	1	0	0	0	0	2	1	1	0	0	0	2	1	5	0	0	0	0	6597	0	0	0	0	44463	10506	16279	0	0	0	1593385	19579	1331027					12.6876
Q5T1V6	DDX59_HUMAN	DDX59	619	68810.3	7.2	HUMAN	Probable ATP-dependent RNA helicase DDX59	0	0	0	0	0	0	0	0	0	0	0	0	0	0	0	0	1	1	0	0	0	0	0	0	0	0	0	0	0	0	0	0	0	0	8829	13178
Q5T3I0	GPTC4_HUMAN	GPATCH4	446	50381.6	9.6	HUMAN	G patch domain-containing protein 4	0	0	0	1	0	0	0	0	1	1	0	0	0	0	0	3	1	0	0	0	0	26954	0	0	0	0	28655	4441	0	0	0	0	0	50741	13129	0				14.7182
Q5T3J3	LRIF1_HUMAN	LRIF1	769	84568.8	9.7	HUMAN	Ligand-dependent nuclear receptor-interacting factor 1	0	0	0	1	0	0	0	0	0	1	0	0	0	0	0	0	1	0	0	0	0	4018	0	0	0	0	0	21810	0	0	0	0	0	0	3150	0				11.9723
Q5T440	CAF17_HUMAN	IBA57	356	38155.3	9.9	HUMAN	Putative transferase CAF17, mitochondrial	0	0	0	0	0	0	0	0	0	0	0	0	0	0	0	1	0	1	0	0	0	0	0	0	0	0	0	0	0	0	0	0	0	7774	0	3257
Q5T4S7	UBR4_HUMAN	UBR4	5183	573846	5.7	HUMAN	E3 ubiquitin-protein ligase UBR4	0	0	0	0	1	1	0	0	0	3	2	3	0	0	0	4	6	5	0	0	0	0	5803	6665	0	0	0	34317	13952	21175	0	0	0	62790	82951	115775					12.5026	12.7024
Q5T5C0	STXB5_HUMAN	STXBP5	1151	127574	7	HUMAN	Syntaxin-binding protein 5	0	0	0	0	0	0	0	0	0	0	1	0	0	0	0	2	0	1	0	0	0	0	0	0	0	0	0	0	7906	0	0	0	0	10305	0	4344
Q5T6F2	UBAP2_HUMAN	UBAP2	1119	117116	6.9	HUMAN	Ubiquitin-associated protein 2	0	0	0	0	0	1	0	0	0	0	1	2	0	0	0	1	1	2	0	0	0	0	0	4505	0	0	0	0	10531	31756	0	0	0	35978	23738	25501						12.1373
Q5T6V5	QSPP_HUMAN	C9orf64	341	39028.9	5.6	HUMAN	Queuosine salvage protein	0	0	0	1	1	0	0	0	0	3	2	3	0	0	0	3	2	2	0	0	0	54446	8589	0	0	0	0	57946	34049	28347	0	0	0	106052	23248	29417				15.7325	13.0683
[truncated: 1,453 more rows]
[truncated: 19 more columns]

## Sheet: PaxDb4.2 9606-K562_Geiger_2012
PaxDb4.2 Protein Abundance Database file downloaded on 03/28/22
[truncated: 3,350 more rows]
