# Supplementary material for: Capture, Release, and Identification of Newly Synthesized Proteins for Improved Profiling of Functional Translatomes
Source: Mol Cell Proteomics. 2023 Jan 13;22(3):100497. doi: 10.1016/j.mcpro.2023.100497 (PMC9971285; doi:10.1016/j.mcpro.2023.100497)
Supplement: Supplemental Table S4 [file mmc4.xlsx]

## Sheet: All identified proteins
Supplemental Table S4
Pair of PBS-treated and OPP-treated samples used for searches for C-terminally modified peptides
2824 proteins identified
							PBS-treated sample				OPP-treated sample
Acc #	UniProt ID	Gene	Protein Length	Protein MW	Species	Protein Name	Num Unique	Peptide Count	% Cov	Best Expect Val	Num Unique	Peptide Count	% Cov	Best Expect Val
A0AVT1	UBA6_HUMAN	UBA6	1052	117971	HUMAN	Ubiquitin-like modifier-activating enzyme 6	0	0	0	0	12	12	13.8	1.2e-21
A0FGR8	ESYT2_HUMAN	ESYT2	921	102358	HUMAN	Extended synaptotagmin-2	0	0	0	0	1	1	1	0.0021
A0MZ66	SHOT1_HUMAN	SHTN1	631	71640.5	HUMAN	Shootin-1	0	0	0	0	5	5	10.3	2.2e-06
A3KN83	SBNO1_HUMAN	SBNO1	1393	154314	HUMAN	Protein strawberry notch homolog 1	0	0	0	0	1	1	2.1	1.3e-12
A6NDG6	PGP_HUMAN	PGP	321	34006.4	HUMAN	Glycerol-3-phosphate phosphatase	0	0	0	0	7	7	42.1	2e-16
A6NDU8	CE051_HUMAN	C5orf51	294	33620.7	HUMAN	UPF0600 protein C5orf51	0	0	0	0	1	1	4.8	2.8e-09
A6NFI3	ZN316_HUMAN	ZNF316	1004	108438	HUMAN	Zinc finger protein 316	0	0	0	0	1	1	1.7	2.5e-08
A8MXV4	NUD19_HUMAN	NUDT19	375	42233.7	HUMAN	Nucleoside diphosphate-linked moiety X motif 19	0	0	0	0	1	1	8	1.3e-08
E9PRG8	CK098_HUMAN	C11orf98	122	13798.2	HUMAN	Uncharacterized protein C11orf98	1	1	10.7	1.8e-07	0	0	0	0
O00116	ADAS_HUMAN	AGPS	658	72912.5	HUMAN	Alkyldihydroxyacetonephosphate synthase, peroxisomal	0	0	0	0	6	7	15.7	4.5e-09
O00139	KIF2A_HUMAN	KIF2A	706	79955.2	HUMAN	Kinesin-like protein KIF2A	0	0	0	0	5	5	11.8	2.1e-14
O00148	DX39A_HUMAN	DDX39A	427	49130	HUMAN	ATP-dependent RNA helicase DDX39A	0	0	0	0	12	12	38.4	1.4e-15
O00151	PDLI1_HUMAN	PDLIM1	329	36072	HUMAN	PDZ and LIM domain protein 1	0	0	0	0	14	16	51.1	5.6e-23
O00154	BACH_HUMAN	ACOT7	380	41796.4	HUMAN	Cytosolic acyl coenzyme A thioester hydrolase	0	0	0	0	3	3	11.3	3.5e-11
O00161	SNP23_HUMAN	SNAP23	211	23354.3	HUMAN	Synaptosomal-associated protein 23	2	2	10	7.9e-06	11	11	60.7	2.1e-13
O00165	HAX1_HUMAN	HAX1	279	31620.8	HUMAN	HCLS1-associated protein X-1	0	0	0	0	1	1	11.5	3.1e-10
O00193	SMAP_HUMAN	SMAP	183	20332.7	HUMAN	Small acidic protein	0	0	0	0	3	5	21.3	1.4e-20
O00217	NDUS8_HUMAN	NDUFS8	210	23705.3	HUMAN	NADH dehydrogenase [ubiquinone] iron-sulfur protein 8, mitochondrial	0	0	0	0	2	2	8.6	3.2e-07
O00221	IKBE_HUMAN	NFKBIE	500	52864	HUMAN	NF-kappa-B inhibitor epsilon	0	0	0	0	2	2	10.4	2.7e-10
O00231	PSD11_HUMAN	PSMD11	422	47464.2	HUMAN	26S proteasome non-ATPase regulatory subunit 11	0	0	0	0	12	12	37.7	2.8e-17
O00232	PSD12_HUMAN	PSMD12	456	52904.9	HUMAN	26S proteasome non-ATPase regulatory subunit 12	0	0	0	0	17	18	44.3	1.2e-16
O00233	PSMD9_HUMAN	PSMD9	223	24682	HUMAN	26S proteasome non-ATPase regulatory subunit 9	0	0	0	0	8	8	35.4	4.6e-15
O00244	ATOX1_HUMAN	ATOX1	68	7401.7	HUMAN	Copper transport protein ATOX1	0	0	0	0	1	1	25	3.8e-11
O00264	PGRC1_HUMAN	PGRMC1	195	21671.3	HUMAN	Membrane-associated progesterone receptor component 1	0	0	0	0	6	6	47.7	8.8e-18
O00267	SPT5H_HUMAN	SUPT5H	1087	121001	HUMAN	Transcription elongation factor SPT5	0	0	0	0	12	12	20.3	4.9e-19
O00273	DFFA_HUMAN	DFFA	331	36522.2	HUMAN	DNA fragmentation factor subunit alpha	0	0	0	0	9	9	44.7	1e-15
O00299	CLIC1_HUMAN	CLIC1	241	26923	HUMAN	Chloride intracellular channel protein 1	5	5	36.5	8.7e-14	21	30	84.6	2.1e-18
O00303	EIF3F_HUMAN	EIF3F	357	37564.2	HUMAN	Eukaryotic translation initiation factor 3 subunit F	0	0	0	0	7	7	24.6	6.4e-11
O00308	WWP2_HUMAN	WWP2	870	98912.9	HUMAN	NEDD4-like E3 ubiquitin-protein ligase WWP2	0	0	0	0	1	1	1.5	0.00029
O00330	ODPX_HUMAN	PDHX	501	54122.8	HUMAN	Pyruvate dehydrogenase protein X component, mitochondrial	0	0	0	0	1	1	3.2	2.5e-10
O00410	IPO5_HUMAN	IPO5	1097	123631	HUMAN	Importin-5	0	0	0	0	17	18	22.6	7.9e-18
O00425	IF2B3_HUMAN	IGF2BP3	579	63705.6	HUMAN	Insulin-like growth factor 2 mRNA-binding protein 3	0	0	0	0	5	5	11.4	1e-09
O00429	DNM1L_HUMAN	DNM1L	736	81877.8	HUMAN	Dynamin-1-like protein	0	0	0	0	7	8	14.9	2.1e-16
O00483	NDUA4_HUMAN	NDUFA4	81	9369.9	HUMAN	Cytochrome c oxidase subunit NDUFA4	0	0	0	0	2	2	27.2	3e-09
O00487	PSDE_HUMAN	PSMD14	310	34577.4	HUMAN	26S proteasome non-ATPase regulatory subunit 14	0	0	0	0	6	6	27.4	1.5e-14
O00505	IMA4_HUMAN	KPNA3	521	57811.4	HUMAN	Importin subunit alpha-4	0	0	0	0	4	4	17.5	7e-17
O00541	PESC_HUMAN	PES1	588	68003.2	HUMAN	Pescadillo homolog	0	0	0	0	1	1	3.1	1.9e-05
O00560	SDCB1_HUMAN	SDCBP	298	32444.7	HUMAN	Syntenin-1	0	0	0	0	1	1	7.7	3.9e-10
O00566	MPP10_HUMAN	MPHOSPH10	681	78864.4	HUMAN	U3 small nucleolar ribonucleoprotein protein MPP10	0	0	0	0	3	3	10	1.6e-19
O00571	DDX3X_HUMAN	DDX3X	662	73244	HUMAN	ATP-dependent RNA helicase DDX3X	0	0	0	0	9	10	21.5	5.7e-17
O00584	RNT2_HUMAN	RNASET2	256	29481.1	HUMAN	Ribonuclease T2	0	0	0	0	2	2	12.1	4.5e-11
O00629	IMA3_HUMAN	KPNA4	521	57887.2	HUMAN	Importin subunit alpha-3	0	0	0	0	9	10	29.9	1.8e-16
O00743	PPP6_HUMAN	PPP6C	305	35144.6	HUMAN	Serine/threonine-protein phosphatase 6 catalytic subunit	0	0	0	0	1	1	6.2	3e-08
O00764	PDXK_HUMAN	PDXK	312	35102.6	HUMAN	Pyridoxal kinase	0	0	0	0	6	7	28.2	5.6e-15
O14497	ARI1A_HUMAN	ARID1A	2285	242047	HUMAN	AT-rich interactive domain-containing protein 1A	0	0	0	0	6	8	6.3	1.1e-19
O14503	BHE40_HUMAN	BHLHE40	412	45510.4	HUMAN	Class E basic helix-loop-helix protein 40	0	0	0	0	2	2	9.2	2.8e-21
O14519	CDKA1_HUMAN	CDK2AP1	115	12365.1	HUMAN	Cyclin-dependent kinase 2-associated protein 1	0	0	0	0	1	1	11.3	1.3e-11
O14521	DHSD_HUMAN	SDHD	159	17043.2	HUMAN	Succinate dehydrogenase [ubiquinone] cytochrome b small subunit, mitochondrial	0	0	0	0	1	1	8.8	2.7e-05
O14530	TXND9_HUMAN	TXNDC9	226	26534.3	HUMAN	Thioredoxin domain-containing protein 9	0	0	0	0	3	3	15.9	5.5e-14
O14545	TRAD1_HUMAN	TRAFD1	582	64841.6	HUMAN	TRAF-type zinc finger domain-containing protein 1	0	0	0	0	2	2	6.7	3.2e-07
O14548	COX7R_HUMAN	COX7A2L	114	12614.8	HUMAN	Cytochrome c oxidase subunit 7A-related protein, mitochondrial	0	0	0	0	2	2	40.4	1.1e-22
O14561	ACPM_HUMAN	NDUFAB1	156	17417.5	HUMAN	Acyl carrier protein, mitochondrial	0	0	0	0	1	1	9	5.2e-09
O14562	UBFD1_HUMAN	UBFD1	309	33382.2	HUMAN	Ubiquitin domain-containing protein UBFD1	0	0	0	0	1	1	3.6	3.6e-05
O14579	COPE_HUMAN	COPE	308	34482.3	HUMAN	Coatomer subunit epsilon	0	0	0	0	8	9	44.5	4.1e-18
O14593	RFXK_HUMAN	RFXANK	260	28102.6	HUMAN	DNA-binding protein RFXANK	0	0	0	0	1	1	11.2	2e-16
O14602	IF1AY_HUMAN	EIF1AY	144	16442.5	HUMAN	Eukaryotic translation initiation factor 1A, Y-chromosomal	0	0	0	0	4	4	43.1	9.6e-09
O14618	CCS_HUMAN	CCS	274	29040.9	HUMAN	Copper chaperone for superoxide dismutase	0	0	0	0	2	2	7.7	1.5e-09
O14653	GOSR2_HUMAN	GOSR2	212	24775.6	HUMAN	Golgi SNAP receptor complex member 2	0	0	0	0	2	2	9.4	3.4e-09
O14686	KMT2D_HUMAN	KMT2D	5537	593394	HUMAN	Histone-lysine N-methyltransferase 2D	0	0	0	0	2	2	1.2	1.8e-12
O14737	PDCD5_HUMAN	PDCD5	125	14285.2	HUMAN	Programmed cell death protein 5	0	0	0	0	3	3	28	5.9e-08
O14744	ANM5_HUMAN	PRMT5	637	72684.5	HUMAN	Protein arginine N-methyltransferase 5	0	0	0	0	18	20	40.7	6.6e-17
O14745	NHRF1_HUMAN	SLC9A3R1	358	38868.7	HUMAN	Na(+)/H(+) exchange regulatory cofactor NHE-RF1	0	0	0	0	6	6	24.9	9.9e-17
O14757	CHK1_HUMAN	CHEK1	476	54434.1	HUMAN	Serine/threonine-protein kinase Chk1	0	0	0	0	1	1	3.2	7.8e-08
O14773	TPP1_HUMAN	TPP1	563	61248.4	HUMAN	Tripeptidyl-peptidase 1	0	0	0	0	5	6	19.7	6.8e-19
O14776	TCRG1_HUMAN	TCERG1	1098	123902	HUMAN	Transcription elongation regulator 1	0	0	0	0	3	3	3.9	8.6e-15
O14777	NDC80_HUMAN	NDC80	642	73913.3	HUMAN	Kinetochore protein NDC80 homolog	0	0	0	0	1	1	1.4	0.00052
O14787	TNPO2_HUMAN	TNPO2	897	101389	HUMAN	Transportin-2	0	0	0	0	3	3	6.2	1.1e-13
O14818	PSA7_HUMAN	PSMA7	248	27887.1	HUMAN	Proteasome subunit alpha type-7	0	0	0	0	11	13	55.6	9.6e-19
O14828	SCAM3_HUMAN	SCAMP3	347	38287.3	HUMAN	Secretory carrier-associated membrane protein 3	0	0	0	0	8	9	35.7	1.3e-18
O14893	GEMI2_HUMAN	GEMIN2	280	31585.4	HUMAN	Gem-associated protein 2	0	0	0	0	1	1	11.8	7.7e-10
O14908	GIPC1_HUMAN	GIPC1	333	36049.5	HUMAN	PDZ domain-containing protein GIPC1	0	0	0	0	1	1	4.2	6.3e-10
O14925	TIM23_HUMAN	TIMM23	209	21943.4	HUMAN	Mitochondrial import inner membrane translocase subunit Tim23	0	0	0	0	3	4	27.8	1.2e-13
O14929	HAT1_HUMAN	HAT1	419	49513	HUMAN	Histone acetyltransferase type B catalytic subunit	0	0	0	0	9	10	25.5	2.2e-18
O14949	QCR8_HUMAN	UQCRQ	82	9906.5	HUMAN	Cytochrome b-c1 complex subunit 8	0	0	0	0	1	1	8.5	0.00033
O14950	ML12B_HUMAN	MYL12B	172	19779.3	HUMAN	Myosin regulatory light chain 12B	0	0	0	0	8	9	44.2	1.3e-13
O14964	HGS_HUMAN	HGS	777	86192.8	HUMAN	Hepatocyte growth factor-regulated tyrosine kinase substrate	0	0	0	0	8	8	15.7	3.7e-16
O14965	AURKA_HUMAN	AURKA	403	45809.7	HUMAN	Aurora kinase A	0	0	0	0	2	2	10.4	3.1e-14
O14974	MYPT1_HUMAN	PPP1R12A	1030	115282	HUMAN	Protein phosphatase 1 regulatory subunit 12A	0	0	0	0	1	2	2.1	3.1e-16
O14975	S27A2_HUMAN	SLC27A2	620	70312.9	HUMAN	Very long-chain acyl-CoA synthetase	0	0	0	0	1	1	3.2	3e-13
O14979	HNRDL_HUMAN	HNRNPDL	420	46437.9	HUMAN	Heterogeneous nuclear ribonucleoprotein D-like	0	0	0	0	11	15	21.2	1.5e-16
O14980	XPO1_HUMAN	XPO1	1071	123387	HUMAN	Exportin-1	0	0	0	0	19	22	26.1	2.6e-15
O15042	SR140_HUMAN	U2SURP	1029	118293	HUMAN	U2 snRNP-associated SURP motif-containing protein	0	0	0	0	5	6	6.6	8.8e-16
O15047	SET1A_HUMAN	SETD1A	1707	186036	HUMAN	Histone-lysine N-methyltransferase SETD1A	0	0	0	0	1	1	1.4	9.9e-11
O15067	PUR4_HUMAN	PFAS	1338	144736	HUMAN	Phosphoribosylformylglycinamidine synthase	0	0	0	0	10	11	14	3.7e-17
O15118	NPC1_HUMAN	NPC1	1278	142168	HUMAN	Niemann-Pick C1 protein	0	0	0	0	2	2	2.8	3.6e-08
O15126	SCAM1_HUMAN	SCAMP1	338	37920.8	HUMAN	Secretory carrier-associated membrane protein 1	0	0	0	0	2	2	12.1	2.1e-11
O15143	ARC1B_HUMAN	ARPC1B	372	40950.2	HUMAN	Actin-related protein 2/3 complex subunit 1B	0	0	0	0	6	7	25.3	4.9e-15
O15144	ARPC2_HUMAN	ARPC2	300	34333.3	HUMAN	Actin-related protein 2/3 complex subunit 2	0	0	0	0	7	7	28	2.7e-15
O15145	ARPC3_HUMAN	ARPC3	178	20546.9	HUMAN	Actin-related protein 2/3 complex subunit 3	0	0	0	0	4	5	24.7	7.4e-10
O15160	RPAC1_HUMAN	POLR1C	346	39250	HUMAN	DNA-directed RNA polymerases I and III subunit RPAC1	0	0	0	0	4	5	17.3	2.3e-14
O15162	PLS1_HUMAN	PLSCR1	318	35049.4	HUMAN	Phospholipid scramblase 1	0	0	0	0	1	1	6.3	2.9e-08
O15164	TIF1A_HUMAN	TRIM24	1050	116832	HUMAN	Transcription intermediary factor 1-alpha	0	0	0	0	3	3	4.8	7.8e-19
O15173	PGRC2_HUMAN	PGRMC2	223	23818.6	HUMAN	Membrane-associated progesterone receptor component 2	0	0	0	0	2	2	12.1	2.9e-11
O15182	CETN3_HUMAN	CETN3	167	19550.2	HUMAN	Centrin-3	0	0	0	0	1	2	10.2	6.3e-10
O15234	CASC3_HUMAN	CASC3	703	76278.6	HUMAN	Protein CASC3	0	0	0	0	5	5	11.7	7.2e-24
O15240	VGF_HUMAN	VGF	615	67258.4	HUMAN	Neurosecretory protein VGF	0	0	0	0	2	2	4.9	1.7e-10
O15247	CLIC2_HUMAN	CLIC2	247	28356.6	HUMAN	Chloride intracellular channel protein 2	0	0	0	0	5	5	30	1.1e-15
O15258	RER1_HUMAN	RER1	196	22958.2	HUMAN	Protein RER1	0	0	0	0	2	2	15.8	1.5e-13
O15260	SURF4_HUMAN	SURF4	269	30394.3	HUMAN	Surfeit locus protein 4	0	0	0	0	3	4	17.8	2e-15
O15269	SPTC1_HUMAN	SPTLC1	473	52744.4	HUMAN	Serine palmitoyltransferase 1	0	0	0	0	1	1	2.3	2.5e-05
O15294	OGT1_HUMAN	OGT	1046	116926	HUMAN	UDP-N-acetylglucosamine--peptide N-acetylglucosaminyltransferase 110 kDa subunit	0	0	0	0	2	2	3.3	3.7e-10
O15305	PMM2_HUMAN	PMM2	246	28082.4	HUMAN	Phosphomannomutase 2	0	0	0	0	1	1	4.9	2.9e-07
O15320	CTGE5_HUMAN	CTAGE5	804	90997.1	HUMAN	Endoplasmic reticulum export factor CTAGE5	0	0	0	0	2	2	3.5	5.8e-13
O15347	HMGB3_HUMAN	HMGB3	200	22980.2	HUMAN	High mobility group protein B3	0	0	0	0	2	2	18	5.5e-11
O15355	PPM1G_HUMAN	PPM1G	546	59272.1	HUMAN	Protein phosphatase 1G	0	0	0	0	19	22	47.6	2.7e-22
O15371	EIF3D_HUMAN	EIF3D	548	63973.3	HUMAN	Eukaryotic translation initiation factor 3 subunit D	0	0	0	0	9	9	27.6	7.2e-19
O15372	EIF3H_HUMAN	EIF3H	352	39930.7	HUMAN	Eukaryotic translation initiation factor 3 subunit H	0	0	0	0	11	11	52.3	4.6e-17
O15400	STX7_HUMAN	STX7	261	29815.8	HUMAN	Syntaxin-7	0	0	0	0	4	4	27.6	5.2e-14
O15405	TOX3_HUMAN	TOX3	576	63342.5	HUMAN	TOX high mobility group box family member 3	0	0	0	0	1	1	2.3	1.3e-06
O15446	RPA34_HUMAN	CD3EAP	510	54986.1	HUMAN	DNA-directed RNA polymerase I subunit RPA34	0	0	0	0	1	1	4.7	2.5e-08
O15479	MAGB2_HUMAN	MAGEB2	319	35277.3	HUMAN	Melanoma-associated antigen B2	0	0	0	0	4	6	16	5.2e-14
O15498	YKT6_HUMAN	YKT6	198	22417.8	HUMAN	Synaptobrevin homolog YKT6	0	0	0	0	1	1	8.6	4.5e-12
O15541	R113A_HUMAN	RNF113A	343	38787.5	HUMAN	RING finger protein 113A	0	0	0	0	3	3	12	3.5e-06
O43143	DHX15_HUMAN	DHX15	795	90933.6	HUMAN	Pre-mRNA-splicing factor ATP-dependent RNA helicase DHX15	0	0	0	0	5	5	9.1	1.2e-11
O43148	MCES_HUMAN	RNMT	476	54844.6	HUMAN	mRNA cap guanine-N7 methyltransferase	0	0	0	0	3	3	9.7	6.1e-11
O43164	PJA2_HUMAN	PJA2	708	78214.8	HUMAN	E3 ubiquitin-protein ligase Praja-2	0	0	0	0	4	4	16.8	1.5e-14
O43169	CYB5B_HUMAN	CYB5B	146	16332.3	HUMAN	Cytochrome b5 type B	0	0	0	0	2	2	27.4	2.2e-17
O43172	PRP4_HUMAN	PRPF4	522	58449.7	HUMAN	U4/U6 small nuclear ribonucleoprotein Prp4	0	0	0	0	5	5	12.6	1.2e-16
O43175	SERA_HUMAN	PHGDH	533	56651	HUMAN	D-3-phosphoglycerate dehydrogenase	0	0	0	0	3	3	9.2	6.2e-11
O43242	PSMD3_HUMAN	PSMD3	534	60978.1	HUMAN	26S proteasome non-ATPase regulatory subunit 3	0	0	0	0	14	14	29.8	4.2e-18
O43252	PAPS1_HUMAN	PAPSS1	624	70833.8	HUMAN	Bifunctional 3'-phosphoadenosine 5'-phosphosulfate synthase 1	0	0	0	0	1	1	4.3	4.3e-08
O43290	SNUT1_HUMAN	SART1	800	90255.5	HUMAN	U4/U6.U5 tri-snRNP-associated protein 1	0	0	0	0	5	5	8.8	4.9e-14
O43324	MCA3_HUMAN	EEF1E1	174	19810.7	HUMAN	Eukaryotic translation elongation factor 1 epsilon-1	0	0	0	0	3	3	17.8	4.4e-08
O43390	HNRPR_HUMAN	HNRNPR	633	70943.6	HUMAN	Heterogeneous nuclear ribonucleoprotein R	0	0	0	0	10	10	19.3	2.6e-13
O43395	PRPF3_HUMAN	PRPF3	683	77529.6	HUMAN	U4/U6 small nuclear ribonucleoprotein Prp3	0	0	0	0	2	2	4.8	6.6e-10
O43396	TXNL1_HUMAN	TXNL1	289	32251.6	HUMAN	Thioredoxin-like protein 1	0	0	0	0	9	11	50.5	2.6e-21
O43399	TPD54_HUMAN	TPD52L2	206	22237.9	HUMAN	Tumor protein D54	0	0	0	0	12	12	51.9	8e-18
O43402	EMC8_HUMAN	EMC8	210	23773.3	HUMAN	ER membrane protein complex subunit 8	0	0	0	0	1	1	4.8	2.5e-05
O43447	PPIH_HUMAN	PPIH	177	19208.3	HUMAN	Peptidyl-prolyl cis-trans isomerase H	0	0	0	0	6	6	41.2	1.8e-17
O43482	MS18B_HUMAN	OIP5	229	24691.7	HUMAN	Protein Mis18-beta	0	0	0	0	1	1	6.1	2.2e-06
O43488	ARK72_HUMAN	AKR7A2	359	39589.3	HUMAN	Aflatoxin B1 aldehyde reductase member 2	0	0	0	0	2	2	9.5	4.7e-15
O43491	E41L2_HUMAN	EPB41L2	1005	112589	HUMAN	Band 4.1-like protein 2	0	0	0	0	5	5	9.3	8.9e-18
O43493	TGON2_HUMAN	TGOLN2	480	51113.2	HUMAN	Trans-Golgi network integral membrane protein 2	0	0	0	0	7	7	16.9	1.8e-17
O43504	LTOR5_HUMAN	LAMTOR5	91	9614	HUMAN	Ragulator complex protein LAMTOR5	0	0	0	0	3	3	63.7	2.5e-14
O43583	DENR_HUMAN	DENR	198	22092.2	HUMAN	Density-regulated protein	0	0	0	0	6	7	39.9	3.9e-16
O43598	DNPH1_HUMAN	DNPH1	174	19108.6	HUMAN	2'-deoxynucleoside 5'-phosphate N-hydrolase 1	0	0	0	0	3	4	39.1	2.6e-15
O43615	TIM44_HUMAN	TIMM44	452	51356.2	HUMAN	Mitochondrial import inner membrane translocase subunit TIM44	0	0	0	0	5	5	12.2	1.4e-10
O43617	TPPC3_HUMAN	TRAPPC3	180	20274.3	HUMAN	Trafficking protein particle complex subunit 3	0	0	0	0	1	1	5.6	0.00072
O43660	PLRG1_HUMAN	PLRG1	514	57194.3	HUMAN	Pleiotropic regulator 1	0	0	0	0	5	6	15.8	4e-24
O43663	PRC1_HUMAN	PRC1	620	71607.2	HUMAN	Protein regulator of cytokinesis 1	0	0	0	0	1	1	2.1	5.8e-09
O43665	RGS10_HUMAN	RGS10	173	20235.9	HUMAN	Regulator of G-protein signaling 10	0	0	0	0	1	1	6.9	1.1e-07
O43670	ZN207_HUMAN	ZNF207	478	50751	HUMAN	BUB3-interacting and GLEBS motif-containing protein ZNF207	0	0	0	0	2	2	5.4	2.3e-05
O43681	ASNA_HUMAN	ASNA1	348	38793.2	HUMAN	ATPase ASNA1	0	0	0	0	4	5	22.7	3.2e-15
O43684	BUB3_HUMAN	BUB3	328	37155.1	HUMAN	Mitotic checkpoint protein BUB3	0	0	0	0	7	7	30.2	5.1e-17
O43707	ACTN4_HUMAN	ACTN4	911	104855	HUMAN	Alpha-actinin-4	0	0	0	0	50	59	63.3	1.6e-20
O43719	HTSF1_HUMAN	HTATSF1	755	85853.5	HUMAN	HIV Tat-specific factor 1	0	0	0	0	10	10	22.5	4.2e-24
O43747	AP1G1_HUMAN	AP1G1	822	91352.3	HUMAN	AP-1 complex subunit gamma-1	0	0	0	0	2	2	6.2	1.1e-10
O43760	SNG2_HUMAN	SYNGR2	224	24810.3	HUMAN	Synaptogyrin-2	0	0	0	0	2	2	28.1	2e-07
O43765	SGTA_HUMAN	SGTA	313	34063.4	HUMAN	Small glutamine-rich tetratricopeptide repeat-containing protein alpha	0	0	0	0	7	8	26.5	1.7e-18
O43768	ENSA_HUMAN	ENSA	121	13389.1	HUMAN	Alpha-endosulfine	0	0	0	0	2	2	16.5	6.5e-19
O43776	SYNC_HUMAN	NARS	548	62943.5	HUMAN	Asparagine--tRNA ligase, cytoplasmic	0	0	0	0	17	20	42	2.4e-15
O43809	CPSF5_HUMAN	NUDT21	227	26227.5	HUMAN	Cleavage and polyadenylation specificity factor subunit 5	0	0	0	0	2	2	18.1	1.4e-09
O43813	LANC1_HUMAN	LANCL1	399	45283.5	HUMAN	LanC-like protein 1	0	0	0	0	1	1	5.5	2e-06
O43815	STRN_HUMAN	STRN	780	86132.8	HUMAN	Striatin	0	0	0	0	1	1	2.8	0.00016
O43818	U3IP2_HUMAN	RRP9	475	51841.1	HUMAN	U3 small nucleolar RNA-interacting protein 2	0	0	0	0	3	3	9.3	1.8e-11
O43847	NRDC_HUMAN	NRDC	1150	131573	HUMAN	Nardilysin	0	0	0	0	11	11	15	7e-13
O43852	CALU_HUMAN	CALU	315	37107.1	HUMAN	Calumenin	0	0	0	0	14	18	59	7.6e-25
O43865	SAHH2_HUMAN	AHCYL1	530	58952	HUMAN	S-adenosylhomocysteine hydrolase-like protein 1	0	0	0	0	2	2	3	0.0025
O43920	NDUS5_HUMAN	NDUFS5	106	12517.6	HUMAN	NADH dehydrogenase [ubiquinone] iron-sulfur protein 5	0	0	0	0	1	1	11.3	2.1e-07
O60216	RAD21_HUMAN	RAD21	631	71690.1	HUMAN	Double-strand-break repair protein rad21 homolog	0	0	0	0	5	5	16.3	4.9e-15
O60220	TIM8A_HUMAN	TIMM8A	97	10998.5	HUMAN	Mitochondrial import inner membrane translocase subunit Tim8 A	0	0	0	0	1	1	11.3	6.4e-09
O60231	DHX16_HUMAN	DHX16	1041	119265	HUMAN	Putative pre-mRNA-splicing factor ATP-dependent RNA helicase DHX16	0	0	0	0	3	3	4.4	2e-11
O60232	SSA27_HUMAN	SSSCA1	199	21474.5	HUMAN	Sjoegren syndrome/scleroderma autoantigen 1	0	0	0	0	2	3	22.6	2.2e-24
O60234	GMFG_HUMAN	GMFG	142	16801.5	HUMAN	Glia maturation factor gamma	0	0	0	0	1	1	12	2.5e-06
O60245	PCDH7_HUMAN	PCDH7	1069	116072	HUMAN	Protocadherin-7	0	0	0	0	1	1	1.5	0.0041
O60264	SMCA5_HUMAN	SMARCA5	1052	121906	HUMAN	SWI/SNF-related matrix-associated actin-dependent regulator of chromatin subfamily A member 5	0	0	0	0	6	6	9.3	2.2e-19
O60268	K0513_HUMAN	KIAA0513	411	46639	HUMAN	Uncharacterized protein KIAA0513	0	0	0	0	1	1	3.2	3e-05
O60271	JIP4_HUMAN	SPAG9	1321	146207	HUMAN	C-Jun-amino-terminal kinase-interacting protein 4	0	0	0	0	14	16	16	1e-15
O60341	KDM1A_HUMAN	KDM1A	852	92903.4	HUMAN	Lysine-specific histone demethylase 1A	0	0	0	0	4	4	8.5	1e-20
O60361	NDK8_HUMAN	NME2P1	137	15529.2	HUMAN	Putative nucleoside diphosphate kinase	1	1	6.6	1.4e-05	0	0	0	0
O60493	SNX3_HUMAN	SNX3	162	18762.5	HUMAN	Sorting nexin-3	0	0	0	0	5	5	40.7	1.7e-14
O60502	OGA_HUMAN	MGEA5	916	102916	HUMAN	Protein O-GlcNAcase	0	0	0	0	3	3	8.3	1.4e-17
O60506	HNRPQ_HUMAN	SYNCRIP	623	69603.2	HUMAN	Heterogeneous nuclear ribonucleoprotein Q	0	0	0	0	16	17	31.3	4.6e-14
O60563	CCNT1_HUMAN	CCNT1	726	80685.3	HUMAN	Cyclin-T1	0	0	0	0	2	2	5	1.6e-13
O60566	BUB1B_HUMAN	BUB1B	1050	119546	HUMAN	Mitotic checkpoint serine/threonine-protein kinase BUB1 beta	0	0	0	0	1	1	3.3	4.5e-11
O60568	PLOD3_HUMAN	PLOD3	738	84785.9	HUMAN	Procollagen-lysine,2-oxoglutarate 5-dioxygenase 3	0	0	0	0	2	2	4.7	7.5e-12
O60610	DIAP1_HUMAN	DIAPH1	1272	141349	HUMAN	Protein diaphanous homolog 1	0	0	0	0	12	12	14.6	2.1e-13
O60613	SEP15_HUMAN	SELENOF	162	17790.6	HUMAN	Selenoprotein F	2	2	17.3	2.2e-11	2	2	27.8	2.3e-12
O60664	PLIN3_HUMAN	PLIN3	434	47075.4	HUMAN	Perilipin-3	0	0	0	0	21	24	68.7	1.6e-20
O60678	ANM3_HUMAN	PRMT3	531	59876.7	HUMAN	Protein arginine N-methyltransferase 3	0	0	0	0	1	1	6.2	1.1e-19
O60684	IMA7_HUMAN	KPNA6	536	60030	HUMAN	Importin subunit alpha-7	0	0	0	0	2	2	8.4	4.6e-12
O60701	UGDH_HUMAN	UGDH	494	55024.6	HUMAN	UDP-glucose 6-dehydrogenase	0	0	0	0	2	2	6.5	1e-10
O60716	CTND1_HUMAN	CTNND1	968	108171	HUMAN	Catenin delta-1	0	0	0	0	1	1	3	5.4e-09
O60732	MAGC1_HUMAN	MAGEC1	1142	123644	HUMAN	Melanoma-associated antigen C1	0	0	0	0	6	7	12.1	4.7e-18
O60739	EIF1B_HUMAN	EIF1B	113	12823.7	HUMAN	Eukaryotic translation initiation factor 1b	0	0	0	0	5	5	43.4	1.8e-15
O60749	SNX2_HUMAN	SNX2	519	58471.6	HUMAN	Sorting nexin-2	0	0	0	0	1	1	2.7	9.9e-06
O60763	USO1_HUMAN	USO1	962	107896	HUMAN	General vesicular transport factor p115	0	0	0	0	10	10	15	1.5e-15
O60765	Z354A_HUMAN	ZNF354A	605	69237.4	HUMAN	Zinc finger protein 354A	0	0	0	0	1	1	1.5	0.0044
O60784	TOM1_HUMAN	TOM1	492	53818.9	HUMAN	Target of Myb protein 1	0	0	0	0	4	4	17.3	5.2e-16
O60814	H2B1K_HUMAN	HIST1H2BK	126	13890.3	HUMAN	Histone H2B type 1-K	1	1	11.9	5.5e-10	7	8	35.7	4e-14
O60825	F262_HUMAN	PFKFB2	505	58477.3	HUMAN	6-phosphofructo-2-kinase/fructose-2,6-bisphosphatase 2	0	0	0	0	2	2	6.1	8.1e-12
O60828	PQBP1_HUMAN	PQBP1	265	30472.5	HUMAN	Polyglutamine-binding protein 1	0	0	0	0	4	4	31.7	4.9e-15
O60841	IF2P_HUMAN	EIF5B	1220	138828	HUMAN	Eukaryotic translation initiation factor 5B	0	0	0	0	21	25	20.9	1.8e-20
O60869	EDF1_HUMAN	EDF1	148	16368.8	HUMAN	Endothelial differentiation-related factor 1	0	0	0	0	3	3	20.3	5.2e-09
O60884	DNJA2_HUMAN	DNAJA2	412	45746	HUMAN	DnaJ homolog subfamily A member 2	0	0	0	0	9	10	39.1	1.5e-17
O60888	CUTA_HUMAN	CUTA	179	19116.5	HUMAN	Protein CutA	0	0	0	0	4	7	33	2.2e-13
O60907	TBL1X_HUMAN	TBL1X	577	62496.2	HUMAN	F-box-like/WD repeat-containing protein TBL1X	0	0	0	0	3	3	9.2	5.7e-16
O60925	PFD1_HUMAN	PFDN1	122	14210.6	HUMAN	Prefoldin subunit 1	0	0	0	0	2	2	15.6	2.2e-06
O75083	WDR1_HUMAN	WDR1	606	66194.1	HUMAN	WD repeat-containing protein 1	0	0	0	0	20	21	49.5	8.2e-21
O75122	CLAP2_HUMAN	CLASP2	1294	141134	HUMAN	CLIP-associating protein 2	0	0	0	0	1	1	2	1.7e-07
O75131	CPNE3_HUMAN	CPNE3	537	60131.2	HUMAN	Copine-3	0	0	0	0	4	4	17.1	8.4e-15
O75150	BRE1B_HUMAN	RNF40	1001	113651	HUMAN	E3 ubiquitin-protein ligase BRE1B	0	0	0	0	2	2	2.6	2.2e-05
O75152	ZC11A_HUMAN	ZC3H11A	810	89131.9	HUMAN	Zinc finger CCCH domain-containing protein 11A	0	0	0	0	2	2	3	2.5e-08
O75153	CLU_HUMAN	CLUH	1309	146671	HUMAN	Clustered mitochondria protein homolog	0	0	0	0	3	4	5.6	3.8e-18
O75157	T22D2_HUMAN	TSC22D2	780	79228.9	HUMAN	TSC22 domain family protein 2	0	0	0	0	2	2	7.4	4.9e-15
O75175	CNOT3_HUMAN	CNOT3	753	81872.7	HUMAN	CCR4-NOT transcription complex subunit 3	0	0	0	0	1	1	1.6	1.8e-05
O75179	ANR17_HUMAN	ANKRD17	2603	274260	HUMAN	Ankyrin repeat domain-containing protein 17	0	0	0	0	5	5	3.8	6.7e-14
O75182	SIN3B_HUMAN	SIN3B	1162	133068	HUMAN	Paired amphipathic helix protein Sin3b	0	0	0	0	1	1	1.6	6.6e-10
O75190	DNJB6_HUMAN	DNAJB6	326	36087.3	HUMAN	DnaJ homolog subfamily B member 6	0	0	0	0	3	3	8.6	3.1e-11
O75208	COQ9_HUMAN	COQ9	318	35509.3	HUMAN	Ubiquinone biosynthesis protein COQ9, mitochondrial	0	0	0	0	1	1	6.6	1.1e-23
O75223	GGCT_HUMAN	GGCT	188	21007.9	HUMAN	Gamma-glutamylcyclotransferase	0	0	0	0	8	8	63.3	1.9e-15
O75312	ZPR1_HUMAN	ZPR1	459	50925.7	HUMAN	Zinc finger protein ZPR1	0	0	0	0	14	14	45.8	2.9e-21
O75330	HMMR_HUMAN	HMMR	724	84101.1	HUMAN	Hyaluronan mediated motility receptor	0	0	0	0	3	3	4.6	2.1e-15
O75340	PDCD6_HUMAN	PDCD6	191	21868.7	HUMAN	Programmed cell death protein 6	0	0	0	0	2	2	12	1.3e-09
O75347	TBCA_HUMAN	TBCA	108	12854.9	HUMAN	Tubulin-specific chaperone A	3	3	26.9	9.3e-06	10	12	59.3	6.9e-13
O75348	VATG1_HUMAN	ATP6V1G1	118	13757.6	HUMAN	V-type proton ATPase subunit G 1	0	0	0	0	1	1	13.6	1.3e-08
O75363	BCAS1_HUMAN	BCAS1	584	61709.4	HUMAN	Breast carcinoma-amplified sequence 1	0	0	0	0	1	1	2.2	2.3e-07
O75368	SH3L1_HUMAN	SH3BGRL	114	12774.4	HUMAN	SH3 domain-binding glutamic acid-rich-like protein	0	0	0	0	1	1	11.4	2.6e-06
O75369	FLNB_HUMAN	FLNB	2602	278166	HUMAN	Filamin-B	0	0	0	0	26	26	15.9	1.9e-16
O75380	NDUS6_HUMAN	NDUFS6	124	13711.7	HUMAN	NADH dehydrogenase [ubiquinone] iron-sulfur protein 6, mitochondrial	0	0	0	0	4	4	41.1	1.1e-10
O75381	PEX14_HUMAN	PEX14	377	41236.9	HUMAN	Peroxisomal membrane protein PEX14	0	0	0	0	1	1	6.6	8.1e-13
O75390	CISY_HUMAN	CS	466	51712.9	HUMAN	Citrate synthase, mitochondrial	0	0	0	0	12	12	40.6	1.7e-21
O75391	SPAG7_HUMAN	SPAG7	227	26034.7	HUMAN	Sperm-associated antigen 7	0	0	0	0	1	1	10.6	2.1e-05
O75396	SC22B_HUMAN	SEC22B	215	24593.6	HUMAN	Vesicle-trafficking protein SEC22b	0	0	0	0	5	5	25.6	3e-15
O75400	PR40A_HUMAN	PRPF40A	957	108806	HUMAN	Pre-mRNA-processing factor 40 homolog A	0	0	0	0	8	8	6.8	9.3e-09
O75410	TACC1_HUMAN	TACC1	805	87795	HUMAN	Transforming acidic coiled-coil-containing protein 1	0	0	0	0	5	5	10.2	2.8e-13
O75420	GGYF1_HUMAN	GIGYF1	1035	114602	HUMAN	GRB10-interacting GYF protein 1	0	0	0	0	1	1	3.3	5.3e-12
O75431	MTX2_HUMAN	MTX2	263	29763.5	HUMAN	Metaxin-2	0	0	0	0	1	1	10.3	6.1e-12
O75436	VP26A_HUMAN	VPS26A	327	38170.2	HUMAN	Vacuolar protein sorting-associated protein 26A	0	0	0	0	3	3	13.8	1.1e-10
O75439	MPPB_HUMAN	PMPCB	489	54366.6	HUMAN	Mitochondrial-processing peptidase subunit beta	0	0	0	0	4	4	13.7	9.5e-18
O75459	PAGE1_HUMAN	PAGE1	146	16150.4	HUMAN	P antigen family member 1	1	1	8.2	5.2e-07	5	6	54.8	7.1e-18
O75489	NDUS3_HUMAN	NDUFS3	264	30241.8	HUMAN	NADH dehydrogenase [ubiquinone] iron-sulfur protein 3, mitochondrial	0	0	0	0	4	4	22	2.4e-16
O75494	SRS10_HUMAN	SRSF10	262	31300.8	HUMAN	Serine/arginine-rich splicing factor 10	0	0	0	0	1	1	6.1	9.4e-10
O75496	GEMI_HUMAN	GMNN	209	23565.3	HUMAN	Geminin	0	0	0	0	6	7	34.4	1.3e-10
O75506	HSBP1_HUMAN	HSBP1	76	8543.7	HUMAN	Heat shock factor-binding protein 1	0	0	0	0	1	1	25	4.5e-10
O75521	ECI2_HUMAN	ECI2	394	43585.5	HUMAN	Enoyl-CoA delta isomerase 2, mitochondrial	0	0	0	0	1	1	4.1	4.5e-10
O75531	BAF_HUMAN	BANF1	89	10058.7	HUMAN	Barrier-to-autointegration factor	0	0	0	0	4	4	48.3	1.3e-13
O75533	SF3B1_HUMAN	SF3B1	1304	145832	HUMAN	Splicing factor 3B subunit 1	1	1	2.3	1.6e-05	22	26	22.2	2.4e-18
O75534	CSDE1_HUMAN	CSDE1	798	88885.4	HUMAN	Cold shock domain-containing protein E1	0	0	0	0	19	20	28.1	1e-14
O75569	PRKRA_HUMAN	PRKRA	313	34404.5	HUMAN	Interferon-inducible double-stranded RNA-dependent protein kinase activator A	0	0	0	0	1	1	6.1	1e-09
O75575	RPC9_HUMAN	CRCP	148	16871.1	HUMAN	DNA-directed RNA polymerase III subunit RPC9	0	0	0	0	2	3	31.1	1.5e-13
O75607	NPM3_HUMAN	NPM3	178	19343.9	HUMAN	Nucleoplasmin-3	0	0	0	0	1	1	11.8	5.7e-07
O75608	LYPA1_HUMAN	LYPLA1	230	24669.8	HUMAN	Acyl-protein thioesterase 1	0	0	0	0	5	5	31.3	2.1e-11
O75629	CREG1_HUMAN	CREG1	220	24074.7	HUMAN	Protein CREG1	0	0	0	0	1	1	9.5	9.4e-09
O75643	U520_HUMAN	SNRNP200	2136	244510	HUMAN	U5 small nuclear ribonucleoprotein 200 kDa helicase	0	0	0	0	8	9	5.2	1.4e-15
O75663	TIPRL_HUMAN	TIPRL	272	31444.3	HUMAN	TIP41-like protein	0	0	0	0	4	4	24.6	1.9e-11
O75683	SURF6_HUMAN	SURF6	361	41450.7	HUMAN	Surfeit locus protein 6	0	0	0	0	2	2	15.2	3.9e-19
O75688	PPM1B_HUMAN	PPM1B	479	52643.1	HUMAN	Protein phosphatase 1B	0	0	0	0	2	2	6.1	2e-11
O75694	NU155_HUMAN	NUP155	1391	155201	HUMAN	Nuclear pore complex protein Nup155	0	0	0	0	2	2	3.7	7.2e-16
O75718	CRTAP_HUMAN	CRTAP	401	46562.3	HUMAN	Cartilage-associated protein	0	0	0	0	1	1	3.2	2.6e-09
O75791	GRAP2_HUMAN	GRAP2	330	37909.5	HUMAN	GRB2-related adapter protein 2	0	0	0	0	1	1	3.6	0.00043
O75792	RNH2A_HUMAN	RNASEH2A	299	33395.2	HUMAN	Ribonuclease H2 subunit A	0	0	0	0	1	1	5.7	4.8e-13
O75807	PR15A_HUMAN	PPP1R15A	674	73478.4	HUMAN	Protein phosphatase 1 regulatory subunit 15A	0	0	0	0	1	1	2.5	4.2e-06
O75821	EIF3G_HUMAN	EIF3G	320	35611.3	HUMAN	Eukaryotic translation initiation factor 3 subunit G	0	0	0	0	16	18	49.4	1.1e-28
O75822	EIF3J_HUMAN	EIF3J	258	29062.6	HUMAN	Eukaryotic translation initiation factor 3 subunit J	2	2	10.5	8.8e-14	9	12	36.8	6e-27
O75832	PSD10_HUMAN	PSMD10	226	24428.1	HUMAN	26S proteasome non-ATPase regulatory subunit 10	0	0	0	0	2	2	12.8	5.9e-19
O75844	FACE1_HUMAN	ZMPSTE24	475	54813.4	HUMAN	CAAX prenyl protease 1 homolog	0	0	0	0	6	7	13.9	2.6e-11
O75874	IDHC_HUMAN	IDH1	414	46659.7	HUMAN	Isocitrate dehydrogenase [NADP] cytoplasmic	0	0	0	0	7	7	22.2	2.2e-13
O75879	GATB_HUMAN	GATB	557	61864.6	HUMAN	Glutamyl-tRNA(Gln) amidotransferase subunit B, mitochondrial	0	0	0	0	1	1	4.5	0.00042
O75909	CCNK_HUMAN	CCNK	580	64240.3	HUMAN	Cyclin-K	0	0	0	0	1	1	2.8	3.9e-09
O75934	SPF27_HUMAN	BCAS2	225	26131.7	HUMAN	Pre-mRNA-splicing factor SPF27	0	0	0	0	1	1	12.9	2.6e-13
O75937	DNJC8_HUMAN	DNAJC8	253	29841.9	HUMAN	DnaJ homolog subfamily C member 8	0	0	0	0	4	4	24.9	8.9e-13
O75940	SPF30_HUMAN	SMNDC1	238	26711.3	HUMAN	Survival of motor neuron-related-splicing factor 30	0	0	0	0	2	2	9.2	2.8e-06
O75947	ATP5H_HUMAN	ATP5H	161	18491.4	HUMAN	ATP synthase subunit d, mitochondrial	0	0	0	0	10	12	57.1	1.8e-14
O76003	GLRX3_HUMAN	GLRX3	335	37432.4	HUMAN	Glutaredoxin-3	1	1	8.1	1.4e-16	14	15	54.9	2.8e-16
O76021	RL1D1_HUMAN	RSL1D1	490	54973	HUMAN	Ribosomal L1 domain-containing protein 1	0	0	0	0	1	1	3.5	1.5e-15
O76070	SYUG_HUMAN	SNCG	127	13330.9	HUMAN	Gamma-synuclein	0	0	0	0	1	1	12.6	3.4e-12
O76071	CIAO1_HUMAN	CIAO1	339	37840.4	HUMAN	Probable cytosolic iron-sulfur protein assembly protein CIAO1	0	0	0	0	3	3	17.1	4.5e-18
O76080	ZFAN5_HUMAN	ZFAND5	213	23132.3	HUMAN	AN1-type zinc finger protein 5	0	0	0	0	1	1	8.5	2.9e-16
O76087	GAGE7_HUMAN	GAGE7	117	12978	HUMAN	G antigen 7	2	2	27.4	2.6e-18	0	0	0	0
O76094	SRP72_HUMAN	SRP72	671	74606.8	HUMAN	Signal recognition particle subunit SRP72	0	0	0	0	3	3	7.3	1.9e-10
O76095	JTB_HUMAN	JTB	146	16358.4	HUMAN	Protein JTB	0	0	0	0	1	1	8.9	3.7e-07
O94776	MTA2_HUMAN	MTA2	668	75023.8	HUMAN	Metastasis-associated protein MTA2	0	0	0	0	5	5	10.2	2.1e-13
O94782	UBP1_HUMAN	USP1	785	88208	HUMAN	Ubiquitin carboxyl-terminal hydrolase 1	0	0	0	0	1	1	1.7	2.6e-05
O94788	AL1A2_HUMAN	ALDH1A2	518	56724.4	HUMAN	Retinal dehydrogenase 2	0	0	0	0	32	38	81.7	1.5e-23
O94817	ATG12_HUMAN	ATG12	140	15113.4	HUMAN	Ubiquitin-like protein ATG12	0	0	0	0	1	1	37.1	2.2e-17
O94826	TOM70_HUMAN	TOMM70	608	67455.4	HUMAN	Mitochondrial import receptor subunit TOM70	0	0	0	0	10	11	26.5	8.5e-16
O94888	UBXN7_HUMAN	UBXN7	489	54862.8	HUMAN	UBX domain-containing protein 7	0	0	0	0	2	2	8.4	1e-10
O94905	ERLN2_HUMAN	ERLIN2	339	37839.9	HUMAN	Erlin-2	0	0	0	0	5	5	20.1	3.5e-09
O94906	PRP6_HUMAN	PRPF6	941	106926	HUMAN	Pre-mRNA-processing factor 6	0	0	0	0	5	5	5.8	7.3e-13
O94919	ENDD1_HUMAN	ENDOD1	500	55017.1	HUMAN	Endonuclease domain-containing 1 protein	0	0	0	0	1	1	6.6	4.2e-16
O94925	GLSK_HUMAN	GLS	669	73461.8	HUMAN	Glutaminase kidney isoform, mitochondrial	0	0	0	0	3	3	8.5	2.7e-15
O94966	UBP19_HUMAN	USP19	1318	145652	HUMAN	Ubiquitin carboxyl-terminal hydrolase 19	0	0	0	0	1	1	2.2	2.5e-16
O94979	SC31A_HUMAN	SEC31A	1220	133016	HUMAN	Protein transport protein Sec31A	0	0	0	0	3	3	6.3	1.1e-14
O94992	HEXI1_HUMAN	HEXIM1	359	40623.8	HUMAN	Protein HEXIM1	0	0	0	0	2	2	11.7	1.6e-17
O95059	RPP14_HUMAN	RPP14	124	13693.2	HUMAN	Ribonuclease P protein subunit p14	0	0	0	0	1	1	16.1	3.2e-11
O95067	CCNB2_HUMAN	CCNB2	398	45282	HUMAN	G2/mitotic-specific cyclin-B2	0	0	0	0	1	1	4.5	0.0006
O95149	SPN1_HUMAN	SNUPN	360	41142.9	HUMAN	Snurportin-1	0	0	0	0	1	1	2.5	0.00068
O95155	UBE4B_HUMAN	UBE4B	1302	146186	HUMAN	Ubiquitin conjugation factor E4 B	0	0	0	0	4	5	5.3	1.7e-15
O95159	ZFPL1_HUMAN	ZFPL1	310	34114.3	HUMAN	Zinc finger protein-like 1	0	0	0	0	1	1	2.9	9e-05
O95163	ELP1_HUMAN	ELP1	1332	150256	HUMAN	Elongator complex protein 1	0	0	0	0	1	1	1.4	1.9e-07
O95197	RTN3_HUMAN	RTN3	1032	112612	HUMAN	Reticulon-3	0	0	0	0	4	5	6.7	1.6e-18
O95202	LETM1_HUMAN	LETM1	739	83354.9	HUMAN	Mitochondrial proton/calcium exchanger protein	0	0	0	0	12	12	23.7	2.9e-15
O95214	LERL1_HUMAN	LEPROTL1	131	14428.4	HUMAN	Leptin receptor overlapping transcript-like 1	0	0	0	0	1	1	9.9	1e-09
O95218	ZRAB2_HUMAN	ZRANB2	330	37404.7	HUMAN	Zinc finger Ran-binding domain-containing protein 2	3	3	11.8	4e-12	7	7	26.7	1.7e-20
O95229	ZWINT_HUMAN	ZWINT	277	31293.7	HUMAN	ZW10 interactor	0	0	0	0	3	3	17	3.4e-11
O95232	LC7L3_HUMAN	LUC7L3	432	51466.6	HUMAN	Luc7-like protein 3	0	0	0	0	2	2	7.4	6.6e-12
O95239	KIF4A_HUMAN	KIF4A	1232	139882	HUMAN	Chromosome-associated kinesin KIF4A	0	0	0	0	1	1	0.8	0.00049
O95251	KAT7_HUMAN	KAT7	611	70643	HUMAN	Histone acetyltransferase KAT7	0	0	0	0	5	5	13.3	1.1e-16
O95273	CCDB1_HUMAN	CCNDBP1	360	40262.3	HUMAN	Cyclin-D1-binding protein 1	0	0	0	0	2	2	9.7	1.8e-12
O95292	VAPB_HUMAN	VAPB	243	27228.6	HUMAN	Vesicle-associated membrane protein-associated protein B/C	0	0	0	0	5	5	20.6	7.4e-09
O95299	NDUAA_HUMAN	NDUFA10	355	40751	HUMAN	NADH dehydrogenase [ubiquinone] 1 alpha subcomplex subunit 10, mitochondrial	0	0	0	0	1	1	6.2	2.8e-13
O95336	6PGL_HUMAN	PGLS	258	27547.1	HUMAN	6-phosphogluconolactonase	0	0	0	0	3	3	20.5	3e-11
O95372	LYPA2_HUMAN	LYPLA2	231	24737.2	HUMAN	Acyl-protein thioesterase 2	0	0	0	0	2	2	14.3	7.9e-12
O95373	IPO7_HUMAN	IPO7	1038	119518	HUMAN	Importin-7	0	0	0	0	11	11	16.5	3.2e-14
O95379	TFIP8_HUMAN	TNFAIP8	198	23003.7	HUMAN	Tumor necrosis factor alpha-induced protein 8	0	0	0	0	1	1	10.1	1.6e-14
O95399	UTS2_HUMAN	UTS2	124	14295.8	HUMAN	Urotensin-2	0	0	0	0	1	1	6.5	0.0034
O95400	CD2B2_HUMAN	CD2BP2	341	37646.8	HUMAN	CD2 antigen cytoplasmic tail-binding protein 2	0	0	0	0	1	1	5.6	3.6e-16
O95429	BAG4_HUMAN	BAG4	457	49594.5	HUMAN	BAG family molecular chaperone regulator 4	0	0	0	0	1	1	3.7	1.6e-08
O95433	AHSA1_HUMAN	AHSA1	338	38274.6	HUMAN	Activator of 90 kDa heat shock protein ATPase homolog 1	0	0	0	0	3	3	14.5	8e-13
O95456	PSMG1_HUMAN	PSMG1	288	32854.2	HUMAN	Proteasome assembly chaperone 1	0	0	0	0	6	6	33.7	1e-20
O95487	SC24B_HUMAN	SEC24B	1268	137419	HUMAN	Protein transport protein Sec24B	0	0	0	0	2	2	2.7	3.7e-13
O95551	TYDP2_HUMAN	TDP2	362	40930	HUMAN	Tyrosyl-DNA phosphodiesterase 2	0	0	0	0	1	1	4.7	8.7e-16
O95562	SFT2B_HUMAN	SFT2D2	160	17779.6	HUMAN	Vesicle transport protein SFT2B	0	0	0	0	1	1	6.2	7.4e-05
O95573	ACSL3_HUMAN	ACSL3	720	80420.8	HUMAN	Long-chain-fatty-acid--CoA ligase 3	0	0	0	0	1	1	2.1	9.6e-10
O95613	PCNT_HUMAN	PCNT	3336	378040	HUMAN	Pericentrin	0	0	0	0	2	2	0.9	9.3e-13
O95630	STABP_HUMAN	STAMBP	424	48077.3	HUMAN	STAM-binding protein	0	0	0	0	1	1	4.7	0.00022
O95684	FR1OP_HUMAN	FGFR1OP	399	43065.2	HUMAN	FGFR1 oncogene partner	0	0	0	0	4	5	22.1	4.8e-15
O95716	RAB3D_HUMAN	RAB3D	219	24267.4	HUMAN	Ras-related protein Rab-3D	0	0	0	0	2	2	8.2	3.3e-05
O95721	SNP29_HUMAN	SNAP29	258	28970.6	HUMAN	Synaptosomal-associated protein 29	0	0	0	0	11	11	39.1	1.6e-16
O95747	OXSR1_HUMAN	OXSR1	527	58022.7	HUMAN	Serine/threonine-protein kinase OSR1	0	0	0	0	7	7	21.6	2.3e-13
O95757	HS74L_HUMAN	HSPA4L	839	94513.3	HUMAN	Heat shock 70 kDa protein 4L	0	0	0	0	11	11	21	7.6e-19
O95777	LSM8_HUMAN	LSM8	96	10402.7	HUMAN	U6 snRNA-associated Sm-like protein LSm8	0	0	0	0	3	3	43.8	1e-10
O95782	AP2A1_HUMAN	AP2A1	977	107547	HUMAN	AP-2 complex subunit alpha-1	0	0	0	0	7	7	14.4	5e-12
O95793	STAU1_HUMAN	STAU1	577	63182.8	HUMAN	Double-stranded RNA-binding protein Staufen homolog 1	0	0	0	0	5	5	9.9	7.1e-10
O95801	TTC4_HUMAN	TTC4	387	44678.9	HUMAN	Tetratricopeptide repeat protein 4	0	0	0	0	4	4	17.3	1.3e-15
O95810	CAVN2_HUMAN	CAVIN2	425	47173.5	HUMAN	Caveolae-associated protein 2	0	0	0	0	7	7	23.8	7.4e-15
O95816	BAG2_HUMAN	BAG2	211	23772.1	HUMAN	BAG family molecular chaperone regulator 2	0	0	0	0	4	4	18	2.9e-06
O95817	BAG3_HUMAN	BAG3	575	61595.2	HUMAN	BAG family molecular chaperone regulator 3	0	0	0	0	9	10	23	7.8e-13
O95825	QORL1_HUMAN	CRYZL1	349	38696.9	HUMAN	Quinone oxidoreductase-like protein 1	0	0	0	0	1	1	8	3.3e-10
O95831	AIFM1_HUMAN	AIFM1	613	66901.2	HUMAN	Apoptosis-inducing factor 1, mitochondrial	0	0	0	0	10	11	24.8	4.7e-12
O95834	EMAL2_HUMAN	EML2	649	70679.4	HUMAN	Echinoderm microtubule-associated protein-like 2	0	0	0	0	1	1	2.2	2.3e-08
O95861	BPNT1_HUMAN	BPNT1	308	33392.6	HUMAN	3'(2'),5'-bisphosphate nucleotidase 1	0	0	0	0	3	3	25.3	1.7e-14
O95865	DDAH2_HUMAN	DDAH2	285	29644.1	HUMAN	N(G),N(G)-dimethylarginine dimethylaminohydrolase 2	0	0	0	0	3	3	21.4	1.2e-13
O95872	GPAN1_HUMAN	GPANK1	356	39314.3	HUMAN	G patch domain and ankyrin repeat-containing protein 1	0	0	0	0	2	2	9.8	2.3e-14
O95881	TXD12_HUMAN	TXNDC12	172	19205.9	HUMAN	Thioredoxin domain-containing protein 12	0	0	0	0	2	2	27.9	7e-22
O95905	ECD_HUMAN	ECD	644	72758.7	HUMAN	Protein ecdysoneless homolog	0	0	0	0	1	1	4.8	2e-07
O95926	SYF2_HUMAN	SYF2	243	28722.6	HUMAN	Pre-mRNA-splicing factor SYF2	0	0	0	0	2	2	8.6	0.0011
O95989	NUDT3_HUMAN	NUDT3	172	19471.1	HUMAN	Diphosphoinositol polyphosphate phosphohydrolase 1	0	0	0	0	2	2	13.4	2.4e-13
O95997	PTTG1_HUMAN	PTTG1	202	22024.5	HUMAN	Securin	0	0	0	0	1	1	7.4	8.3e-09
O96000	NDUBA_HUMAN	NDUFB10	172	20776.9	HUMAN	NADH dehydrogenase [ubiquinone] 1 beta subcomplex subunit 10	0	0	0	0	2	2	12.2	4.1e-06
O96005	CLPT1_HUMAN	CLPTM1	669	76097.3	HUMAN	Cleft lip and palate transmembrane protein 1	0	0	0	0	3	3	10.3	1.7e-14
O96008	TOM40_HUMAN	TOMM40	361	37893.4	HUMAN	Mitochondrial import receptor subunit TOM40 homolog	0	0	0	0	8	8	29.4	1.1e-26
O96019	ACL6A_HUMAN	ACTL6A	429	47461.4	HUMAN	Actin-like protein 6A	0	0	0	0	7	8	25.4	4.2e-16
O96033	MOC2A_HUMAN	MOCS2	88	9755.4	HUMAN	Molybdopterin synthase sulfur carrier subunit	0	0	0	0	1	1	12.5	7.8e-05
P00338	LDHA_HUMAN	LDHA	332	36689.1	HUMAN	L-lactate dehydrogenase A chain	1	1	3	0.0019	21	30	77.1	9.3e-16
P00352	AL1A1_HUMAN	ALDH1A1	501	54862.3	HUMAN	Retinal dehydrogenase 1	0	0	0	0	11	11	26.9	5.1e-14
P00367	DHE3_HUMAN	GLUD1	558	61398.4	HUMAN	Glutamate dehydrogenase 1, mitochondrial	0	0	0	0	10	10	24.2	2.8e-14
P00387	NB5R3_HUMAN	CYB5R3	301	34235.2	HUMAN	NADH-cytochrome b5 reductase 3	0	0	0	0	3	3	14	3.1e-17
P00390	GSHR_HUMAN	GSR	522	56257.5	HUMAN	Glutathione reductase, mitochondrial	0	0	0	0	12	12	39.3	4e-17
P00403	COX2_HUMAN	MT-CO2	227	25565.3	HUMAN	Cytochrome c oxidase subunit 2	0	0	0	0	4	4	23.3	1.1e-13
P00441	SODC_HUMAN	SOD1	154	15935.9	HUMAN	Superoxide dismutase [Cu-Zn]	1	1	9.1	1.7e-09	2	2	16.9	2e-10
P00491	PNPH_HUMAN	PNP	289	32118.2	HUMAN	Purine nucleoside phosphorylase	0	0	0	0	16	17	66.8	4.6e-14
P00492	HPRT_HUMAN	HPRT1	218	24579.6	HUMAN	Hypoxanthine-guanine phosphoribosyltransferase	0	0	0	0	8	8	52.3	2.6e-25
P00505	AATM_HUMAN	GOT2	430	47518.1	HUMAN	Aspartate aminotransferase, mitochondrial	0	0	0	0	9	9	21.9	4.8e-11
P00558	PGK1_HUMAN	PGK1	417	44615.1	HUMAN	Phosphoglycerate kinase 1	1	1	4.3	0.0001	32	42	74.3	3.5e-20
P00568	KAD1_HUMAN	AK1	194	21635	HUMAN	Adenylate kinase isoenzyme 1	0	0	0	0	5	5	37.1	1.7e-14
P01033	TIMP1_HUMAN	TIMP1	207	23171.1	HUMAN	Metalloproteinase inhibitor 1	0	0	0	0	2	2	17.9	4.9e-12
P01040	CYTA_HUMAN	CSTA	98	11006.6	HUMAN	Cystatin-A	3	3	48	1.7e-12	0	0	0	0
P01111	RASN_HUMAN	NRAS	189	21229.4	HUMAN	GTPase NRas	0	0	0	0	2	2	19	4.9e-19
P02008	HBAZ_HUMAN	HBZ	142	15637.2	HUMAN	Hemoglobin subunit zeta	3	3	23.9	3.7e-08	13	20	89.4	4.8e-13
P02100	HBE_HUMAN	HBE1	147	16203	HUMAN	Hemoglobin subunit epsilon	2	2	19.7	2.8e-05	13	16	72.1	1.7e-17
P02452	CO1A1_HUMAN	COL1A1	1464	138943	HUMAN	Collagen alpha-1(I) chain	1	1	0.6	0.00022	1	1	1.3	3.1e-09
P02533	K1C14_HUMAN	KRT14	472	51561.9	HUMAN	Keratin, type I cytoskeletal 14	28	38	58.9	1.9e-17	21	24	50.8	1.6e-18
P02538	K2C6A_HUMAN	KRT6A	564	60045.4	HUMAN	Keratin, type II cytoskeletal 6A	23	26	40.8	4.3e-13	20	23	31	1.4e-12
P02545	LMNA_HUMAN	LMNA	664	74140.1	HUMAN	Prelamin-A/C	0	0	0	0	26	30	39.2	9.8e-13
P02549	SPTA1_HUMAN	SPTA1	2419	280017	HUMAN	Spectrin alpha chain, erythrocytic 1	0	0	0	0	5	5	3.9	4.4e-12
P02649	APOE_HUMAN	APOE	317	36154.4	HUMAN	Apolipoprotein E	0	0	0	0	8	9	32.5	7.9e-14
P02765	FETUA_HUMAN	AHSG	367	39325	HUMAN	Alpha-2-HS-glycoprotein	3	3	6.8	1.3e-06	0	0	0	0
P02768	ALBU_HUMAN	ALB	609	69367.4	HUMAN	Serum albumin	9	11	14.4	2.9e-09	5	5	7.1	1.7e-09
P02786	TFR1_HUMAN	TFRC	760	84872.1	HUMAN	Transferrin receptor protein 1	0	0	0	0	27	29	36.7	1.7e-21
P02792	FRIL_HUMAN	FTL	175	20019.8	HUMAN	Ferritin light chain	0	0	0	0	2	2	19.4	1.7e-14
P02794	FRIH_HUMAN	FTH1	183	21225.8	HUMAN	Ferritin heavy chain	0	0	0	0	8	10	41.5	3.2e-11
P02795	MT2_HUMAN	MT2A	61	6042.3	HUMAN	Metallothionein-2	1	1	19.7	9.2e-08	1	1	19.7	2.1e-14
P04004	VTNC_HUMAN	VTN	478	54306.1	HUMAN	Vitronectin	0	0	0	0	1	1	3.1	5.3e-11
P04040	CATA_HUMAN	CAT	527	59756.7	HUMAN	Catalase	2	2	4.6	7.9e-07	17	18	44.2	2e-21
P04075	ALDOA_HUMAN	ALDOA	364	39420.4	HUMAN	Fructose-bisphosphate aldolase A	6	7	19.8	4.4e-09	32	57	86.5	3.5e-18
P04080	CYTB_HUMAN	CSTB	98	11139.7	HUMAN	Cystatin-B	1	1	12.2	1.1e-05	3	4	58.2	7.3e-20
P04083	ANXA1_HUMAN	ANXA1	346	38714.6	HUMAN	Annexin A1	1	1	3.8	1.5e-05	22	25	66.2	4e-16
P04114	APOB_HUMAN	APOB	4563	515609	HUMAN	Apolipoprotein B-100	0	0	0	0	1	1	0.2	0.0049
P04150	GCR_HUMAN	NR3C1	777	85660.1	HUMAN	Glucocorticoid receptor	0	0	0	0	1	1	1.8	4.5e-11
P04179	SODM_HUMAN	SOD2	222	24722.3	HUMAN	Superoxide dismutase [Mn], mitochondrial	0	0	0	0	6	6	42.8	2.5e-13
P04181	OAT_HUMAN	OAT	439	48535.3	HUMAN	Ornithine aminotransferase, mitochondrial	0	0	0	0	14	15	49	2.8e-17
P04183	KITH_HUMAN	TK1	234	25468.9	HUMAN	Thymidine kinase, cytosolic	0	0	0	0	8	8	44	1.1e-12
P04259	K2C6B_HUMAN	KRT6B	564	60067.4	HUMAN	Keratin, type II cytoskeletal 6B	0	0	0	0	21	24	32.6	1.4e-12
P04264	K2C1_HUMAN	KRT1	644	66039.2	HUMAN	Keratin, type II cytoskeletal 1	51	85	61.6	3.5e-32	39	52	60.4	1.4e-39
P04350	TBB4A_HUMAN	TUBB4A	444	49586.2	HUMAN	Tubulin beta-4A chain	0	0	0	0	40	67	70.3	8.3e-27
P04406	G3P_HUMAN	GAPDH	335	36053.5	HUMAN	Glyceraldehyde-3-phosphate dehydrogenase	4	4	17.6	3.3e-18	38	58	77.9	4.9e-22
P04632	CPNS1_HUMAN	CAPNS1	268	28316	HUMAN	Calpain small subunit 1	0	0	0	0	12	15	74.6	3.3e-23
P04792	HSPB1_HUMAN	HSPB1	205	22782.7	HUMAN	Heat shock protein beta-1	2	2	13.2	7e-06	14	20	73.2	3.1e-22
P04818	TYSY_HUMAN	TYMS	313	35716.3	HUMAN	Thymidylate synthase	0	0	0	0	3	3	13.1	1.6e-16
P04843	RPN1_HUMAN	RPN1	607	68570	HUMAN	Dolichyl-diphosphooligosaccharide--protein glycosyltransferase subunit 1	0	0	0	0	11	12	25.9	8e-13
P04844	RPN2_HUMAN	RPN2	631	69284.6	HUMAN	Dolichyl-diphosphooligosaccharide--protein glycosyltransferase subunit 2	0	0	0	0	11	11	33	8.9e-17
P04908	H2A1B_HUMAN	HIST1H2AB	130	14135.6	HUMAN	Histone H2A type 1-B/E	1	2	14.6	2.5e-07	5	6	32.3	8.5e-14
P04920	B3A2_HUMAN	SLC4A2	1241	137010	HUMAN	Anion exchange protein 2	0	0	0	0	5	7	9.8	7.2e-17
P04921	GLPC_HUMAN	GYPC	128	13810.8	HUMAN	Glycophorin-C	0	0	0	0	1	1	20.3	5.2e-18
P05023	AT1A1_HUMAN	ATP1A1	1023	112897	HUMAN	Sodium/potassium-transporting ATPase subunit alpha-1	0	0	0	0	19	21	23.7	8.2e-16
P05089	ARGI1_HUMAN	ARG1	322	34735.2	HUMAN	Arginase-1	5	5	15.8	1.4e-08	0	0	0	0
P05109	S10A8_HUMAN	S100A8	93	10834.6	HUMAN	Protein S100-A8	3	3	31.2	2.2e-06	1	1	11.8	1.3e-06
P05141	ADT2_HUMAN	SLC25A5	298	32852.5	HUMAN	ADP/ATP translocase 2	2	2	7	0.00023	17	19	45.6	6.5e-11
P05161	ISG15_HUMAN	ISG15	165	17887.7	HUMAN	Ubiquitin-like protein ISG15	0	0	0	0	1	1	7.9	1.6e-09
P05166	PCCB_HUMAN	PCCB	539	58216.2	HUMAN	Propionyl-CoA carboxylase beta chain, mitochondrial	0	0	0	0	1	1	3	3.4e-12
P05198	IF2A_HUMAN	EIF2S1	315	36112.5	HUMAN	Eukaryotic translation initiation factor 2 subunit 1	0	0	0	0	17	18	53	3.6e-21
P05362	ICAM1_HUMAN	ICAM1	532	57825.7	HUMAN	Intercellular adhesion molecule 1	0	0	0	0	1	1	3	1.6e-09
P05386	RLA1_HUMAN	RPLP1	114	11514	HUMAN	60S acidic ribosomal protein P1	0	0	0	0	9	16	95.6	4.4e-20
P05387	RLA2_HUMAN	RPLP2	115	11665	HUMAN	60S acidic ribosomal protein P2	0	0	0	0	11	14	93	4.4e-20
P05388	RLA0_HUMAN	RPLP0	317	34273.8	HUMAN	60S acidic ribosomal protein P0	0	0	0	0	16	19	65.3	1.2e-18
P05423	RPC4_HUMAN	POLR3D	398	44396.2	HUMAN	DNA-directed RNA polymerase III subunit RPC4	0	0	0	0	1	1	6.5	2.4e-13
P05455	LA_HUMAN	SSB	408	46837.4	HUMAN	Lupus La protein	0	0	0	0	28	31	54.4	4.8e-15
P05556	ITB1_HUMAN	ITGB1	798	88416.2	HUMAN	Integrin beta-1	0	0	0	0	4	4	6	5e-15
P05771	KPCB_HUMAN	PRKCB	671	76869.7	HUMAN	Protein kinase C beta type	0	0	0	0	8	8	15.8	1.2e-13
P05783	K1C18_HUMAN	KRT18	430	48058.2	HUMAN	Keratin, type I cytoskeletal 18	0	0	0	0	24	27	60	4.8e-16
P05787	K2C8_HUMAN	KRT8	483	53704.7	HUMAN	Keratin, type II cytoskeletal 8	5	7	7.2	8.1e-07	37	46	62.1	9e-16
P05937	CALB1_HUMAN	CALB1	261	30025.4	HUMAN	Calbindin	0	0	0	0	6	6	37.2	8.7e-11
P06132	DCUP_HUMAN	UROD	367	40787.3	HUMAN	Uroporphyrinogen decarboxylase	0	0	0	0	7	8	30.8	2e-15
P06396	GELS_HUMAN	GSN	782	85698.2	HUMAN	Gelsolin	0	0	0	0	8	8	16.2	1.6e-15
P06454	PTMA_HUMAN	PTMA	111	12203	HUMAN	Prothymosin alpha	2	2	22.5	1.8e-11	3	4	26.1	1.3e-16
P06493	CDK1_HUMAN	CDK1	297	34095.7	HUMAN	Cyclin-dependent kinase 1	0	0	0	0	6	7	24.6	8.2e-12
P06576	ATPB_HUMAN	ATP5B	529	56560.4	HUMAN	ATP synthase subunit beta, mitochondrial	0	0	0	0	25	30	70.1	3.4e-19
P06702	S10A9_HUMAN	S100A9	114	13242.1	HUMAN	Protein S100-A9	1	1	10.5	8.7e-05	0	0	0	0
P06730	IF4E_HUMAN	EIF4E	217	25097.5	HUMAN	Eukaryotic translation initiation factor 4E	0	0	0	0	4	6	31.3	1.6e-12
P06733	ENOA_HUMAN	ENO1	434	47169.4	HUMAN	Alpha-enolase	14	18	44	3.6e-13	41	91	77	2e-21
P06744	G6PI_HUMAN	GPI	558	63147.7	HUMAN	Glucose-6-phosphate isomerase	0	0	0	0	19	22	37.8	2.5e-17
P06748	NPM_HUMAN	NPM1	294	32575.3	HUMAN	Nucleophosmin	7	7	24.1	8.8e-10	23	35	64.6	6.5e-43
P06753	TPM3_HUMAN	TPM3	285	32950.2	HUMAN	Tropomyosin alpha-3 chain	3	3	11.2	8.1e-07	10	16	25.3	2.1e-11
P06865	HEXA_HUMAN	HEXA	529	60703.3	HUMAN	Beta-hexosaminidase subunit alpha	0	0	0	0	4	4	16.3	2.9e-13
P06899	H2B1J_HUMAN	HIST1H2BJ	126	13904.3	HUMAN	Histone H2B type 1-J	0	0	0	0	6	7	34.9	4e-14
P07148	FABPL_HUMAN	FABP1	127	14208.5	HUMAN	Fatty acid-binding protein, liver	0	0	0	0	1	1	11	0.00081
P07195	LDHB_HUMAN	LDHB	334	36638.8	HUMAN	L-lactate dehydrogenase B chain	3	3	13.8	2.3e-12	22	30	63.2	1.3e-15
P07237	PDIA1_HUMAN	P4HB	508	57116.8	HUMAN	Protein disulfide-isomerase	3	3	10.6	4.9e-12	41	53	69.1	7.3e-26
P07339	CATD_HUMAN	CTSD	412	44552.6	HUMAN	Cathepsin D	1	1	1.9	0.0012	3	3	9	2.3e-12
P07355	ANXA2_HUMAN	ANXA2	339	38604.4	HUMAN	Annexin A2	3	3	11.5	6.4e-10	23	28	63.1	5.6e-17
P07384	CAN1_HUMAN	CAPN1	714	81890.8	HUMAN	Calpain-1 catalytic subunit	0	0	0	0	9	10	20	1.3e-17
P07437	TBB5_HUMAN	TUBB	444	49671.3	HUMAN	Tubulin beta chain	3	3	10.1	1.4e-07	48	80	81.3	8.3e-27
P07602	SAP_HUMAN	PSAP	524	58113.3	HUMAN	Prosaposin	0	0	0	0	17	18	35.5	1.4e-13
P07686	HEXB_HUMAN	HEXB	556	63111.9	HUMAN	Beta-hexosaminidase subunit beta	0	0	0	0	3	3	8.6	1.9e-13
P07711	CATL1_HUMAN	CTSL	333	37564.5	HUMAN	Cathepsin L1	0	0	0	0	3	3	12	1.4e-08
P07737	PROF1_HUMAN	PFN1	140	15054.4	HUMAN	Profilin-1	2	2	21.4	1.1e-09	14	20	87.9	1.3e-17
P07741	APT_HUMAN	APRT	180	19607.9	HUMAN	Adenine phosphoribosyltransferase	0	0	0	0	14	17	89.4	1.2e-15
P07814	SYEP_HUMAN	EPRS	1512	170592	HUMAN	Bifunctional glutamate/proline--tRNA ligase	0	0	0	0	22	22	23.2	9.3e-18
P07858	CATB_HUMAN	CTSB	339	37822	HUMAN	Cathepsin B	0	0	0	0	4	4	13.6	2.1e-10
P07900	HS90A_HUMAN	HSP90AA1	732	84660.4	HUMAN	Heat shock protein HSP 90-alpha	9	10	14.3	5.8e-10	69	123	75.1	2.9e-22
P07910	HNRPC_HUMAN	HNRNPC	306	33670.3	HUMAN	Heterogeneous nuclear ribonucleoproteins C1/C2	0	0	0	0	11	12	34	3e-10
P07919	QCR6_HUMAN	UQCRH	91	10738.9	HUMAN	Cytochrome b-c1 complex subunit 6, mitochondrial	0	0	0	0	2	2	16.5	0.00059
P07948	LYN_HUMAN	LYN	512	58574.6	HUMAN	Tyrosine-protein kinase Lyn	0	0	0	0	2	2	6.6	1.1e-10
P07954	FUMH_HUMAN	FH	510	54637.5	HUMAN	Fumarate hydratase, mitochondrial	0	0	0	0	19	21	49.2	3.7e-20
P07992	ERCC1_HUMAN	ERCC1	297	32562.7	HUMAN	DNA excision repair protein ERCC-1	0	0	0	0	4	4	25.9	3.2e-08
P08047	SP1_HUMAN	SP1	785	80693.6	HUMAN	Transcription factor Sp1	0	0	0	0	2	2	7.5	1e-16
P08048	ZFY_HUMAN	ZFY	801	90505.7	HUMAN	Zinc finger Y-chromosomal protein	0	0	0	0	1	1	4.4	8e-17
P08123	CO1A2_HUMAN	COL1A2	1366	129315	HUMAN	Collagen alpha-2(I) chain	0	0	0	0	1	1	0.7	4.6e-05
P08134	RHOC_HUMAN	RHOC	193	22006.6	HUMAN	Rho-related GTP-binding protein RhoC	0	0	0	0	9	11	62.2	3.6e-14
P08195	4F2_HUMAN	SLC3A2	630	67994.6	HUMAN	4F2 cell-surface antigen heavy chain	0	0	0	0	21	21	36.3	1.7e-16
P08238	HS90B_HUMAN	HSP90AB1	724	83264.9	HUMAN	Heat shock protein HSP 90-beta	13	14	25.8	1.1e-16	79	134	75.8	3.6e-20
P08240	SRPRA_HUMAN	SRPRA	638	69811.8	HUMAN	Signal recognition particle receptor subunit alpha	0	0	0	0	2	2	6.6	6e-10
P08243	ASNS_HUMAN	ASNS	561	64370.5	HUMAN	Asparagine synthetase [glutamine-hydrolyzing]	0	0	0	0	11	12	26.9	3.3e-17
P08397	HEM3_HUMAN	HMBS	361	39330.4	HUMAN	Porphobilinogen deaminase	0	0	0	0	14	17	48.8	2.1e-21
P08559	ODPA_HUMAN	PDHA1	390	43296.1	HUMAN	Pyruvate dehydrogenase E1 component subunit alpha, somatic form, mitochondrial	0	0	0	0	2	2	9	1.2e-10
P08574	CY1_HUMAN	CYC1	325	35422.3	HUMAN	Cytochrome c1, heme protein, mitochondrial	0	0	0	0	7	7	41.8	5.9e-20
P08575	PTPRC_HUMAN	PTPRC	1304	147255	HUMAN	Receptor-type tyrosine-protein phosphatase C	0	0	0	0	3	3	2.7	4.7e-11
P08579	RU2B_HUMAN	SNRPB2	225	25486.6	HUMAN	U2 small nuclear ribonucleoprotein B''	0	0	0	0	1	1	4.9	1.3e-06
P08621	RU17_HUMAN	SNRNP70	437	51557.1	HUMAN	U1 small nuclear ribonucleoprotein 70 kDa	0	0	0	0	2	2	5.3	2.1e-05
P08648	ITA5_HUMAN	ITGA5	1049	114537	HUMAN	Integrin alpha-5	0	0	0	0	1	1	1.7	1.4e-16
P08670	VIME_HUMAN	VIM	466	53652.1	HUMAN	Vimentin	1	1	4.1	3.1e-09	26	28	50	5.9e-16
P08708	RS17_HUMAN	RPS17	135	15550.3	HUMAN	40S ribosomal protein S17	0	0	0	0	7	9	49.6	6.6e-16
P08727	K1C19_HUMAN	KRT19	400	44106.3	HUMAN	Keratin, type I cytoskeletal 19	0	0	0	0	17	19	39	2.9e-14
P08754	GNAI3_HUMAN	GNAI3	354	40532.6	HUMAN	Guanine nucleotide-binding protein G(k) subunit alpha	0	0	0	0	6	6	28.5	1e-13
P08758	ANXA5_HUMAN	ANXA5	320	35937.1	HUMAN	Annexin A5	0	0	0	0	11	12	45.6	1.6e-18
P08779	K1C16_HUMAN	KRT16	473	51268.3	HUMAN	Keratin, type I cytoskeletal 16	24	32	51.2	1.9e-17	16	17	35.1	3.1e-19
P08865	RSSA_HUMAN	RPSA	295	32854.4	HUMAN	40S ribosomal protein SA	0	0	0	0	13	14	53.2	2.4e-13
P08962	CD63_HUMAN	CD63	238	25636.9	HUMAN	CD63 antigen	0	0	0	0	1	1	4.2	9.9e-09
P09012	SNRPA_HUMAN	SNRPA	282	31279.8	HUMAN	U1 small nuclear ribonucleoprotein A	0	0	0	0	1	1	7.1	9.7e-06
P09104	ENOG_HUMAN	ENO2	434	47269	HUMAN	Gamma-enolase	0	0	0	0	9	30	28.1	2e-21
P09132	SRP19_HUMAN	SRP19	144	16155.8	HUMAN	Signal recognition particle 19 kDa protein	0	0	0	0	3	3	36.1	1.4e-13
P09211	GSTP1_HUMAN	GSTP1	210	23356	HUMAN	Glutathione S-transferase P	6	6	43.8	6e-08	15	20	57.6	7.2e-17
P09234	RU1C_HUMAN	SNRPC	159	17393.9	HUMAN	U1 small nuclear ribonucleoprotein C	0	0	0	0	3	3	24.5	6.3e-22
P09382	LEG1_HUMAN	LGALS1	135	14715.8	HUMAN	Galectin-1	4	4	39.3	6.2e-10	11	16	91.9	7.1e-16
P09417	DHPR_HUMAN	QDPR	244	25789.7	HUMAN	Dihydropteridine reductase	0	0	0	0	2	2	11.5	6.3e-08
P09429	HMGB1_HUMAN	HMGB1	215	24894	HUMAN	High mobility group protein B1	0	0	0	0	12	15	50.2	5.3e-18
P09493	TPM1_HUMAN	TPM1	284	32708.8	HUMAN	Tropomyosin alpha-1 chain	0	0	0	0	3	4	7	5.2e-07
P09496	CLCA_HUMAN	CLTA	248	27076.9	HUMAN	Clathrin light chain A	0	0	0	0	5	6	16.9	3.5e-05
P09497	CLCB_HUMAN	CLTB	229	25190.7	HUMAN	Clathrin light chain B	1	1	3.9	0.00026	4	4	15.7	6.8e-06
P09543	CN37_HUMAN	CNP	421	47579	HUMAN	2',3'-cyclic-nucleotide 3'-phosphodiesterase	0	0	0	0	1	1	5.5	1.4e-16
P09622	DLDH_HUMAN	DLD	509	54177.7	HUMAN	Dihydrolipoyl dehydrogenase, mitochondrial	0	0	0	0	11	12	27.7	2.1e-13
P09651	ROA1_HUMAN	HNRNPA1	372	38746.9	HUMAN	Heterogeneous nuclear ribonucleoprotein A1	0	0	0	0	17	30	46	2.9e-18
P09661	RU2A_HUMAN	SNRPA1	255	28415.8	HUMAN	U2 small nuclear ribonucleoprotein A'	0	0	0	0	2	2	15.3	2.2e-11
P09668	CATH_HUMAN	CTSH	335	37394	HUMAN	Pro-cathepsin H	0	0	0	0	1	1	3.9	3.2e-07
P09874	PARP1_HUMAN	PARP1	1014	113085	HUMAN	Poly [ADP-ribose] polymerase 1	0	0	0	0	16	16	25.7	1.1e-15
P09960	LKHA4_HUMAN	LTA4H	611	69285.9	HUMAN	Leukotriene A-4 hydrolase	0	0	0	0	1	1	2.1	1.4e-07
P09972	ALDOC_HUMAN	ALDOC	364	39456.2	HUMAN	Fructose-bisphosphate aldolase C	0	0	0	0	19	26	56.3	1.5e-20
P0CG39	POTEJ_HUMAN	POTEJ	1038	117391	HUMAN	POTE ankyrin domain family member J	0	0	0	0	11	19	11	3.6e-17
P0CG47	UBB_HUMAN	UBB	229	25761.8	HUMAN	Polyubiquitin-B	3	3	13.5	7.8e-07	7	14	23.1	2.8e-10
P0DMU9	CT45A_HUMAN	CT45A10	189	21145.7	HUMAN	Cancer/testis antigen family 45 member A10	0	0	0	0	2	2	20.1	3.2e-17
P0DMV8	HS71A_HUMAN	HSPA1A	641	70052.8	HUMAN	Heat shock 70 kDa protein 1A	6	6	14	6.1e-08	49	78	77.1	1.5e-17
P0DN76	U2AF5_HUMAN	U2AF1L5	240	27872.3	HUMAN	Splicing factor U2AF 35 kDa subunit-like protein	0	0	0	0	1	1	5.4	1.2e-10
P0DN79	CBSL_HUMAN	CBSL	551	60587.1	HUMAN	Cystathionine beta-synthase-like protein	0	0	0	0	5	5	17.6	1.2e-14
P0DP23	CALM1_HUMAN	CALM1	149	16837.7	HUMAN	Calmodulin-1	0	0	0	0	9	9	57	6.6e-14
P10109	ADX_HUMAN	FDX1	184	19392.9	HUMAN	Adrenodoxin, mitochondrial	0	0	0	0	1	1	11.4	1.4e-14
P10155	RO60_HUMAN	TROVE2	538	60671.2	HUMAN	60 kDa SS-A/Ro ribonucleoprotein	0	0	0	0	3	3	8.2	2.7e-11
P10412	H14_HUMAN	HIST1H1E	219	21865.4	HUMAN	Histone H1.4	0	0	0	0	5	6	22.8	1.9e-11
P10515	ODP2_HUMAN	DLAT	647	68997.3	HUMAN	Dihydrolipoyllysine-residue acetyltransferase component of pyruvate dehydrogenase complex, mitochondrial	0	0	0	0	9	9	17.6	2.7e-15
P10599	THIO_HUMAN	TXN	105	11737.6	HUMAN	Thioredoxin	4	4	31.4	7.2e-09	7	7	65.7	1.3e-13
P10606	COX5B_HUMAN	COX5B	129	13695.8	HUMAN	Cytochrome c oxidase subunit 5B, mitochondrial	0	0	0	0	6	7	40.3	7.2e-16
P10619	PPGB_HUMAN	CTSA	480	54466.6	HUMAN	Lysosomal protective protein	0	0	0	0	2	2	9.4	2e-18
P10644	KAP0_HUMAN	PRKAR1A	381	42982	HUMAN	cAMP-dependent protein kinase type I-alpha regulatory subunit	0	0	0	0	2	2	8.1	2.3e-12
P10646	TFPI1_HUMAN	TFPI	304	35015.5	HUMAN	Tissue factor pathway inhibitor	0	0	0	0	3	3	15.1	1.1e-15
P10746	HEM4_HUMAN	UROS	265	28627.9	HUMAN	Uroporphyrinogen-III synthase	0	0	0	0	1	1	5.7	4.4e-15
P10768	ESTD_HUMAN	ESD	282	31463.1	HUMAN	S-formylglutathione hydrolase	0	0	0	0	9	14	51.1	1e-15
P10809	CH60_HUMAN	HSPD1	573	61055.2	HUMAN	60 kDa heat shock protein, mitochondrial	5	5	11.7	1.3e-12	40	57	72.6	4.2e-20
P11021	GRP78_HUMAN	HSPA5	654	72333.5	HUMAN	78 kDa glucose-regulated protein	9	9	18.3	3.8e-12	40	64	59.5	3.1e-15
P11142	HSP7C_HUMAN	HSPA8	646	70898.7	HUMAN	Heat shock cognate 71 kDa protein	18	18	37.5	1.2e-10	62	133	78.6	1.4e-23
P11166	GTR1_HUMAN	SLC2A1	492	54084.3	HUMAN	Solute carrier family 2, facilitated glucose transporter member 1	0	0	0	0	5	5	9.8	2e-08
P11169	GTR3_HUMAN	SLC2A3	496	53924.8	HUMAN	Solute carrier family 2, facilitated glucose transporter member 3	0	0	0	0	5	5	8.3	1.4e-07
P11171	41_HUMAN	EPB41	864	97017.7	HUMAN	Protein 4.1	0	0	0	0	16	17	30.1	4.7e-19
P11177	ODPB_HUMAN	PDHB	359	39233.8	HUMAN	Pyruvate dehydrogenase E1 component subunit beta, mitochondrial	0	0	0	0	4	4	19.5	8.3e-14
P11279	LAMP1_HUMAN	LAMP1	417	44882.8	HUMAN	Lysosome-associated membrane glycoprotein 1	0	0	0	0	1	1	2.6	0.0021
P11310	ACADM_HUMAN	ACADM	421	46588.8	HUMAN	Medium-chain specific acyl-CoA dehydrogenase, mitochondrial	0	0	0	0	2	2	7.4	1.1e-13
P11387	TOP1_HUMAN	TOP1	765	90726.5	HUMAN	DNA topoisomerase 1	0	0	0	0	3	3	4.4	2e-08
P11413	G6PD_HUMAN	G6PD	515	59257.3	HUMAN	Glucose-6-phosphate 1-dehydrogenase	0	0	0	0	23	26	49.1	1.3e-12
P11441	UBL4A_HUMAN	UBL4A	157	17776.6	HUMAN	Ubiquitin-like protein 4A	0	0	0	0	3	3	23.6	4.8e-14
P11498	PYC_HUMAN	PC	1178	129635	HUMAN	Pyruvate carboxylase, mitochondrial	4	8	3.4	2.2e-18	2	2	3.4	2e-16
P11586	C1TC_HUMAN	MTHFD1	935	101560	HUMAN	C-1-tetrahydrofolate synthase, cytoplasmic	0	0	0	0	5	5	9.2	5.6e-07
P11717	MPRI_HUMAN	IGF2R	2491	274377	HUMAN	Cation-independent mannose-6-phosphate receptor	0	0	0	0	32	34	24.2	8.7e-20
P11766	ADHX_HUMAN	ADH5	374	39724.6	HUMAN	Alcohol dehydrogenase class-3	0	0	0	0	12	12	56.1	1.3e-16
P11908	PRPS2_HUMAN	PRPS2	318	34769.4	HUMAN	Ribose-phosphate pyrophosphokinase 2	0	0	0	0	6	7	25.2	3.2e-13
P11940	PABP1_HUMAN	PABPC1	636	70671.5	HUMAN	Polyadenylate-binding protein 1	0	0	0	0	36	38	54.4	3.5e-20
P12004	PCNA_HUMAN	PCNA	261	28769.1	HUMAN	Proliferating cell nuclear antigen	0	0	0	0	13	16	57.1	1.3e-13
P12081	SYHC_HUMAN	HARS	509	57411	HUMAN	Histidine--tRNA ligase, cytoplasmic	0	0	0	0	15	15	44.4	9.4e-21
P12236	ADT3_HUMAN	SLC25A6	298	32866.6	HUMAN	ADP/ATP translocase 3	0	0	0	0	13	16	46.3	3.7e-15
P12268	IMDH2_HUMAN	IMPDH2	514	55805.5	HUMAN	Inosine-5'-monophosphate dehydrogenase 2	0	0	0	0	13	14	41.8	1.5e-15
P12270	TPR_HUMAN	TPR	2363	267295	HUMAN	Nucleoprotein TPR	0	0	0	0	12	12	6.6	4e-19
P12273	PIP_HUMAN	PIP	146	16572.6	HUMAN	Prolactin-inducible protein	3	3	29.5	7.7e-09	0	0	0	0
P12277	KCRB_HUMAN	CKB	381	42644.7	HUMAN	Creatine kinase B-type	3	3	9.7	8.5e-09	20	24	65.4	1.4e-19
P12532	KCRU_HUMAN	CKMT1A	417	47037.2	HUMAN	Creatine kinase U-type, mitochondrial	0	0	0	0	1	1	6.2	1.3e-12
P12814	ACTN1_HUMAN	ACTN1	892	103058	HUMAN	Alpha-actinin-1	0	0	0	0	23	27	35.8	3.5e-18
P12829	MYL4_HUMAN	MYL4	197	21564.8	HUMAN	Myosin light chain 4	0	0	0	0	12	12	46.2	6.5e-16
P12955	PEPD_HUMAN	PEPD	493	54548.7	HUMAN	Xaa-Pro dipeptidase	0	0	0	0	1	1	5.1	4.3e-09
P12956	XRCC6_HUMAN	XRCC6	609	69843.7	HUMAN	X-ray repair cross-complementing protein 6	0	0	0	0	19	23	36.8	1.5e-23
P12980	LYL1_HUMAN	LYL1	280	29938.7	HUMAN	Protein lyl-1	0	0	0	0	1	1	4.3	6.8e-10
P13010	XRCC5_HUMAN	XRCC5	732	82705.3	HUMAN	X-ray repair cross-complementing protein 5	0	0	0	0	27	30	45.9	8.1e-21
P13051	UNG_HUMAN	UNG	313	34645.7	HUMAN	Uracil-DNA glycosylase	0	0	0	0	2	2	17.3	3.2e-10
P13073	COX41_HUMAN	COX4I1	169	19576.9	HUMAN	Cytochrome c oxidase subunit 4 isoform 1, mitochondrial	0	0	0	0	5	5	18.3	5.5e-13
P13196	HEM1_HUMAN	ALAS1	640	70581.5	HUMAN	5-aminolevulinate synthase, nonspecific, mitochondrial	0	0	0	0	2	2	7.5	1.2e-08
P13284	GILT_HUMAN	IFI30	250	27963.9	HUMAN	Gamma-interferon-inducible lysosomal thiol reductase	0	0	0	0	2	2	10.4	1.5e-16
P13473	LAMP2_HUMAN	LAMP2	410	44961.1	HUMAN	Lysosome-associated membrane glycoprotein 2	0	0	0	0	1	1	2.9	9.6e-07
P13489	RINI_HUMAN	RNH1	461	49974	HUMAN	Ribonuclease inhibitor	0	0	0	0	20	25	73.8	1.4e-22
P13639	EF2_HUMAN	EEF2	858	95339	HUMAN	Elongation factor 2	0	0	0	0	65	103	69.2	1.4e-17
P13645	K1C10_HUMAN	KRT10	584	58827.5	HUMAN	Keratin, type I cytoskeletal 10	47	89	64.7	3.1e-17	42	65	63.4	2.3e-24
P13647	K2C5_HUMAN	KRT5	590	62378.9	HUMAN	Keratin, type II cytoskeletal 5	28	33	37.1	1.4e-13	15	18	20.8	4.2e-10
P13667	PDIA4_HUMAN	PDIA4	645	72933.1	HUMAN	Protein disulfide-isomerase A4	0	0	0	0	34	40	55.2	1.3e-20
P13674	P4HA1_HUMAN	P4HA1	534	61049.8	HUMAN	Prolyl 4-hydroxylase subunit alpha-1	0	0	0	0	4	4	11.4	1.2e-08
P13693	TCTP_HUMAN	TPT1	172	19595.5	HUMAN	Translationally-controlled tumor protein	0	0	0	0	8	8	69.2	1.6e-20
P13727	PRG2_HUMAN	PRG2	222	25205.8	HUMAN	Bone marrow proteoglycan	0	0	0	0	2	2	12.6	3.1e-17
P13796	PLSL_HUMAN	LCP1	627	70289	HUMAN	Plastin-2	0	0	0	0	44	52	76.7	1.1e-16
P13798	ACPH_HUMAN	APEH	732	81225.3	HUMAN	Acylamino-acid-releasing enzyme	0	0	0	0	4	4	10.2	7.3e-14
P13804	ETFA_HUMAN	ETFA	333	35079.9	HUMAN	Electron transfer flavoprotein subunit alpha, mitochondrial	0	0	0	0	15	16	58.3	2e-15
P13861	KAP2_HUMAN	PRKAR2A	404	45518.8	HUMAN	cAMP-dependent protein kinase type II-alpha regulatory subunit	0	0	0	0	6	6	27.5	1.5e-22
P13984	T2FB_HUMAN	GTF2F2	249	28380.5	HUMAN	General transcription factor IIF subunit 2	0	0	0	0	1	1	9.6	7.7e-09
P13995	MTDC_HUMAN	MTHFD2	350	37895.4	HUMAN	Bifunctional methylenetetrahydrofolate dehydrogenase/cyclohydrolase, mitochondrial	0	0	0	0	3	3	18	6.3e-11
P14174	MIF_HUMAN	MIF	115	12476.4	HUMAN	Macrophage migration inhibitory factor	1	1	7.8	0.0018	4	4	53.9	2.5e-08
P14314	GLU2B_HUMAN	PRKCSH	528	59425.9	HUMAN	Glucosidase 2 subunit beta	0	0	0	0	17	17	45.8	2.1e-20
P14317	HCLS1_HUMAN	HCLS1	486	54014.4	HUMAN	Hematopoietic lineage cell-specific protein	0	0	0	0	10	10	26.5	2e-14
P14324	FPPS_HUMAN	FDPS	419	48275.9	HUMAN	Farnesyl pyrophosphate synthase	0	0	0	0	8	8	24.3	2.8e-13
P14550	AK1A1_HUMAN	AKR1A1	325	36573.4	HUMAN	Alcohol dehydrogenase [NADP(+)]	0	0	0	0	11	13	38.2	7.4e-13
P14618	KPYM_HUMAN	PKM	531	57937.4	HUMAN	Pyruvate kinase PKM	0	0	0	0	40	50	68.2	1.3e-19
P14625	ENPL_HUMAN	HSP90B1	803	92469.6	HUMAN	Endoplasmin	2	2	3.9	3.4e-11	49	59	63.4	9.4e-20
P14635	CCNB1_HUMAN	CCNB1	433	48337.9	HUMAN	G2/mitotic-specific cyclin-B1	0	0	0	0	5	5	21	9.5e-19
P14678	RSMB_HUMAN	SNRPB	240	24610.3	HUMAN	Small nuclear ribonucleoprotein-associated proteins B and B'	0	0	0	0	2	2	12.1	3.7e-12
P14735	IDE_HUMAN	IDE	1019	117970	HUMAN	Insulin-degrading enzyme	0	0	0	0	1	1	1	9.2e-06
P14854	CX6B1_HUMAN	COX6B1	86	10192.5	HUMAN	Cytochrome c oxidase subunit 6B1	0	0	0	0	4	5	55.8	1.6e-14
P14866	HNRPL_HUMAN	HNRNPL	589	64133.3	HUMAN	Heterogeneous nuclear ribonucleoprotein L	0	0	0	0	6	7	16	8.5e-25
P14868	SYDC_HUMAN	DARS	501	57136.7	HUMAN	Aspartate--tRNA ligase, cytoplasmic	0	0	0	0	20	21	47.1	6.5e-15
P14923	PLAK_HUMAN	JUP	745	81745.5	HUMAN	Junction plakoglobin	9	9	16.4	8.6e-11	3	3	7.4	2.8e-17
P15104	GLNA_HUMAN	GLUL	373	42064.8	HUMAN	Glutamine synthetase	0	0	0	0	5	5	19.8	1.8e-12
P15153	RAC2_HUMAN	RAC2	192	21429	HUMAN	Ras-related C3 botulinum toxin substrate 2	0	0	0	0	4	4	22.4	2.9e-08
P15170	ERF3A_HUMAN	GSPT1	499	55756.4	HUMAN	Eukaryotic peptide chain release factor GTP-binding subunit ERF3A	0	0	0	0	11	11	31.9	7.7e-15
P15259	PGAM2_HUMAN	PGAM2	253	28766.4	HUMAN	Phosphoglycerate mutase 2	1	1	5.5	8.1e-09	0	0	0	0
P15311	EZRI_HUMAN	EZR	586	69413.4	HUMAN	Ezrin	0	0	0	0	25	28	41.8	4.1e-13
P15374	UCHL3_HUMAN	UCHL3	230	26182.8	HUMAN	Ubiquitin carboxyl-terminal hydrolase isozyme L3	0	0	0	0	4	5	24.3	1.6e-13
P15531	NDKA_HUMAN	NME1	152	17148.9	HUMAN	Nucleoside diphosphate kinase A	0	0	0	0	17	21	86.2	3e-14
P15559	NQO1_HUMAN	NQO1	274	30867.9	HUMAN	NAD(P)H dehydrogenase [quinone] 1	0	0	0	0	2	3	11.3	1.6e-08
P15586	GNS_HUMAN	GNS	552	62082.7	HUMAN	N-acetylglucosamine-6-sulfatase	0	0	0	0	1	1	2.4	5.6e-09
P15880	RS2_HUMAN	RPS2	293	31324.7	HUMAN	40S ribosomal protein S2	0	0	0	0	13	13	51.2	2.7e-22
P15923	TFE2_HUMAN	TCF3	654	67600.9	HUMAN	Transcription factor E2-alpha	0	0	0	0	3	3	12.8	3.9e-19
P15924	DESP_HUMAN	DSP	2871	331777	HUMAN	Desmoplakin	26	27	11.6	7.6e-14	2	2	1.7	1.7e-12
P15927	RFA2_HUMAN	RPA2	270	29247.1	HUMAN	Replication protein A 32 kDa subunit	0	0	0	0	6	6	48.5	1.8e-14
P15954	COX7C_HUMAN	COX7C	63	7245.6	HUMAN	Cytochrome c oxidase subunit 7C, mitochondrial	0	0	0	0	1	1	14.3	1.3e-07
P15976	GATA1_HUMAN	GATA1	413	42751.8	HUMAN	Erythroid transcription factor	0	0	0	0	3	3	10.4	3.1e-09
P16083	NQO2_HUMAN	NQO2	231	25918.8	HUMAN	Ribosyldihydronicotinamide dehydrogenase [quinone]	0	0	0	0	2	2	17.3	8.7e-12
P16150	LEUK_HUMAN	SPN	400	40322.3	HUMAN	Leukosialin	0	0	0	0	6	7	28.8	5.3e-15
P16152	CBR1_HUMAN	CBR1	277	30375.2	HUMAN	Carbonyl reductase [NADPH] 1	0	0	0	0	2	2	16.6	2.1e-12
P16157	ANK1_HUMAN	ANK1	1881	206266	HUMAN	Ankyrin-1	0	0	0	0	8	8	7.1	3.4e-14
P16278	BGAL_HUMAN	GLB1	677	76075.5	HUMAN	Beta-galactosidase	0	0	0	0	1	1	2.2	2e-06
P16401	H15_HUMAN	HIST1H1B	226	22580.3	HUMAN	Histone H1.5	0	0	0	0	2	2	12.8	1.4e-10
P16403	H12_HUMAN	HIST1H1C	213	21364.9	HUMAN	Histone H1.2	0	0	0	0	5	7	23.5	3e-12
P16435	NCPR_HUMAN	POR	677	76690.4	HUMAN	NADPH--cytochrome P450 reductase	0	0	0	0	11	13	27.5	3.6e-17
P16615	AT2A2_HUMAN	ATP2A2	1042	114758	HUMAN	Sarcoplasmic/endoplasmic reticulum calcium ATPase 2	0	0	0	0	11	11	15.9	4.2e-13
P16930	FAAA_HUMAN	FAH	419	46374.8	HUMAN	Fumarylacetoacetase	0	0	0	0	8	9	26.3	6e-12
P16949	STMN1_HUMAN	STMN1	149	17302.7	HUMAN	Stathmin	0	0	0	0	10	14	47.7	2.6e-11
P16989	YBOX3_HUMAN	YBX3	372	40090.2	HUMAN	Y-box-binding protein 3	8	15	32.5	4.3e-15	13	21	57	2.1e-22
P17066	HSP76_HUMAN	HSPA6	643	71028.7	HUMAN	Heat shock 70 kDa protein 6	3	3	5	6.1e-08	14	26	24.7	1.5e-17
P17096	HMGA1_HUMAN	HMGA1	107	11676.1	HUMAN	High mobility group protein HMG-I/HMG-Y	0	0	0	0	2	3	23.4	1.2e-08
P17174	AATC_HUMAN	GOT1	413	46247.9	HUMAN	Aspartate aminotransferase, cytoplasmic	0	0	0	0	15	18	48.4	3.3e-17
P17275	JUNB_HUMAN	JUNB	347	35879.6	HUMAN	Transcription factor jun-B	0	0	0	0	2	3	15.3	2.8e-23
P17480	UBF1_HUMAN	UBTF	764	89406.7	HUMAN	Nucleolar transcription factor 1	0	0	0	0	1	1	1.6	0.00013
P17535	JUND_HUMAN	JUND	347	35174.2	HUMAN	Transcription factor jun-D	0	0	0	0	3	3	20.5	3.8e-17
P17542	TAL1_HUMAN	TAL1	331	34270.8	HUMAN	T-cell acute lymphocytic leukemia protein 1	0	0	0	0	2	2	7.9	1.3e-08
P17544	ATF7_HUMAN	ATF7	494	52967.8	HUMAN	Cyclic AMP-dependent transcription factor ATF-7	0	0	0	0	1	1	3	7.8e-10
P17612	KAPCA_HUMAN	PRKACA	351	40590	HUMAN	cAMP-dependent protein kinase catalytic subunit alpha	0	0	0	0	3	3	12.3	1.8e-10
P17655	CAN2_HUMAN	CAPN2	700	79996	HUMAN	Calpain-2 catalytic subunit	0	0	0	0	4	4	9.4	8.6e-15
P17844	DDX5_HUMAN	DDX5	614	69148.7	HUMAN	Probable ATP-dependent RNA helicase DDX5	0	0	0	0	9	9	17.4	3.9e-17
P17858	PFKAL_HUMAN	PFKL	780	85019.2	HUMAN	ATP-dependent 6-phosphofructokinase, liver type	0	0	0	0	3	3	8.2	1.2e-11
P17861	XBP1_HUMAN	XBP1	261	28695.1	HUMAN	X-box-binding protein 1	0	0	0	0	1	1	6.1	1.7e-09
P17980	PRS6A_HUMAN	PSMC3	439	49204	HUMAN	26S proteasome regulatory subunit 6A	0	0	0	0	17	20	46.7	8.7e-14
P17987	TCPA_HUMAN	TCP1	556	60344.1	HUMAN	T-complex protein 1 subunit alpha	0	0	0	0	28	36	66	1.6e-17
P18031	PTN1_HUMAN	PTPN1	435	49967.3	HUMAN	Tyrosine-protein phosphatase non-receptor type 1	0	0	0	0	9	10	29	1.5e-16
P18077	RL35A_HUMAN	RPL35A	110	12537.8	HUMAN	60S ribosomal protein L35a	0	0	0	0	2	2	17.3	4.1e-05
P18085	ARF4_HUMAN	ARF4	180	20511	HUMAN	ADP-ribosylation factor 4	0	0	0	0	4	5	33.3	9.1e-15
P18124	RL7_HUMAN	RPL7	248	29226	HUMAN	60S ribosomal protein L7	0	0	0	0	9	9	36.3	5.4e-16
P18206	VINC_HUMAN	VCL	1134	123800	HUMAN	Vinculin	0	0	0	0	48	59	50.8	2.2e-19
P18583	SON_HUMAN	SON	2426	263832	HUMAN	Protein SON	0	0	0	0	9	10	5.5	1.1e-19
P18615	NELFE_HUMAN	NELFE	380	43240.1	HUMAN	Negative elongation factor E	0	0	0	0	6	7	18.9	5e-19
P18621	RL17_HUMAN	RPL17	184	21397.2	HUMAN	60S ribosomal protein L17	0	0	0	0	5	6	35.3	1.6e-12
P18669	PGAM1_HUMAN	PGAM1	254	28804.2	HUMAN	Phosphoglycerate mutase 1	0	0	0	0	13	15	55.9	3.8e-16
P18754	RCC1_HUMAN	RCC1	421	44969.4	HUMAN	Regulator of chromosome condensation	0	0	0	0	13	14	49.6	2.7e-15
P18858	DNLI1_HUMAN	LIG1	919	101737	HUMAN	DNA ligase 1	0	0	0	0	3	3	5.3	5.9e-14
P18859	ATP5J_HUMAN	ATP5J	108	12587.6	HUMAN	ATP synthase-coupling factor 6, mitochondrial	0	0	0	0	1	1	17.6	2.4e-14
P19012	K1C15_HUMAN	KRT15	456	49212.1	HUMAN	Keratin, type I cytoskeletal 15	0	0	0	0	7	8	12.1	4.4e-08
P19338	NUCL_HUMAN	NCL	710	76615	HUMAN	Nucleolin	4	4	5.6	1.2e-07	37	43	53.7	5.4e-35
P19367	HXK1_HUMAN	HK1	917	102487	HUMAN	Hexokinase-1	0	0	0	0	6	6	9.4	5.5e-19
P19387	RPB3_HUMAN	POLR2C	275	31441.5	HUMAN	DNA-directed RNA polymerase II subunit RPB3	0	0	0	0	4	4	21.5	1.6e-08
P19388	RPAB1_HUMAN	POLR2E	210	24551.4	HUMAN	DNA-directed RNA polymerases I, II, and III subunit RPABC1	0	0	0	0	2	2	11.9	1.2e-11
P19404	NDUV2_HUMAN	NDUFV2	249	27391.8	HUMAN	NADH dehydrogenase [ubiquinone] flavoprotein 2, mitochondrial	0	0	0	0	5	6	28.1	4.9e-17
P19474	RO52_HUMAN	TRIM21	475	54170.2	HUMAN	E3 ubiquitin-protein ligase TRIM21	0	0	0	0	1	1	2.9	1.2e-06
P19623	SPEE_HUMAN	SRM	302	33825	HUMAN	Spermidine synthase	0	0	0	0	16	17	73.8	1.1e-16
P19784	CSK22_HUMAN	CSNK2A2	350	41213.6	HUMAN	Casein kinase II subunit alpha'	0	0	0	0	2	2	9.7	2.7e-14
P20042	IF2B_HUMAN	EIF2S2	333	38388.7	HUMAN	Eukaryotic translation initiation factor 2 subunit 2	0	0	0	0	14	20	48.6	1e-18
P20073	ANXA7_HUMAN	ANXA7	488	52739.7	HUMAN	Annexin A7	0	0	0	0	11	12	24	6.1e-15
P20248	CCNA2_HUMAN	CCNA2	432	48551.2	HUMAN	Cyclin-A2	0	0	0	0	2	2	7.6	3.8e-14
P20290	BTF3_HUMAN	BTF3	206	22168.1	HUMAN	Transcription factor BTF3	0	0	0	0	3	4	38.3	5.3e-18
P20339	RAB5A_HUMAN	RAB5A	215	23658.9	HUMAN	Ras-related protein Rab-5A	0	0	0	0	4	4	28.8	3.4e-13
P20618	PSB1_HUMAN	PSMB1	241	26489.6	HUMAN	Proteasome subunit beta type-1	0	0	0	0	12	14	61.4	6.3e-16
P20645	MPRD_HUMAN	M6PR	277	30993.6	HUMAN	Cation-dependent mannose-6-phosphate receptor	0	0	0	0	2	2	14.1	5.1e-13
P20674	COX5A_HUMAN	COX5A	150	16762.3	HUMAN	Cytochrome c oxidase subunit 5A, mitochondrial	0	0	0	0	7	7	51.3	3.1e-12
P20700	LMNB1_HUMAN	LMNB1	586	66408.9	HUMAN	Lamin-B1	0	0	0	0	11	12	20	7.7e-11
P20810	ICAL_HUMAN	CAST	708	76573.4	HUMAN	Calpastatin	0	0	0	0	16	16	40.3	1.5e-18
P20839	IMDH1_HUMAN	IMPDH1	514	55406.3	HUMAN	Inosine-5'-monophosphate dehydrogenase 1	0	0	0	0	4	4	15.6	5.7e-13
P20930	FILA_HUMAN	FLG	4061	435172	HUMAN	Filaggrin	1	1	0.2	1.9e-05	0	0	0	0
P20962	PTMS_HUMAN	PTMS	102	11530	HUMAN	Parathymosin	0	0	0	0	3	3	22.5	2.2e-09
P21127	CD11B_HUMAN	CDK11B	795	92707.8	HUMAN	Cyclin-dependent kinase 11B	0	0	0	0	1	1	1.8	1.2e-10
P21281	VATB2_HUMAN	ATP6V1B2	511	56501.2	HUMAN	V-type proton ATPase subunit B, brain isoform	0	0	0	0	4	5	15.3	3e-15
P21283	VATC1_HUMAN	ATP6V1C1	382	43942	HUMAN	V-type proton ATPase subunit C 1	0	0	0	0	1	1	4.2	8.3e-10
P21291	CSRP1_HUMAN	CSRP1	193	20567.6	HUMAN	Cysteine and glycine-rich protein 1	0	0	0	0	3	3	26.4	1.7e-14
P21333	FLNA_HUMAN	FLNA	2647	280741	HUMAN	Filamin-A	0	0	0	0	100	117	54.6	8.7e-24
P21399	ACOC_HUMAN	ACO1	889	98399.7	HUMAN	Cytoplasmic aconitate hydratase	0	0	0	0	4	4	9.1	2.1e-13
P21796	VDAC1_HUMAN	VDAC1	283	30772.8	HUMAN	Voltage-dependent anion-selective channel protein 1	0	0	0	0	13	14	54.8	1.4e-15
P21912	SDHB_HUMAN	SDHB	280	31630	HUMAN	Succinate dehydrogenase [ubiquinone] iron-sulfur subunit, mitochondrial	0	0	0	0	2	2	6.8	8.6e-09
P21964	COMT_HUMAN	COMT	271	30037.3	HUMAN	Catechol O-methyltransferase	0	0	0	0	13	15	67.2	5.9e-17
P21980	TGM2_HUMAN	TGM2	687	77329.5	HUMAN	Protein-glutamine gamma-glutamyltransferase 2	0	0	0	0	17	18	38.6	5.9e-17
P22059	OSBP1_HUMAN	OSBP	807	89421.3	HUMAN	Oxysterol-binding protein 1	0	0	0	0	4	4	7.9	5.1e-16
P22061	PIMT_HUMAN	PCMT1	227	24636.6	HUMAN	Protein-L-isoaspartate(D-aspartate) O-methyltransferase	0	0	0	0	9	11	52	1.2e-23
P22102	PUR2_HUMAN	GART	1010	107768	HUMAN	Trifunctional purine biosynthetic protein adenosine-3	0	0	0	0	34	38	47.8	3e-16
P22234	PUR6_HUMAN	PAICS	425	47079.7	HUMAN	Multifunctional protein ADE2	1	1	2.6	5.5e-05	28	36	65.6	5.9e-19
P22307	NLTP_HUMAN	SCP2	547	58994.2	HUMAN	Non-specific lipid-transfer protein	0	0	0	0	2	2	5.1	2.4e-08
P22314	UBA1_HUMAN	UBA1	1058	117850	HUMAN	Ubiquitin-like modifier-activating enzyme 1	0	0	0	0	36	44	46.9	1.3e-17
P22392	NDKB_HUMAN	NME2	152	17298.2	HUMAN	Nucleoside diphosphate kinase B	0	0	0	0	15	20	77	1.2e-17
P22415	USF1_HUMAN	USF1	310	33538.3	HUMAN	Upstream stimulatory factor 1	0	0	0	0	1	1	8.4	1.2e-05
P22531	SPR2E_HUMAN	SPRR2E	72	7855.5	HUMAN	Small proline-rich protein 2E	1	1	12.5	1.5e-05	0	0	0	0
P22532	SPR2D_HUMAN	SPRR2D	72	7905.5	HUMAN	Small proline-rich protein 2D	0	0	0	0	6	6	91.7	2.5e-12
P22570	ADRO_HUMAN	FDXR	491	53837.2	HUMAN	NADPH:adrenodoxin oxidoreductase, mitochondrial	0	0	0	0	5	5	12.2	8.5e-09
P22626	ROA2_HUMAN	HNRNPA2B1	353	37430	HUMAN	Heterogeneous nuclear ribonucleoproteins A2/B1	1	1	4.5	0.00073	20	28	46.7	1.7e-25
P22670	RFX1_HUMAN	RFX1	979	104759	HUMAN	MHC class II regulatory factor RFX1	0	0	0	0	2	2	6.2	6.8e-13
P22695	QCR2_HUMAN	UQCRC2	453	48443.4	HUMAN	Cytochrome b-c1 complex subunit 2, mitochondrial	0	0	0	0	6	6	24.3	1.3e-14
P23193	TCEA1_HUMAN	TCEA1	301	33970	HUMAN	Transcription elongation factor A protein 1	0	0	0	0	12	12	48.5	4.9e-12
P23246	SFPQ_HUMAN	SFPQ	707	76150	HUMAN	Splicing factor, proline- and glutamine-rich	0	0	0	0	13	17	19.1	2.5e-16
P23258	TBG1_HUMAN	TUBG1	451	51170.4	HUMAN	Tubulin gamma-1 chain	0	0	0	0	1	1	7.1	1.1e-14
P23284	PPIB_HUMAN	PPIB	216	23742.7	HUMAN	Peptidyl-prolyl cis-trans isomerase B	0	0	0	0	11	13	49.5	7e-12
P23368	MAOM_HUMAN	ME2	584	65444.2	HUMAN	NAD-dependent malic enzyme, mitochondrial	0	0	0	0	1	1	2.6	9.2e-09
P23381	SYWC_HUMAN	WARS	471	53165.9	HUMAN	Tryptophan--tRNA ligase, cytoplasmic	0	0	0	0	21	26	59.9	5e-22
P23396	RS3_HUMAN	RPS3	243	26688.6	HUMAN	40S ribosomal protein S3	0	0	0	0	16	16	65.4	5.7e-16
P23434	GCSH_HUMAN	GCSH	173	18884.7	HUMAN	Glycine cleavage system H protein, mitochondrial	0	0	0	0	1	1	11.6	2.4e-16
P23497	SP100_HUMAN	SP100	879	100418	HUMAN	Nuclear autoantigen Sp-100	0	0	0	0	3	3	4.8	1.4e-13
P23526	SAHH_HUMAN	AHCY	432	47716.5	HUMAN	Adenosylhomocysteinase	0	0	0	0	18	20	43.1	1.3e-13
P23528	COF1_HUMAN	CFL1	166	18502.7	HUMAN	Cofilin-1	7	8	41	7.6e-12	18	26	83.7	1.4e-14
P23588	IF4B_HUMAN	EIF4B	611	69151.7	HUMAN	Eukaryotic translation initiation factor 4B	1	1	2.1	8.6e-06	20	27	43.4	1e-19
P23634	AT2B4_HUMAN	ATP2B4	1241	137921	HUMAN	Plasma membrane calcium-transporting ATPase 4	0	0	0	0	1	1	1.3	2.8e-10
P23769	GATA2_HUMAN	GATA2	480	50500.3	HUMAN	Endothelial transcription factor GATA-2	0	0	0	0	1	2	5.2	4.3e-16
P23921	RIR1_HUMAN	RRM1	792	90071	HUMAN	Ribonucleoside-diphosphate reductase large subunit	0	0	0	0	6	6	12	2.5e-13
P24534	EF1B_HUMAN	EEF1B2	225	24763.9	HUMAN	Elongation factor 1-beta	2	2	12.4	4e-14	11	17	56	7.1e-48
P24539	AT5F1_HUMAN	ATP5F1	256	28908.9	HUMAN	ATP synthase F(0) complex subunit B1, mitochondrial	0	0	0	0	5	5	23.8	5.3e-11
P24666	PPAC_HUMAN	ACP1	158	18042.7	HUMAN	Low molecular weight phosphotyrosine protein phosphatase	0	0	0	0	7	8	58.2	7.9e-19
P24752	THIL_HUMAN	ACAT1	427	45200	HUMAN	Acetyl-CoA acetyltransferase, mitochondrial	0	0	0	0	8	8	27.2	3.5e-21
P24928	RPB1_HUMAN	POLR2A	1970	217178	HUMAN	DNA-directed RNA polymerase II subunit RPB1	0	0	0	0	1	1	0.7	5e-09
P24941	CDK2_HUMAN	CDK2	298	33929.8	HUMAN	Cyclin-dependent kinase 2	0	0	0	0	5	5	21.1	7.3e-17
P25205	MCM3_HUMAN	MCM3	808	90981.6	HUMAN	DNA replication licensing factor MCM3	0	0	0	0	24	25	41.7	8.4e-24
P25208	NFYB_HUMAN	NFYB	207	22831.5	HUMAN	Nuclear transcription factor Y subunit beta	0	0	0	0	1	1	10.1	5.2e-15
P25311	ZA2G_HUMAN	AZGP1	298	34259	HUMAN	Zinc-alpha-2-glycoprotein	3	3	12.8	9.7e-08	0	0	0	0
P25325	THTM_HUMAN	MPST	297	33178.7	HUMAN	3-mercaptopyruvate sulfurtransferase	0	0	0	0	3	3	18.5	1.4e-12
P25398	RS12_HUMAN	RPS12	132	14515.1	HUMAN	40S ribosomal protein S12	1	2	17.4	7.9e-08	11	16	71.2	3e-19
P25490	TYY1_HUMAN	YY1	414	44712.9	HUMAN	Transcriptional repressor protein YY1	0	0	0	0	3	3	16.7	3.2e-15
P25685	DNJB1_HUMAN	DNAJB1	340	38044.4	HUMAN	DnaJ homolog subfamily B member 1	0	0	0	0	9	10	28.2	8.2e-13
P25705	ATPA_HUMAN	ATP5A1	553	59751.1	HUMAN	ATP synthase subunit alpha, mitochondrial	3	3	7.4	6.6e-09	20	23	45.8	5.6e-16
P25786	PSA1_HUMAN	PSMA1	263	29555.9	HUMAN	Proteasome subunit alpha type-1	0	0	0	0	12	12	51	1.1e-14
P25787	PSA2_HUMAN	PSMA2	234	25898.8	HUMAN	Proteasome subunit alpha type-2	0	0	0	0	5	5	36.8	7.4e-17
P25788	PSA3_HUMAN	PSMA3	255	28433.5	HUMAN	Proteasome subunit alpha type-3	0	0	0	0	8	8	32.2	4e-16
P25789	PSA4_HUMAN	PSMA4	261	29484.1	HUMAN	Proteasome subunit alpha type-4	0	0	0	0	9	11	49.4	1.2e-22
P25815	S100P_HUMAN	S100P	95	10400	HUMAN	Protein S100-P	0	0	0	0	1	1	13.7	1.4e-08
P26038	MOES_HUMAN	MSN	577	67820.6	HUMAN	Moesin	0	0	0	0	32	37	52.2	3e-18
P26196	DDX6_HUMAN	DDX6	483	54417.3	HUMAN	Probable ATP-dependent RNA helicase DDX6	0	0	0	0	10	10	29.2	4.8e-17
P26358	DNMT1_HUMAN	DNMT1	1616	183167	HUMAN	DNA (cytosine-5)-methyltransferase 1	0	0	0	0	4	4	2.8	3.5e-13
P26368	U2AF2_HUMAN	U2AF2	475	53501.5	HUMAN	Splicing factor U2AF 65 kDa subunit	1	1	1.9	4.1e-06	10	11	35.2	2.4e-16
P26373	RL13_HUMAN	RPL13	211	24261.7	HUMAN	60S ribosomal protein L13	1	1	4.3	0.00096	7	7	27.5	2.9e-09
P26374	RAE2_HUMAN	CHML	656	74072.1	HUMAN	Rab proteins geranylgeranyltransferase component A 2	0	0	0	0	2	2	9.9	7.3e-11
P26583	HMGB2_HUMAN	HMGB2	209	24034	HUMAN	High mobility group protein B2	0	0	0	0	10	12	37.3	2.1e-22
P26599	PTBP1_HUMAN	PTBP1	531	57221.8	HUMAN	Polypyrimidine tract-binding protein 1	0	0	0	0	19	24	62.7	9.1e-20
P26639	SYTC_HUMAN	TARS	723	83435.8	HUMAN	Threonine--tRNA ligase, cytoplasmic	0	0	0	0	29	32	45.5	3.3e-15
P26640	SYVC_HUMAN	VARS	1264	140477	HUMAN	Valine--tRNA ligase	0	0	0	0	16	16	20.4	1.2e-14
P26641	EF1G_HUMAN	EEF1G	437	50119.2	HUMAN	Elongation factor 1-gamma	2	2	6.2	2e-07	37	49	79.6	5.6e-27
P27348	1433T_HUMAN	YWHAQ	245	27764.5	HUMAN	14-3-3 protein theta	0	0	0	0	23	27	66.1	1.9e-16
P27635	RL10_HUMAN	RPL10	214	24604.1	HUMAN	60S ribosomal protein L10	0	0	0	0	4	4	22.9	2.5e-16
P27694	RFA1_HUMAN	RPA1	616	68138.8	HUMAN	Replication protein A 70 kDa DNA-binding subunit	0	0	0	0	6	6	20	2.1e-13
P27695	APEX1_HUMAN	APEX1	318	35554.8	HUMAN	DNA-(apurinic or apyrimidinic site) lyase	0	0	0	0	12	14	45.9	3.9e-14
P27797	CALR_HUMAN	CALR	417	48141.9	HUMAN	Calreticulin	0	0	0	0	28	49	73.6	8.6e-21
P27816	MAP4_HUMAN	MAP4	1152	121006	HUMAN	Microtubule-associated protein 4	2	2	1.3	0.0023	30	33	38.8	2.4e-19
P27824	CALX_HUMAN	CANX	592	67568.9	HUMAN	Calnexin	2	2	4.1	1.6e-08	41	49	62.5	2.2e-18
P28066	PSA5_HUMAN	PSMA5	241	26411.3	HUMAN	Proteasome subunit alpha type-5	0	0	0	0	15	17	72.2	1.4e-15
P28070	PSB4_HUMAN	PSMB4	264	29204.5	HUMAN	Proteasome subunit beta type-4	0	0	0	0	5	6	38.3	1.6e-18
P28072	PSB6_HUMAN	PSMB6	239	25358	HUMAN	Proteasome subunit beta type-6	1	1	4.6	0.00042	3	3	13	2.6e-05
P28074	PSB5_HUMAN	PSMB5	263	28480.5	HUMAN	Proteasome subunit beta type-5	0	0	0	0	8	9	37.6	2.2e-17
P28289	TMOD1_HUMAN	TMOD1	359	40569.5	HUMAN	Tropomodulin-1	0	0	0	0	4	5	19.8	2.1e-14
P28331	NDUS1_HUMAN	NDUFS1	727	79468.3	HUMAN	NADH-ubiquinone oxidoreductase 75 kDa subunit, mitochondrial	0	0	0	0	1	1	1.4	7.8e-05
P28482	MK01_HUMAN	MAPK1	360	41390.1	HUMAN	Mitogen-activated protein kinase 1	0	0	0	0	17	20	64.2	1.2e-20
P28799	GRN_HUMAN	GRN	593	63545.3	HUMAN	Granulins	0	0	0	0	4	4	6.1	2.1e-10
P28838	AMPL_HUMAN	LAP3	519	56166.8	HUMAN	Cytosol aminopeptidase	0	0	0	0	12	13	32.4	2e-15
P28908	TNR8_HUMAN	TNFRSF8	595	63747.9	HUMAN	Tumor necrosis factor receptor superfamily member 8	0	0	0	0	1	1	3.4	0.00027
P29083	T2EA_HUMAN	GTF2E1	439	49452.6	HUMAN	General transcription factor IIE subunit 1	0	0	0	0	2	2	6.2	3.9e-10
P29144	TPP2_HUMAN	TPP2	1249	138351	HUMAN	Tripeptidyl-peptidase 2	0	0	0	0	8	8	10.8	6.2e-14
P29218	IMPA1_HUMAN	IMPA1	277	30189.1	HUMAN	Inositol monophosphatase 1	0	0	0	0	3	3	16.2	1.3e-12
P29401	TKT_HUMAN	TKT	623	67878.2	HUMAN	Transketolase	0	0	0	0	28	31	59.2	8.5e-22
P29590	PML_HUMAN	PML	882	97551.5	HUMAN	Protein PML	0	0	0	0	1	1	1.2	1.1e-06
P29692	EF1D_HUMAN	EEF1D	281	31122.1	HUMAN	Elongation factor 1-delta	0	0	0	0	17	19	69.4	7.5e-23
P30040	ERP29_HUMAN	ERP29	261	28993.7	HUMAN	Endoplasmic reticulum resident protein 29	0	0	0	0	15	16	55.6	2.9e-15
P30041	PRDX6_HUMAN	PRDX6	224	25035.2	HUMAN	Peroxiredoxin-6	2	2	14.7	1.3e-07	18	20	73.2	8.9e-19
P30042	ES1_HUMAN	C21orf33	268	28170.7	HUMAN	ES1 protein homolog, mitochondrial	0	0	0	0	2	2	13.1	2.5e-15
P30043	BLVRB_HUMAN	BLVRB	206	22119.5	HUMAN	Flavin reductase (NADPH)	0	0	0	0	11	16	78.2	2.1e-21
P30044	PRDX5_HUMAN	PRDX5	214	22086.6	HUMAN	Peroxiredoxin-5, mitochondrial	0	0	0	0	8	10	48.6	9.3e-11
P30046	DOPD_HUMAN	DDT	118	12711.9	HUMAN	D-dopachrome decarboxylase	0	0	0	0	4	4	37.3	1.8e-08
P30048	PRDX3_HUMAN	PRDX3	256	27692.9	HUMAN	Thioredoxin-dependent peroxide reductase, mitochondrial	0	0	0	0	5	7	29.7	5.6e-18
P30049	ATPD_HUMAN	ATP5D	168	17490.1	HUMAN	ATP synthase subunit delta, mitochondrial	0	0	0	0	1	1	8.3	5.9e-09
P30050	RL12_HUMAN	RPL12	165	17818.7	HUMAN	60S ribosomal protein L12	0	0	0	0	9	12	63.6	2.7e-15
P30084	ECHM_HUMAN	ECHS1	290	31387.7	HUMAN	Enoyl-CoA hydratase, mitochondrial	0	0	0	0	5	6	26.9	3.2e-13
P30085	KCY_HUMAN	CMPK1	196	22222.5	HUMAN	UMP-CMP kinase	0	0	0	0	12	15	53.6	6e-12
P30086	PEBP1_HUMAN	PEBP1	187	21057	HUMAN	Phosphatidylethanolamine-binding protein 1	2	2	15	5e-08	10	12	73.3	6.5e-23
P30101	PDIA3_HUMAN	PDIA3	505	56782.9	HUMAN	Protein disulfide-isomerase A3	1	1	2.8	1.3e-09	36	41	67.7	8.1e-18
P30153	2AAA_HUMAN	PPP2R1A	589	65309.2	HUMAN	Serine/threonine-protein phosphatase 2A 65 kDa regulatory subunit A alpha isoform	0	0	0	0	23	28	45.2	2.1e-15
P30154	2AAB_HUMAN	PPP2R1B	601	66214.1	HUMAN	Serine/threonine-protein phosphatase 2A 65 kDa regulatory subunit A beta isoform	0	0	0	0	8	11	15.3	4.1e-14
P30304	MPIP1_HUMAN	CDC25A	524	59087.3	HUMAN	M-phase inducer phosphatase 1	0	0	0	0	1	1	7.3	0.00012
P30405	PPIF_HUMAN	PPIF	207	22040.4	HUMAN	Peptidyl-prolyl cis-trans isomerase F, mitochondrial	0	0	0	0	5	5	30	2.1e-21
P30419	NMT1_HUMAN	NMT1	496	56806.7	HUMAN	Glycylpeptide N-tetradecanoyltransferase 1	0	0	0	0	10	12	25.6	2e-13
P30519	HMOX2_HUMAN	HMOX2	316	36033.2	HUMAN	Heme oxygenase 2	0	0	0	0	6	8	25	4.9e-15
P30520	PURA2_HUMAN	ADSS	456	50097.8	HUMAN	Adenylosuccinate synthetase isozyme 2	0	0	0	0	5	5	14.9	4e-11
P30613	KPYR_HUMAN	PKLR	574	61830.7	HUMAN	Pyruvate kinase PKLR	0	0	0	0	4	4	10.3	1.6e-08
P30622	CLIP1_HUMAN	CLIP1	1438	162248	HUMAN	CAP-Gly domain-containing linker protein 1	0	0	0	0	2	2	2	6.6e-11
P30626	SORCN_HUMAN	SRI	198	21676.6	HUMAN	Sorcin	0	0	0	0	6	6	56.1	6.1e-13
P30740	ILEU_HUMAN	SERPINB1	379	42742.2	HUMAN	Leukocyte elastase inhibitor	0	0	0	0	7	7	21.1	1.1e-17
P30837	AL1B1_HUMAN	ALDH1B1	517	57206.8	HUMAN	Aldehyde dehydrogenase X, mitochondrial	0	0	0	0	5	5	12	1.6e-14
P30876	RPB2_HUMAN	POLR2B	1174	133898	HUMAN	DNA-directed RNA polymerase II subunit RPB2	0	0	0	0	1	1	2.2	2.9e-10
P31040	SDHA_HUMAN	SDHA	664	72692.2	HUMAN	Succinate dehydrogenase [ubiquinone] flavoprotein subunit, mitochondrial	0	0	0	0	15	15	39	1.4e-20
P31146	COR1A_HUMAN	CORO1A	461	51026.7	HUMAN	Coronin-1A	0	0	0	0	1	1	6.3	1.1e-11
P31150	GDIA_HUMAN	GDI1	447	50583.2	HUMAN	Rab GDP dissociation inhibitor alpha	0	0	0	0	18	22	50.3	8.8e-20
P31151	S10A7_HUMAN	S100A7	101	11471.1	HUMAN	Protein S100-A7	2	2	22.8	1.1e-08	0	0	0	0
P31153	METK2_HUMAN	MAT2A	395	43661	HUMAN	S-adenosylmethionine synthase isoform type-2	0	0	0	0	14	17	43.5	7e-28
P31323	KAP3_HUMAN	PRKAR2B	418	46302.5	HUMAN	cAMP-dependent protein kinase type II-beta regulatory subunit	0	0	0	0	6	6	29.4	1.4e-12
P31350	RIR2_HUMAN	RRM2	389	44878.1	HUMAN	Ribonucleoside-diphosphate reductase subunit M2	0	0	0	0	7	7	25.7	3.8e-19
P31431	SDC4_HUMAN	SDC4	198	21641.7	HUMAN	Syndecan-4	0	0	0	0	2	2	13.6	1.7e-08
P31483	TIA1_HUMAN	TIA1	386	42963.5	HUMAN	Nucleolysin TIA-1 isoform p40	0	0	0	0	3	4	10.6	1.1e-13
P31689	DNJA1_HUMAN	DNAJA1	397	44868.6	HUMAN	DnaJ homolog subfamily A member 1	0	0	0	0	12	15	37.5	1.5e-16
P31749	AKT1_HUMAN	AKT1	480	55686.9	HUMAN	RAC-alpha serine/threonine-protein kinase	0	0	0	0	1	1	6.2	0.00032
P31930	QCR1_HUMAN	UQCRC1	480	52646.3	HUMAN	Cytochrome b-c1 complex subunit 1, mitochondrial	0	0	0	0	12	12	38.5	1.3e-16
P31937	3HIDH_HUMAN	HIBADH	336	35329.2	HUMAN	3-hydroxyisobutyrate dehydrogenase, mitochondrial	0	0	0	0	1	1	5.7	7.1e-16
P31939	PUR9_HUMAN	ATIC	592	64616.4	HUMAN	Bifunctional purine biosynthesis protein PURH	0	0	0	0	27	28	60.8	1.1e-17
P31942	HNRH3_HUMAN	HNRNPH3	346	36926.8	HUMAN	Heterogeneous nuclear ribonucleoprotein H3	0	0	0	0	1	1	3.5	3e-07
P31943	HNRH1_HUMAN	HNRNPH1	449	49229.9	HUMAN	Heterogeneous nuclear ribonucleoprotein H	0	0	0	0	13	15	39.2	3.5e-15
P31944	CASPE_HUMAN	CASP14	242	27679.8	HUMAN	Caspase-14	4	4	17.8	1.5e-08	1	1	3.3	0.00061
P31946	1433B_HUMAN	YWHAB	246	28082.6	HUMAN	14-3-3 protein beta/alpha	5	5	14.2	2.8e-06	20	27	68.7	2.2e-16
P31947	1433S_HUMAN	SFN	248	27774.3	HUMAN	14-3-3 protein sigma	4	4	10.5	2.8e-06	5	7	13.3	2.8e-07
P31948	STIP1_HUMAN	STIP1	543	62639.8	HUMAN	Stress-induced-phosphoprotein 1	5	5	10.9	1.2e-10	45	57	66.3	2e-16
P31949	S10AB_HUMAN	S100A11	105	11740.6	HUMAN	Protein S100-A11	1	1	6.7	0.00056	9	10	80	2.7e-12
P32119	PRDX2_HUMAN	PRDX2	198	21892.1	HUMAN	Peroxiredoxin-2	7	7	30.3	5.7e-08	11	12	60.6	1.8e-20
P32321	DCTD_HUMAN	DCTD	178	20016.2	HUMAN	Deoxycytidylate deaminase	0	0	0	0	3	3	20.8	1.6e-08
P32322	P5CR1_HUMAN	PYCR1	319	33360.9	HUMAN	Pyrroline-5-carboxylate reductase 1, mitochondrial	0	0	0	0	3	3	12.9	1.1e-13
P32519	ELF1_HUMAN	ELF1	619	67498.5	HUMAN	ETS-related transcription factor Elf-1	0	0	0	0	1	1	3.7	6.7e-14
P32856	STX2_HUMAN	STX2	288	33341.3	HUMAN	Syntaxin-2	0	0	0	0	1	1	4.9	1e-08
P32929	CGL_HUMAN	CTH	405	44508.4	HUMAN	Cystathionine gamma-lyase	0	0	0	0	1	2	4.9	2.5e-15
P32969	RL9_HUMAN	RPL9	192	21863.6	HUMAN	60S ribosomal protein L9	2	2	19.3	3.1e-06	9	10	61.5	5.6e-18
P33176	KINH_HUMAN	KIF5B	963	109686	HUMAN	Kinesin-1 heavy chain	0	0	0	0	9	10	12.7	4.3e-18
P33240	CSTF2_HUMAN	CSTF2	577	60960.1	HUMAN	Cleavage stimulation factor subunit 2	0	0	0	0	9	9	23.6	5.5e-20
P33316	DUT_HUMAN	DUT	252	26563.5	HUMAN	Deoxyuridine 5'-triphosphate nucleotidohydrolase, mitochondrial	3	4	15.5	2.7e-12	10	13	53.6	9.4e-17
P33991	MCM4_HUMAN	MCM4	863	96558.8	HUMAN	DNA replication licensing factor MCM4	0	0	0	0	13	13	19	1.8e-13
P33992	MCM5_HUMAN	MCM5	734	82286.3	HUMAN	DNA replication licensing factor MCM5	0	0	0	0	10	10	22.1	7.8e-24
P33993	MCM7_HUMAN	MCM7	719	81308.7	HUMAN	DNA replication licensing factor MCM7	0	0	0	0	4	4	10	5.1e-13
P34810	CD68_HUMAN	CD68	354	37408.5	HUMAN	Macrosialin	0	0	0	0	1	1	6.2	1e-15
P34897	GLYM_HUMAN	SHMT2	504	55993.5	HUMAN	Serine hydroxymethyltransferase, mitochondrial	0	0	0	0	17	21	40.5	1.2e-15
P34913	HYES_HUMAN	EPHX2	555	62616.4	HUMAN	Bifunctional epoxide hydrolase 2	0	0	0	0	1	1	4.9	1.8e-15
P34931	HS71L_HUMAN	HSPA1L	641	70375.6	HUMAN	Heat shock 70 kDa protein 1-like	0	0	0	0	21	34	32.1	1.5e-17
P34932	HSP74_HUMAN	HSPA4	840	94331.8	HUMAN	Heat shock 70 kDa protein 4	0	0	0	0	53	58	65.1	7e-22
P35219	CAH8_HUMAN	CA8	290	32973.4	HUMAN	Carbonic anhydrase-related protein	0	0	0	0	4	4	21.7	1.7e-12
P35221	CTNA1_HUMAN	CTNNA1	906	100072	HUMAN	Catenin alpha-1	0	0	0	0	8	8	16.8	3.8e-17
P35222	CTNB1_HUMAN	CTNNB1	781	85497.4	HUMAN	Catenin beta-1	0	0	0	0	4	4	6.1	1e-14
P35232	PHB_HUMAN	PHB	272	29804.3	HUMAN	Prohibitin	0	0	0	0	15	20	73.9	6.4e-18
P35237	SPB6_HUMAN	SERPINB6	376	42622.3	HUMAN	Serpin B6	0	0	0	0	11	12	43.1	6.5e-16
P35241	RADI_HUMAN	RDX	583	68564.5	HUMAN	Radixin	0	0	0	0	13	13	20.9	6.1e-14
P35244	RFA3_HUMAN	RPA3	121	13568.9	HUMAN	Replication protein A 14 kDa subunit	0	0	0	0	2	2	27.3	5.1e-08
P35250	RFC2_HUMAN	RFC2	354	39157.6	HUMAN	Replication factor C subunit 2	0	0	0	0	3	3	10.7	4.2e-08
P35251	RFC1_HUMAN	RFC1	1148	128256	HUMAN	Replication factor C subunit 1	0	0	0	0	1	1	1.6	1.3e-08
P35268	RL22_HUMAN	RPL22	128	14787.1	HUMAN	60S ribosomal protein L22	0	0	0	0	5	6	50.8	1.2e-14
P35269	T2FA_HUMAN	GTF2F1	517	58240.9	HUMAN	General transcription factor IIF subunit 1	0	0	0	0	5	5	17	7.5e-18
P35270	SPRE_HUMAN	SPR	261	28048.7	HUMAN	Sepiapterin reductase	0	0	0	0	1	1	7.3	2.7e-05
P35527	K1C9_HUMAN	KRT9	623	62064.8	HUMAN	Keratin, type I cytoskeletal 9	48	84	74.3	2.3e-21	41	65	83.5	1.7e-36
P35544	UBIM_HUMAN	FAU	74	7759.9	HUMAN	Ubiquitin-like protein FUBI	0	0	0	0	2	2	86.5	6.1e-18
P35579	MYH9_HUMAN	MYH9	1960	226534	HUMAN	Myosin-9	0	0	0	0	17	18	12.7	3e-15
P35580	MYH10_HUMAN	MYH10	1976	229001	HUMAN	Myosin-10	0	0	0	0	7	7	6.4	5.1e-15
P35606	COPB2_HUMAN	COPB2	906	102488	HUMAN	Coatomer subunit beta'	0	0	0	0	18	19	31.9	9e-17
P35611	ADDA_HUMAN	ADD1	737	80955.8	HUMAN	Alpha-adducin	0	0	0	0	4	4	8.5	1.4e-13
P35612	ADDB_HUMAN	ADD2	726	80854.9	HUMAN	Beta-adducin	0	0	0	0	1	1	3.4	1.6e-12
P35613	BASI_HUMAN	BSG	385	42200.7	HUMAN	Basigin	0	0	0	0	14	14	31.2	8.9e-19
P35637	FUS_HUMAN	FUS	526	53426.2	HUMAN	RNA-binding protein FUS	0	0	0	0	10	13	26.8	3e-19
P35658	NU214_HUMAN	NUP214	2090	213621	HUMAN	Nuclear pore complex protein Nup214	0	0	0	0	11	13	10.3	3.5e-13
P35659	DEK_HUMAN	DEK	375	42674.6	HUMAN	Protein DEK	0	0	0	0	8	8	25.3	1.9e-26
P35790	CHKA_HUMAN	CHKA	457	52249.5	HUMAN	Choline kinase alpha	0	0	0	0	1	1	7.2	1e-14
P35908	K22E_HUMAN	KRT2	639	65433.4	HUMAN	Keratin, type II cytoskeletal 2 epidermal	44	63	72.5	4.3e-15	30	32	57.6	6.1e-21
P35998	PRS7_HUMAN	PSMC2	433	48634.3	HUMAN	26S proteasome regulatory subunit 7	0	0	0	0	21	24	48.7	1.2e-15
P36507	MP2K2_HUMAN	MAP2K2	400	44424.5	HUMAN	Dual specificity mitogen-activated protein kinase kinase 2	0	0	0	0	5	5	22	3e-12
P36542	ATPG_HUMAN	ATP5C1	298	32996.3	HUMAN	ATP synthase subunit gamma, mitochondrial	0	0	0	0	7	7	32.2	7.3e-10
P36543	VATE1_HUMAN	ATP6V1E1	226	26145.5	HUMAN	V-type proton ATPase subunit E 1	0	0	0	0	4	4	17.3	5.9e-07
P36551	HEM6_HUMAN	CPOX	454	50152.4	HUMAN	Oxygen-dependent coproporphyrinogen-III oxidase, mitochondrial	0	0	0	0	2	2	6.4	1.2e-08
P36578	RL4_HUMAN	RPL4	427	47697.7	HUMAN	60S ribosomal protein L4	0	0	0	0	8	8	24.1	2e-18
P36776	LONM_HUMAN	LONP1	959	106490	HUMAN	Lon protease homolog, mitochondrial	0	0	0	0	22	25	38.1	1.2e-15
P36873	PP1G_HUMAN	PPP1CC	323	36984.1	HUMAN	Serine/threonine-protein phosphatase PP1-gamma catalytic subunit	0	0	0	0	10	13	43.3	4.2e-15
P36915	GNL1_HUMAN	GNL1	607	68661.4	HUMAN	Guanine nucleotide-binding protein-like 1	0	0	0	0	1	1	4.4	2.7e-15
P36954	RPB9_HUMAN	POLR2I	125	14523.4	HUMAN	DNA-directed RNA polymerase II subunit RPB9	0	0	0	0	1	1	18.4	3.5e-07
P36956	SRBP1_HUMAN	SREBF1	1147	121676	HUMAN	Sterol regulatory element-binding protein 1	0	0	0	0	1	1	3.4	3.9e-15
P36957	ODO2_HUMAN	DLST	453	48755.7	HUMAN	Dihydrolipoyllysine-residue succinyltransferase component of 2-oxoglutarate dehydrogenase complex, mitochondrial	0	0	0	0	1	2	2.9	3.9e-10
P36959	GMPR1_HUMAN	GMPR	345	37419.2	HUMAN	GMP reductase 1	0	0	0	0	5	5	22.9	2.9e-10
P37108	SRP14_HUMAN	SRP14	136	14570.1	HUMAN	Signal recognition particle 14 kDa protein	0	0	0	0	4	4	27.2	9.4e-10
P37198	NUP62_HUMAN	NUP62	522	53255.4	HUMAN	Nuclear pore glycoprotein p62	0	0	0	0	3	3	8.8	5.5e-15
P37235	HPCL1_HUMAN	HPCAL1	193	22313.4	HUMAN	Hippocalcin-like protein 1	0	0	0	0	3	3	19.7	2.5e-13
P37268	FDFT_HUMAN	FDFT1	417	48115.7	HUMAN	Squalene synthase	0	0	0	0	6	6	17.7	8.7e-17
P37802	TAGL2_HUMAN	TAGLN2	199	22391.7	HUMAN	Transgelin-2	3	3	21.6	1.5e-08	19	33	88.4	6.2e-16
P37837	TALDO_HUMAN	TALDO1	337	37540.5	HUMAN	Transaldolase	1	1	3.3	0.0024	19	22	52.8	4.8e-15
P38117	ETFB_HUMAN	ETFB	255	27843.9	HUMAN	Electron transfer flavoprotein subunit beta	0	0	0	0	9	9	34.9	4.1e-14
P38159	RBMX_HUMAN	RBMX	391	42332.2	HUMAN	RNA-binding motif protein, X chromosome	0	0	0	0	2	3	6.6	1.5e-07
P38606	VATA_HUMAN	ATP6V1A	617	68304.7	HUMAN	V-type proton ATPase catalytic subunit A	0	0	0	0	9	10	25.6	2.4e-14
P38646	GRP75_HUMAN	HSPA9	679	73681.1	HUMAN	Stress-70 protein, mitochondrial	3	3	4.7	0.00012	49	60	64.9	4.9e-21
P38919	IF4A3_HUMAN	EIF4A3	411	46871.5	HUMAN	Eukaryotic initiation factor 4A-III	0	0	0	0	4	5	11.2	1.9e-12
P39019	RS19_HUMAN	RPS19	145	16060.6	HUMAN	40S ribosomal protein S19	0	0	0	0	3	3	21.4	2.6e-11
P39023	RL3_HUMAN	RPL3	403	46109.3	HUMAN	60S ribosomal protein L3	0	0	0	0	11	13	30.5	1.2e-16
P39060	COIA1_HUMAN	COL18A1	1754	178189	HUMAN	Collagen alpha-1(XVIII) chain	0	0	0	0	1	1	1.8	4.7e-13
P39656	OST48_HUMAN	DDOST	456	50801.2	HUMAN	Dolichyl-diphosphooligosaccharide--protein glycosyltransferase 48 kDa subunit	1	1	2.4	0.0004	9	9	24.1	1.3e-11
P39687	AN32A_HUMAN	ANP32A	249	28585.6	HUMAN	Acidic leucine-rich nuclear phosphoprotein 32 family member A	0	0	0	0	10	12	42.2	7.3e-16
P39748	FEN1_HUMAN	FEN1	380	42593.4	HUMAN	Flap endonuclease 1	0	0	0	0	10	10	33.9	2.1e-16
P39880	CUX1_HUMAN	CUX1	1505	164189	HUMAN	Homeobox protein cut-like 1	0	0	0	0	1	1	1.3	3.8e-10
P40121	CAPG_HUMAN	CAPG	348	38498.9	HUMAN	Macrophage-capping protein	0	0	0	0	4	4	22.1	3.1e-12
P40222	TXLNA_HUMAN	TXLNA	546	61891.6	HUMAN	Alpha-taxilin	0	0	0	0	5	7	23.1	4.4e-19
P40227	TCPZ_HUMAN	CCT6A	531	58024.7	HUMAN	T-complex protein 1 subunit zeta	0	0	0	0	27	35	61.4	1.9e-23
P40425	PBX2_HUMAN	PBX2	430	45881.7	HUMAN	Pre-B-cell leukemia transcription factor 2	0	0	0	0	3	3	20.7	1.1e-15
P40429	RL13A_HUMAN	RPL13A	203	23577.4	HUMAN	60S ribosomal protein L13a	0	0	0	0	3	3	14.3	1.1e-11
P40616	ARL1_HUMAN	ARL1	181	20417.7	HUMAN	ADP-ribosylation factor-like protein 1	0	0	0	0	1	2	8.8	1.8e-12
P40692	MLH1_HUMAN	MLH1	756	84601.7	HUMAN	DNA mismatch repair protein Mlh1	0	0	0	0	1	1	2.1	2.4e-07
P40763	STAT3_HUMAN	STAT3	770	88068.6	HUMAN	Signal transducer and activator of transcription 3	0	0	0	0	3	3	7.5	3.4e-15
P40855	PEX19_HUMAN	PEX19	299	32806.8	HUMAN	Peroxisomal biogenesis factor 19	0	0	0	0	12	13	49.2	2.5e-15
P40925	MDHC_HUMAN	MDH1	334	36426.4	HUMAN	Malate dehydrogenase, cytoplasmic	0	0	0	0	13	15	57.8	2.8e-12
P40926	MDHM_HUMAN	MDH2	338	35503.6	HUMAN	Malate dehydrogenase, mitochondrial	8	8	29.3	5.5e-11	24	34	77.8	1.8e-16
P40939	ECHA_HUMAN	HADHA	763	83000.4	HUMAN	Trifunctional enzyme subunit alpha, mitochondrial	0	0	0	0	13	15	28.3	7.6e-17
P41091	IF2G_HUMAN	EIF2S3	472	51109.9	HUMAN	Eukaryotic translation initiation factor 2 subunit 3	0	0	0	0	14	14	43.4	6.4e-16
P41134	ID1_HUMAN	ID1	155	16132.7	HUMAN	DNA-binding protein inhibitor ID-1	0	0	0	0	1	1	11.6	6.6e-07
P41208	CETN2_HUMAN	CETN2	172	19738.6	HUMAN	Centrin-2	0	0	0	0	4	4	30.2	1.7e-15
P41223	BUD31_HUMAN	BUD31	144	16999.9	HUMAN	Protein BUD31 homolog	0	0	0	0	2	2	20.8	1.8e-09
P41227	NAA10_HUMAN	NAA10	235	26458.7	HUMAN	N-alpha-acetyltransferase 10	0	0	0	0	6	6	34	2.6e-11
P41236	IPP2_HUMAN	PPP1R2	205	23015.4	HUMAN	Protein phosphatase inhibitor 2	0	0	0	0	2	2	16.6	1.8e-17
P41240	CSK_HUMAN	CSK	450	50704.8	HUMAN	Tyrosine-protein kinase CSK	0	0	0	0	2	2	5.6	2.1e-11
P41250	GARS_HUMAN	GARS	739	83166.3	HUMAN	Glycine--tRNA ligase	0	0	0	0	24	28	42.2	4.6e-19
P41252	SYIC_HUMAN	IARS	1262	144499	HUMAN	Isoleucine--tRNA ligase, cytoplasmic	0	0	0	0	2	2	3	2.2e-12
P41567	EIF1_HUMAN	EIF1	113	12732.6	HUMAN	Eukaryotic translation initiation factor 1	0	0	0	0	4	4	43.4	2.6e-14
P42126	ECI1_HUMAN	ECI1	302	32816.3	HUMAN	Enoyl-CoA delta isomerase 1, mitochondrial	0	0	0	0	9	12	32.8	5.5e-21
P42166	LAP2A_HUMAN	TMPO	694	75492.7	HUMAN	Lamina-associated polypeptide 2, isoform alpha	1	1	1.9	8.3e-08	14	17	33	6.8e-22
P42167	LAP2B_HUMAN	TMPO	454	50670.6	HUMAN	Lamina-associated polypeptide 2, isoforms beta/gamma	0	0	0	0	12	14	41	6.8e-22
P42229	STA5A_HUMAN	STAT5A	794	90647.8	HUMAN	Signal transducer and activator of transcription 5A	0	0	0	0	9	10	14.2	5.9e-12
P42263	GRIA3_HUMAN	GRIA3	894	101158	HUMAN	Glutamate receptor 3	0	0	0	0	1	2	2.8	0.0048
P42285	SK2L2_HUMAN	SKIV2L2	1042	117806	HUMAN	Superkiller viralicidic activity 2-like 2	0	0	0	0	6	7	10	1.7e-21
P42331	RHG25_HUMAN	ARHGAP25	645	73435.9	HUMAN	Rho GTPase-activating protein 25	0	0	0	0	1	1	4.3	3.4e-05
P42566	EPS15_HUMAN	EPS15	896	98656.5	HUMAN	Epidermal growth factor receptor substrate 15	0	0	0	0	2	2	3	6.7e-08
P42574	CASP3_HUMAN	CASP3	277	31608.2	HUMAN	Caspase-3	0	0	0	0	2	2	9	2.6e-10
P42677	RS27_HUMAN	RPS27	84	9461.2	HUMAN	40S ribosomal protein S27	0	0	0	0	4	5	38.1	4.6e-11
P42696	RBM34_HUMAN	RBM34	430	48565.2	HUMAN	RNA-binding protein 34	0	0	0	0	3	4	11.6	2.1e-12
P42704	LPPRC_HUMAN	LRPPRC	1394	157906	HUMAN	Leucine-rich PPR motif-containing protein, mitochondrial	0	0	0	0	40	46	40.6	5.2e-17
P42765	THIM_HUMAN	ACAA2	397	41924.5	HUMAN	3-ketoacyl-CoA thiolase, mitochondrial	0	0	0	0	1	1	6.5	6.6e-11
P42766	RL35_HUMAN	RPL35	123	14551.6	HUMAN	60S ribosomal protein L35	0	0	0	0	3	3	21.1	2.4e-05
P42898	MTHR_HUMAN	MTHFR	656	74597.2	HUMAN	Methylenetetrahydrofolate reductase	0	0	0	0	3	3	6.2	1.3e-16
P43007	SATT_HUMAN	SLC1A4	532	55723.6	HUMAN	Neutral amino acid transporter A	0	0	0	0	1	1	5.1	4.4e-18
P43034	LIS1_HUMAN	PAFAH1B1	410	46638.4	HUMAN	Platelet-activating factor acetylhydrolase IB subunit alpha	0	0	0	0	8	8	23.7	7.8e-12
P43121	MUC18_HUMAN	MCAM	646	71608	HUMAN	Cell surface glycoprotein MUC18	0	0	0	0	5	5	12.8	2.6e-17
P43243	MATR3_HUMAN	MATR3	847	94624	HUMAN	Matrin-3	0	0	0	0	6	6	9.6	3.9e-17
P43246	MSH2_HUMAN	MSH2	934	104744	HUMAN	DNA mismatch repair protein Msh2	0	0	0	0	5	5	9.3	8.2e-13
P43304	GPDM_HUMAN	GPD2	727	80853.4	HUMAN	Glycerol-3-phosphate dehydrogenase, mitochondrial	0	0	0	0	2	2	6.5	6.8e-14
P43307	SSRA_HUMAN	SSR1	286	32235.6	HUMAN	Translocon-associated protein subunit alpha	0	0	0	0	3	3	11.9	1.3e-11
P43356	MAGA2_HUMAN	MAGEA2	314	35055.1	HUMAN	Melanoma-associated antigen 2	0	0	0	0	2	2	8.9	5.5e-18
P43362	MAGA9_HUMAN	MAGEA9	315	35088.7	HUMAN	Melanoma-associated antigen 9	0	0	0	0	1	1	6.3	1.4e-06
P43366	MAGB1_HUMAN	MAGEB1	347	39037.5	HUMAN	Melanoma-associated antigen B1	0	0	0	0	2	2	18.7	6e-18
P43487	RANG_HUMAN	RANBP1	201	23310.3	HUMAN	Ran-specific GTPase-activating protein	4	4	18.9	1.9e-06	10	16	68.7	1.5e-17
P43490	NAMPT_HUMAN	NAMPT	491	55521.6	HUMAN	Nicotinamide phosphoribosyltransferase	0	0	0	0	10	11	37.3	3.7e-17
P43686	PRS6B_HUMAN	PSMC4	418	47366.7	HUMAN	26S proteasome regulatory subunit 6B	0	0	0	0	13	16	59.3	1.9e-18
P43897	EFTS_HUMAN	TSFM	325	35391	HUMAN	Elongation factor Ts, mitochondrial	0	0	0	0	5	5	22.5	2.3e-14
P45880	VDAC2_HUMAN	VDAC2	294	31566.8	HUMAN	Voltage-dependent anion-selective channel protein 2	0	0	0	0	13	20	62.9	5.9e-23
P45973	CBX5_HUMAN	CBX5	191	22225.2	HUMAN	Chromobox protein homolog 5	0	0	0	0	2	3	15.7	7.9e-16
P45974	UBP5_HUMAN	USP5	858	95787.1	HUMAN	Ubiquitin carboxyl-terminal hydrolase 5	0	0	0	0	16	17	30.2	5.5e-17
P46013	KI67_HUMAN	MKI67	3256	358697	HUMAN	Proliferation marker protein Ki-67	0	0	0	0	1	1	0.3	5e-05
P46060	RAGP1_HUMAN	RANGAP1	587	63542.5	HUMAN	Ran GTPase-activating protein 1	0	0	0	0	4	5	12.1	7.5e-14
P46108	CRK_HUMAN	CRK	304	33831	HUMAN	Adapter molecule crk	0	0	0	0	3	3	15.1	4.2e-15
P46109	CRKL_HUMAN	CRKL	303	33777.3	HUMAN	Crk-like protein	4	4	20.1	8.6e-07	18	22	75.9	4.8e-18
P46379	BAG6_HUMAN	BAG6	1132	119410	HUMAN	Large proline-rich protein BAG6	0	0	0	0	19	22	28.6	1.4e-19
P46459	NSF_HUMAN	NSF	744	82595.1	HUMAN	Vesicle-fusing ATPase	0	0	0	0	1	1	1.5	0.00081
P46776	RL27A_HUMAN	RPL27A	148	16561.5	HUMAN	60S ribosomal protein L27a	1	1	7.4	1.2e-06	5	5	27.7	2.8e-14
P46777	RL5_HUMAN	RPL5	297	34362.9	HUMAN	60S ribosomal protein L5	0	0	0	0	10	11	44.8	8.9e-16
P46778	RL21_HUMAN	RPL21	160	18565	HUMAN	60S ribosomal protein L21	0	0	0	0	5	6	26.2	8.6e-13
P46779	RL28_HUMAN	RPL28	137	15747.6	HUMAN	60S ribosomal protein L28	0	0	0	0	5	5	24.8	2.6e-08
P46781	RS9_HUMAN	RPS9	194	22591.6	HUMAN	40S ribosomal protein S9	0	0	0	0	9	9	43.3	7e-06
P46782	RS5_HUMAN	RPS5	204	22876.6	HUMAN	40S ribosomal protein S5	0	0	0	0	10	11	59.3	5.9e-16
P46783	RS10_HUMAN	RPS10	165	18897.9	HUMAN	40S ribosomal protein S10	0	0	0	0	1	1	5.5	3.1e-06
P46821	MAP1B_HUMAN	MAP1B	2468	270637	HUMAN	Microtubule-associated protein 1B	0	0	0	0	9	9	6.9	4.2e-15
P46926	GNPI1_HUMAN	GNPDA1	289	32668.8	HUMAN	Glucosamine-6-phosphate isomerase 1	0	0	0	0	1	1	10.4	4.7e-11
P46940	IQGA1_HUMAN	IQGAP1	1657	189254	HUMAN	Ras GTPase-activating-like protein IQGAP1	0	0	0	0	34	35	31.7	1.3e-17
P47755	CAZA2_HUMAN	CAPZA2	286	32949.4	HUMAN	F-actin-capping protein subunit alpha-2	0	0	0	0	8	9	46.9	1.4e-15
P47756	CAPZB_HUMAN	CAPZB	277	31350.8	HUMAN	F-actin-capping protein subunit beta	0	0	0	0	18	20	52.3	9.4e-14
P47897	SYQ_HUMAN	QARS	775	87799.5	HUMAN	Glutamine--tRNA ligase	0	0	0	0	4	5	9.3	2.8e-13
P47914	RL29_HUMAN	RPL29	159	17752.2	HUMAN	60S ribosomal protein L29	1	2	9.4	4.9e-12	2	4	14.5	4.1e-11
P47985	UCRI_HUMAN	UQCRFS1	274	29668.2	HUMAN	Cytochrome b-c1 complex subunit Rieske, mitochondrial	0	0	0	0	6	8	37.2	1.5e-17
P48047	ATPO_HUMAN	ATP5O	213	23277.5	HUMAN	ATP synthase subunit O, mitochondrial	0	0	0	0	3	3	23.5	5.7e-17
P48147	PPCE_HUMAN	PREP	710	80700.2	HUMAN	Prolyl endopeptidase	0	0	0	0	8	8	18.5	4.7e-13
P48163	MAOX_HUMAN	ME1	572	64150.2	HUMAN	NADP-dependent malic enzyme	0	0	0	0	1	1	3.7	1.2e-08
P48201	AT5G3_HUMAN	ATP5G3	142	14693.2	HUMAN	ATP synthase F(0) complex subunit C3, mitochondrial	0	0	0	0	1	1	6.3	0.00024
P48426	PI42A_HUMAN	PIP4K2A	406	46225	HUMAN	Phosphatidylinositol 5-phosphate 4-kinase type-2 alpha	0	0	0	0	2	2	6.9	5.5e-08
P48444	COPD_HUMAN	ARCN1	511	57210.9	HUMAN	Coatomer subunit delta	0	0	0	0	10	10	22.3	8.1e-10
P48449	ERG7_HUMAN	LSS	732	83309.5	HUMAN	Lanosterol synthase	0	0	0	0	1	1	1.6	0.00015
P48507	GSH0_HUMAN	GCLM	274	30727.3	HUMAN	Glutamate--cysteine ligase regulatory subunit	0	0	0	0	1	1	5.5	5.3e-13
P48509	CD151_HUMAN	CD151	253	28295.4	HUMAN	CD151 antigen	0	0	0	0	1	1	3.6	0.0016
P48556	PSMD8_HUMAN	PSMD8	350	39612.2	HUMAN	26S proteasome non-ATPase regulatory subunit 8	0	0	0	0	4	4	22.3	1.6e-11
P48634	PRC2A_HUMAN	PRRC2A	2157	228865	HUMAN	Protein PRRC2A	0	0	0	0	16	16	10.6	4.9e-22
P48637	GSHB_HUMAN	GSS	474	52385.3	HUMAN	Glutathione synthetase	0	0	0	0	7	7	21.7	1.1e-13
P48643	TCPE_HUMAN	CCT5	541	59671.6	HUMAN	T-complex protein 1 subunit epsilon	0	0	0	0	37	47	68.4	4.8e-21
P48668	K2C6C_HUMAN	KRT6C	564	60025.4	HUMAN	Keratin, type II cytoskeletal 6C	22	25	39	4.3e-13	20	23	31	1.4e-12
P48739	PIPNB_HUMAN	PITPNB	271	31540.3	HUMAN	Phosphatidylinositol transfer protein beta isoform	0	0	0	0	4	4	16.6	2.3e-08
P49005	DPOD2_HUMAN	POLD2	469	51289.9	HUMAN	DNA polymerase delta subunit 2	0	0	0	0	1	1	5.8	1.9e-10
P49006	MRP_HUMAN	MARCKSL1	195	19528.9	HUMAN	MARCKS-related protein	1	1	6.7	6.5e-06	6	6	68.7	5.1e-24
P49023	PAXI_HUMAN	PXN	591	64505.9	HUMAN	Paxillin	0	0	0	0	8	9	25.9	1.9e-16
P49189	AL9A1_HUMAN	ALDH9A1	494	53802.4	HUMAN	4-trimethylaminobutyraldehyde dehydrogenase	0	0	0	0	5	5	15	1.6e-15
P49207	RL34_HUMAN	RPL34	117	13293.1	HUMAN	60S ribosomal protein L34	0	0	0	0	5	5	29.1	9.6e-07
P49257	LMAN1_HUMAN	LMAN1	510	57549.4	HUMAN	Protein ERGIC-53	0	0	0	0	5	5	14.5	2.2e-14
P49321	NASP_HUMAN	NASP	788	85238.4	HUMAN	Nuclear autoantigenic sperm protein	2	2	2.2	7.7e-05	38	53	64.1	8.8e-25
P49327	FAS_HUMAN	FASN	2511	273429	HUMAN	Fatty acid synthase	0	0	0	0	14	14	9.4	6.1e-15
P49354	FNTA_HUMAN	FNTA	379	44409	HUMAN	Protein farnesyltransferase/geranylgeranyltransferase type-1 subunit alpha	0	0	0	0	5	6	20.3	7.8e-17
P49366	DHYS_HUMAN	DHPS	369	40971	HUMAN	Deoxyhypusine synthase	0	0	0	0	2	2	10.3	3e-12
P49368	TCPG_HUMAN	CCT3	545	60534.5	HUMAN	T-complex protein 1 subunit gamma	2	2	4	9.4e-06	25	30	52.8	5.7e-23
P49407	ARRB1_HUMAN	ARRB1	418	47066.1	HUMAN	Beta-arrestin-1	0	0	0	0	2	2	12.9	1.1e-14
P49411	EFTU_HUMAN	TUFM	452	49542	HUMAN	Elongation factor Tu, mitochondrial	0	0	0	0	25	26	57.7	7.2e-14
P49454	CENPF_HUMAN	CENPF	3210	367768	HUMAN	Centromere protein F	0	0	0	0	1	1	0.3	0.0015
P49458	SRP09_HUMAN	SRP9	86	10111.8	HUMAN	Signal recognition particle 9 kDa protein	0	0	0	0	2	3	24.4	1.1e-08
P49459	UBE2A_HUMAN	UBE2A	152	17315.6	HUMAN	Ubiquitin-conjugating enzyme E2 A	0	0	0	0	1	1	25.7	1.5e-09
P49585	PCY1A_HUMAN	PCYT1A	367	41731.4	HUMAN	Choline-phosphate cytidylyltransferase A	0	0	0	0	1	1	3.3	0.0018
P49588	SYAC_HUMAN	AARS	968	106811	HUMAN	Alanine--tRNA ligase, cytoplasmic	0	0	0	0	36	43	54.8	2.8e-20
P49589	SYCC_HUMAN	CARS	748	85474.1	HUMAN	Cysteine--tRNA ligase, cytoplasmic	0	0	0	0	9	9	15.6	5.7e-14
P49591	SYSC_HUMAN	SARS	514	58777.8	HUMAN	Serine--tRNA ligase, cytoplasmic	0	0	0	0	17	19	39.3	7.3e-16
P49593	PPM1F_HUMAN	PPM1F	454	49831.2	HUMAN	Protein phosphatase 1F	0	0	0	0	8	9	35.9	6.7e-19
P49642	PRI1_HUMAN	PRIM1	420	49902.5	HUMAN	DNA primase small subunit	0	0	0	0	1	1	2.9	7.4e-10
P49720	PSB3_HUMAN	PSMB3	205	22949.1	HUMAN	Proteasome subunit beta type-3	0	0	0	0	3	4	20	1.5e-11
P49721	PSB2_HUMAN	PSMB2	201	22836.5	HUMAN	Proteasome subunit beta type-2	0	0	0	0	6	7	34.3	1.1e-13
P49736	MCM2_HUMAN	MCM2	904	101897	HUMAN	DNA replication licensing factor MCM2	0	0	0	0	17	21	27.7	4.2e-20
P49748	ACADV_HUMAN	ACADVL	655	70390.7	HUMAN	Very long-chain specific acyl-CoA dehydrogenase, mitochondrial	0	0	0	0	3	3	9.5	3.4e-13
P49750	YLPM1_HUMAN	YLPM1	1951	219987	HUMAN	YLP motif-containing protein 1	0	0	0	0	2	2	1.5	1.7e-08
P49755	TMEDA_HUMAN	TMED10	219	24976.2	HUMAN	Transmembrane emp24 domain-containing protein 10	0	0	0	0	2	2	10.5	3.8e-07
P49756	RBM25_HUMAN	RBM25	843	100186	HUMAN	RNA-binding protein 25	0	0	0	0	1	2	2.1	4.4e-07
P49770	EI2BB_HUMAN	EIF2B2	351	38990	HUMAN	Translation initiation factor eIF-2B subunit beta	0	0	0	0	2	2	8.5	1.5e-10
P49773	HINT1_HUMAN	HINT1	126	13802	HUMAN	Histidine triad nucleotide-binding protein 1	0	0	0	0	5	5	61.9	2.6e-11
P49790	NU153_HUMAN	NUP153	1475	153940	HUMAN	Nuclear pore complex protein Nup153	0	0	0	0	5	5	6.1	7.1e-14
P49792	RBP2_HUMAN	RANBP2	3224	358202	HUMAN	E3 SUMO-protein ligase RanBP2	0	0	0	0	4	5	0.9	4.9e-08
P49821	NDUV1_HUMAN	NDUFV1	464	50817.5	HUMAN	NADH dehydrogenase [ubiquinone] flavoprotein 1, mitochondrial	0	0	0	0	2	2	12.7	2.8e-12
P49840	GSK3A_HUMAN	GSK3A	483	50981.2	HUMAN	Glycogen synthase kinase-3 alpha	0	0	0	0	4	5	14.9	2.5e-17
P49841	GSK3B_HUMAN	GSK3B	420	46744.7	HUMAN	Glycogen synthase kinase-3 beta	0	0	0	0	1	1	5.7	3.3e-11
P49902	5NTC_HUMAN	NT5C2	561	64970.4	HUMAN	Cytosolic purine 5'-nucleotidase	0	0	0	0	1	1	3.9	4.3e-12
P49903	SPS1_HUMAN	SEPHS1	392	42911	HUMAN	Selenide, water dikinase 1	0	0	0	0	2	2	9.4	2e-10
P49914	MTHFS_HUMAN	MTHFS	203	23255.9	HUMAN	5-formyltetrahydrofolate cyclo-ligase	0	0	0	0	1	1	10.3	1.2e-10
P49915	GUAA_HUMAN	GMPS	693	76716.1	HUMAN	GMP synthase [glutamine-hydrolyzing]	0	0	0	0	26	28	49.9	8.5e-20
P49959	MRE11_HUMAN	MRE11	708	80593.9	HUMAN	Double-strand break repair protein MRE11	0	0	0	0	1	1	1.4	1e-05
P50213	IDH3A_HUMAN	IDH3A	366	39592.1	HUMAN	Isocitrate dehydrogenase [NAD] subunit alpha, mitochondrial	0	0	0	0	3	3	12.3	6.4e-11
P50336	PPOX_HUMAN	PPOX	477	50765.7	HUMAN	Protoporphyrinogen oxidase	0	0	0	0	1	1	6.5	4.8e-11
P50395	GDIB_HUMAN	GDI2	445	50663.7	HUMAN	Rab GDP dissociation inhibitor beta	0	0	0	0	26	32	56.9	7.1e-16
P50402	EMD_HUMAN	EMD	254	28994.1	HUMAN	Emerin	0	0	0	0	3	3	16.5	6.9e-18
P50452	SPB8_HUMAN	SERPINB8	374	42767.3	HUMAN	Serpin B8	0	0	0	0	2	2	4.8	2.7e-07
P50453	SPB9_HUMAN	SERPINB9	376	42404	HUMAN	Serpin B9	0	0	0	0	13	13	46.8	2.3e-15
P50454	SERPH_HUMAN	SERPINH1	418	46440.9	HUMAN	Serpin H1	0	0	0	0	13	17	44.3	1.6e-18
P50479	PDLI4_HUMAN	PDLIM4	330	35398.3	HUMAN	PDZ and LIM domain protein 4	0	0	0	0	1	1	4.8	2.1e-07
P50502	F10A1_HUMAN	ST13	369	41332.1	HUMAN	Hsc70-interacting protein	0	0	0	0	10	11	32.5	1.6e-11
P50542	PEX5_HUMAN	PEX5	639	70865.3	HUMAN	Peroxisomal targeting signal 1 receptor	0	0	0	0	2	2	5.3	6.2e-14
P50552	VASP_HUMAN	VASP	380	39830.1	HUMAN	Vasodilator-stimulated phosphoprotein	0	0	0	0	15	15	45.3	4.3e-15
P50570	DYN2_HUMAN	DNM2	870	98065.1	HUMAN	Dynamin-2	0	0	0	0	2	2	5.5	9.3e-12
P50579	MAP2_HUMAN	METAP2	478	52892	HUMAN	Methionine aminopeptidase 2	0	0	0	0	7	8	24.7	1.2e-25
P50750	CDK9_HUMAN	CDK9	372	42777.9	HUMAN	Cyclin-dependent kinase 9	0	0	0	0	2	2	5.6	3.5e-08
P50897	PPT1_HUMAN	PPT1	306	34193.8	HUMAN	Palmitoyl-protein thioesterase 1	0	0	0	0	1	1	8.8	7e-09
P50914	RL14_HUMAN	RPL14	215	23432.1	HUMAN	60S ribosomal protein L14	0	0	0	0	4	4	20.9	9e-10
P50990	TCPQ_HUMAN	CCT8	548	59621.1	HUMAN	T-complex protein 1 subunit theta	0	0	0	0	44	53	74.3	2.1e-15
P50991	TCPD_HUMAN	CCT4	539	57924.8	HUMAN	T-complex protein 1 subunit delta	0	0	0	0	32	39	66	3.3e-23
P50995	ANX11_HUMAN	ANXA11	505	54390.2	HUMAN	Annexin A11	0	0	0	0	10	10	24.8	4.8e-14
P51114	FXR1_HUMAN	FXR1	621	69721.4	HUMAN	Fragile X mental retardation syndrome-related protein 1	0	0	0	0	3	3	9	1.6e-12
P51148	RAB5C_HUMAN	RAB5C	216	23482.8	HUMAN	Ras-related protein Rab-5C	0	0	0	0	7	8	51.9	8.5e-16
P51149	RAB7A_HUMAN	RAB7A	207	23490	HUMAN	Ras-related protein Rab-7a	0	0	0	0	11	11	65.2	4.8e-15
P51153	RAB13_HUMAN	RAB13	203	22774.3	HUMAN	Ras-related protein Rab-13	0	0	0	0	3	3	14.3	8.8e-05
P51159	RB27A_HUMAN	RAB27A	221	24868.3	HUMAN	Ras-related protein Rab-27A	0	0	0	0	2	2	10.9	1.1e-06
P51398	RT29_HUMAN	DAP3	398	45566.8	HUMAN	28S ribosomal protein S29, mitochondrial	0	0	0	0	2	3	8.5	1.2e-14
P51452	DUS3_HUMAN	DUSP3	185	20478.5	HUMAN	Dual specificity protein phosphatase 3	0	0	0	0	1	1	19.5	1.1e-06
P51532	SMCA4_HUMAN	SMARCA4	1647	184647	HUMAN	Transcription activator BRG1	0	0	0	0	5	5	3.9	4.7e-12
P51571	SSRD_HUMAN	SSR4	173	18998.8	HUMAN	Translocon-associated protein subunit delta	0	0	0	0	2	2	16.8	3.7e-10
P51572	BAP31_HUMAN	BCAP31	246	27991.8	HUMAN	B-cell receptor-associated protein 31	0	0	0	0	3	3	11	1.3e-05
P51580	TPMT_HUMAN	TPMT	245	28180.6	HUMAN	Thiopurine S-methyltransferase	0	0	0	0	2	2	7.3	0.00029
P51610	HCFC1_HUMAN	HCFC1	2035	208734	HUMAN	Host cell factor 1	0	0	0	0	6	6	6.8	1.3e-15
P51649	SSDH_HUMAN	ALDH5A1	535	57215.3	HUMAN	Succinate-semialdehyde dehydrogenase, mitochondrial	0	0	0	0	1	1	6	3.5e-07
P51659	DHB4_HUMAN	HSD17B4	736	79687	HUMAN	Peroxisomal multifunctional enzyme type 2	0	0	0	0	2	2	7.2	2.3e-21
P51665	PSMD7_HUMAN	PSMD7	324	37025.7	HUMAN	26S proteasome non-ATPase regulatory subunit 7	0	0	0	0	10	12	45.4	2.4e-17
P51668	UB2D1_HUMAN	UBE2D1	147	16602.2	HUMAN	Ubiquitin-conjugating enzyme E2 D1	0	0	0	0	2	2	30.6	9.4e-12
P51692	STA5B_HUMAN	STAT5B	787	89866.6	HUMAN	Signal transducer and activator of transcription 5B	0	0	0	0	6	6	9.5	2.2e-11
P51784	UBP11_HUMAN	USP11	963	109818	HUMAN	Ubiquitin carboxyl-terminal hydrolase 11	0	0	0	0	2	2	4.2	1.4e-09
P51809	VAMP7_HUMAN	VAMP7	220	24935.3	HUMAN	Vesicle-associated membrane protein 7	0	0	0	0	3	3	10.9	9.6e-08
P51812	KS6A3_HUMAN	RPS6KA3	740	83736.7	HUMAN	Ribosomal protein S6 kinase alpha-3	0	0	0	0	1	1	1.2	0.0018
P51858	HDGF_HUMAN	HDGF	240	26788.5	HUMAN	Hepatoma-derived growth factor	0	0	0	0	10	12	49.6	1.2e-27
P51948	MAT1_HUMAN	MNAT1	309	35823.3	HUMAN	CDK-activating kinase assembly factor MAT1	0	0	0	0	2	2	7.1	1.5e-18
P51965	UB2E1_HUMAN	UBE2E1	193	21404.4	HUMAN	Ubiquitin-conjugating enzyme E2 E1	0	0	0	0	3	3	30.6	1.6e-12
P51970	NDUA8_HUMAN	NDUFA8	172	20105.2	HUMAN	NADH dehydrogenase [ubiquinone] 1 alpha subcomplex subunit 8	0	0	0	0	1	1	12.8	5.8e-06
P51991	ROA3_HUMAN	HNRNPA3	378	39595.3	HUMAN	Heterogeneous nuclear ribonucleoprotein A3	0	0	0	0	12	15	29.9	4.4e-15
P52209	6PGD_HUMAN	PGD	483	53140.5	HUMAN	6-phosphogluconate dehydrogenase, decarboxylating	0	0	0	0	24	31	57.1	6.7e-20
P52272	HNRPM_HUMAN	HNRNPM	730	77516.4	HUMAN	Heterogeneous nuclear ribonucleoprotein M	1	1	2.3	4.4e-13	15	15	22.6	1.2e-17
P52292	IMA1_HUMAN	KPNA2	529	57862.4	HUMAN	Importin subunit alpha-1	0	0	0	0	16	18	51.6	1.6e-16
P52294	IMA5_HUMAN	KPNA1	538	60222.3	HUMAN	Importin subunit alpha-5	0	0	0	0	1	1	2	2.4e-07
P52306	GDS1_HUMAN	RAP1GDS1	607	66317.5	HUMAN	Rap1 GTPase-GDP dissociation stimulator 1	0	0	0	0	1	1	3.5	2e-07
P52434	RPAB3_HUMAN	POLR2H	150	17143.5	HUMAN	DNA-directed RNA polymerases I, II, and III subunit RPABC3	0	0	0	0	2	2	26.7	3.7e-18
P52435	RPB11_HUMAN	POLR2J	117	13293.4	HUMAN	DNA-directed RNA polymerase II subunit RPB11-a	0	0	0	0	1	1	14.5	3.1e-14
P52565	GDIR1_HUMAN	ARHGDIA	204	23207.3	HUMAN	Rho GDP-dissociation inhibitor 1	1	1	7.4	3e-06	9	14	60.8	5.1e-21
P52566	GDIR2_HUMAN	ARHGDIB	201	22988.2	HUMAN	Rho GDP-dissociation inhibitor 2	0	0	0	0	5	5	47.3	2.6e-14
P52594	AGFG1_HUMAN	AGFG1	562	58260.6	HUMAN	Arf-GAP domain and FG repeat-containing protein 1	0	0	0	0	3	3	9.4	2.4e-21
P52597	HNRPF_HUMAN	HNRNPF	415	45672.3	HUMAN	Heterogeneous nuclear ribonucleoprotein F	0	0	0	0	19	24	58.6	3.9e-22
P52701	MSH6_HUMAN	MSH6	1360	152787	HUMAN	DNA mismatch repair protein Msh6	0	0	0	0	2	2	2.1	3e-08
P52732	KIF11_HUMAN	KIF11	1056	119160	HUMAN	Kinesin-like protein KIF11	0	0	0	0	1	1	2.3	3.5e-08
P52788	SPSY_HUMAN	SMS	366	41268.6	HUMAN	Spermine synthase	0	0	0	0	12	13	55.5	2.7e-15
P52789	HXK2_HUMAN	HK2	917	102381	HUMAN	Hexokinase-2	0	0	0	0	1	1	2.8	5.5e-07
P52815	RM12_HUMAN	MRPL12	198	21348.4	HUMAN	39S ribosomal protein L12, mitochondrial	0	0	0	0	3	3	23.2	6.6e-17
P52888	THOP1_HUMAN	THOP1	689	78840.5	HUMAN	Thimet oligopeptidase	0	0	0	0	3	3	7.5	2.2e-15
P52907	CAZA1_HUMAN	CAPZA1	286	32923	HUMAN	F-actin-capping protein subunit alpha-1	0	0	0	0	14	17	64.7	4.6e-18
P53004	BIEA_HUMAN	BLVRA	296	33428.8	HUMAN	Biliverdin reductase A	0	0	0	0	5	5	24	2e-11
P53007	TXTP_HUMAN	SLC25A1	311	34013	HUMAN	Tricarboxylate transport protein, mitochondrial	0	0	0	0	1	1	3.5	4e-05
P53041	PPP5_HUMAN	PPP5C	499	56879.2	HUMAN	Serine/threonine-protein phosphatase 5	0	0	0	0	6	7	16.2	3.8e-18
P53350	PLK1_HUMAN	PLK1	603	68255.4	HUMAN	Serine/threonine-protein kinase PLK1	0	0	0	0	1	1	3.2	1.6e-07
P53367	ARFP1_HUMAN	ARFIP1	373	41738.6	HUMAN	Arfaptin-1	0	0	0	0	1	1	4.3	7.1e-06
P53384	NUBP1_HUMAN	NUBP1	320	34534.8	HUMAN	Cytosolic Fe-S cluster assembly factor NUBP1	0	0	0	0	2	2	14.1	3.5e-13
P53396	ACLY_HUMAN	ACLY	1101	120840	HUMAN	ATP-citrate synthase	0	0	0	0	19	20	20.6	3.7e-18
P53597	SUCA_HUMAN	SUCLG1	346	36250.1	HUMAN	Succinate--CoA ligase [ADP/GDP-forming] subunit alpha, mitochondrial	0	0	0	0	1	1	4.6	1.7e-15
P53602	MVD1_HUMAN	MVD	400	43405	HUMAN	Diphosphomevalonate decarboxylase	0	0	0	0	5	5	21.2	2.5e-15
P53611	PGTB2_HUMAN	RABGGTB	331	36924.7	HUMAN	Geranylgeranyl transferase type-2 subunit beta	0	0	0	0	1	1	3.3	4.1e-07
P53618	COPB_HUMAN	COPB1	953	107143	HUMAN	Coatomer subunit beta	0	0	0	0	4	4	7.8	3.2e-13
P53621	COPA_HUMAN	COPA	1224	138347	HUMAN	Coatomer subunit alpha	0	0	0	0	1	1	1.8	2e-09
P53634	CATC_HUMAN	CTSC	463	51854.3	HUMAN	Dipeptidyl peptidase 1	0	0	0	0	2	2	9.1	4.5e-21
P53680	AP2S1_HUMAN	AP2S1	142	17017.9	HUMAN	AP-2 complex subunit sigma	0	0	0	0	1	1	4.9	6.3e-05
P53701	CCHL_HUMAN	HCCS	268	30601.9	HUMAN	Cytochrome c-type heme lyase	0	0	0	0	5	5	27.6	5.9e-14
P53985	MOT1_HUMAN	SLC16A1	500	53944.7	HUMAN	Monocarboxylate transporter 1	0	0	0	0	1	1	2.4	2e-05
P53990	IST1_HUMAN	IST1	364	39750.9	HUMAN	IST1 homolog	0	0	0	0	1	1	5.2	6.9e-09
P53992	SC24C_HUMAN	SEC24C	1094	118326	HUMAN	Protein transport protein Sec24C	0	0	0	0	13	13	20.9	4.2e-12
P54105	ICLN_HUMAN	CLNS1A	237	26215.5	HUMAN	Methylosome subunit pICln	0	0	0	0	9	9	40.5	1.7e-21
P54136	SYRC_HUMAN	RARS	660	75379.7	HUMAN	Arginine--tRNA ligase, cytoplasmic	0	0	0	0	8	9	16.4	6.7e-18
P54577	SYYC_HUMAN	YARS	528	59144	HUMAN	Tyrosine--tRNA ligase, cytoplasmic	0	0	0	0	33	40	66.3	1.6e-15
P54578	UBP14_HUMAN	USP14	494	56069.6	HUMAN	Ubiquitin carboxyl-terminal hydrolase 14	0	0	0	0	26	28	60.3	1e-21
P54619	AAKG1_HUMAN	PRKAG1	331	37579.7	HUMAN	5'-AMP-activated protein kinase subunit gamma-1	0	0	0	0	2	3	14.5	2.3e-13
P54652	HSP72_HUMAN	HSPA2	639	70021.5	HUMAN	Heat shock-related 70 kDa protein 2	0	0	0	0	17	28	25.2	9.3e-19
P54687	BCAT1_HUMAN	BCAT1	386	42966.5	HUMAN	Branched-chain-amino-acid aminotransferase, cytosolic	0	0	0	0	5	6	20.5	1.4e-17
P54709	AT1B3_HUMAN	ATP1B3	279	31512.9	HUMAN	Sodium/potassium-transporting ATPase subunit beta-3	0	0	0	0	3	3	14	2.9e-09
P54725	RD23A_HUMAN	RAD23A	363	39609.5	HUMAN	UV excision repair protein RAD23 homolog A	0	0	0	0	11	12	55.9	3.4e-17
P54727	RD23B_HUMAN	RAD23B	409	43171.5	HUMAN	UV excision repair protein RAD23 homolog B	0	0	0	0	14	15	46.5	8e-21
P54819	KAD2_HUMAN	AK2	239	26478	HUMAN	Adenylate kinase 2, mitochondrial	0	0	0	0	13	13	64.4	4.4e-16
P54852	EMP3_HUMAN	EMP3	163	18429.2	HUMAN	Epithelial membrane protein 3	0	0	0	0	1	1	9.8	1.6e-10
P54886	P5CS_HUMAN	ALDH18A1	795	87303.1	HUMAN	Delta-1-pyrroline-5-carboxylate synthase	0	0	0	0	1	1	3	2.2e-10
P54920	SNAA_HUMAN	NAPA	295	33233	HUMAN	Alpha-soluble NSF attachment protein	0	0	0	0	9	9	46.8	6.4e-15
P55010	IF5_HUMAN	EIF5	431	49223.2	HUMAN	Eukaryotic translation initiation factor 5	0	0	0	0	10	10	28.3	3.5e-16
P55011	S12A2_HUMAN	SLC12A2	1212	131448	HUMAN	Solute carrier family 12 member 2	0	0	0	0	1	1	1.3	1.9e-13
P55036	PSMD4_HUMAN	PSMD4	377	40737	HUMAN	26S proteasome non-ATPase regulatory subunit 4	0	0	0	0	9	11	36.3	1.7e-15
P55060	XPO2_HUMAN	CSE1L	971	110418	HUMAN	Exportin-2	0	0	0	0	24	26	32	2.1e-16
P55072	TERA_HUMAN	VCP	806	89322.6	HUMAN	Transitional endoplasmic reticulum ATPase	0	0	0	0	48	62	70.1	3.3e-19
P55081	MFAP1_HUMAN	MFAP1	439	51958.9	HUMAN	Microfibrillar-associated protein 1	0	0	0	0	7	7	18.9	1.3e-17
P55084	ECHB_HUMAN	HADHB	474	51294.9	HUMAN	Trifunctional enzyme subunit beta, mitochondrial	0	0	0	0	6	6	13.9	1.7e-08
P55196	AFAD_HUMAN	AFDN	1824	206806	HUMAN	Afadin	0	0	0	0	4	4	4.3	1.2e-14
P55209	NP1L1_HUMAN	NAP1L1	391	45374.5	HUMAN	Nucleosome assembly protein 1-like 1	0	0	0	0	16	19	52.7	5.7e-22
P55263	ADK_HUMAN	ADK	362	40545.8	HUMAN	Adenosine kinase	0	0	0	0	5	5	17.7	3.2e-11
P55735	SEC13_HUMAN	SEC13	322	35540.8	HUMAN	Protein SEC13 homolog	0	0	0	0	9	9	37.6	3.7e-22
P55786	PSA_HUMAN	NPEPPS	919	103277	HUMAN	Puromycin-sensitive aminopeptidase	0	0	0	0	11	11	22	2.9e-17
P55789	ALR_HUMAN	GFER	205	23449.4	HUMAN	FAD-linked sulfhydryl oxidase ALR	0	0	0	0	1	1	12.2	1.9e-12
P55809	SCOT1_HUMAN	OXCT1	520	56158.1	HUMAN	Succinyl-CoA:3-ketoacid coenzyme A transferase 1, mitochondrial	0	0	0	0	2	2	6.2	4.8e-12
P55854	SUMO3_HUMAN	SUMO3	103	11637.1	HUMAN	Small ubiquitin-related modifier 3	1	1	11.7	6.7e-06	0	0	0	0
P55884	EIF3B_HUMAN	EIF3B	814	92482.4	HUMAN	Eukaryotic translation initiation factor 3 subunit B	1	1	1.7	7.1e-10	33	36	50.1	3.6e-19
P55957	BID_HUMAN	BID	195	21994.9	HUMAN	BH3-interacting domain death agonist	0	0	0	0	4	5	34.4	4.5e-16
P56134	ATPK_HUMAN	ATP5J2	94	10918	HUMAN	ATP synthase subunit f, mitochondrial	0	0	0	0	3	3	40.4	1.3e-10
P56182	RRP1_HUMAN	RRP1	461	52839.7	HUMAN	Ribosomal RNA processing protein 1 homolog A	0	0	0	0	1	1	2.6	9.9e-08
P56192	SYMC_HUMAN	MARS	900	101117	HUMAN	Methionine--tRNA ligase, cytoplasmic	0	0	0	0	9	9	15.1	4.9e-14
P56381	ATP5E_HUMAN	ATP5E	51	5779.8	HUMAN	ATP synthase subunit epsilon, mitochondrial	0	0	0	0	1	1	15.7	9.6e-05
P56537	IF6_HUMAN	EIF6	245	26599.3	HUMAN	Eukaryotic translation initiation factor 6	1	1	9.8	1.2e-05	11	12	56.7	3.2e-19
P56645	PER3_HUMAN	PER3	1201	131889	HUMAN	Period circadian protein homolog 3	0	0	0	0	1	1	1.8	1.4e-09
P56945	BCAR1_HUMAN	BCAR1	870	93372.6	HUMAN	Breast cancer anti-estrogen resistance protein 1	0	0	0	0	1	1	1.8	1.9e-08
P57076	CU059_HUMAN	C21orf59	290	33224.5	HUMAN	UPF0769 protein C21orf59	0	0	0	0	3	3	24.5	7.4e-09
P57086	SCND1_HUMAN	SCAND1	179	19081.8	HUMAN	SCAN domain-containing protein 1	0	0	0	0	6	6	48.6	5.1e-17
P57682	KLF3_HUMAN	KLF3	345	38829	HUMAN	Krueppel-like factor 3	0	0	0	0	2	2	9.3	4.9e-07
P57721	PCBP3_HUMAN	PCBP3	371	39465.6	HUMAN	Poly(rC)-binding protein 3	0	0	0	0	7	11	19.7	3.6e-16
P57737	CORO7_HUMAN	CORO7	925	100606	HUMAN	Coronin-7	0	0	0	0	4	4	8.4	5.5e-14
P58004	SESN2_HUMAN	SESN2	480	54494.2	HUMAN	Sestrin-2	0	0	0	0	1	1	3.3	4e-12
P58335	ANTR2_HUMAN	ANTXR2	489	53666.6	HUMAN	Anthrax toxin receptor 2	0	0	0	0	1	1	4.3	2.8e-11
P58546	MTPN_HUMAN	MTPN	118	12894.9	HUMAN	Myotrophin	2	2	22	4.1e-06	6	6	55.9	8e-17
P59665	DEF1_HUMAN	DEFA1	94	10201.1	HUMAN	Neutrophil defensin 1	0	0	0	0	1	1	9.6	0.00017
P59998	ARPC4_HUMAN	ARPC4	168	19667.2	HUMAN	Actin-related protein 2/3 complex subunit 4	0	0	0	0	1	1	6.5	3.4e-07
P60033	CD81_HUMAN	CD81	236	25809.7	HUMAN	CD81 antigen	0	0	0	0	1	1	6.8	2.8e-08
P60059	SC61G_HUMAN	SEC61G	68	7741.4	HUMAN	Protein transport protein Sec61 subunit gamma	0	0	0	0	1	1	17.6	1.2e-12
P60174	TPIS_HUMAN	TPI1	286	30791.3	HUMAN	Triosephosphate isomerase	8	8	44.1	2.3e-12	22	33	72	2.8e-17
P60228	EIF3E_HUMAN	EIF3E	445	52221.3	HUMAN	Eukaryotic translation initiation factor 3 subunit E	0	0	0	0	12	12	35.1	3.7e-14
P60468	SC61B_HUMAN	SEC61B	96	9974.5	HUMAN	Protein transport protein Sec61 subunit beta	0	0	0	0	4	4	38.5	3.2e-16
P60510	PP4C_HUMAN	PPP4C	307	35080.2	HUMAN	Serine/threonine-protein phosphatase 4 catalytic subunit	0	0	0	0	5	5	23.1	1.6e-14
P60520	GBRL2_HUMAN	GABARAPL2	117	13667	HUMAN	Gamma-aminobutyric acid receptor-associated protein-like 2	0	0	0	0	2	2	18.8	2.6e-06
P60602	ROMO1_HUMAN	ROMO1	79	8183	HUMAN	Reactive oxygen species modulator 1	0	0	0	0	1	1	22.8	2.4e-21
P60604	UB2G2_HUMAN	UBE2G2	165	18566.5	HUMAN	Ubiquitin-conjugating enzyme E2 G2	0	0	0	0	2	2	18.8	5.4e-17
P60660	MYL6_HUMAN	MYL6	151	16930.2	HUMAN	Myosin light polypeptide 6	0	0	0	0	9	9	55	2e-10
P60709	ACTB_HUMAN	ACTB	375	41737.1	HUMAN	Actin, cytoplasmic 1	14	16	41.9	1.5e-13	54	131	80.3	2.8e-26
P60842	IF4A1_HUMAN	EIF4A1	406	46154.4	HUMAN	Eukaryotic initiation factor 4A-I	0	0	0	0	33	43	65.8	2.1e-21
P60866	RS20_HUMAN	RPS20	119	13372.8	HUMAN	40S ribosomal protein S20	0	0	0	0	2	2	19.3	7e-11
P60891	PRPS1_HUMAN	PRPS1	318	34834.6	HUMAN	Ribose-phosphate pyrophosphokinase 1	0	0	0	0	8	9	31.4	2.5e-13
P60900	PSA6_HUMAN	PSMA6	246	27399.7	HUMAN	Proteasome subunit alpha type-6	0	0	0	0	14	15	54.1	5.3e-16
P60953	CDC42_HUMAN	CDC42	191	21258.8	HUMAN	Cell division control protein 42 homolog	0	0	0	0	9	11	60.7	9.3e-12
P60981	DEST_HUMAN	DSTN	165	18505.9	HUMAN	Destrin	0	0	0	0	5	5	33.3	5e-11
P60983	GMFB_HUMAN	GMFB	142	16713.3	HUMAN	Glia maturation factor beta	0	0	0	0	3	3	35.2	1.4e-12
P61011	SRP54_HUMAN	SRP54	504	55705.3	HUMAN	Signal recognition particle 54 kDa protein	0	0	0	0	6	6	14.5	1.2e-13
P61019	RAB2A_HUMAN	RAB2A	212	23545.8	HUMAN	Ras-related protein Rab-2A	0	0	0	0	4	4	22.2	4e-11
P61026	RAB10_HUMAN	RAB10	200	22541.1	HUMAN	Ras-related protein Rab-10	0	0	0	0	8	9	41	3.1e-16
P61077	UB2D3_HUMAN	UBE2D3	147	16687.3	HUMAN	Ubiquitin-conjugating enzyme E2 D3	0	0	0	0	3	4	36.1	2.5e-12
P61081	UBC12_HUMAN	UBE2M	183	20900.2	HUMAN	NEDD8-conjugating enzyme Ubc12	0	0	0	0	3	3	19.1	2.8e-12
P61086	UBE2K_HUMAN	UBE2K	200	22406.8	HUMAN	Ubiquitin-conjugating enzyme E2 K	0	0	0	0	8	8	62.5	1.1e-16
P61088	UBE2N_HUMAN	UBE2N	152	17138	HUMAN	Ubiquitin-conjugating enzyme E2 N	0	0	0	0	8	8	66.4	2.4e-15
P61106	RAB14_HUMAN	RAB14	215	23897.2	HUMAN	Ras-related protein Rab-14	0	0	0	0	7	7	48.4	9.1e-11
P61158	ARP3_HUMAN	ACTR3	418	47371.6	HUMAN	Actin-related protein 3	0	0	0	0	12	12	42.3	5.9e-16
P61160	ARP2_HUMAN	ACTR2	394	44761.2	HUMAN	Actin-related protein 2	0	0	0	0	4	4	12.7	2.7e-13
P61163	ACTZ_HUMAN	ACTR1A	376	42614.1	HUMAN	Alpha-centractin	0	0	0	0	7	7	32.4	4.3e-12
P61201	CSN2_HUMAN	COPS2	443	51597.1	HUMAN	COP9 signalosome complex subunit 2	0	0	0	0	4	4	14	4.1e-10
P61204	ARF3_HUMAN	ARF3	181	20600.9	HUMAN	ADP-ribosylation factor 3	0	0	0	0	10	11	68.5	9.1e-15
P61221	ABCE1_HUMAN	ABCE1	599	67315	HUMAN	ATP-binding cassette sub-family E member 1	0	0	0	0	15	16	30.6	2.8e-13
P61224	RAP1B_HUMAN	RAP1B	184	20825	HUMAN	Ras-related protein Rap-1b	0	0	0	0	11	11	56	1.9e-15
P61225	RAP2B_HUMAN	RAP2B	183	20504.5	HUMAN	Ras-related protein Rap-2b	0	0	0	0	3	3	26.8	4.6e-11
P61247	RS3A_HUMAN	RPS3A	264	29945.2	HUMAN	40S ribosomal protein S3a	0	0	0	0	13	14	45.8	1.5e-12
P61254	RL26_HUMAN	RPL26	145	17258.4	HUMAN	60S ribosomal protein L26	3	3	15.9	1.1e-05	7	7	32.4	2.7e-07
P61289	PSME3_HUMAN	PSME3	254	29506.3	HUMAN	Proteasome activator complex subunit 3	0	0	0	0	2	2	9.1	4.4e-08
P61313	RL15_HUMAN	RPL15	204	24146.3	HUMAN	60S ribosomal protein L15	0	0	0	0	6	6	26.5	2.4e-11
P61326	MGN_HUMAN	MAGOH	146	17163.8	HUMAN	Protein mago nashi homolog	0	0	0	0	2	2	13.7	8.4e-11
P61353	RL27_HUMAN	RPL27	136	15797.9	HUMAN	60S ribosomal protein L27	0	0	0	0	2	2	12.5	5.8e-06
P61421	VA0D1_HUMAN	ATP6V0D1	351	40329.5	HUMAN	V-type proton ATPase subunit d 1	0	0	0	0	3	3	17.7	3.8e-14
P61513	RL37A_HUMAN	RPL37A	92	10275.4	HUMAN	60S ribosomal protein L37a	0	0	0	0	2	2	28.3	2.2e-09
P61586	RHOA_HUMAN	RHOA	193	21768.3	HUMAN	Transforming protein RhoA	0	0	0	0	12	13	74.6	2e-14
P61604	CH10_HUMAN	HSPE1	102	10931.8	HUMAN	10 kDa heat shock protein, mitochondrial	0	0	0	0	1	1	13.7	8.3e-06
P61619	S61A1_HUMAN	SEC61A1	476	52265.2	HUMAN	Protein transport protein Sec61 subunit alpha isoform 1	0	0	0	0	4	4	11.3	3.6e-13
P61758	PFD3_HUMAN	VBP1	197	22658.2	HUMAN	Prefoldin subunit 3	0	0	0	0	9	9	49.2	2.4e-14
P61769	B2MG_HUMAN	B2M	119	13714.7	HUMAN	Beta-2-microglobulin	0	0	0	0	1	1	8.4	3e-08
P61923	COPZ1_HUMAN	COPZ1	177	20198.4	HUMAN	Coatomer subunit zeta-1	0	0	0	0	3	3	20.9	8.7e-12
P61956	SUMO2_HUMAN	SUMO2	95	10871.3	HUMAN	Small ubiquitin-related modifier 2	0	0	0	0	6	7	58.9	8.4e-11
P61960	UFM1_HUMAN	UFM1	85	9117.7	HUMAN	Ubiquitin-fold modifier 1	2	2	50.6	3.1e-09	4	4	68.2	7.2e-13
P61966	AP1S1_HUMAN	AP1S1	158	18733.2	HUMAN	AP-1 complex subunit sigma-1A	0	0	0	0	1	1	10.1	1.3e-13
P61970	NTF2_HUMAN	NUTF2	127	14478.6	HUMAN	Nuclear transport factor 2	0	0	0	0	7	7	95.3	4.5e-16
P61978	HNRPK_HUMAN	HNRNPK	463	50976.7	HUMAN	Heterogeneous nuclear ribonucleoprotein K	2	2	9.1	6.7e-09	23	31	53.3	1.6e-18
P61981	1433G_HUMAN	YWHAG	247	28302.8	HUMAN	14-3-3 protein gamma	0	0	0	0	21	27	80.6	9.6e-22
P62081	RS7_HUMAN	RPS7	194	22127	HUMAN	40S ribosomal protein S7	0	0	0	0	4	4	27.3	2.5e-08
P62136	PP1A_HUMAN	PPP1CA	330	37512.4	HUMAN	Serine/threonine-protein phosphatase PP1-alpha catalytic subunit	0	0	0	0	11	14	52.7	4.2e-15
P62191	PRS4_HUMAN	PSMC1	440	49184.9	HUMAN	26S proteasome regulatory subunit 4	0	0	0	0	7	8	25.2	9.2e-17
P62195	PRS8_HUMAN	PSMC5	406	45626.4	HUMAN	26S proteasome regulatory subunit 8	0	0	0	0	11	11	36.5	1.7e-13
P62241	RS8_HUMAN	RPS8	208	24205.4	HUMAN	40S ribosomal protein S8	0	0	0	0	8	10	45.7	1.9e-11
P62244	RS15A_HUMAN	RPS15A	130	14839.6	HUMAN	40S ribosomal protein S15a	0	0	0	0	4	4	30.8	8e-09
P62249	RS16_HUMAN	RPS16	146	16445.5	HUMAN	40S ribosomal protein S16	0	0	0	0	4	4	25.3	2e-10
P62258	1433E_HUMAN	YWHAE	255	29174.2	HUMAN	14-3-3 protein epsilon	6	6	22.4	8.6e-08	26	34	77.3	7.5e-21
P62263	RS14_HUMAN	RPS14	151	16272.9	HUMAN	40S ribosomal protein S14	0	0	0	0	4	4	29.8	9.1e-15
P62266	RS23_HUMAN	RPS23	143	15807.7	HUMAN	40S ribosomal protein S23	0	0	0	0	4	5	39.9	3.7e-17
P62269	RS18_HUMAN	RPS18	152	17718.8	HUMAN	40S ribosomal protein S18	0	0	0	0	3	3	21.1	6.7e-08
P62277	RS13_HUMAN	RPS13	151	17222.4	HUMAN	40S ribosomal protein S13	0	0	0	0	3	3	22.5	6.3e-09
P62280	RS11_HUMAN	RPS11	158	18430.9	HUMAN	40S ribosomal protein S11	1	1	5.1	0.00052	6	6	32.9	1.7e-07
P62304	RUXE_HUMAN	SNRPE	92	10803.7	HUMAN	Small nuclear ribonucleoprotein E	0	0	0	0	2	2	39.1	3e-20
P62306	RUXF_HUMAN	SNRPF	86	9725.3	HUMAN	Small nuclear ribonucleoprotein F	0	0	0	0	2	4	15.1	6.3e-17
P62308	RUXG_HUMAN	SNRPG	76	8496.2	HUMAN	Small nuclear ribonucleoprotein G	0	0	0	0	1	1	15.8	4e-08
P62312	LSM6_HUMAN	LSM6	80	9127.7	HUMAN	U6 snRNA-associated Sm-like protein LSm6	0	0	0	0	1	1	8.8	0.00018
P62314	SMD1_HUMAN	SNRPD1	119	13281.7	HUMAN	Small nuclear ribonucleoprotein Sm D1	0	0	0	0	1	2	16.8	1.5e-08
P62316	SMD2_HUMAN	SNRPD2	118	13527	HUMAN	Small nuclear ribonucleoprotein Sm D2	0	0	0	0	6	6	47.5	2.4e-09
P62318	SMD3_HUMAN	SNRPD3	126	13916.4	HUMAN	Small nuclear ribonucleoprotein Sm D3	0	0	0	0	3	4	31.7	1e-12
P62328	TYB4_HUMAN	TMSB4X	44	5052.7	HUMAN	Thymosin beta-4	0	0	0	0	4	4	50	1.5e-10
P62330	ARF6_HUMAN	ARF6	175	20082.3	HUMAN	ADP-ribosylation factor 6	0	0	0	0	1	1	15.4	6.8e-10
P62333	PRS10_HUMAN	PSMC6	389	44173.4	HUMAN	26S proteasome regulatory subunit 10B	0	0	0	0	11	11	36.8	1.6e-18
P62424	RL7A_HUMAN	RPL7A	266	29995.9	HUMAN	60S ribosomal protein L7a	1	1	3.4	5.3e-08	10	10	42.9	3.3e-12
P62495	ERF1_HUMAN	ETF1	437	49031.3	HUMAN	Eukaryotic peptide chain release factor subunit 1	0	0	0	0	14	15	42.1	2.3e-16
P62633	CNBP_HUMAN	CNBP	177	19462.9	HUMAN	Cellular nucleic acid-binding protein	1	1	4.5	6.8e-05	5	5	32.8	1.3e-17
P62701	RS4X_HUMAN	RPS4X	263	29598	HUMAN	40S ribosomal protein S4, X isoform	0	0	0	0	13	13	46.4	3.7e-16
P62736	ACTA_HUMAN	ACTA2	377	42009.4	HUMAN	Actin, aortic smooth muscle	6	6	18.6	1e-09	0	0	0	0
P62750	RL23A_HUMAN	RPL23A	156	17695.2	HUMAN	60S ribosomal protein L23a	0	0	0	0	1	1	6.4	0.0069
P62753	RS6_HUMAN	RPS6	249	28680.9	HUMAN	40S ribosomal protein S6	0	0	0	0	6	7	29.7	7.8e-15
P62805	H4_HUMAN	HIST1H4A	103	11367.4	HUMAN	Histone H4	0	0	0	0	5	6	50.5	3.1e-09
P62820	RAB1A_HUMAN	RAB1A	205	22678	HUMAN	Ras-related protein Rab-1A	0	0	0	0	11	11	63.4	3.2e-16
P62826	RAN_HUMAN	RAN	216	24423.3	HUMAN	GTP-binding nuclear protein Ran	0	0	0	0	13	14	62.5	1.7e-12
P62829	RL23_HUMAN	RPL23	140	14865.6	HUMAN	60S ribosomal protein L23	0	0	0	0	4	4	36.4	6.4e-10
P62834	RAP1A_HUMAN	RAP1A	184	20987.4	HUMAN	Ras-related protein Rap-1A	0	0	0	0	6	6	33.2	2e-10
P62847	RS24_HUMAN	RPS24	133	15423.3	HUMAN	40S ribosomal protein S24	0	0	0	0	3	3	26.3	4.7e-14
P62851	RS25_HUMAN	RPS25	125	13742.2	HUMAN	40S ribosomal protein S25	0	0	0	0	2	2	15.2	4.7e-08
P62854	RS26_HUMAN	RPS26	115	13015.5	HUMAN	40S ribosomal protein S26	0	0	0	0	2	2	20.9	5.1e-10
P62857	RS28_HUMAN	RPS28	69	7841.1	HUMAN	40S ribosomal protein S28	3	3	30.4	1.7e-11	4	4	46.4	1.8e-08
P62861	RS30_HUMAN	FAU	59	6647.9	HUMAN	40S ribosomal protein S30	1	1	16.9	8.8e-07	0	0	0	0
P62873	GBB1_HUMAN	GNB1	340	37377.3	HUMAN	Guanine nucleotide-binding protein G(I)/G(S)/G(T) subunit beta-1	0	0	0	0	5	5	25	1.9e-14
P62877	RBX1_HUMAN	RBX1	108	12274.1	HUMAN	E3 ubiquitin-protein ligase RBX1	0	0	0	0	3	3	25	1.5e-16
P62879	GBB2_HUMAN	GNB2	340	37331.4	HUMAN	Guanine nucleotide-binding protein G(I)/G(S)/G(T) subunit beta-2	0	0	0	0	3	3	14.1	1.1e-13
P62888	RL30_HUMAN	RPL30	115	12784.2	HUMAN	60S ribosomal protein L30	0	0	0	0	4	4	48.7	2.6e-11
P62891	RL39_HUMAN	RPL39	51	6406.7	HUMAN	60S ribosomal protein L39	0	0	0	0	2	2	19.6	3e-08
P62899	RL31_HUMAN	RPL31	125	14463	HUMAN	60S ribosomal protein L31	4	4	32.8	1.6e-09	8	9	38.4	2.6e-11
P62906	RL10A_HUMAN	RPL10A	217	24831.5	HUMAN	60S ribosomal protein L10a	0	0	0	0	5	6	24.4	2.9e-17
P62910	RL32_HUMAN	RPL32	135	15859.9	HUMAN	60S ribosomal protein L32	1	1	7.4	2.6e-06	5	7	32.6	1.9e-14
P62913	RL11_HUMAN	RPL11	178	20252.6	HUMAN	60S ribosomal protein L11	0	0	0	0	5	5	31.5	4.6e-12
P62917	RL8_HUMAN	RPL8	257	28024.9	HUMAN	60S ribosomal protein L8	0	0	0	0	5	6	27.6	6.9e-17
P62937	PPIA_HUMAN	PPIA	165	18012.7	HUMAN	Peptidyl-prolyl cis-trans isomerase A	6	7	36.4	4.6e-12	22	32	75.2	2.3e-16
P62942	FKB1A_HUMAN	FKBP1A	108	11950.8	HUMAN	Peptidyl-prolyl cis-trans isomerase FKBP1A	0	0	0	0	6	6	42.6	6.6e-12
P62993	GRB2_HUMAN	GRB2	217	25206.6	HUMAN	Growth factor receptor-bound protein 2	0	0	0	0	6	6	38.7	3.7e-15
P62995	TRA2B_HUMAN	TRA2B	288	33665.9	HUMAN	Transformer-2 protein homolog beta	0	0	0	0	2	2	9.7	1.3e-08
P63000	RAC1_HUMAN	RAC1	192	21450.3	HUMAN	Ras-related C3 botulinum toxin substrate 1	0	0	0	0	5	5	32.3	3.9e-10
P63010	AP2B1_HUMAN	AP2B1	937	104554	HUMAN	AP-2 complex subunit beta	0	0	0	0	22	23	40.9	3.2e-16
P63027	VAMP2_HUMAN	VAMP2	116	12662.8	HUMAN	Vesicle-associated membrane protein 2	0	0	0	0	1	1	14.7	8.5e-11
P63092	GNAS2_HUMAN	GNAS	394	45665	HUMAN	Guanine nucleotide-binding protein G(s) subunit alpha isoforms short	0	0	0	0	4	5	18.3	5.7e-12
P63098	CANB1_HUMAN	PPP3R1	170	19300.1	HUMAN	Calcineurin subunit B type 1	0	0	0	0	1	1	17.1	1.3e-06
P63104	1433Z_HUMAN	YWHAZ	245	27745.3	HUMAN	14-3-3 protein zeta/delta	7	8	30.6	3.5e-09	23	34	73.1	1.9e-16
P63151	2ABA_HUMAN	PPP2R2A	447	51692.5	HUMAN	Serine/threonine-protein phosphatase 2A 55 kDa regulatory subunit B alpha isoform	0	0	0	0	5	5	23	3e-18
P63165	SUMO1_HUMAN	SUMO1	101	11557.1	HUMAN	Small ubiquitin-related modifier 1	0	0	0	0	5	6	52.5	2e-11
P63167	DYL1_HUMAN	DYNLL1	89	10366	HUMAN	Dynein light chain 1, cytoplasmic	0	0	0	0	4	5	51.7	2.1e-12
P63172	DYLT1_HUMAN	DYNLT1	113	12452.2	HUMAN	Dynein light chain Tctex-type 1	0	0	0	0	2	3	30.1	4.1e-13
P63173	RL38_HUMAN	RPL38	70	8218	HUMAN	60S ribosomal protein L38	0	0	0	0	3	3	47.1	2.3e-07
P63208	SKP1_HUMAN	SKP1	163	18658.2	HUMAN	S-phase kinase-associated protein 1	0	0	0	0	13	14	69.3	2.9e-15
P63220	RS21_HUMAN	RPS21	83	9111.5	HUMAN	40S ribosomal protein S21	0	0	0	0	7	8	59	6.6e-16
P63241	IF5A1_HUMAN	EIF5A	154	16832.4	HUMAN	Eukaryotic translation initiation factor 5A-1	6	6	60.4	1.9e-10	15	24	88.3	4.4e-19
P63244	RACK1_HUMAN	RACK1	317	35077	HUMAN	Receptor of activated protein C kinase 1	0	0	0	0	18	20	76.7	1.6e-18
P63261	ACTG_HUMAN	ACTG1	375	41793.2	HUMAN	Actin, cytoplasmic 2	0	0	0	0	55	132	80.3	2.8e-26
P63279	UBC9_HUMAN	UBE2I	158	18007	HUMAN	SUMO-conjugating enzyme UBC9	0	0	0	0	7	8	51.3	9.4e-19
P63313	TYB10_HUMAN	TMSB10	44	5025.7	HUMAN	Thymosin beta-10	0	0	0	0	3	3	50	1.9e-13
P67775	PP2AA_HUMAN	PPP2CA	309	35594.5	HUMAN	Serine/threonine-protein phosphatase 2A catalytic subunit alpha isoform	0	0	0	0	11	11	41.7	9.7e-17
P67809	YBOX1_HUMAN	YBX1	324	35924.5	HUMAN	Nuclease-sensitive element-binding protein 1	28	56	68.5	4e-20	20	36	71.6	5e-25
P67870	CSK2B_HUMAN	CSNK2B	215	24942.7	HUMAN	Casein kinase II subunit beta	0	0	0	0	5	5	37.7	3.2e-14
P67936	TPM4_HUMAN	TPM4	248	28522	HUMAN	Tropomyosin alpha-4 chain	0	0	0	0	11	17	42.7	4.1e-13
P68032	ACTC_HUMAN	ACTC1	377	42019.4	HUMAN	Actin, alpha cardiac muscle 1	0	0	0	0	21	36	33.2	6.1e-13
P68036	UB2L3_HUMAN	UBE2L3	154	17861.7	HUMAN	Ubiquitin-conjugating enzyme E2 L3	2	2	27.9	2.3e-09	10	17	68.8	3.5e-16
P68104	EF1A1_HUMAN	EEF1A1	462	50141.3	HUMAN	Elongation factor 1-alpha 1	10	10	22.5	2.1e-09	61	102	74	2.5e-25
P68363	TBA1B_HUMAN	TUBA1B	451	50152.1	HUMAN	Tubulin alpha-1B chain	5	7	17.5	2.6e-08	46	65	84.3	6.3e-21
P68366	TBA4A_HUMAN	TUBA4A	448	49924.9	HUMAN	Tubulin alpha-4A chain	0	0	0	0	32	48	60.9	1.3e-21
P68371	TBB4B_HUMAN	TUBB4B	445	49831.5	HUMAN	Tubulin beta-4B chain	2	2	7.4	1.7e-06	47	76	81.1	8.3e-27
P68400	CSK21_HUMAN	CSNK2A1	391	45144	HUMAN	Casein kinase II subunit alpha	0	0	0	0	4	4	18.9	3.6e-14
P68402	PA1B2_HUMAN	PAFAH1B2	229	25569.5	HUMAN	Platelet-activating factor acetylhydrolase IB subunit beta	0	0	0	0	4	5	32.8	2.5e-19
P69849	NOMO3_HUMAN	NOMO3	1222	134135	HUMAN	Nodal modulator 3	0	0	0	0	9	10	12	3.2e-12
P69891	HBG1_HUMAN	HBG1	147	16140.6	HUMAN	Hemoglobin subunit gamma-1	3	3	28.6	2.9e-06	20	25	90.5	2.1e-18
P69892	HBG2_HUMAN	HBG2	147	16126.6	HUMAN	Hemoglobin subunit gamma-2	0	0	0	0	19	24	90.5	2.1e-18
P69905	HBA_HUMAN	HBA1	142	15257.7	HUMAN	Hemoglobin subunit alpha	2	2	11.3	4.8e-05	9	12	74.6	5.2e-18
P78316	NOP14_HUMAN	NOP14	857	97669.2	HUMAN	Nucleolar protein 14	0	0	0	0	2	2	4.2	2.3e-15
P78318	IGBP1_HUMAN	IGBP1	339	39222.2	HUMAN	Immunoglobulin-binding protein 1	0	0	0	0	3	3	15	3.2e-14
P78332	RBM6_HUMAN	RBM6	1123	128645	HUMAN	RNA-binding protein 6	0	0	0	0	1	1	2.6	3e-17
P78337	PITX1_HUMAN	PITX1	314	34128.4	HUMAN	Pituitary homeobox 1	0	0	0	0	2	2	12.7	1.5e-21
P78344	IF4G2_HUMAN	EIF4G2	907	102363	HUMAN	Eukaryotic translation initiation factor 4 gamma 2	0	0	0	0	14	14	22.1	2.7e-14
P78347	GTF2I_HUMAN	GTF2I	998	112417	HUMAN	General transcription factor II-I	0	0	0	0	4	4	9.9	1.5e-19
P78364	PHC1_HUMAN	PHC1	1004	105534	HUMAN	Polyhomeotic-like protein 1	0	0	0	0	1	1	0.5	0.00048
P78371	TCPB_HUMAN	CCT2	535	57488.7	HUMAN	T-complex protein 1 subunit beta	0	0	0	0	45	52	79.1	1.1e-20
P78395	PRAME_HUMAN	PRAME	509	57890.2	HUMAN	Melanoma antigen preferentially expressed in tumors	0	0	0	0	3	3	7.7	3.7e-13
P78406	RAE1L_HUMAN	RAE1	368	40968.5	HUMAN	mRNA export factor	0	0	0	0	3	3	13	2.5e-10
P78417	GSTO1_HUMAN	GSTO1	241	27566.1	HUMAN	Glutathione S-transferase omega-1	0	0	0	0	16	18	61	1.4e-17
P78540	ARGI2_HUMAN	ARG2	354	38578.2	HUMAN	Arginase-2, mitochondrial	0	0	0	0	2	2	10.2	3.2e-15
P78559	MAP1A_HUMAN	MAP1A	2803	305488	HUMAN	Microtubule-associated protein 1A	0	0	0	0	2	2	1.5	1.3e-20
P80303	NUCB2_HUMAN	NUCB2	420	50196.1	HUMAN	Nucleobindin-2	0	0	0	0	1	1	5	3.8e-12
P81605	DCD_HUMAN	DCD	110	11284	HUMAN	Dermcidin	2	2	20	2.1e-08	2	2	20	2.3e-08
P82094	TMF1_HUMAN	TMF1	1093	122843	HUMAN	TATA element modulatory factor	0	0	0	0	2	2	3.1	6.1e-13
P82673	RT35_HUMAN	MRPS35	323	36844.6	HUMAN	28S ribosomal protein S35, mitochondrial	0	0	0	0	2	2	14.2	4.4e-15
P82930	RT34_HUMAN	MRPS34	218	25650.7	HUMAN	28S ribosomal protein S34, mitochondrial	0	0	0	0	1	1	12.4	7e-05
P82979	SARNP_HUMAN	SARNP	210	23671	HUMAN	SAP domain-containing ribonucleoprotein	0	0	0	0	3	3	18.6	2.6e-14
P83731	RL24_HUMAN	RPL24	157	17779.1	HUMAN	60S ribosomal protein L24	0	0	0	0	5	5	24.2	7.9e-08
P83881	RL36A_HUMAN	RPL36A	106	12440.9	HUMAN	60S ribosomal protein L36a	0	0	0	0	2	2	21.7	2.7e-05
P83916	CBX1_HUMAN	CBX1	185	21418	HUMAN	Chromobox protein homolog 1	0	0	0	0	4	4	30.3	5.4e-18
P84077	ARF1_HUMAN	ARF1	181	20697	HUMAN	ADP-ribosylation factor 1	0	0	0	0	10	11	68.5	9.1e-15
P84085	ARF5_HUMAN	ARF5	180	20529.8	HUMAN	ADP-ribosylation factor 5	0	0	0	0	8	9	59.4	9.1e-15
P84090	ERH_HUMAN	ERH	104	12259.1	HUMAN	Enhancer of rudimentary homolog	0	0	0	0	3	3	38.5	8.3e-27
P84095	RHOG_HUMAN	RHOG	191	21308.7	HUMAN	Rho-related GTP-binding protein RhoG	0	0	0	0	9	10	59.2	3.8e-16
P84098	RL19_HUMAN	RPL19	196	23466.2	HUMAN	60S ribosomal protein L19	0	0	0	0	2	2	13.3	3.5e-11
P84103	SRSF3_HUMAN	SRSF3	164	19329.8	HUMAN	Serine/arginine-rich splicing factor 3	0	0	0	0	3	3	18.9	8e-10
P84157	MXRA7_HUMAN	MXRA7	204	21465.9	HUMAN	Matrix-remodeling-associated protein 7	0	0	0	0	1	1	14.2	7.5e-08
P84243	H33_HUMAN	H3F3A	136	15328	HUMAN	Histone H3.3	0	0	0	0	3	4	33.8	3.2e-14
P98175	RBM10_HUMAN	RBM10	930	103533	HUMAN	RNA-binding protein 10	0	0	0	0	3	3	7.5	4.4e-14
P98179	RBM3_HUMAN	RBM3	157	17170.5	HUMAN	RNA-binding protein 3	0	0	0	0	3	3	31.8	3.3e-17
P99999	CYC_HUMAN	CYCS	105	11748.8	HUMAN	Cytochrome c	2	2	23.8	2.5e-05	7	8	55.2	2.9e-13
Q00013	EM55_HUMAN	MPP1	466	52296.9	HUMAN	55 kDa erythrocyte membrane protein	0	0	0	0	17	18	44.2	6.7e-15
Q00059	TFAM_HUMAN	TFAM	246	29096.9	HUMAN	Transcription factor A, mitochondrial	0	0	0	0	1	1	4.5	2.3e-05
Q00169	PIPNA_HUMAN	PITPNA	270	31806.6	HUMAN	Phosphatidylinositol transfer protein alpha isoform	0	0	0	0	3	3	14.8	1e-11
Q00325	MPCP_HUMAN	SLC25A3	362	40095.2	HUMAN	Phosphate carrier protein, mitochondrial	0	0	0	0	8	9	21	1.3e-15
Q00341	VIGLN_HUMAN	HDLBP	1268	141457	HUMAN	Vigilin	0	0	0	0	10	10	11.8	4.5e-14
Q00403	TF2B_HUMAN	GTF2B	316	34833.3	HUMAN	Transcription initiation factor IIB	0	0	0	0	2	2	7.9	3.2e-09
Q00534	CDK6_HUMAN	CDK6	326	36938.7	HUMAN	Cyclin-dependent kinase 6	0	0	0	0	3	3	9.5	6.6e-05
Q00610	CLH1_HUMAN	CLTC	1675	191616	HUMAN	Clathrin heavy chain 1	0	0	0	0	47	51	41.9	1.7e-17
Q00613	HSF1_HUMAN	HSF1	529	57261	HUMAN	Heat shock factor protein 1	0	0	0	0	1	1	5.1	1.3e-10
Q00688	FKBP3_HUMAN	FKBP3	224	25177	HUMAN	Peptidyl-prolyl cis-trans isomerase FKBP3	0	0	0	0	4	5	18.8	6.8e-10
Q00765	REEP5_HUMAN	REEP5	189	21493.3	HUMAN	Receptor expression-enhancing protein 5	0	0	0	0	1	1	5.3	3.2e-05
Q00796	DHSO_HUMAN	SORD	357	38324.9	HUMAN	Sorbitol dehydrogenase	0	0	0	0	4	4	17.4	7.8e-13
Q00839	HNRPU_HUMAN	HNRNPU	825	90585.2	HUMAN	Heterogeneous nuclear ribonucleoprotein U	1	1	2.2	1.6e-12	20	24	29.9	4.6e-24
Q01082	SPTB2_HUMAN	SPTBN1	2364	274612	HUMAN	Spectrin beta chain, non-erythrocytic 1	0	0	0	0	1	1	0.4	3.8e-05
Q01085	TIAR_HUMAN	TIAL1	375	41591.1	HUMAN	Nucleolysin TIAR	0	0	0	0	2	2	7.7	8.6e-07
Q01105	SET_HUMAN	SET	290	33489.1	HUMAN	Protein SET	0	0	0	0	9	10	33.8	5.1e-17
Q01130	SRSF2_HUMAN	SRSF2	221	25476.5	HUMAN	Serine/arginine-rich splicing factor 2	3	3	14.5	1.1e-14	6	7	22.2	5.3e-17
Q01469	FABP5_HUMAN	FABP5	135	15164.6	HUMAN	Fatty acid-binding protein, epidermal	5	5	39.3	7e-10	5	5	45.9	2.6e-19
Q01518	CAP1_HUMAN	CAP1	475	51901.9	HUMAN	Adenylyl cyclase-associated protein 1	0	0	0	0	19	30	49.1	9.7e-18
Q01546	K22O_HUMAN	KRT76	638	65841.3	HUMAN	Keratin, type II cytoskeletal 2 oral	0	0	0	0	10	10	12.7	3.4e-07
Q01581	HMCS1_HUMAN	HMGCS1	520	57294.1	HUMAN	Hydroxymethylglutaryl-CoA synthase, cytoplasmic	0	0	0	0	10	10	23.7	6.3e-22
Q01628	IFM3_HUMAN	IFITM3	133	14632.2	HUMAN	Interferon-induced transmembrane protein 3	0	0	0	0	3	3	20.3	3.3e-15
Q01650	LAT1_HUMAN	SLC7A5	507	55010.8	HUMAN	Large neutral amino acids transporter small subunit 1	0	0	0	0	4	4	9.5	1.6e-13
Q01658	NC2B_HUMAN	DR1	176	19443.8	HUMAN	Protein Dr1	0	0	0	0	3	3	34.7	1e-20
Q01813	PFKAP_HUMAN	PFKP	784	85596.9	HUMAN	ATP-dependent 6-phosphofructokinase, platelet type	0	0	0	0	4	4	7.7	1.6e-13
Q01844	EWS_HUMAN	EWSR1	656	68478.8	HUMAN	RNA-binding protein EWS	0	0	0	0	7	8	18	6.4e-20
Q01970	PLCB3_HUMAN	PLCB3	1234	138800	HUMAN	1-phosphatidylinositol 4,5-bisphosphate phosphodiesterase beta-3	0	0	0	0	1	1	1.6	4.1e-08
Q02086	SP2_HUMAN	SP2	613	64900.6	HUMAN	Transcription factor Sp2	0	0	0	0	1	1	2.6	1.4e-09
Q02218	ODO1_HUMAN	OGDH	1023	115936	HUMAN	2-oxoglutarate dehydrogenase, mitochondrial	0	0	0	0	3	3	3.6	7e-10
Q02413	DSG1_HUMAN	DSG1	1049	113749	HUMAN	Desmoglein-1	10	10	10.6	9.3e-16	0	0	0	0
Q02543	RL18A_HUMAN	RPL18A	176	20762.6	HUMAN	60S ribosomal protein L18a	0	0	0	0	2	2	15.3	1.4e-10
Q02750	MP2K1_HUMAN	MAP2K1	393	43439.4	HUMAN	Dual specificity mitogen-activated protein kinase kinase 1	0	0	0	0	7	8	19.6	4.8e-14
Q02790	FKBP4_HUMAN	FKBP4	459	51805	HUMAN	Peptidyl-prolyl cis-trans isomerase FKBP4	0	0	0	0	27	31	64.3	1.1e-19
Q02818	NUCB1_HUMAN	NUCB1	461	53879.7	HUMAN	Nucleobindin-1	0	0	0	0	6	6	20.4	4.4e-16
Q02833	RASF7_HUMAN	RASSF7	373	39945.7	HUMAN	Ras association domain-containing protein 7	0	0	0	0	1	1	2.1	0.016
Q02878	RL6_HUMAN	RPL6	288	32728.2	HUMAN	60S ribosomal protein L6	0	0	0	0	10	11	34.4	6.1e-15
Q02952	AKA12_HUMAN	AKAP12	1782	191483	HUMAN	A-kinase anchor protein 12	0	0	0	0	1	1	2.6	2.9e-09
Q02978	M2OM_HUMAN	SLC25A11	314	34062	HUMAN	Mitochondrial 2-oxoglutarate/malate carrier protein	0	0	0	0	1	1	5.4	8.4e-09
Q03154	ACY1_HUMAN	ACY1	408	45885.4	HUMAN	Aminoacylase-1	0	0	0	0	4	4	17.4	1.6e-12
Q03252	LMNB2_HUMAN	LMNB2	620	69949	HUMAN	Lamin-B2	0	0	0	0	3	3	5	4.3e-06
Q03701	CEBPZ_HUMAN	CEBPZ	1054	120975	HUMAN	CCAAT/enhancer-binding protein zeta	0	0	0	0	2	2	2.2	2.6e-15
Q04206	TF65_HUMAN	RELA	551	60219.7	HUMAN	Transcription factor p65	0	0	0	0	3	3	10.5	2.9e-13
Q04323	UBXN1_HUMAN	UBXN1	297	33325.6	HUMAN	UBX domain-containing protein 1	0	0	0	0	13	13	61.6	3.7e-18
Q04637	IF4G1_HUMAN	EIF4G1	1599	175492	HUMAN	Eukaryotic translation initiation factor 4 gamma 1	1	1	0.7	7.3e-05	27	34	29.6	2e-16
Q04695	K1C17_HUMAN	KRT17	432	48106.1	HUMAN	Keratin, type I cytoskeletal 17	13	17	26.2	1.2e-09	11	13	28.2	3.3e-11
Q04726	TLE3_HUMAN	TLE3	772	83417.4	HUMAN	Transducin-like enhancer protein 3	0	0	0	0	3	3	5.6	2e-12
Q04760	LGUL_HUMAN	GLO1	184	20777.9	HUMAN	Lactoylglutathione lyase	0	0	0	0	13	14	67.4	5.2e-13
Q04828	AK1C1_HUMAN	AKR1C1	323	36788.7	HUMAN	Aldo-keto reductase family 1 member C1	0	0	0	0	11	12	55.7	2.3e-15
Q04837	SSBP_HUMAN	SSBP1	148	17259.8	HUMAN	Single-stranded DNA-binding protein, mitochondrial	0	0	0	0	1	1	12.2	1.7e-12
Q04917	1433F_HUMAN	YWHAH	246	28219	HUMAN	14-3-3 protein eta	0	0	0	0	15	18	57.7	7.5e-18
Q04941	PLP2_HUMAN	PLP2	152	16690.9	HUMAN	Proteolipid protein 2	0	0	0	0	2	2	18.4	5e-12
Q05086	UBE3A_HUMAN	UBE3A	875	100688	HUMAN	Ubiquitin-protein ligase E3A	0	0	0	0	1	1	1.5	1.3e-05
Q05209	PTN12_HUMAN	PTPN12	780	88107.2	HUMAN	Tyrosine-protein phosphatase non-receptor type 12	0	0	0	0	1	1	4	1.5e-18
Q05519	SRS11_HUMAN	SRSF11	484	53542.6	HUMAN	Serine/arginine-rich splicing factor 11	1	1	3.5	1.6e-05	3	3	9.1	3e-11
Q05639	EF1A2_HUMAN	EEF1A2	463	50470.6	HUMAN	Elongation factor 1-alpha 2	0	0	0	0	17	41	35.9	4.6e-18
Q06124	PTN11_HUMAN	PTPN11	597	68436.9	HUMAN	Tyrosine-protein phosphatase non-receptor type 11	0	0	0	0	3	3	6	0.00015
Q06136	KDSR_HUMAN	KDSR	332	36187.4	HUMAN	3-ketodihydrosphingosine reductase	0	0	0	0	1	1	4.8	0.0029
Q06187	BTK_HUMAN	BTK	659	76281.9	HUMAN	Tyrosine-protein kinase BTK	0	0	0	0	1	1	3.6	5e-05
Q06203	PUR1_HUMAN	PPAT	517	57399.5	HUMAN	Amidophosphoribosyltransferase	0	0	0	0	7	8	25.3	2.3e-16
Q06210	GFPT1_HUMAN	GFPT1	699	78807.1	HUMAN	Glutamine--fructose-6-phosphate aminotransferase [isomerizing] 1	0	0	0	0	9	9	20.9	1.8e-18
Q06265	EXOS9_HUMAN	EXOSC9	439	48949.5	HUMAN	Exosome complex component RRP45	0	0	0	0	2	2	5	3.9e-07
Q06323	PSME1_HUMAN	PSME1	249	28723.3	HUMAN	Proteasome activator complex subunit 1	0	0	0	0	7	7	28.9	1.7e-13
Q06481	APLP2_HUMAN	APLP2	763	86956.6	HUMAN	Amyloid-like protein 2	0	0	0	0	1	1	3.9	9.7e-19
Q06546	GABPA_HUMAN	GABPA	454	51295.6	HUMAN	GA-binding protein alpha chain	0	0	0	0	4	4	17.2	3.6e-16
Q06609	RAD51_HUMAN	RAD51	339	36966.5	HUMAN	DNA repair protein RAD51 homolog 1	0	0	0	0	1	1	3.5	5e-07
Q06830	PRDX1_HUMAN	PRDX1	199	22110.5	HUMAN	Peroxiredoxin-1	9	9	40.7	5.7e-08	19	25	72.4	1.2e-16
Q07020	RL18_HUMAN	RPL18	188	21634.7	HUMAN	60S ribosomal protein L18	1	1	6.9	2.7e-06	5	5	25	7.3e-08
Q07021	C1QBP_HUMAN	C1QBP	282	31362.5	HUMAN	Complement component 1 Q subcomponent-binding protein, mitochondrial	0	0	0	0	10	15	52.1	1.7e-18
Q07157	ZO1_HUMAN	TJP1	1748	195460	HUMAN	Tight junction protein ZO-1	0	0	0	0	1	1	0.7	4.3e-11
Q07666	KHDR1_HUMAN	KHDRBS1	443	48227.7	HUMAN	KH domain-containing, RNA-binding, signal transduction-associated protein 1	0	0	0	0	8	10	23.5	5.3e-15
Q07812	BAX_HUMAN	BAX	192	21184.6	HUMAN	Apoptosis regulator BAX	0	0	0	0	3	3	19.8	3.6e-09
Q07820	MCL1_HUMAN	MCL1	350	37337.7	HUMAN	Induced myeloid leukemia cell differentiation protein Mcl-1	0	0	0	0	5	5	22.9	9.9e-16
Q07866	KLC1_HUMAN	KLC1	573	65310.1	HUMAN	Kinesin light chain 1	0	0	0	0	3	3	5.4	1e-08
Q07955	SRSF1_HUMAN	SRSF1	248	27744.8	HUMAN	Serine/arginine-rich splicing factor 1	0	0	0	0	5	5	21.8	1.1e-13
Q07960	RHG01_HUMAN	ARHGAP1	439	50436.2	HUMAN	Rho GTPase-activating protein 1	0	0	0	0	5	5	18	1.4e-11
Q08170	SRSF4_HUMAN	SRSF4	494	56678.8	HUMAN	Serine/arginine-rich splicing factor 4	0	0	0	0	2	2	5.1	4.1e-07
Q08188	TGM3_HUMAN	TGM3	693	76632.5	HUMAN	Protein-glutamine gamma-glutamyltransferase E	4	4	7.8	2.5e-10	0	0	0	0
Q08211	DHX9_HUMAN	DHX9	1270	140960	HUMAN	ATP-dependent RNA helicase A	0	0	0	0	12	13	15.4	1.1e-16
Q08257	QOR_HUMAN	CRYZ	329	35206.9	HUMAN	Quinone oxidoreductase	0	0	0	0	9	9	50.8	5e-19
Q08378	GOGA3_HUMAN	GOLGA3	1498	167356	HUMAN	Golgin subfamily A member 3	0	0	0	0	1	1	1	4.7e-15
Q08379	GOGA2_HUMAN	GOLGA2	1002	113087	HUMAN	Golgin subfamily A member 2	0	0	0	0	3	3	6.8	7.8e-12
Q08554	DSC1_HUMAN	DSC1	894	99987.7	HUMAN	Desmocollin-1	5	5	5.9	5.1e-08	0	0	0	0
Q08623	HDHD1_HUMAN	PUDP	228	25249.5	HUMAN	Pseudouridine-5'-phosphatase	0	0	0	0	2	3	20.2	3.9e-11
Q08752	PPID_HUMAN	PPID	370	40763.9	HUMAN	Peptidyl-prolyl cis-trans isomerase D	0	0	0	0	8	8	24.1	1.6e-09
Q08945	SSRP1_HUMAN	SSRP1	709	81075.5	HUMAN	FACT complex subunit SSRP1	0	0	0	0	5	5	12.7	7.3e-24
Q08J23	NSUN2_HUMAN	NSUN2	767	86471.5	HUMAN	tRNA (cytosine(34)-C(5))-methyltransferase	0	0	0	0	5	6	10.6	1e-12
Q09028	RBBP4_HUMAN	RBBP4	425	47656.1	HUMAN	Histone-binding protein RBBP4	0	0	0	0	18	19	51.5	3.7e-18
Q09161	NCBP1_HUMAN	NCBP1	790	91840.3	HUMAN	Nuclear cap-binding protein subunit 1	0	0	0	0	1	2	3	1.2e-14
Q09666	AHNK_HUMAN	AHNAK	5890	629107	HUMAN	Neuroblast differentiation-associated protein AHNAK	2	2	0.4	0.00023	34	34	9.8	2e-15
Q0VD83	APOBR_HUMAN	APOBR	1088	114875	HUMAN	Apolipoprotein B receptor	0	0	0	0	4	4	5.3	3.1e-09
Q0VDF9	HSP7E_HUMAN	HSPA14	509	54794.9	HUMAN	Heat shock 70 kDa protein 14	0	0	0	0	5	5	16.7	2.1e-20
Q10567	AP1B1_HUMAN	AP1B1	949	104638	HUMAN	AP-1 complex subunit beta-1	0	0	0	0	11	11	18.1	1.1e-12
Q10713	MPPA_HUMAN	PMPCA	525	58253.4	HUMAN	Mitochondrial-processing peptidase subunit alpha	0	0	0	0	3	3	7.6	3.2e-13
Q12772	SRBP2_HUMAN	SREBF2	1141	123689	HUMAN	Sterol regulatory element-binding protein 2	0	0	0	0	2	2	3.3	5.6e-14
Q12797	ASPH_HUMAN	ASPH	758	85863.3	HUMAN	Aspartyl/asparaginyl beta-hydroxylase	0	0	0	0	1	1	2.4	3.4e-22
Q12800	TFCP2_HUMAN	TFCP2	502	57256.1	HUMAN	Alpha-globin transcription factor CP2	0	0	0	0	1	1	3.6	0.00037
Q12846	STX4_HUMAN	STX4	297	34180.2	HUMAN	Syntaxin-4	0	0	0	0	1	1	6.4	6.6e-12
Q12849	GRSF1_HUMAN	GRSF1	480	53126.8	HUMAN	G-rich sequence factor 1	0	0	0	0	4	5	17.7	1.3e-14
Q12874	SF3A3_HUMAN	SF3A3	501	58849.4	HUMAN	Splicing factor 3A subunit 3	0	0	0	0	17	18	40.9	6.6e-18
Q12888	TP53B_HUMAN	TP53BP1	1972	213576	HUMAN	TP53-binding protein 1	0	0	0	0	14	16	11.4	4.2e-18
Q12904	AIMP1_HUMAN	AIMP1	312	34353	HUMAN	Aminoacyl tRNA synthase complex-interacting multifunctional protein 1	0	0	0	0	9	9	42.9	2.4e-15
Q12905	ILF2_HUMAN	ILF2	390	43062.5	HUMAN	Interleukin enhancer-binding factor 2	0	0	0	0	12	15	52.8	1.5e-17
Q12906	ILF3_HUMAN	ILF3	894	95339.2	HUMAN	Interleukin enhancer-binding factor 3	0	0	0	0	12	12	20.5	5.9e-18
Q12907	LMAN2_HUMAN	LMAN2	356	40229	HUMAN	Vesicular integral-membrane protein VIP36	0	0	0	0	6	6	27.2	7.6e-22
Q12931	TRAP1_HUMAN	TRAP1	704	80110.7	HUMAN	Heat shock protein 75 kDa, mitochondrial	0	0	0	0	17	18	35.4	1.5e-16
Q12962	TAF10_HUMAN	TAF10	218	21711.5	HUMAN	Transcription initiation factor TFIID subunit 10	0	0	0	0	3	3	34.9	8e-17
Q12972	PP1R8_HUMAN	PPP1R8	351	38479.1	HUMAN	Nuclear inhibitor of protein phosphatase 1	0	0	0	0	2	3	10.3	1.2e-15
Q12983	BNIP3_HUMAN	BNIP3	259	27832.4	HUMAN	BCL2/adenovirus E1B 19 kDa protein-interacting protein 3	0	0	0	0	2	2	8.9	1.6e-09
Q12996	CSTF3_HUMAN	CSTF3	717	82922.3	HUMAN	Cleavage stimulation factor subunit 3	0	0	0	0	1	1	2.2	5.5e-10
Q13011	ECH1_HUMAN	ECH1	328	35816.5	HUMAN	Delta(3,5)-Delta(2,4)-dienoyl-CoA isomerase, mitochondrial	0	0	0	0	10	10	45.4	2.7e-15
Q13033	STRN3_HUMAN	STRN3	797	87210	HUMAN	Striatin-3	0	0	0	0	1	1	4.9	2e-14
Q13057	COASY_HUMAN	COASY	564	62329.4	HUMAN	Bifunctional coenzyme A synthase	0	0	0	0	1	1	2.7	1.6e-09
Q13064	MKRN3_HUMAN	MKRN3	507	55645.2	HUMAN	Probable E3 ubiquitin-protein ligase makorin-3	0	0	0	0	2	2	10.5	4.2e-19
Q13065	GAGE1_HUMAN	GAGE1	139	15610.2	HUMAN	G antigen 1	0	0	0	0	15	19	70.5	6.5e-16
Q13066	GAG2B_HUMAN	GAGE2B	116	12785.8	HUMAN	G antigen 2B/2C	0	0	0	0	12	16	84.5	6.1e-19
Q13069	GAGE5_HUMAN	GAGE5	117	12923.9	HUMAN	G antigen 5	0	0	0	0	13	14	89.7	3.6e-17
Q13084	RM28_HUMAN	MRPL28	256	30157.1	HUMAN	39S ribosomal protein L28, mitochondrial	0	0	0	0	2	2	17.6	5e-13
Q13094	LCP2_HUMAN	LCP2	533	60188.7	HUMAN	Lymphocyte cytosolic protein 2	0	0	0	0	1	1	3	1.2e-07
Q13098	CSN1_HUMAN	GPS1	491	55537.1	HUMAN	COP9 signalosome complex subunit 1	0	0	0	0	3	3	10.8	3.8e-14
Q13123	RED_HUMAN	IK	557	65602.8	HUMAN	Protein Red	0	0	0	0	4	4	8.6	7.2e-13
Q13131	AAPK1_HUMAN	PRKAA1	559	64009.8	HUMAN	5'-AMP-activated protein kinase catalytic subunit alpha-1	0	0	0	0	1	1	3.8	8.1e-10
Q13136	LIPA1_HUMAN	PPFIA1	1202	135780	HUMAN	Liprin-alpha-1	0	0	0	0	1	1	1.8	8.1e-10
Q13137	CACO2_HUMAN	CALCOCO2	446	52254.3	HUMAN	Calcium-binding and coiled-coil domain-containing protein 2	0	0	0	0	1	1	7.4	5.8e-14
Q13144	EI2BE_HUMAN	EIF2B5	721	80380.6	HUMAN	Translation initiation factor eIF-2B subunit epsilon	0	0	0	0	1	1	1.7	1.7e-07
Q13148	TADBP_HUMAN	TARDBP	414	44740.2	HUMAN	TAR DNA-binding protein 43	0	0	0	0	6	7	31.4	1.3e-15
Q13151	ROA0_HUMAN	HNRNPA0	305	30840.9	HUMAN	Heterogeneous nuclear ribonucleoprotein A0	0	0	0	0	4	5	19	7.1e-10
Q13155	AIMP2_HUMAN	AIMP2	320	35349.1	HUMAN	Aminoacyl tRNA synthase complex-interacting multifunctional protein 2	0	0	0	0	4	4	28.4	1e-18
Q13158	FADD_HUMAN	FADD	208	23279.6	HUMAN	FAS-associated death domain protein	0	0	0	0	1	1	12.5	1.7e-14
Q13162	PRDX4_HUMAN	PRDX4	271	30540.2	HUMAN	Peroxiredoxin-4	0	0	0	0	9	10	45.4	2.4e-18
Q13177	PAK2_HUMAN	PAK2	524	58043.1	HUMAN	Serine/threonine-protein kinase PAK 2	0	0	0	0	10	12	24.4	1.9e-16
Q13185	CBX3_HUMAN	CBX3	183	20811.6	HUMAN	Chromobox protein homolog 3	0	0	0	0	8	9	51.9	3e-15
Q13200	PSMD2_HUMAN	PSMD2	908	100201	HUMAN	26S proteasome non-ATPase regulatory subunit 2	0	0	0	0	33	36	44.7	1e-14
Q13228	SBP1_HUMAN	SELENBP1	472	52391.4	HUMAN	Selenium-binding protein 1	0	0	0	0	2	2	5.9	7.8e-14
Q13243	SRSF5_HUMAN	SRSF5	272	31264.1	HUMAN	Serine/arginine-rich splicing factor 5	0	0	0	0	1	1	8.5	3.1e-08
Q13263	TIF1B_HUMAN	TRIM28	835	88550.5	HUMAN	Transcription intermediary factor 1-beta	3	3	6.8	3.9e-10	40	49	68.7	2e-30
Q13277	STX3_HUMAN	STX3	289	33155.3	HUMAN	Syntaxin-3	0	0	0	0	3	3	15.9	1.8e-14
Q13283	G3BP1_HUMAN	G3BP1	466	52164.7	HUMAN	Ras GTPase-activating protein-binding protein 1	0	0	0	0	7	7	22.3	1.3e-16
Q13287	NMI_HUMAN	NMI	307	35057.1	HUMAN	N-myc-interactor	0	0	0	0	3	3	16.9	4.3e-12
Q13310	PABP4_HUMAN	PABPC4	644	70783.5	HUMAN	Polyadenylate-binding protein 4	0	0	0	0	22	24	41.3	3.6e-15
Q13347	EIF3I_HUMAN	EIF3I	325	36502.2	HUMAN	Eukaryotic translation initiation factor 3 subunit I	0	0	0	0	17	18	73.5	1.5e-17
Q13351	KLF1_HUMAN	KLF1	362	38221.1	HUMAN	Krueppel-like factor 1	0	0	0	0	2	2	14.1	1.2e-08
Q13356	PPIL2_HUMAN	PPIL2	520	58824	HUMAN	Peptidyl-prolyl cis-trans isomerase-like 2	0	0	0	0	4	4	11.3	6.7e-11
Q13362	2A5G_HUMAN	PPP2R5C	524	61061.3	HUMAN	Serine/threonine-protein phosphatase 2A 56 kDa regulatory subunit gamma isoform	0	0	0	0	1	1	3.2	1.5e-10
Q13363	CTBP1_HUMAN	CTBP1	440	47535.7	HUMAN	C-terminal-binding protein 1	0	0	0	0	1	1	7.5	7.3e-12
Q13404	UB2V1_HUMAN	UBE2V1	147	16495.1	HUMAN	Ubiquitin-conjugating enzyme E2 variant 1	0	0	0	0	6	6	44.2	1.5e-14
Q13409	DC1I2_HUMAN	DYNC1I2	638	71457.2	HUMAN	Cytoplasmic dynein 1 intermediate chain 2	0	0	0	0	10	12	20.4	8.4e-17
Q13416	ORC2_HUMAN	ORC2	577	65972.1	HUMAN	Origin recognition complex subunit 2	0	0	0	0	1	1	1.6	0.00014
Q13422	IKZF1_HUMAN	IKZF1	519	57528.9	HUMAN	DNA-binding protein Ikaros	0	0	0	0	2	2	9.2	5.7e-17
Q13423	NNTM_HUMAN	NNT	1086	113897	HUMAN	NAD(P) transhydrogenase, mitochondrial	0	0	0	0	2	2	1.9	0.0012
Q13428	TCOF_HUMAN	TCOF1	1488	152107	HUMAN	Treacle protein	1	1	0.7	1.1e-06	10	10	10	2.9e-13
Q13435	SF3B2_HUMAN	SF3B2	895	100228	HUMAN	Splicing factor 3B subunit 2	0	0	0	0	16	16	24.7	1.5e-15
Q13442	HAP28_HUMAN	PDAP1	181	20630.2	HUMAN	28 kDa heat- and acid-stable phosphoprotein	0	0	0	0	7	8	42.5	1.7e-22
Q13451	FKBP5_HUMAN	FKBP5	457	51212.6	HUMAN	Peptidyl-prolyl cis-trans isomerase FKBP5	0	0	0	0	10	11	26.9	1.5e-15
Q13492	PICAL_HUMAN	PICALM	652	70755.1	HUMAN	Phosphatidylinositol-binding clathrin assembly protein	0	0	0	0	17	18	42.5	4.1e-22
Q13501	SQSTM_HUMAN	SQSTM1	440	47687.6	HUMAN	Sequestosome-1	1	1	3.4	7.8e-09	12	14	50.5	1.2e-21
Q13505	MTX1_HUMAN	MTX1	466	51477.3	HUMAN	Metaxin-1	0	0	0	0	1	1	3.4	3.4e-08
Q13523	PRP4B_HUMAN	PRPF4B	1007	116988	HUMAN	Serine/threonine-protein kinase PRP4 homolog	1	1	1	6.8e-05	1	1	1	9e-05
Q13526	PIN1_HUMAN	PIN1	163	18243.4	HUMAN	Peptidyl-prolyl cis-trans isomerase NIMA-interacting 1	0	0	0	0	2	2	23.9	2.9e-21
Q13541	4EBP1_HUMAN	EIF4EBP1	118	12580.1	HUMAN	Eukaryotic translation initiation factor 4E-binding protein 1	0	0	0	0	4	4	69.5	2.1e-12
Q13542	4EBP2_HUMAN	EIF4EBP2	120	12939.5	HUMAN	Eukaryotic translation initiation factor 4E-binding protein 2	0	0	0	0	1	1	25.8	1.3e-19
Q13547	HDAC1_HUMAN	HDAC1	482	55103.5	HUMAN	Histone deacetylase 1	0	0	0	0	7	7	24.7	1.6e-17
Q13561	DCTN2_HUMAN	DCTN2	401	44231.4	HUMAN	Dynactin subunit 2	0	0	0	0	12	12	42.4	4.8e-27
Q13564	ULA1_HUMAN	NAE1	534	60246.9	HUMAN	NEDD8-activating enzyme E1 regulatory subunit	0	0	0	0	3	3	10.7	5.8e-15
Q13573	SNW1_HUMAN	SNW1	536	61494.9	HUMAN	SNW domain-containing protein 1	0	0	0	0	3	4	11.8	2.6e-18
Q13576	IQGA2_HUMAN	IQGAP2	1575	180579	HUMAN	Ras GTPase-activating-like protein IQGAP2	0	0	0	0	1	1	0.9	0.00061
Q13586	STIM1_HUMAN	STIM1	685	77424	HUMAN	Stromal interaction molecule 1	0	0	0	0	3	3	6.4	2e-22
Q13596	SNX1_HUMAN	SNX1	522	59070	HUMAN	Sorting nexin-1	0	0	0	0	1	1	8	8e-16
Q13610	PWP1_HUMAN	PWP1	501	55828.4	HUMAN	Periodic tryptophan protein 1 homolog	0	0	0	0	1	1	2.4	7.6e-05
Q13618	CUL3_HUMAN	CUL3	768	88931	HUMAN	Cullin-3	0	0	0	0	1	1	2.5	2.3e-10
Q13620	CUL4B_HUMAN	CUL4B	913	103983	HUMAN	Cullin-4B	0	0	0	0	6	6	9.1	2.9e-09
Q13630	FCL_HUMAN	TSTA3	321	35893	HUMAN	GDP-L-fucose synthase	0	0	0	0	1	1	5.9	0.00044
Q13636	RAB31_HUMAN	RAB31	194	21569	HUMAN	Ras-related protein Rab-31	0	0	0	0	1	1	5.7	0.00018
Q13637	RAB32_HUMAN	RAB32	225	24997.5	HUMAN	Ras-related protein Rab-32	0	0	0	0	1	1	6.2	6.1e-11
Q13643	FHL3_HUMAN	FHL3	280	31192.3	HUMAN	Four and a half LIM domains protein 3	0	0	0	0	9	11	53.9	8.9e-17
Q13685	AAMP_HUMAN	AAMP	434	46751.3	HUMAN	Angio-associated migratory cell protein	0	0	0	0	4	4	16.6	2.8e-16
Q13724	MOGS_HUMAN	MOGS	837	91918.3	HUMAN	Mannosyl-oligosaccharide glucosidase	0	0	0	0	1	1	2.2	7.9e-09
Q13765	NACA_HUMAN	NACA	215	23384.1	HUMAN	Nascent polypeptide-associated complex subunit alpha	0	0	0	0	10	14	52.1	8.4e-21
Q13813	SPTN1_HUMAN	SPTAN1	2472	284542	HUMAN	Spectrin alpha chain, non-erythrocytic 1	0	0	0	0	4	4	2.8	1.6e-11
Q13823	NOG2_HUMAN	GNL2	731	83655.6	HUMAN	Nucleolar GTP-binding protein 2	0	0	0	0	1	1	1.8	1.8e-09
Q13838	DX39B_HUMAN	DDX39B	428	48991.8	HUMAN	Spliceosome RNA helicase DDX39B	0	0	0	0	17	18	53	2e-29
Q13867	BLMH_HUMAN	BLMH	455	52562.7	HUMAN	Bleomycin hydrolase	1	1	2.4	0.00016	6	6	20.4	5.1e-15
Q13885	TBB2A_HUMAN	TUBB2A	445	49907.4	HUMAN	Tubulin beta-2A chain	0	0	0	0	35	55	54.4	2.7e-16
Q13895	BYST_HUMAN	BYSL	437	49601.8	HUMAN	Bystin	0	0	0	0	2	2	7.8	4.1e-12
Q13907	IDI1_HUMAN	IDI1	227	26319.4	HUMAN	Isopentenyl-diphosphate Delta-isomerase 1	0	0	0	0	6	7	44.1	4.3e-24
Q13951	PEBB_HUMAN	CBFB	182	21508.3	HUMAN	Core-binding factor subunit beta	0	0	0	0	3	3	18.1	9.4e-13
Q14008	CKAP5_HUMAN	CKAP5	2032	225497	HUMAN	Cytoskeleton-associated protein 5	0	0	0	0	6	7	4.8	3.3e-10
Q14011	CIRBP_HUMAN	CIRBP	172	18648.1	HUMAN	Cold-inducible RNA-binding protein	0	0	0	0	1	2	12.2	6.1e-13
Q14019	COTL1_HUMAN	COTL1	142	15945.1	HUMAN	Coactosin-like protein	0	0	0	0	6	7	52.1	5e-19
Q14061	COX17_HUMAN	COX17	63	6915.2	HUMAN	Cytochrome c oxidase copper chaperone	2	2	38.1	7.5e-09	2	2	38.1	1e-14
Q14103	HNRPD_HUMAN	HNRNPD	355	38434.5	HUMAN	Heterogeneous nuclear ribonucleoprotein D0	0	0	0	0	17	23	35.5	6.2e-20
Q14116	IL18_HUMAN	IL18	193	22326.4	HUMAN	Interleukin-18	0	0	0	0	1	1	11.9	2.9e-13
Q14126	DSG2_HUMAN	DSG2	1118	122295	HUMAN	Desmoglein-2	0	0	0	0	1	1	1.3	1.1e-05
Q14137	BOP1_HUMAN	BOP1	746	83630.2	HUMAN	Ribosome biogenesis protein BOP1	0	0	0	0	4	4	9.9	2.5e-13
Q14139	UBE4A_HUMAN	UBE4A	1066	122562	HUMAN	Ubiquitin conjugation factor E4 A	0	0	0	0	1	1	2.4	6.4e-10
Q14141	SEPT6_HUMAN	SEPT6	434	49717.1	HUMAN	Septin-6	0	0	0	0	4	4	14.1	4.6e-15
Q14151	SAFB2_HUMAN	SAFB2	953	107474	HUMAN	Scaffold attachment factor B2	0	0	0	0	5	6	10.9	4.2e-15
Q14152	EIF3A_HUMAN	EIF3A	1382	166571	HUMAN	Eukaryotic translation initiation factor 3 subunit A	0	0	0	0	7	7	8.2	5.2e-14
Q14157	UBP2L_HUMAN	UBAP2L	1087	114535	HUMAN	Ubiquitin-associated protein 2-like	0	0	0	0	14	15	24.7	1.4e-17
Q14165	MLEC_HUMAN	MLEC	292	32234.1	HUMAN	Malectin	0	0	0	0	5	5	22.6	4.9e-16
Q14166	TTL12_HUMAN	TTLL12	644	74404.3	HUMAN	Tubulin--tyrosine ligase-like protein 12	0	0	0	0	15	15	42.9	1.2e-19
Q14181	DPOA2_HUMAN	POLA2	598	65948.4	HUMAN	DNA polymerase alpha subunit B	0	0	0	0	1	1	4.3	3.2e-10
Q14197	ICT1_HUMAN	MRPL58	206	23630.3	HUMAN	Peptidyl-tRNA hydrolase ICT1, mitochondrial	0	0	0	0	1	1	4.9	3.8e-05
Q14202	ZMYM3_HUMAN	ZMYM3	1370	152380	HUMAN	Zinc finger MYM-type protein 3	0	0	0	0	1	2	1.5	2.5e-15
Q14203	DCTN1_HUMAN	DCTN1	1278	141696	HUMAN	Dynactin subunit 1	0	0	0	0	5	5	5.9	9.6e-13
Q14204	DYHC1_HUMAN	DYNC1H1	4646	532412	HUMAN	Cytoplasmic dynein 1 heavy chain 1	0	0	0	0	4	4	1.3	6.9e-13
Q14232	EI2BA_HUMAN	EIF2B1	305	33712.5	HUMAN	Translation initiation factor eIF-2B subunit alpha	0	0	0	0	5	5	23.6	4.6e-12
Q14240	IF4A2_HUMAN	EIF4A2	407	46402.7	HUMAN	Eukaryotic initiation factor 4A-II	0	0	0	0	16	19	34.4	5.6e-14
Q14247	SRC8_HUMAN	CTTN	550	61586.6	HUMAN	Src substrate cortactin	1	1	1.3	1.6e-05	15	17	36	3.6e-15
Q14254	FLOT2_HUMAN	FLOT2	428	47064.6	HUMAN	Flotillin-2	0	0	0	0	2	2	5.1	4.1e-07
Q14258	TRI25_HUMAN	TRIM25	630	70974.1	HUMAN	E3 ubiquitin/ISG15 ligase TRIM25	0	0	0	0	2	2	4.8	1.1e-09
Q14315	FLNC_HUMAN	FLNC	2725	291025	HUMAN	Filamin-C	0	0	0	0	61	65	34.4	4.3e-22
Q14318	FKBP8_HUMAN	FKBP8	412	44562.1	HUMAN	Peptidyl-prolyl cis-trans isomerase FKBP8	0	0	0	0	9	9	26.5	1.1e-15
Q14320	FA50A_HUMAN	FAM50A	339	40241.9	HUMAN	Protein FAM50A	0	0	0	0	1	2	3.8	2.2e-11
Q14376	GALE_HUMAN	GALE	348	38282	HUMAN	UDP-glucose 4-epimerase	0	0	0	0	6	6	36.5	2.9e-19
Q14444	CAPR1_HUMAN	CAPRIN1	709	78366.9	HUMAN	Caprin-1	0	0	0	0	14	16	27.1	1.7e-21
Q14494	NF2L1_HUMAN	NFE2L1	772	84704.5	HUMAN	Nuclear factor erythroid 2-related factor 1	0	0	0	0	3	3	7.4	5.7e-13
Q14498	RBM39_HUMAN	RBM39	530	59380.1	HUMAN	RNA-binding protein 39	0	0	0	0	1	1	3.2	3.2e-14
Q14542	S29A2_HUMAN	SLC29A2	456	50113.5	HUMAN	Equilibrative nucleoside transporter 2	0	0	0	0	1	1	2.6	3.8e-05
Q14562	DHX8_HUMAN	DHX8	1220	139316	HUMAN	ATP-dependent RNA helicase DHX8	0	0	0	0	1	1	2	6.3e-05
Q14566	MCM6_HUMAN	MCM6	821	92890.1	HUMAN	DNA replication licensing factor MCM6	0	0	0	0	10	10	16.3	4e-10
Q14596	NBR1_HUMAN	NBR1	966	107414	HUMAN	Next to BRCA1 gene 1 protein	0	0	0	0	1	1	2.5	6.4e-13
Q14651	PLSI_HUMAN	PLS1	629	70254.1	HUMAN	Plastin-1	0	0	0	0	5	6	9.9	8.5e-16
Q14653	IRF3_HUMAN	IRF3	427	47219.7	HUMAN	Interferon regulatory factor 3	0	0	0	0	4	4	16.2	2.1e-14
Q14657	LAGE3_HUMAN	LAGE3	143	14803.9	HUMAN	EKC/KEOPS complex subunit LAGE3	0	0	0	0	3	3	37.8	2.5e-10
Q14671	PUM1_HUMAN	PUM1	1186	126474	HUMAN	Pumilio homolog 1	0	0	0	0	4	4	5.6	2.7e-13
Q14676	MDC1_HUMAN	MDC1	2089	226668	HUMAN	Mediator of DNA damage checkpoint protein 1	0	0	0	0	4	4	3.6	2.6e-12
Q14677	EPN4_HUMAN	CLINT1	625	68260.1	HUMAN	Clathrin interactor 1	0	0	0	0	1	1	2.2	2.1e-09
Q14683	SMC1A_HUMAN	SMC1A	1233	143234	HUMAN	Structural maintenance of chromosomes protein 1A	0	0	0	0	4	4	3.6	8e-10
Q14687	GSE1_HUMAN	GSE1	1217	136165	HUMAN	Genetic suppressor element 1	0	0	0	0	5	5	9.1	1.2e-17
Q14691	PSF1_HUMAN	GINS1	196	22988.6	HUMAN	DNA replication complex GINS protein PSF1	0	0	0	0	1	1	7.1	2.6e-09
Q14693	LPIN1_HUMAN	LPIN1	890	98665	HUMAN	Phosphatidate phosphatase LPIN1	0	0	0	0	1	1	3.1	3.5e-12
Q14694	UBP10_HUMAN	USP10	798	87134.5	HUMAN	Ubiquitin carboxyl-terminal hydrolase 10	0	0	0	0	8	8	21.1	6.1e-18
Q14696	MESD_HUMAN	MESD	234	26076.9	HUMAN	LRP chaperone MESD	0	0	0	0	3	3	23.9	6.6e-11
Q14697	GANAB_HUMAN	GANAB	944	106875	HUMAN	Neutral alpha-glucosidase AB	0	0	0	0	30	32	37.2	3.8e-20
Q14739	LBR_HUMAN	LBR	615	70703.8	HUMAN	Lamin-B receptor	0	0	0	0	1	1	4.1	2.2e-09
Q14839	CHD4_HUMAN	CHD4	1912	218006	HUMAN	Chromodomain-helicase-DNA-binding protein 4	0	0	0	0	9	9	6.6	4.1e-19
Q14847	LASP1_HUMAN	LASP1	261	29717.4	HUMAN	LIM and SH3 domain protein 1	4	4	14.9	1.5e-06	16	17	42.9	9.1e-17
Q14919	NC2A_HUMAN	DRAP1	205	22350	HUMAN	Dr1-associated corepressor	0	0	0	0	1	1	5.4	2.7e-06
Q14974	IMB1_HUMAN	KPNB1	876	97171.1	HUMAN	Importin subunit beta-1	0	0	0	0	34	41	51.1	5.2e-28
Q14978	NOLC1_HUMAN	NOLC1	699	73603.8	HUMAN	Nucleolar and coiled-body phosphoprotein 1	0	0	0	0	1	1	1.4	0.00037
Q14980	NUMA1_HUMAN	NUMA1	2115	238261	HUMAN	Nuclear mitotic apparatus protein 1	0	0	0	0	2	2	2	2.4e-11
Q14C86	GAPD1_HUMAN	GAPVD1	1478	164981	HUMAN	GTPase-activating protein and VPS9 domain-containing protein 1	0	0	0	0	1	1	2	3.5e-19
Q14CX7	NAA25_HUMAN	NAA25	972	112293	HUMAN	N-alpha-acetyltransferase 25, NatB auxiliary subunit	0	0	0	0	2	2	6.1	1.6e-11
Q15003	CND2_HUMAN	NCAPH	741	82563.9	HUMAN	Condensin complex subunit 2	0	0	0	0	1	1	4.3	8.1e-09
Q15005	SPCS2_HUMAN	SPCS2	226	25003	HUMAN	Signal peptidase complex subunit 2	0	0	0	0	2	2	13.3	7.2e-10
Q15006	EMC2_HUMAN	EMC2	297	34833.8	HUMAN	ER membrane protein complex subunit 2	0	0	0	0	2	2	7.7	2e-05
Q15007	FL2D_HUMAN	WTAP	396	44244	HUMAN	Pre-mRNA-splicing regulator WTAP	0	0	0	0	1	1	3.8	9.9e-12
Q15008	PSMD6_HUMAN	PSMD6	389	45531.7	HUMAN	26S proteasome non-ATPase regulatory subunit 6	0	0	0	0	14	14	37.8	2.8e-13
Q15012	LAP4A_HUMAN	LAPTM4A	233	26801	HUMAN	Lysosomal-associated transmembrane protein 4A	0	0	0	0	1	1	11.6	3.3e-08
Q15014	MO4L2_HUMAN	MORF4L2	288	32308.1	HUMAN	Mortality factor 4-like protein 2	0	0	0	0	3	3	14.2	5.8e-09
Q15019	SEPT2_HUMAN	SEPT2	361	41487.8	HUMAN	Septin-2	0	0	0	0	3	3	14.1	3.1e-12
Q15020	SART3_HUMAN	SART3	963	109936	HUMAN	Squamous cell carcinoma antigen recognized by T-cells 3	0	0	0	0	3	3	4.5	1.1e-13
Q15021	CND1_HUMAN	NCAPD2	1401	157184	HUMAN	Condensin complex subunit 1	0	0	0	0	1	1	2.1	1.5e-11
Q15022	SUZ12_HUMAN	SUZ12	739	83055.5	HUMAN	Polycomb protein SUZ12	0	0	0	0	1	1	4.7	1.8e-09
Q15024	EXOS7_HUMAN	EXOSC7	291	31821.7	HUMAN	Exosome complex component RRP42	0	0	0	0	3	3	21.3	1.3e-15
Q15025	TNIP1_HUMAN	TNIP1	636	71864.8	HUMAN	TNFAIP3-interacting protein 1	0	0	0	0	2	2	6	1.4e-12
Q15029	U5S1_HUMAN	EFTUD2	972	109437	HUMAN	116 kDa U5 small nuclear ribonucleoprotein component	0	0	0	0	22	24	36.5	3.2e-24
Q15031	SYLM_HUMAN	LARS2	903	101977	HUMAN	Probable leucine--tRNA ligase, mitochondrial	0	0	0	0	1	1	1.1	5e-07
Q15041	AR6P1_HUMAN	ARL6IP1	203	23363	HUMAN	ADP-ribosylation factor-like protein 6-interacting protein 1	0	0	0	0	1	1	13.8	7.8e-09
Q15046	SYK_HUMAN	KARS	597	68048.7	HUMAN	Lysine--tRNA ligase	0	0	0	0	22	23	47.4	3.6e-18
Q15054	DPOD3_HUMAN	POLD3	466	51400.7	HUMAN	DNA polymerase delta subunit 3	0	0	0	0	1	1	2.8	9.9e-05
Q15056	IF4H_HUMAN	EIF4H	248	27385.3	HUMAN	Eukaryotic translation initiation factor 4H	0	0	0	0	11	13	50	3e-14
Q15057	ACAP2_HUMAN	ACAP2	778	88029.4	HUMAN	Arf-GAP with coiled-coil, ANK repeat and PH domain-containing protein 2	0	0	0	0	1	1	4	1.9e-07
Q15067	ACOX1_HUMAN	ACOX1	660	74424.2	HUMAN	Peroxisomal acyl-coenzyme A oxidase 1	0	0	0	0	4	4	15	2.1e-14
Q15070	OXA1L_HUMAN	OXA1L	435	48548.3	HUMAN	Mitochondrial inner membrane protein OXA1L	0	0	0	0	1	1	2.3	7.8e-07
Q15075	EEA1_HUMAN	EEA1	1411	162467	HUMAN	Early endosome antigen 1	0	0	0	0	2	2	3.5	5.1e-13
Q15084	PDIA6_HUMAN	PDIA6	440	48121.7	HUMAN	Protein disulfide-isomerase A6	0	0	0	0	17	21	47.5	4.3e-17
Q15102	PA1B3_HUMAN	PAFAH1B3	231	25734.5	HUMAN	Platelet-activating factor acetylhydrolase IB subunit gamma	0	0	0	0	3	4	16.9	1.1e-18
Q15121	PEA15_HUMAN	PEA15	130	15040.2	HUMAN	Astrocytic phosphoprotein PEA-15	0	0	0	0	2	2	14.6	5.9e-06
Q15125	EBP_HUMAN	EBP	230	26353	HUMAN	3-beta-hydroxysteroid-Delta(8),Delta(7)-isomerase	0	0	0	0	2	2	9.6	2.4e-08
Q15126	PMVK_HUMAN	PMVK	192	21995.1	HUMAN	Phosphomevalonate kinase	0	0	0	0	2	2	12.5	2.5e-10
Q15154	PCM1_HUMAN	PCM1	2024	228535	HUMAN	Pericentriolar material 1 protein	0	0	0	0	2	2	1.2	1.8e-11
Q15172	2A5A_HUMAN	PPP2R5A	486	56194.2	HUMAN	Serine/threonine-protein phosphatase 2A 56 kDa regulatory subunit alpha isoform	0	0	0	0	1	1	3.1	8.9e-06
Q15181	IPYR_HUMAN	PPA1	289	32660.3	HUMAN	Inorganic pyrophosphatase	0	0	0	0	20	24	77.2	6.6e-19
Q15185	TEBP_HUMAN	PTGES3	160	18697.6	HUMAN	Prostaglandin E synthase 3	0	0	0	0	9	9	75	1e-19
Q15233	NONO_HUMAN	NONO	471	54232	HUMAN	Non-POU domain-containing octamer-binding protein	0	0	0	0	5	5	15.7	3.1e-14
Q15257	PTPA_HUMAN	PTPA	358	40667.9	HUMAN	Serine/threonine-protein phosphatase 2A activator	0	0	0	0	5	5	24.3	2e-19
Q15274	NADC_HUMAN	QPRT	297	30845.9	HUMAN	Nicotinate-nucleotide pyrophosphorylase [carboxylating]	0	0	0	0	2	2	21.9	1.9e-17
Q15286	RAB35_HUMAN	RAB35	201	23025.4	HUMAN	Ras-related protein Rab-35	0	0	0	0	4	5	25.4	3.8e-08
Q15287	RNPS1_HUMAN	RNPS1	305	34208.5	HUMAN	RNA-binding protein with serine-rich domain 1	1	1	4.9	8.3e-11	1	1	4.9	8.7e-13
Q15365	PCBP1_HUMAN	PCBP1	356	37498.2	HUMAN	Poly(rC)-binding protein 1	2	2	6.2	6.4e-05	21	27	71.9	1.4e-23
Q15366	PCBP2_HUMAN	PCBP2	365	38580.4	HUMAN	Poly(rC)-binding protein 2	0	0	0	0	16	20	56.7	3.6e-16
Q15369	ELOC_HUMAN	ELOC	112	12473.3	HUMAN	Elongin-C	0	0	0	0	5	7	57.1	2.4e-17
Q15370	ELOB_HUMAN	ELOB	118	13132.9	HUMAN	Elongin-B	0	0	0	0	9	11	83.9	5.7e-15
Q15388	TOM20_HUMAN	TOMM20	145	16298	HUMAN	Mitochondrial import receptor subunit TOM20 homolog	0	0	0	0	3	4	27.6	8.9e-12
Q15393	SF3B3_HUMAN	SF3B3	1217	135578	HUMAN	Splicing factor 3B subunit 3	0	0	0	0	18	19	22.1	9.1e-18
Q15398	DLGP5_HUMAN	DLGAP5	846	95115.8	HUMAN	Disks large-associated protein 5	0	0	0	0	3	3	7.4	1.1e-13
Q15424	SAFB1_HUMAN	SAFB	915	102642	HUMAN	Scaffold attachment factor B1	0	0	0	0	10	11	21.2	2.2e-19
Q15427	SF3B4_HUMAN	SF3B4	424	44386.1	HUMAN	Splicing factor 3B subunit 4	0	0	0	0	5	6	21.2	1.1e-13
Q15428	SF3A2_HUMAN	SF3A2	464	49256	HUMAN	Splicing factor 3A subunit 2	0	0	0	0	6	6	17.9	1e-13
Q15435	PP1R7_HUMAN	PPP1R7	360	41564.6	HUMAN	Protein phosphatase 1 regulatory subunit 7	0	0	0	0	4	5	17.2	7.7e-14
Q15437	SC23B_HUMAN	SEC23B	767	86480	HUMAN	Protein transport protein Sec23B	0	0	0	0	4	4	10.4	8.6e-18
Q15459	SF3A1_HUMAN	SF3A1	793	88886.9	HUMAN	Splicing factor 3A subunit 1	0	0	0	0	26	32	36.6	2.6e-20
Q15532	SSXT_HUMAN	SS18	418	45929.7	HUMAN	Protein SSXT	0	0	0	0	1	1	4.3	3.6e-08
Q15544	TAF11_HUMAN	TAF11	211	23307.3	HUMAN	Transcription initiation factor TFIID subunit 11	0	0	0	0	4	5	38.9	2.5e-19
Q15545	TAF7_HUMAN	TAF7	349	40259.4	HUMAN	Transcription initiation factor TFIID subunit 7	0	0	0	0	5	5	27.2	8.1e-16
Q15555	MARE2_HUMAN	MAPRE2	327	37031.6	HUMAN	Microtubule-associated protein RP/EB family member 2	0	0	0	0	4	4	22	1e-12
Q15631	TSN_HUMAN	TSN	228	26183.2	HUMAN	Translin	0	0	0	0	6	6	32	7.6e-10
Q15637	SF01_HUMAN	SF1	639	68330.5	HUMAN	Splicing factor 1	0	0	0	0	10	10	23.5	3.4e-20
Q15642	CIP4_HUMAN	TRIP10	601	68352.8	HUMAN	Cdc42-interacting protein 4	0	0	0	0	3	3	8.3	3.3e-09
Q15654	TRIP6_HUMAN	TRIP6	476	50288.4	HUMAN	Thyroid receptor-interacting protein 6	0	0	0	0	7	9	35.3	1.1e-19
Q15691	MARE1_HUMAN	MAPRE1	268	29999.3	HUMAN	Microtubule-associated protein RP/EB family member 1	0	0	0	0	12	14	62.7	1.3e-17
Q15717	ELAV1_HUMAN	ELAVL1	326	36092.2	HUMAN	ELAV-like protein 1	0	0	0	0	6	7	24.2	1.5e-11
Q15738	NSDHL_HUMAN	NSDHL	373	41900.7	HUMAN	Sterol-4-alpha-carboxylate 3-dehydrogenase, decarboxylating	0	0	0	0	4	5	15.8	3.9e-14
Q15742	NAB2_HUMAN	NAB2	525	56594.6	HUMAN	NGFI-A-binding protein 2	0	0	0	0	1	1	4.8	9.5e-07
Q15758	AAAT_HUMAN	SLC1A5	541	56598.8	HUMAN	Neutral amino acid transporter B(0)	2	2	5.9	2.1e-05	14	15	34.9	5.9e-18
Q15785	TOM34_HUMAN	TOMM34	309	34559.7	HUMAN	Mitochondrial import receptor subunit TOM34	0	0	0	0	2	2	11.3	2.8e-17
Q15813	TBCE_HUMAN	TBCE	527	59346.7	HUMAN	Tubulin-specific chaperone E	0	0	0	0	4	4	12	8.7e-14
Q15814	TBCC_HUMAN	TBCC	346	39248.5	HUMAN	Tubulin-specific chaperone C	0	0	0	0	2	2	10.7	1e-08
Q15819	UB2V2_HUMAN	UBE2V2	145	16362.9	HUMAN	Ubiquitin-conjugating enzyme E2 variant 2	0	0	0	0	6	6	44.8	1.5e-14
Q15833	STXB2_HUMAN	STXBP2	593	66453.1	HUMAN	Syntaxin-binding protein 2	0	0	0	0	1	1	3.4	2.4e-05
Q15907	RB11B_HUMAN	RAB11B	218	24488.7	HUMAN	Ras-related protein Rab-11B	0	0	0	0	7	7	36.7	1.7e-17
Q15942	ZYX_HUMAN	ZYX	572	61277.9	HUMAN	Zyxin	0	0	0	0	21	25	45.6	3.6e-15
Q16181	SEPT7_HUMAN	SEPT7	437	50680.4	HUMAN	Septin-7	0	0	0	0	7	7	19.9	1.3e-18
Q16186	ADRM1_HUMAN	ADRM1	407	42153.6	HUMAN	Proteasomal ubiquitin receptor ADRM1	0	0	0	0	7	8	23.8	1.6e-14
Q16204	CCDC6_HUMAN	CCDC6	474	53291.4	HUMAN	Coiled-coil domain-containing protein 6	0	0	0	0	4	4	11.4	1.4e-09
Q16222	UAP1_HUMAN	UAP1	522	58769.5	HUMAN	UDP-N-acetylhexosamine pyrophosphorylase	0	0	0	0	12	13	34.7	7.3e-15
Q16385	SSX2_HUMAN	SSX2	188	21620.5	HUMAN	Protein SSX2	0	0	0	0	6	6	38.3	6.8e-17
Q16401	PSMD5_HUMAN	PSMD5	504	56196.2	HUMAN	26S proteasome non-ATPase regulatory subunit 5	0	0	0	0	13	15	36.1	1.2e-14
Q16512	PKN1_HUMAN	PKN1	942	103933	HUMAN	Serine/threonine-protein kinase N1	0	0	0	0	4	4	8.5	8.7e-11
Q16514	TAF12_HUMAN	TAF12	161	17924.6	HUMAN	Transcription initiation factor TFIID subunit 12	0	0	0	0	1	1	6.8	0.0058
Q16531	DDB1_HUMAN	DDB1	1140	126969	HUMAN	DNA damage-binding protein 1	0	0	0	0	18	18	23.4	2.5e-17
Q16539	MK14_HUMAN	MAPK14	360	41293.7	HUMAN	Mitogen-activated protein kinase 14	0	0	0	0	2	2	12.2	4.9e-14
Q16543	CDC37_HUMAN	CDC37	378	44468.7	HUMAN	Hsp90 co-chaperone Cdc37	0	0	0	0	13	15	31.5	1.2e-23
Q16563	SYPL1_HUMAN	SYPL1	259	28565.5	HUMAN	Synaptophysin-like protein 1	0	0	0	0	2	2	13.9	7.4e-07
Q16576	RBBP7_HUMAN	RBBP7	425	47820.5	HUMAN	Histone-binding protein RBBP7	0	0	0	0	12	12	25.6	1.1e-11
Q16610	ECM1_HUMAN	ECM1	540	60674.7	HUMAN	Extracellular matrix protein 1	0	0	0	0	2	2	9.6	1.8e-09
Q16621	NFE2_HUMAN	NFE2	373	41473.1	HUMAN	Transcription factor NF-E2 45 kDa subunit	0	0	0	0	1	1	4	1.2e-06
Q16626	MEA1_HUMAN	MEA1	185	19904.8	HUMAN	Male-enhanced antigen 1	0	0	0	0	1	1	7	1.7e-10
Q16629	SRSF7_HUMAN	SRSF7	238	27366.8	HUMAN	Serine/arginine-rich splicing factor 7	0	0	0	0	2	2	10.9	8e-10
Q16630	CPSF6_HUMAN	CPSF6	551	59210.3	HUMAN	Cleavage and polyadenylation specificity factor subunit 6	0	0	0	0	4	5	12	1.7e-13
Q16637	SMN_HUMAN	SMN1	294	31849	HUMAN	Survival motor neuron protein	0	0	0	0	1	1	6.1	7e-17
Q16643	DREB_HUMAN	DBN1	649	71429.9	HUMAN	Drebrin	0	0	0	0	11	12	34.4	2.4e-21
Q16656	NRF1_HUMAN	NRF1	503	53541.5	HUMAN	Nuclear respiratory factor 1	0	0	0	0	1	1	7.8	1.6e-06
Q16658	FSCN1_HUMAN	FSCN1	493	54530.4	HUMAN	Fascin	0	0	0	0	24	29	59.8	9.2e-20
Q16698	DECR_HUMAN	DECR1	335	36068	HUMAN	2,4-dienoyl-CoA reductase, mitochondrial	0	0	0	0	7	7	24.8	2.6e-10
Q16718	NDUA5_HUMAN	NDUFA5	116	13458.8	HUMAN	NADH dehydrogenase [ubiquinone] 1 alpha subcomplex subunit 5	0	0	0	0	2	2	34.5	1.6e-11
Q16740	CLPP_HUMAN	CLPP	277	30180.3	HUMAN	ATP-dependent Clp protease proteolytic subunit, mitochondrial	0	0	0	0	1	1	12.3	1.9e-10
Q16762	THTR_HUMAN	TST	297	33429.2	HUMAN	Thiosulfate sulfurtransferase	0	0	0	0	1	1	4	6.4e-06
Q16763	UBE2S_HUMAN	UBE2S	222	23845.5	HUMAN	Ubiquitin-conjugating enzyme E2 S	0	0	0	0	3	3	25.7	2e-16
Q16836	HCDH_HUMAN	HADH	314	34293.8	HUMAN	Hydroxyacyl-coenzyme A dehydrogenase, mitochondrial	0	0	0	0	3	5	19.1	4.5e-12
Q16850	CP51A_HUMAN	CYP51A1	503	56806.3	HUMAN	Lanosterol 14-alpha demethylase	0	0	0	0	1	1	2.2	0.00014
Q16851	UGPA_HUMAN	UGP2	508	56940.7	HUMAN	UTP--glucose-1-phosphate uridylyltransferase	0	0	0	0	5	5	15.7	8.4e-14
Q16864	VATF_HUMAN	ATP6V1F	119	13370.3	HUMAN	V-type proton ATPase subunit F	0	0	0	0	3	4	44.5	3.5e-17
Q16881	TRXR1_HUMAN	TXNRD1	649	70906.7	HUMAN	Thioredoxin reductase 1, cytoplasmic	0	0	0	0	14	15	35.4	8.9e-21
Q16891	MIC60_HUMAN	IMMT	758	83678.6	HUMAN	MICOS complex subunit MIC60	0	0	0	0	22	23	33.5	7.6e-17
Q17RY0	CPEB4_HUMAN	CPEB4	729	80152.7	HUMAN	Cytoplasmic polyadenylation element-binding protein 4	0	0	0	0	1	1	1.6	8.3e-05
Q1KMD3	HNRL2_HUMAN	HNRNPUL2	747	85105.4	HUMAN	Heterogeneous nuclear ribonucleoprotein U-like protein 2	0	0	0	0	6	6	12.2	8e-17
Q29RF7	PDS5A_HUMAN	PDS5A	1337	150832	HUMAN	Sister chromatid cohesion protein PDS5 homolog A	0	0	0	0	1	1	1.3	4.6e-09
Q2KHT3	CL16A_HUMAN	CLEC16A	1053	117716	HUMAN	Protein CLEC16A	0	0	0	0	1	1	0.8	0.00089
Q2VPK5	CTU2_HUMAN	CTU2	515	56107.7	HUMAN	Cytoplasmic tRNA 2-thiolation protein 2	0	0	0	0	2	3	9.1	3.5e-13
Q32MZ4	LRRF1_HUMAN	LRRFIP1	808	89253.7	HUMAN	Leucine-rich repeat flightless-interacting protein 1	0	0	0	0	11	11	25.4	1.4e-22
Q32P28	P3H1_HUMAN	P3H1	736	83394.7	HUMAN	Prolyl 3-hydroxylase 1	0	0	0	0	1	1	3.9	9.3e-11
Q32P44	EMAL3_HUMAN	EML3	896	95197.6	HUMAN	Echinoderm microtubule-associated protein-like 3	0	0	0	0	2	2	2.2	6.8e-05
Q3KNS1	PTHD3_HUMAN	PTCHD3	767	86872.5	HUMAN	Patched domain-containing protein 3	0	0	0	0	1	1	1.3	0.01
Q3KQU3	MA7D1_HUMAN	MAP7D1	841	92820.6	HUMAN	MAP7 domain-containing protein 1	0	0	0	0	3	3	5.7	1.1e-12
Q3MHD2	LSM12_HUMAN	LSM12	195	21700.9	HUMAN	Protein LSM12 homolog	0	0	0	0	3	3	23.1	3e-10
Q3SY84	K2C71_HUMAN	KRT71	523	57292	HUMAN	Keratin, type II cytoskeletal 71	3	3	5.9	1.4e-05	0	0	0	0
Q3YEC7	RABL6_HUMAN	RABL6	729	79549.4	HUMAN	Rab-like protein 6	0	0	0	0	2	2	3.2	1.2e-08
Q3ZCM7	TBB8_HUMAN	TUBB8	444	49776.5	HUMAN	Tubulin beta-8 chain	0	0	0	0	21	33	27.9	8.3e-27
Q3ZCQ8	TIM50_HUMAN	TIMM50	353	39646.6	HUMAN	Mitochondrial import inner membrane translocase subunit TIM50	0	0	0	0	4	4	14.4	8.2e-13
Q496Y0	LONF3_HUMAN	LONRF3	759	84490.4	HUMAN	LON peptidase N-terminal domain and RING finger protein 3	0	0	0	0	1	1	3.4	0.0046
Q49AR2	CE022_HUMAN	C5orf22	442	49967.5	HUMAN	UPF0489 protein C5orf22	0	0	0	0	1	1	5.7	1.8e-14
Q4G0J3	LARP7_HUMAN	LARP7	582	66899.2	HUMAN	La-related protein 7	0	0	0	0	2	2	3.8	3e-07
Q4KMP7	TB10B_HUMAN	TBC1D10B	808	87199.5	HUMAN	TBC1 domain family member 10B	0	0	0	0	2	2	6.3	7e-18
Q4VC31	CCD58_HUMAN	CCDC58	144	16620.2	HUMAN	Coiled-coil domain-containing protein 58	0	0	0	0	1	1	14.6	3.2e-08
Q52LJ0	FA98B_HUMAN	FAM98B	330	37191.2	HUMAN	Protein FAM98B	0	0	0	0	3	3	13.3	2e-12
Q53EL6	PDCD4_HUMAN	PDCD4	469	51735.7	HUMAN	Programmed cell death protein 4	0	0	0	0	2	2	7.7	1.5e-12
Q53FT3	HIKES_HUMAN	HIKESHI	197	21627.9	HUMAN	Protein Hikeshi	0	0	0	0	1	1	6.6	1.6e-05
Q53GQ0	DHB12_HUMAN	HSD17B12	312	34324.5	HUMAN	Very-long-chain 3-oxoacyl-CoA reductase	0	0	0	0	1	1	8	1.7e-09
Q53GS9	SNUT2_HUMAN	USP39	565	65381.1	HUMAN	U4/U6.U5 tri-snRNP-associated protein 2	0	0	0	0	3	3	6.4	2.6e-09
Q53H12	AGK_HUMAN	AGK	422	47137.5	HUMAN	Acylglycerol kinase, mitochondrial	0	0	0	0	1	1	5.9	5.1e-13
Q53H82	LACB2_HUMAN	LACTB2	288	32805.9	HUMAN	Endoribonuclease LACTB2	0	0	0	0	1	1	3.8	1.1e-06
Q53HC9	EIPR1_HUMAN	EIPR1	387	43603.7	HUMAN	EARP-interacting protein	0	0	0	0	1	1	3.4	0.00052
Q58FF6	H90B4_HUMAN	HSP90AB4P	505	58264.9	HUMAN	Putative heat shock protein HSP 90-beta 4	0	0	0	0	7	11	10.3	1.6e-10
Q58FG1	HS904_HUMAN	HSP90AA4P	418	47712.3	HUMAN	Putative heat shock protein HSP 90-alpha A4	0	0	0	0	4	8	8.4	1e-10
Q5BJH7	YIF1B_HUMAN	YIF1B	314	34435.8	HUMAN	Protein YIF1B	0	0	0	0	1	1	4.1	2.6e-07
Q5D862	FILA2_HUMAN	FLG2	2391	248074	HUMAN	Filaggrin-2	4	4	1.4	3.6e-10	2	2	0.9	1e-06
Q5F1R6	DJC21_HUMAN	DNAJC21	531	62028.4	HUMAN	DnaJ homolog subfamily C member 21	0	0	0	0	2	2	8.5	2.5e-08
Q5H9F3	BCORL_HUMAN	BCORL1	1711	182528	HUMAN	BCL-6 corepressor-like protein 1	0	0	0	0	1	1	0.8	9.9e-10
Q5JQC4	CT47A_HUMAN	CT47A1	288	30100.6	HUMAN	Cancer/testis antigen 47A	0	0	0	0	2	2	21.9	2.8e-17
Q5JRA6	TGO1_HUMAN	MIA3	1907	213704	HUMAN	Transport and Golgi organization protein 1 homolog	0	0	0	0	5	5	4.7	3.1e-15
Q5JRK9	GGEE3_HUMAN	PAGE2B	111	12041.1	HUMAN	Putative G antigen family E member 3	0	0	0	0	5	6	69.4	8.4e-18
Q5JRX3	PREP_HUMAN	PITRM1	1037	117414	HUMAN	Presequence protease, mitochondrial	0	0	0	0	3	3	4.6	4.8e-06
Q5JSH3	WDR44_HUMAN	WDR44	913	101367	HUMAN	WD repeat-containing protein 44	0	0	0	0	8	9	13.7	1e-14
Q5JSZ5	PRC2B_HUMAN	PRRC2B	2229	242969	HUMAN	Protein PRRC2B	0	0	0	0	3	3	2.5	2.5e-06
Q5JTV8	TOIP1_HUMAN	TOR1AIP1	583	66248.9	HUMAN	Torsin-1A-interacting protein 1	0	0	0	0	3	3	8.7	1.1e-19
Q5JTZ9	SYAM_HUMAN	AARS2	985	107341	HUMAN	Alanine--tRNA ligase, mitochondrial	0	0	0	0	1	1	3.4	2.3e-20
Q5K651	SAMD9_HUMAN	SAMD9	1589	184283	HUMAN	Sterile alpha motif domain-containing protein 9	0	0	0	0	1	1	0.7	0.00045
Q5MIZ7	P4R3B_HUMAN	PPP4R3B	849	97459.1	HUMAN	Serine/threonine-protein phosphatase 4 regulatory subunit 3B	0	0	0	0	1	1	1.1	0.0028
Q5NUL3	FFAR4_HUMAN	FFAR4	377	42241.7	HUMAN	Free fatty acid receptor 4	0	0	0	0	1	1	4	0.0049
Q5QJE6	TDIF2_HUMAN	DNTTIP2	756	84469.7	HUMAN	Deoxynucleotidyltransferase terminal-interacting protein 2	0	0	0	0	3	3	8.6	9.6e-19
Q5RI15	COX20_HUMAN	COX20	118	13291.3	HUMAN	Cytochrome c oxidase protein 20 homolog	0	0	0	0	1	1	11.9	1.5e-09
Q5RKV6	EXOS6_HUMAN	EXOSC6	272	28235.4	HUMAN	Exosome complex component MTR3	0	0	0	0	2	2	14.3	2.8e-14
Q5SSJ5	HP1B3_HUMAN	HP1BP3	553	61207.5	HUMAN	Heterochromatin protein 1-binding protein 3	0	0	0	0	2	2	9.9	1.6e-13
Q5SW79	CE170_HUMAN	CEP170	1584	175294	HUMAN	Centrosomal protein of 170 kDa	0	0	0	0	2	2	1.8	2.4e-09
Q5T160	SYRM_HUMAN	RARS2	578	65505.9	HUMAN	Probable arginine--tRNA ligase, mitochondrial	0	0	0	0	1	1	1.4	0.00018
Q5T1M5	FKB15_HUMAN	FKBP15	1219	133631	HUMAN	FK506-binding protein 15	0	0	0	0	2	2	2.3	1.9e-07
Q5T200	ZC3HD_HUMAN	ZC3H13	1668	196637	HUMAN	Zinc finger CCCH domain-containing protein 13	0	0	0	0	1	1	0.6	1.1e-05
Q5T4S7	UBR4_HUMAN	UBR4	5183	573846	HUMAN	E3 ubiquitin-protein ligase UBR4	0	0	0	0	2	2	1	1.9e-17
Q5T5C0	STXB5_HUMAN	STXBP5	1151	127574	HUMAN	Syntaxin-binding protein 5	0	0	0	0	1	1	2.6	2.3e-09
Q5T601	AGRF1_HUMAN	ADGRF1	910	101366	HUMAN	Adhesion G-protein coupled receptor F1	0	0	0	0	1	1	1.4	0.00011
Q5T653	RM02_HUMAN	MRPL2	305	33301.1	HUMAN	39S ribosomal protein L2, mitochondrial	0	0	0	0	1	1	8.2	9.5e-09
Q5T6F2	UBAP2_HUMAN	UBAP2	1119	117116	HUMAN	Ubiquitin-associated protein 2	0	0	0	0	5	5	6	1.6e-09
Q5T749	KPRP_HUMAN	KPRP	579	64136.4	HUMAN	Keratinocyte proline-rich protein	5	5	16.2	5.1e-06	0	0	0	0
Q5T750	XP32_HUMAN	XP32	250	26238.4	HUMAN	Skin-specific protein 32	1	1	3.2	4.4e-08	0	0	0	0
Q5T870	PRR9_HUMAN	PRR9	116	12903.9	HUMAN	Proline-rich protein 9	0	0	0	0	1	1	13.8	2.5e-09
Q5T9A4	ATD3B_HUMAN	ATAD3B	648	72573.6	HUMAN	ATPase family AAA domain-containing protein 3B	0	0	0	0	8	11	13	1.1e-13
Q5TAQ9	DCAF8_HUMAN	DCAF8	597	66852.8	HUMAN	DDB1- and CUL4-associated factor 8	0	0	0	0	1	1	2.8	1.4e-23
Q5TBB1	RNH2B_HUMAN	RNASEH2B	312	35139	HUMAN	Ribonuclease H2 subunit B	0	0	0	0	2	2	11.5	2.1e-13
Q5TDH0	DDI2_HUMAN	DDI2	399	44523	HUMAN	Protein DDI1 homolog 2	0	0	0	0	7	7	29.8	1.4e-12
Q5TFE4	NT5D1_HUMAN	NT5DC1	455	51845.4	HUMAN	5'-nucleotidase domain-containing protein 1	0	0	0	0	1	1	5.1	5.5e-12
Q5TZA2	CROCC_HUMAN	CROCC	2017	228525	HUMAN	Rootletin	0	0	0	0	1	1	0.4	0.0039
Q5U5X0	LYRM7_HUMAN	LYRM7	104	11955	HUMAN	Complex III assembly factor LYRM7	0	0	0	0	1	1	14.4	1.3e-10
Q5UIP0	RIF1_HUMAN	RIF1	2472	274468	HUMAN	Telomere-associated protein RIF1	0	0	0	0	2	2	1.8	1.8e-07
Q5VIR6	VPS53_HUMAN	VPS53	699	79653.4	HUMAN	Vacuolar protein sorting-associated protein 53 homolog	0	0	0	0	1	1	4	3.2e-10
Q5VT52	RPRD2_HUMAN	RPRD2	1461	156021	HUMAN	Regulation of nuclear pre-mRNA domain-containing protein 2	0	0	0	0	1	1	2.3	5.9e-14
Q5VT99	LRC38_HUMAN	LRRC38	294	32082	HUMAN	Leucine-rich repeat-containing protein 38	0	0	0	0	1	1	13.3	0.0083
Q5VTR2	BRE1A_HUMAN	RNF20	975	113663	HUMAN	E3 ubiquitin-protein ligase BRE1A	0	0	0	0	2	2	4.7	3.6e-13
Q5VU97	CAHD1_HUMAN	CACHD1	1274	142291	HUMAN	VWFA and cache domain-containing protein 1	1	1	1.6	4.4e-06	0	0	0	0
Q5VV67	PPRC1_HUMAN	PPRC1	1664	177546	HUMAN	Peroxisome proliferator-activated receptor gamma coactivator-related protein 1	0	0	0	0	1	1	1.1	0.0011
Q5VVQ6	OTU1_HUMAN	YOD1	348	38322.7	HUMAN	Ubiquitin thioesterase OTU1	0	0	0	0	3	4	24.1	8.6e-15
Q5VW32	BROX_HUMAN	BROX	411	46476.5	HUMAN	BRO1 domain-containing protein BROX	0	0	0	0	4	5	21.4	9.8e-16
Q5VWZ2	LYPL1_HUMAN	LYPLAL1	237	26316.7	HUMAN	Lysophospholipase-like protein 1	0	0	0	0	1	1	11.8	7.6e-13
Q5VY09	IER5_HUMAN	IER5	327	33704	HUMAN	Immediate early response gene 5 protein	0	0	0	0	3	3	18.3	3e-16
Q5VYK3	ECM29_HUMAN	ECM29	1845	204293	HUMAN	Proteasome-associated protein ECM29 homolog	0	0	0	0	2	2	1.6	1.6e-10
Q5XKP0	MIC13_HUMAN	MIC13	118	13087.4	HUMAN	MICOS complex subunit MIC13	0	0	0	0	1	1	27.1	7.2e-13
Q641Q2	WAC2A_HUMAN	WASHC2A	1341	147185	HUMAN	WASH complex subunit 2A	0	0	0	0	4	6	5.7	7.2e-15
Q66PJ3	AR6P4_HUMAN	ARL6IP4	421	44915.8	HUMAN	ADP-ribosylation factor-like protein 6-interacting protein 4	1	1	3.8	1.3e-10	2	2	6.7	1.1e-14
Q68EM7	RHG17_HUMAN	ARHGAP17	881	95437.5	HUMAN	Rho GTPase-activating protein 17	0	0	0	0	1	1	1.4	4.9e-07
Q6DD88	ATLA3_HUMAN	ATL3	541	60542.5	HUMAN	Atlastin-3	0	0	0	0	4	4	13.3	1e-16
Q6EEV4	GL1AD_HUMAN	POLR2M	148	15131.1	HUMAN	DNA-directed RNA polymerase II subunit GRINL1A, isoforms 4/5	0	0	0	0	1	1	8.8	8.7e-10
Q6FI81	CPIN1_HUMAN	CIAPIN1	312	33582.6	HUMAN	Anamorsin	0	0	0	0	11	11	50.6	1.1e-13
Q6FIF0	ZFAN6_HUMAN	ZFAND6	208	22555.3	HUMAN	AN1-type zinc finger protein 6	0	0	0	0	1	1	12	2.1e-10
Q6IA86	ELP2_HUMAN	ELP2	826	92500.9	HUMAN	Elongator complex protein 2	0	0	0	0	3	3	6.7	7.7e-15
Q6IAA8	LTOR1_HUMAN	LAMTOR1	161	17745	HUMAN	Ragulator complex protein LAMTOR1	0	0	0	0	5	5	49.1	1.3e-23
Q6IBS0	TWF2_HUMAN	TWF2	349	39548.4	HUMAN	Twinfilin-2	0	0	0	0	4	4	21.8	4.2e-14
Q6IQ49	SDE2_HUMAN	SDE2	451	49742.4	HUMAN	Protein SDE2 homolog	0	0	0	0	4	4	10.2	1.3e-09
Q6JBY9	CPZIP_HUMAN	RCSD1	416	44504.3	HUMAN	CapZ-interacting protein	0	0	0	0	7	8	23.3	3.1e-15
Q6L8Q7	PDE12_HUMAN	PDE12	609	67352.1	HUMAN	2',5'-phosphodiesterase 12	0	0	0	0	3	4	13.5	1e-17
Q6N063	OGFD2_HUMAN	OGFOD2	350	38996.8	HUMAN	2-oxoglutarate and iron-dependent oxygenase domain-containing protein 2	0	0	0	0	1	1	4.3	0.00039
Q6NUK1	SCMC1_HUMAN	SLC25A24	477	53354.9	HUMAN	Calcium-binding mitochondrial carrier protein SCaMC-1	0	0	0	0	5	5	17.2	2.2e-13
Q6NVY1	HIBCH_HUMAN	HIBCH	386	43482.7	HUMAN	3-hydroxyisobutyryl-CoA hydrolase, mitochondrial	0	0	0	0	1	1	7.8	1.1e-11
Q6NXE6	ARMC6_HUMAN	ARMC6	501	54142.4	HUMAN	Armadillo repeat-containing protein 6	0	0	0	0	3	3	14.8	3.3e-13
Q6NXR4	TTI2_HUMAN	TTI2	508	56915.2	HUMAN	TELO2-interacting protein 2	0	0	0	0	1	1	6.3	1.4e-05
Q6NYC8	PPR18_HUMAN	PPP1R18	613	67943.1	HUMAN	Phostensin	0	0	0	0	3	3	9.5	2.2e-14
Q6NZI2	CAVN1_HUMAN	CAVIN1	390	43476.5	HUMAN	Caveolae-associated protein 1	0	0	0	0	4	5	31.8	1.8e-14
Q6NZY4	ZCHC8_HUMAN	ZCCHC8	707	78578	HUMAN	Zinc finger CCHC domain-containing protein 8	0	0	0	0	1	1	2	8.1e-09
Q6P161	RM54_HUMAN	MRPL54	138	15819.3	HUMAN	39S ribosomal protein L54, mitochondrial	0	0	0	0	1	1	18.8	2.8e-10
Q6P1J9	CDC73_HUMAN	CDC73	531	60577.1	HUMAN	Parafibromin	0	0	0	0	3	3	5.3	7.4e-07
Q6P1K2	PMF1_HUMAN	PMF1	205	23339.5	HUMAN	Polyamine-modulated factor 1	0	0	0	0	1	1	10.2	6.6e-09
Q6P1N9	TATD1_HUMAN	TATDN1	297	33602	HUMAN	Putative deoxyribonuclease TATDN1	0	0	0	0	3	3	10.4	1.4e-10
Q6P1Q9	MET2B_HUMAN	METTL2B	378	43426.5	HUMAN	Methyltransferase-like protein 2B	0	0	0	0	2	2	8.5	7.1e-05
Q6P2E9	EDC4_HUMAN	EDC4	1401	151662	HUMAN	Enhancer of mRNA-decapping protein 4	0	0	0	0	5	5	9	3.9e-23
Q6P2H3	CEP85_HUMAN	CEP85	762	85639.9	HUMAN	Centrosomal protein of 85 kDa	0	0	0	0	2	2	4.2	1.4e-11
Q6P2I3	FAH2B_HUMAN	FAHD2B	314	34613.5	HUMAN	Fumarylacetoacetate hydrolase domain-containing protein 2B	0	0	0	0	2	2	10.5	2.7e-06
Q6P2Q9	PRP8_HUMAN	PRPF8	2335	273603	HUMAN	Pre-mRNA-processing-splicing factor 8	0	0	0	0	3	3	2.8	1e-13
Q6P474	PDXD2_HUMAN	PDXDC2P	469	51810.5	HUMAN	Putative pyridoxal-dependent decarboxylase domain-containing protein 2	0	0	0	0	1	1	2.3	0.0015
Q6PD74	AAGAB_HUMAN	AAGAB	315	34593.9	HUMAN	Alpha- and gamma-adaptin-binding protein p34	0	0	0	0	2	2	21.6	2.2e-13
Q6PGQ7	BORA_HUMAN	BORA	559	61203.5	HUMAN	Protein aurora borealis	0	0	0	0	1	1	5	9e-14
Q6PI48	SYDM_HUMAN	DARS2	645	73563.3	HUMAN	Aspartate--tRNA ligase, mitochondrial	0	0	0	0	1	1	3.1	3.5e-13
Q6PJT7	ZC3HE_HUMAN	ZC3H14	736	82876.4	HUMAN	Zinc finger CCCH domain-containing protein 14	0	0	0	0	2	2	6.7	2.6e-14
Q6PKG0	LARP1_HUMAN	LARP1	1096	123511	HUMAN	La-related protein 1	0	0	0	0	11	11	20	1.3e-23
Q6PL24	TMED8_HUMAN	TMED8	325	35740.8	HUMAN	Protein TMED8	0	0	0	0	1	1	3.7	7.2e-08
Q6QNY1	BL1S2_HUMAN	BLOC1S2	142	15961.3	HUMAN	Biogenesis of lysosome-related organelles complex 1 subunit 2	0	0	0	0	1	1	19	2.5e-09
Q6RW13	ATRAP_HUMAN	AGTRAP	159	17419.4	HUMAN	Type-1 angiotensin II receptor-associated protein	0	0	0	0	1	1	13.8	1.4e-14
Q6S8J3	POTEE_HUMAN	POTEE	1075	121365	HUMAN	POTE ankyrin domain family member E	0	0	0	0	16	66	13.3	4.1e-19
Q6UN15	FIP1_HUMAN	FIP1L1	594	66526.9	HUMAN	Pre-mRNA 3'-end-processing factor FIP1	0	0	0	0	7	7	25.8	2.6e-20
Q6UWE0	LRSM1_HUMAN	LRSAM1	723	83594.6	HUMAN	E3 ubiquitin-protein ligase LRSAM1	0	0	0	0	1	1	4	1.5e-10
Q6UWP8	SBSN_HUMAN	SBSN	590	60541.3	HUMAN	Suprabasin	0	0	0	0	1	1	3.1	1.7e-08
Q6UXN9	WDR82_HUMAN	WDR82	313	35079.4	HUMAN	WD repeat-containing protein 82	0	0	0	0	1	1	6.4	1.7e-05
Q6UXV4	MIC27_HUMAN	APOOL	268	29159.2	HUMAN	MICOS complex subunit MIC27	0	0	0	0	2	2	10.1	6.5e-07
Q6V0I7	FAT4_HUMAN	FAT4	4981	542691	HUMAN	Protocadherin Fat 4	0	0	0	0	1	1	0.6	0.0016
Q6VMQ6	MCAF1_HUMAN	ATF7IP	1270	136395	HUMAN	Activating transcription factor 7-interacting protein 1	0	0	0	0	1	1	2.1	9.1e-06
Q6W2J9	BCOR_HUMAN	BCOR	1755	192190	HUMAN	BCL-6 corepressor	0	0	0	0	2	2	2.5	2.4e-12
Q6WKZ4	RFIP1_HUMAN	RAB11FIP1	1283	137168	HUMAN	Rab11 family-interacting protein 1	0	0	0	0	2	2	1.9	2.5e-09
Q6XQN6	PNCB_HUMAN	NAPRT	538	57578.7	HUMAN	Nicotinate phosphoribosyltransferase	0	0	0	0	4	4	14.3	6.2e-13
Q6Y7W6	GGYF2_HUMAN	GIGYF2	1299	150071	HUMAN	GRB10-interacting GYF protein 2	0	0	0	0	2	2	2.6	8.4e-09
Q6ZN17	LN28B_HUMAN	LIN28B	250	27083.9	HUMAN	Protein lin-28 homolog B	0	0	0	0	1	1	4.8	1.2e-07
Q6ZN18	AEBP2_HUMAN	AEBP2	517	54467	HUMAN	Zinc finger protein AEBP2	0	0	0	0	1	1	4.6	3.2e-10
Q6ZN55	ZN574_HUMAN	ZNF574	896	98901.1	HUMAN	Zinc finger protein 574	0	0	0	0	2	2	3.5	1.2e-13
Q6ZP01	RBM44_HUMAN	RBM44	1051	117986	HUMAN	RNA-binding protein 44	0	0	0	0	1	1	2.3	0.0028
Q6ZQN7	SO4C1_HUMAN	SLCO4C1	724	78949.1	HUMAN	Solute carrier organic anion transporter family member 4C1	0	0	0	0	1	1	1.4	0.002
Q6ZUU3	FOXNB_HUMAN	FOXL2NB	175	18625.1	HUMAN	FOXL2 neighbor protein	0	0	0	0	1	1	8.6	5e-07
Q70J99	UN13D_HUMAN	UNC13D	1090	123283	HUMAN	Protein unc-13 homolog D	0	0	0	0	1	1	1.8	1.6e-06
Q71DI3	H32_HUMAN	HIST2H3A	136	15388.2	HUMAN	Histone H3.2	0	0	0	0	4	4	40.4	1.5e-12
Q71F23	CENPU_HUMAN	CENPU	418	47522	HUMAN	Centromere protein U	0	0	0	0	1	1	3.8	8.9e-17
Q71RC2	LARP4_HUMAN	LARP4	724	80596.7	HUMAN	La-related protein 4	0	0	0	0	3	3	6.5	8.9e-10
Q71RG4	TMUB2_HUMAN	TMUB2	321	33788.7	HUMAN	Transmembrane and ubiquitin-like domain-containing protein 2	0	0	0	0	1	1	8.7	4e-16
Q71U36	TBA1A_HUMAN	TUBA1A	451	50136.1	HUMAN	Tubulin alpha-1A chain	0	0	0	0	44	61	81.2	6.3e-21
Q7KZ85	SPT6H_HUMAN	SUPT6H	1726	199074	HUMAN	Transcription elongation factor SPT6	0	0	0	0	10	11	10	1.6e-36
Q7KZF4	SND1_HUMAN	SND1	910	101998	HUMAN	Staphylococcal nuclease domain-containing protein 1	0	0	0	0	36	41	53.6	1.8e-16
Q7L014	DDX46_HUMAN	DDX46	1031	117363	HUMAN	Probable ATP-dependent RNA helicase DDX46	0	0	0	0	2	2	3.5	6e-09
Q7L099	RUFY3_HUMAN	RUFY3	469	52965.4	HUMAN	Protein RUFY3	0	0	0	0	1	1	2.3	0.0041
Q7L0Y3	MRRP1_HUMAN	TRMT10C	403	47347.4	HUMAN	Mitochondrial ribonuclease P protein 1	0	0	0	0	3	3	8.9	8.7e-15
Q7L1Q6	BZW1_HUMAN	BZW1	419	48043.6	HUMAN	Basic leucine zipper and W2 domain-containing protein 1	0	0	0	0	4	4	19.8	6.7e-15
Q7L1V2	MON1B_HUMAN	MON1B	547	59217.8	HUMAN	Vacuolar fusion protein MON1 homolog B	0	0	0	0	1	1	4	1.2e-07
Q7L2H7	EIF3M_HUMAN	EIF3M	374	42503.3	HUMAN	Eukaryotic translation initiation factor 3 subunit M	0	0	0	0	10	12	40.1	1.3e-14
Q7L2J0	MEPCE_HUMAN	MEPCE	689	74355.8	HUMAN	7SK snRNA methylphosphate capping enzyme	0	0	0	0	1	1	2.8	1e-15
Q7L3V2	BOP_HUMAN	RTL10	364	39299.5	HUMAN	Protein Bop	0	0	0	0	1	1	7.4	5.8e-07
Q7L4I2	RSRC2_HUMAN	RSRC2	434	50560.1	HUMAN	Arginine/serine-rich coiled-coil protein 2	0	0	0	0	1	1	2.8	0.00019
Q7L590	MCM10_HUMAN	MCM10	875	98183.9	HUMAN	Protein MCM10 homolog	0	0	0	0	3	3	4.7	5.6e-11
Q7L5D6	GET4_HUMAN	GET4	327	36504.6	HUMAN	Golgi to ER traffic protein 4 homolog	0	0	0	0	3	3	10.7	1.2e-08
Q7L5N1	CSN6_HUMAN	COPS6	327	36163.8	HUMAN	COP9 signalosome complex subunit 6	0	0	0	0	5	5	19.9	9.5e-12
Q7L9L4	MOB1B_HUMAN	MOB1B	216	25091	HUMAN	MOB kinase activator 1B	0	0	0	0	2	2	15.7	5.8e-12
Q7LFL8	CXXC5_HUMAN	CXXC5	322	32977.7	HUMAN	CXXC-type zinc finger protein 5	0	0	0	0	4	4	21.7	2.9e-12
Q7LG56	RIR2B_HUMAN	RRM2B	351	40736.9	HUMAN	Ribonucleoside-diphosphate reductase subunit M2 B	0	0	0	0	2	2	7.4	3.4e-08
Q7RTS7	K2C74_HUMAN	KRT74	529	57865.9	HUMAN	Keratin, type II cytoskeletal 74	3	3	5.1	1.9e-07	3	3	5.1	2.3e-05
Q7RTV0	PHF5A_HUMAN	PHF5A	110	12405.6	HUMAN	PHD finger-like domain-containing protein 5A	0	0	0	0	1	1	11.8	4e-15
Q7Z2T5	TRM1L_HUMAN	TRMT1L	733	81748.1	HUMAN	TRMT1-like protein	0	0	0	0	7	7	16.9	2.8e-19
Q7Z2W4	ZCCHV_HUMAN	ZC3HAV1	902	101432	HUMAN	Zinc finger CCCH-type antiviral protein 1	0	0	0	0	3	3	5.7	2.5e-13
Q7Z2Z2	EFL1_HUMAN	EFL1	1120	125431	HUMAN	Elongation factor-like GTPase 1	0	0	0	0	3	3	7.3	0.00011
Q7Z3K3	POGZ_HUMAN	POGZ	1410	155345	HUMAN	Pogo transposable element with ZNF domain	0	0	0	0	1	1	1.1	6.7e-08
Q7Z3K6	MIER3_HUMAN	MIER3	550	61437.1	HUMAN	Mesoderm induction early response protein 3	0	0	0	0	1	1	5.8	3e-23
Q7Z417	NUFP2_HUMAN	NUFIP2	695	76121.7	HUMAN	Nuclear fragile X mental retardation-interacting protein 2	0	0	0	0	4	4	13.4	3.6e-13
Q7Z434	MAVS_HUMAN	MAVS	540	56528.6	HUMAN	Mitochondrial antiviral-signaling protein	0	0	0	0	7	7	29.8	1.3e-21
Q7Z478	DHX29_HUMAN	DHX29	1369	155237	HUMAN	ATP-dependent RNA helicase DHX29	0	0	0	0	1	1	0.9	0.00022
Q7Z4H3	HDDC2_HUMAN	HDDC2	204	23390.7	HUMAN	HD domain-containing protein 2	0	0	0	0	3	3	25	1.2e-07
Q7Z5K2	WAPL_HUMAN	WAPL	1190	132947	HUMAN	Wings apart-like protein homolog	0	0	0	0	1	1	1.1	5.6e-08
Q7Z5L9	I2BP2_HUMAN	IRF2BP2	587	61025.2	HUMAN	Interferon regulatory factor 2-binding protein 2	0	0	0	0	5	5	16.7	2.7e-18
Q7Z6K1	THAP5_HUMAN	THAP5	395	45416.6	HUMAN	THAP domain-containing protein 5	0	0	0	0	1	1	5.8	2.7e-09
Q7Z6Z7	HUWE1_HUMAN	HUWE1	4374	481895	HUMAN	E3 ubiquitin-protein ligase HUWE1	0	0	0	0	3	3	2.1	4e-11
Q7Z739	YTHD3_HUMAN	YTHDF3	585	63861.8	HUMAN	YTH domain-containing family protein 3	0	0	0	0	3	3	5	1.4e-07
Q7Z794	K2C1B_HUMAN	KRT77	578	61901.9	HUMAN	Keratin, type II cytoskeletal 1b	7	9	10.2	3.3e-10	0	0	0	0
Q7Z7A3	CTU1_HUMAN	CTU1	348	36450.3	HUMAN	Cytoplasmic tRNA 2-thiolation protein 1	0	0	0	0	1	1	6	3.4e-05
Q7Z7C8	TAF8_HUMAN	TAF8	310	34262.7	HUMAN	Transcription initiation factor TFIID subunit 8	0	0	0	0	3	3	17.7	6.4e-11
Q7Z7E8	UB2Q1_HUMAN	UBE2Q1	422	46127.3	HUMAN	Ubiquitin-conjugating enzyme E2 Q1	0	0	0	0	1	1	7.3	5.4e-13
Q7Z7H8	RM10_HUMAN	MRPL10	261	29282.8	HUMAN	39S ribosomal protein L10, mitochondrial	0	0	0	0	1	2	7.3	1.4e-10
Q7Z7K0	COXM1_HUMAN	CMC1	106	12489.8	HUMAN	COX assembly mitochondrial protein homolog	0	0	0	0	1	1	10.4	1.1e-05
Q7Z7M9	GALT5_HUMAN	GALNT5	940	106267	HUMAN	Polypeptide N-acetylgalactosaminyltransferase 5	0	0	0	0	2	2	2.8	2.4e-13
Q86SX6	GLRX5_HUMAN	GLRX5	157	16628	HUMAN	Glutaredoxin-related protein 5, mitochondrial	0	0	0	0	2	3	21	4.7e-11
Q86SZ2	TPC6B_HUMAN	TRAPPC6B	158	17983.1	HUMAN	Trafficking protein particle complex subunit 6B	0	0	0	0	1	1	12.7	3.1e-09
Q86TI2	DPP9_HUMAN	DPP9	863	98264.2	HUMAN	Dipeptidyl peptidase 9	0	0	0	0	2	2	4.5	1.5e-07
Q86U42	PABP2_HUMAN	PABPN1	306	32749.3	HUMAN	Polyadenylate-binding protein 2	0	0	0	0	7	8	47.1	1.6e-18
Q86U44	MTA70_HUMAN	METTL3	580	64474.5	HUMAN	N6-adenosine-methyltransferase 70 kDa subunit	0	0	0	0	1	1	2.1	2.3e-09
Q86U90	YRDC_HUMAN	YRDC	279	29328.1	HUMAN	YrdC domain-containing protein, mitochondrial	0	0	0	0	2	2	10.4	1.3e-10
Q86UE4	LYRIC_HUMAN	MTDH	582	63837.4	HUMAN	Protein LYRIC	0	0	0	0	6	6	21.3	7.7e-16
Q86UP2	KTN1_HUMAN	KTN1	1357	156276	HUMAN	Kinectin	0	0	0	0	1	1	0.7	6.8e-05
Q86UV5	UBP48_HUMAN	USP48	1035	119033	HUMAN	Ubiquitin carboxyl-terminal hydrolase 48	0	0	0	0	2	2	3.9	1.8e-10
Q86UX7	URP2_HUMAN	FERMT3	667	75953.5	HUMAN	Fermitin family homolog 3	0	0	0	0	16	17	34.2	9.8e-16
Q86VM9	ZCH18_HUMAN	ZC3H18	953	106379	HUMAN	Zinc finger CCCH domain-containing protein 18	1	1	1.3	1.5e-10	10	11	15.6	3.6e-19
Q86VP1	TAXB1_HUMAN	TAX1BP1	789	90877.9	HUMAN	Tax1-binding protein 1	0	0	0	0	2	2	3.9	2e-11
Q86VP6	CAND1_HUMAN	CAND1	1230	136377	HUMAN	Cullin-associated NEDD8-dissociated protein 1	0	0	0	0	10	10	15.1	4.1e-15
Q86VQ3	TXND2_HUMAN	TXNDC2	553	60404.6	HUMAN	Thioredoxin domain-containing protein 2	0	0	0	0	2	2	4.3	8.7e-09
Q86VS8	HOOK3_HUMAN	HOOK3	718	83126.5	HUMAN	Protein Hook homolog 3	0	0	0	0	1	1	2.2	2.9e-12
Q86W56	PARG_HUMAN	PARG	976	111111	HUMAN	Poly(ADP-ribose) glycohydrolase	0	0	0	0	1	1	2.8	1.1e-07
Q86WB0	NIPA_HUMAN	ZC3HC1	502	55262	HUMAN	Nuclear-interacting partner of ALK	0	0	0	0	1	1	3.4	1.3e-11
Q86WQ0	NR2CA_HUMAN	NR2C2AP	139	15876	HUMAN	Nuclear receptor 2C2-associated protein	0	0	0	0	1	1	17.3	2.1e-10
Q86X53	ERIC1_HUMAN	ERICH1	443	48984.8	HUMAN	Glutamate-rich protein 1	0	0	0	0	1	1	3.2	2.7e-13
Q86X55	CARM1_HUMAN	CARM1	608	65854.3	HUMAN	Histone-arginine methyltransferase CARM1	0	0	0	0	1	1	5.9	3.4e-16
Q86X76	NIT1_HUMAN	NIT1	327	35896.8	HUMAN	Deaminated glutathione amidase	0	0	0	0	2	2	10.1	6.5e-14
Q86XP3	DDX42_HUMAN	DDX42	938	102976	HUMAN	ATP-dependent RNA helicase DDX42	0	0	0	0	2	2	3.9	2.1e-13
Q86Y82	STX12_HUMAN	STX12	276	31642.2	HUMAN	Syntaxin-12	0	0	0	0	2	2	9.4	6.4e-07
Q86YP4	P66A_HUMAN	GATAD2A	633	68063.3	HUMAN	Transcriptional repressor p66-alpha	0	0	0	0	2	2	5.4	1.4e-09
Q86YZ3	HORN_HUMAN	HRNR	2850	282392	HUMAN	Hornerin	4	4	2.2	3.8e-07	7	7	4.7	2.7e-16
Q8IU81	I2BP1_HUMAN	IRF2BP1	584	61688.5	HUMAN	Interferon regulatory factor 2-binding protein 1	0	0	0	0	2	2	5.8	2.4e-11
Q8IUI4	S29P2_HUMAN	SNX29P2	249	27226	HUMAN	Putative protein SNX29P2	0	0	0	0	1	1	12	0.00013
Q8IUI8	CRLF3_HUMAN	CRLF3	442	49766.3	HUMAN	Cytokine receptor-like factor 3	0	0	0	0	3	3	15.8	9.8e-13
Q8IV08	PLD3_HUMAN	PLD3	490	54705.8	HUMAN	Phospholipase D3	0	0	0	0	1	1	4.5	8.5e-22
Q8IV38	ANKY2_HUMAN	ANKMY2	441	49299.2	HUMAN	Ankyrin repeat and MYND domain-containing protein 2	0	0	0	0	1	1	2.9	7.7e-06
Q8IV48	ERI1_HUMAN	ERI1	349	40064.3	HUMAN	3'-5' exoribonuclease 1	0	0	0	0	1	1	4.3	1.9e-10
Q8IVD9	NUDC3_HUMAN	NUDCD3	361	40822.4	HUMAN	NudC domain-containing protein 3	0	0	0	0	2	2	11.9	2.6e-13
Q8IVM0	CCD50_HUMAN	CCDC50	306	35822.3	HUMAN	Coiled-coil domain-containing protein 50	0	0	0	0	1	1	5.9	4.4e-10
Q8IWD4	CC117_HUMAN	CCDC117	279	30541.6	HUMAN	Coiled-coil domain-containing protein 117	0	0	0	0	1	1	4.3	1.6e-08
Q8IWX8	CHERP_HUMAN	CHERP	916	103703	HUMAN	Calcium homeostasis endoplasmic reticulum protein	0	0	0	0	2	2	2	2.1e-06
Q8IWZ3	ANKH1_HUMAN	ANKHD1	2542	269460	HUMAN	Ankyrin repeat and KH domain-containing protein 1	0	0	0	0	9	9	8.2	2.4e-17
Q8IWZ8	SUGP1_HUMAN	SUGP1	645	72471.5	HUMAN	SURP and G-patch domain-containing protein 1	0	0	0	0	1	1	3.9	0.00029
Q8IX07	FOG1_HUMAN	ZFPM1	1006	104889	HUMAN	Zinc finger protein ZFPM1	0	0	0	0	1	1	3.5	9e-15
Q8IX12	CCAR1_HUMAN	CCAR1	1150	132822	HUMAN	Cell division cycle and apoptosis regulator protein 1	0	0	0	0	2	2	2.2	3.4e-06
Q8IXI1	MIRO2_HUMAN	RHOT2	618	68118.4	HUMAN	Mitochondrial Rho GTPase 2	0	0	0	0	1	1	4.4	1.8e-10
Q8IXM3	RM41_HUMAN	MRPL41	137	15382.9	HUMAN	39S ribosomal protein L41, mitochondrial	0	0	0	0	1	1	24.1	1.7e-10
Q8IXQ3	CI040_HUMAN	C9orf40	194	21063.5	HUMAN	Uncharacterized protein C9orf40	0	0	0	0	1	1	13.9	1.2e-11
Q8IXU6	S35F2_HUMAN	SLC35F2	374	41212.2	HUMAN	Solute carrier family 35 member F2	0	0	0	0	2	2	11	2.2e-13
Q8IY22	CMIP_HUMAN	CMIP	773	86331.5	HUMAN	C-Maf-inducing protein	0	0	0	0	1	1	3	3.3e-05
Q8IY67	RAVR1_HUMAN	RAVER1	606	63877.6	HUMAN	Ribonucleoprotein PTB-binding 1	0	0	0	0	6	6	19.6	1.1e-17
Q8IYA6	CKP2L_HUMAN	CKAP2L	745	83587.3	HUMAN	Cytoskeleton-associated protein 2-like	0	0	0	0	1	1	2	0.00046
Q8IYB3	SRRM1_HUMAN	SRRM1	904	102336	HUMAN	Serine/arginine repetitive matrix protein 1	3	4	6.7	1.3e-14	2	3	3	1.3e-09
Q8IYB5	SMAP1_HUMAN	SMAP1	467	50387	HUMAN	Stromal membrane-associated protein 1	0	0	0	0	1	1	3.2	7.4e-05
Q8IYB8	SUV3_HUMAN	SUPV3L1	786	87992	HUMAN	ATP-dependent RNA helicase SUPV3L1, mitochondrial	0	0	0	0	2	2	3.1	1.1e-08
Q8IYB9	ZN595_HUMAN	ZNF595	648	74290.7	HUMAN	Zinc finger protein 595	0	0	0	0	3	3	7.9	1.5e-16
Q8IYK4	GT252_HUMAN	COLGALT2	626	72925	HUMAN	Procollagen galactosyltransferase 2	0	0	0	0	1	1	4.6	5.4e-21
Q8IYN2	TCAL8_HUMAN	TCEAL8	117	13616.2	HUMAN	Transcription elongation factor A protein-like 8	0	0	0	0	3	4	43.6	4e-16
Q8IZ07	AN13A_HUMAN	ANKRD13A	590	67619.6	HUMAN	Ankyrin repeat domain-containing protein 13A	0	0	0	0	1	1	2.2	1.3e-05
Q8IZ21	PHAR4_HUMAN	PHACTR4	702	78211.8	HUMAN	Phosphatase and actin regulator 4	0	0	0	0	1	1	1.9	0.0027
Q8IZ73	RUSD2_HUMAN	RPUSD2	545	61312	HUMAN	RNA pseudouridylate synthase domain-containing protein 2	0	0	0	0	1	1	3.9	5.7e-08
Q8IZP0	ABI1_HUMAN	ABI1	508	55081.3	HUMAN	Abl interactor 1	0	0	0	0	1	1	3.1	1e-11
Q8N0X7	SPART_HUMAN	SPART	666	72833.6	HUMAN	Spartin	0	0	0	0	1	1	1.8	1.3e-05
Q8N108	MIER1_HUMAN	MIER1	512	57983.7	HUMAN	Mesoderm induction early response protein 1	0	0	0	0	1	1	3.9	3.1e-08
Q8N163	CCAR2_HUMAN	CCAR2	923	102902	HUMAN	Cell cycle and apoptosis regulator protein 2	0	0	0	0	13	13	25	8.9e-17
Q8N183	NDUF2_HUMAN	NDUFAF2	169	19856.5	HUMAN	NADH dehydrogenase [ubiquinone] 1 alpha subcomplex assembly factor 2	0	0	0	0	1	1	10.7	1.9e-12
Q8N1F7	NUP93_HUMAN	NUP93	819	93489.1	HUMAN	Nuclear pore complex protein Nup93	0	0	0	0	6	6	15.9	5e-18
Q8N1G0	ZN687_HUMAN	ZNF687	1237	129530	HUMAN	Zinc finger protein 687	0	0	0	0	1	1	2.2	8.1e-13
Q8N1G2	CMTR1_HUMAN	CMTR1	835	95321.6	HUMAN	Cap-specific mRNA (nucleoside-2'-O-)-methyltransferase 1	0	0	0	0	3	3	9.3	9.5e-18
Q8N1G4	LRC47_HUMAN	LRRC47	583	63473.5	HUMAN	Leucine-rich repeat-containing protein 47	0	0	0	0	8	9	26.9	7.2e-14
Q8N1N4	K2C78_HUMAN	KRT78	520	56866.3	HUMAN	Keratin, type II cytoskeletal 78	3	3	5.6	1.9e-07	0	0	0	0
Q8N2F6	ARM10_HUMAN	ARMC10	343	37540.3	HUMAN	Armadillo repeat-containing protein 10	0	0	0	0	1	1	5	7.7e-09
Q8N344	MIER2_HUMAN	MIER2	545	59944.7	HUMAN	Mesoderm induction early response protein 2	0	0	0	0	2	2	11	4.1e-22
Q8N392	RHG18_HUMAN	ARHGAP18	663	74977.4	HUMAN	Rho GTPase-activating protein 18	0	0	0	0	2	2	5.9	8.7e-15
Q8N3D4	EH1L1_HUMAN	EHBP1L1	1523	161856	HUMAN	EH domain-binding protein 1-like protein 1	0	0	0	0	2	2	2.5	1.1e-06
Q8N3X1	FNBP4_HUMAN	FNBP4	1017	110267	HUMAN	Formin-binding protein 4	0	0	0	0	1	1	1.5	1.9e-08
Q8N4Q1	MIA40_HUMAN	CHCHD4	142	15996.5	HUMAN	Mitochondrial intermembrane space import and assembly protein 40	0	0	0	0	6	7	45.8	9.2e-22
Q8N4S0	CCD82_HUMAN	CCDC82	544	64002.6	HUMAN	Coiled-coil domain-containing protein 82	0	0	0	0	1	1	2	8.8e-09
Q8N543	OGFD1_HUMAN	OGFOD1	542	63246.7	HUMAN	Prolyl 3-hydroxylase OGFOD1	0	0	0	0	2	2	6.8	1.6e-10
Q8N5I9	CL045_HUMAN	C12orf45	185	20123.5	HUMAN	Uncharacterized protein C12orf45	0	0	0	0	1	1	5.4	6.6e-05
Q8N5K1	CISD2_HUMAN	CISD2	135	15278.3	HUMAN	CDGSH iron-sulfur domain-containing protein 2	0	0	0	0	2	2	19.3	7.1e-10
Q8N5N7	RM50_HUMAN	MRPL50	158	18325.1	HUMAN	39S ribosomal protein L50, mitochondrial	0	0	0	0	1	1	7	1.4e-05
Q8N684	CPSF7_HUMAN	CPSF7	471	52050.5	HUMAN	Cleavage and polyadenylation specificity factor subunit 7	0	0	0	0	2	2	3.8	2.4e-06
Q8N6H7	ARFG2_HUMAN	ARFGAP2	521	56720.8	HUMAN	ADP-ribosylation factor GTPase-activating protein 2	0	0	0	0	6	6	23.6	2.4e-10
Q8N6M0	OTU6B_HUMAN	OTUD6B	293	33812.9	HUMAN	OTU domain-containing protein 6B	0	0	0	0	3	4	19.8	1e-10
Q8N6N3	CA052_HUMAN	C1orf52	182	20598.9	HUMAN	UPF0690 protein C1orf52	0	0	0	0	3	3	39	4.1e-10
Q8N6T3	ARFG1_HUMAN	ARFGAP1	406	44668.3	HUMAN	ADP-ribosylation factor GTPase-activating protein 1	0	0	0	0	8	8	35.5	2.6e-18
Q8N766	EMC1_HUMAN	EMC1	993	111760	HUMAN	ER membrane protein complex subunit 1	0	0	0	0	2	2	4.2	1.3e-09
Q8N7H5	PAF1_HUMAN	PAF1	531	59976.2	HUMAN	RNA polymerase II-associated factor 1 homolog	0	0	0	0	1	1	4.1	7.8e-09
Q8N806	UBR7_HUMAN	UBR7	425	47999.3	HUMAN	Putative E3 ubiquitin-protein ligase UBR7	0	0	0	0	1	1	3.1	1.9e-08
Q8N999	CL029_HUMAN	C12orf29	325	37490.4	HUMAN	Uncharacterized protein C12orf29	0	0	0	0	1	1	3.1	0.0053
Q8N9B5	JMY_HUMAN	JMY	988	111446	HUMAN	Junction-mediating and -regulatory protein	0	0	0	0	1	1	0.9	0.0068
Q8N9N8	EIF1A_HUMAN	EIF1AD	165	19053.2	HUMAN	Probable RNA-binding protein EIF1AD	0	0	0	0	3	3	27.9	1.5e-11
Q8NBF2	NHLC2_HUMAN	NHLRC2	726	79444.3	HUMAN	NHL repeat-containing protein 2	0	0	0	0	4	4	13.2	5.5e-18
Q8NBJ5	GT251_HUMAN	COLGALT1	622	71636.7	HUMAN	Procollagen galactosyltransferase 1	0	0	0	0	6	6	9.6	1.5e-08
Q8NBN7	RDH13_HUMAN	RDH13	331	35932.5	HUMAN	Retinol dehydrogenase 13	0	0	0	0	3	3	14.2	6.2e-09
Q8NBQ5	DHB11_HUMAN	HSD17B11	300	32936.1	HUMAN	Estradiol 17-beta-dehydrogenase 11	0	0	0	0	1	1	6	8.7e-10
Q8NBS9	TXND5_HUMAN	TXNDC5	432	47629.3	HUMAN	Thioredoxin domain-containing protein 5	1	1	2.3	2.7e-07	18	22	48.1	4e-19
Q8NBT2	SPC24_HUMAN	SPC24	197	22478.4	HUMAN	Kinetochore protein Spc24	0	0	0	0	3	4	26.9	2.4e-14
Q8NBX0	SCPDL_HUMAN	SCCPDH	429	47151.8	HUMAN	Saccharopine dehydrogenase-like oxidoreductase	0	0	0	0	1	1	6.5	1.5e-09
Q8NC42	RN149_HUMAN	RNF149	400	43164.9	HUMAN	E3 ubiquitin-protein ligase RNF149	0	0	0	0	1	1	6.2	2.8e-13
Q8NC51	PAIRB_HUMAN	SERBP1	408	44965.7	HUMAN	Plasminogen activator inhibitor 1 RNA-binding protein	2	2	5.4	1.4e-08	18	23	42.9	3.6e-15
Q8NCE2	MTMRE_HUMAN	MTMR14	650	72204	HUMAN	Myotubularin-related protein 14	0	0	0	0	1	1	5.1	1.2e-13
Q8NCF5	NF2IP_HUMAN	NFATC2IP	419	45817.1	HUMAN	NFATC2-interacting protein	0	0	0	0	1	1	7.4	3.4e-16
Q8NCW5	NNRE_HUMAN	NAXE	288	31674.9	HUMAN	NAD(P)H-hydrate epimerase	0	0	0	0	1	1	6.2	3.8e-13
Q8ND04	SMG8_HUMAN	SMG8	991	109685	HUMAN	Protein SMG8	0	0	0	0	1	1	2.4	1.1e-16
Q8ND24	RN214_HUMAN	RNF214	703	77668.1	HUMAN	RING finger protein 214	0	0	0	0	4	4	8	3.5e-11
Q8ND56	LS14A_HUMAN	LSM14A	463	50530.2	HUMAN	Protein LSM14 homolog A	0	0	0	0	1	1	2.2	6e-06
Q8NDC0	MISSL_HUMAN	MAPK1IP1L	245	24269.4	HUMAN	MAPK-interacting and spindle-stabilizing protein-like	1	1	7.3	1.7e-09	1	1	7.3	4.7e-13
Q8NDD1	CA131_HUMAN	C1orf131	294	32766.7	HUMAN	Uncharacterized protein C1orf131	0	0	0	0	1	1	3.7	0.00017
Q8NE71	ABCF1_HUMAN	ABCF1	845	95926.5	HUMAN	ATP-binding cassette sub-family F member 1	0	0	0	0	18	21	31.7	9.6e-20
Q8NEY8	PPHLN_HUMAN	PPHLN1	458	52737.5	HUMAN	Periphilin-1	0	0	0	0	2	2	5.9	5.7e-06
Q8NFF5	FAD1_HUMAN	FLAD1	587	65266.1	HUMAN	FAD synthase	0	0	0	0	3	4	8	1.5e-13
Q8NFH3	NUP43_HUMAN	NUP43	380	42151.2	HUMAN	Nucleoporin Nup43	0	0	0	0	3	3	13.9	4e-14
Q8NFH4	NUP37_HUMAN	NUP37	326	36707.9	HUMAN	Nucleoporin Nup37	0	0	0	0	2	2	10.1	1.1e-14
Q8NFH5	NUP53_HUMAN	NUP35	326	34774.1	HUMAN	Nucleoporin NUP53	0	0	0	0	1	1	5.8	3.6e-15
Q8NFQ8	TOIP2_HUMAN	TOR1AIP2	470	51263.7	HUMAN	Torsin-1A-interacting protein 2	0	0	0	0	6	7	23.2	2.2e-12
Q8NFW8	NEUA_HUMAN	CMAS	434	48379.7	HUMAN	N-acylneuraminate cytidylyltransferase	0	0	0	0	1	1	5.8	2.8e-16
Q8NHM4	TRY6_HUMAN	PRSS3P2	247	26537.5	HUMAN	Putative trypsin-6	2	2	17.4	8.7e-08	0	0	0	0
Q8NI51	CTCFL_HUMAN	CTCFL	663	75747.8	HUMAN	Transcriptional repressor CTCFL	0	0	0	0	1	1	3.9	7e-07
Q8TAB5	CA216_HUMAN	C1orf216	229	24968	HUMAN	UPF0500 protein C1orf216	0	0	0	0	1	1	10	0.00013
Q8TAP8	PPR35_HUMAN	PPP1R35	253	27953.3	HUMAN	Protein phosphatase 1 regulatory subunit 35	0	0	0	0	2	2	17.8	3.1e-11
Q8TAQ2	SMRC2_HUMAN	SMARCC2	1214	132880	HUMAN	SWI/SNF complex subunit SMARCC2	0	0	0	0	4	4	4.8	2.9e-12
Q8TAT6	NPL4_HUMAN	NPLOC4	608	68120.8	HUMAN	Nuclear protein localization protein 4 homolog	0	0	0	0	3	4	13.7	4.2e-17
Q8TBC4	UBA3_HUMAN	UBA3	463	51852.9	HUMAN	NEDD8-activating enzyme E1 catalytic subunit	0	0	0	0	2	2	11.7	7.5e-11
Q8TBN0	R3GEF_HUMAN	RAB3IL1	382	42637	HUMAN	Guanine nucleotide exchange factor for Rab-3A	0	0	0	0	1	1	7.9	1.8e-16
Q8TCD5	NT5C_HUMAN	NT5C	201	23383	HUMAN	5'(3')-deoxyribonucleotidase, cytosolic type	0	0	0	0	1	1	12.4	6.9e-11
Q8TCS8	PNPT1_HUMAN	PNPT1	783	85951.4	HUMAN	Polyribonucleotide nucleotidyltransferase 1, mitochondrial	0	0	0	0	5	5	8.4	2.9e-13
Q8TCT9	HM13_HUMAN	HM13	377	41488.7	HUMAN	Minor histocompatibility antigen H13	0	0	0	0	4	4	9.5	4.5e-20
Q8TD16	BICD2_HUMAN	BICD2	824	93533.9	HUMAN	Protein bicaudal D homolog 2	0	0	0	0	4	4	5.8	1.5e-09
Q8TDP1	RNH2C_HUMAN	RNASEH2C	164	17840.3	HUMAN	Ribonuclease H2 subunit C	0	0	0	0	1	1	8.5	5.7e-14
Q8TE76	MORC4_HUMAN	MORC4	937	106349	HUMAN	MORC family CW-type zinc finger protein 4	0	0	0	0	1	1	1.7	0.0059
Q8TEM1	PO210_HUMAN	NUP210	1887	205113	HUMAN	Nuclear pore membrane glycoprotein 210	0	0	0	0	2	2	2	1.2e-09
Q8TEQ6	GEMI5_HUMAN	GEMIN5	1508	168591	HUMAN	Gem-associated protein 5	0	0	0	0	1	1	2.4	4.8e-15
Q8TEX9	IPO4_HUMAN	IPO4	1081	118716	HUMAN	Importin-4	0	0	0	0	4	4	7.2	1.5e-13
Q8TF01	PNISR_HUMAN	PNISR	805	92577.5	HUMAN	Arginine/serine-rich protein PNISR	2	2	2.7	1e-05	4	4	7.3	1.7e-20
Q8TF72	SHRM3_HUMAN	SHROOM3	1996	216859	HUMAN	Protein Shroom3	1	1	0.5	8.2e-05	1	1	0.5	3.4e-05
Q8WTV0	SCRB1_HUMAN	SCARB1	552	60878.5	HUMAN	Scavenger receptor class B member 1	0	0	0	0	2	2	3.6	8.1e-07
Q8WTV1	THAP3_HUMAN	THAP3	239	27059.1	HUMAN	THAP domain-containing protein 3	0	0	0	0	1	1	5.9	1.2e-08
Q8WU79	SMAP2_HUMAN	SMAP2	429	46786.4	HUMAN	Stromal membrane-associated protein 2	0	0	0	0	4	4	18.4	8.7e-11
Q8WU90	ZC3HF_HUMAN	ZC3H15	426	48602.9	HUMAN	Zinc finger CCCH domain-containing protein 15	0	0	0	0	4	4	16.9	1.7e-16
Q8WUA2	PPIL4_HUMAN	PPIL4	492	57225.6	HUMAN	Peptidyl-prolyl cis-trans isomerase-like 4	0	0	0	0	3	3	10.8	2.4e-17
Q8WUH1	CHUR_HUMAN	CHURC1	139	16111.6	HUMAN	Protein Churchill	0	0	0	0	1	1	9.4	1e-06
Q8WUM4	PDC6I_HUMAN	PDCD6IP	868	96024	HUMAN	Programmed cell death 6-interacting protein	0	0	0	0	27	30	44.2	1.2e-18
Q8WUM9	S20A1_HUMAN	SLC20A1	679	73700.4	HUMAN	Sodium-dependent phosphate transporter 1	0	0	0	0	1	1	1.5	3.1e-06
Q8WUW1	BRK1_HUMAN	BRK1	75	8745	HUMAN	Protein BRICK1	0	0	0	0	4	4	52	1.8e-12
Q8WVC0	LEO1_HUMAN	LEO1	666	75404.6	HUMAN	RNA polymerase-associated protein LEO1	0	0	0	0	3	3	9.2	1.7e-21
Q8WVJ2	NUDC2_HUMAN	NUDCD2	157	17676	HUMAN	NudC domain-containing protein 2	0	0	0	0	4	4	41.4	2.3e-14
Q8WVM8	SCFD1_HUMAN	SCFD1	642	72380.5	HUMAN	Sec1 family domain-containing protein 1	0	0	0	0	3	3	6.7	9.6e-12
Q8WVT3	TPC12_HUMAN	TRAPPC12	735	79375.8	HUMAN	Trafficking protein particle complex subunit 12	0	0	0	0	2	2	5.7	7.2e-10
Q8WVV9	HNRLL_HUMAN	HNRNPLL	542	60083.7	HUMAN	Heterogeneous nuclear ribonucleoprotein L-like	0	0	0	0	1	1	3.5	0.0035
Q8WVY7	UBCP1_HUMAN	UBLCP1	318	36805	HUMAN	Ubiquitin-like domain-containing CTD phosphatase 1	0	0	0	0	1	1	10.4	6.5e-17
Q8WW01	SEN15_HUMAN	TSEN15	171	18641.4	HUMAN	tRNA-splicing endonuclease subunit Sen15	0	0	0	0	1	1	10.5	2.7e-12
Q8WW12	PCNP_HUMAN	PCNP	178	18925	HUMAN	PEST proteolytic signal-containing nuclear protein	0	0	0	0	4	6	28.7	1.7e-10
Q8WW33	GTSF1_HUMAN	GTSF1	167	19266.6	HUMAN	Gametocyte-specific factor 1	0	0	0	0	5	5	58.7	1.2e-13
Q8WWK9	CKAP2_HUMAN	CKAP2	683	76987.3	HUMAN	Cytoskeleton-associated protein 2	0	0	0	0	1	1	1.9	2.3e-08
Q8WWM7	ATX2L_HUMAN	ATXN2L	1075	113374	HUMAN	Ataxin-2-like protein	0	0	0	0	12	12	17	3e-15
Q8WWY3	PRP31_HUMAN	PRPF31	499	55456.5	HUMAN	U4/U6 small nuclear ribonucleoprotein Prp31	0	0	0	0	2	2	7.2	2.9e-13
Q8WX92	NELFB_HUMAN	NELFB	580	65698	HUMAN	Negative elongation factor B	0	0	0	0	1	1	5.2	4.9e-08
Q8WXA9	SREK1_HUMAN	SREK1	508	59380.7	HUMAN	Splicing regulatory glutamine/lysine-rich protein 1	0	0	0	0	1	1	4.3	5.9e-11
Q8WXD2	SCG3_HUMAN	SCG3	468	53005.7	HUMAN	Secretogranin-3	0	0	0	0	2	2	10	1.3e-12
Q8WXE1	ATRIP_HUMAN	ATRIP	791	85838.5	HUMAN	ATR-interacting protein	0	0	0	0	2	2	7	3.1e-11
Q8WXF1	PSPC1_HUMAN	PSPC1	523	58744.1	HUMAN	Paraspeckle component 1	0	0	0	0	3	3	9.6	1.7e-11
Q8WXI9	P66B_HUMAN	GATAD2B	593	65261.3	HUMAN	Transcriptional repressor p66-beta	0	0	0	0	4	4	9.6	1.4e-10
Q8WXX5	DNJC9_HUMAN	DNAJC9	260	29910	HUMAN	DnaJ homolog subfamily C member 9	0	0	0	0	8	8	42.3	5.8e-18
Q8WZA0	LZIC_HUMAN	LZIC	190	21494.7	HUMAN	Protein LZIC	0	0	0	0	3	3	21.6	5.2e-10
Q8WZA9	IRGQ_HUMAN	IRGQ	623	62717.8	HUMAN	Immunity-related GTPase family Q protein	0	0	0	0	4	4	12.8	5.9e-16
Q92499	DDX1_HUMAN	DDX1	740	82432.9	HUMAN	ATP-dependent RNA helicase DDX1	0	0	0	0	13	15	24.1	9.9e-13
Q92504	S39A7_HUMAN	SLC39A7	469	50118.5	HUMAN	Zinc transporter SLC39A7	0	0	0	0	1	1	5.5	4.5e-14
Q92522	H1X_HUMAN	H1FX	213	22487.3	HUMAN	Histone H1x	0	0	0	0	1	1	4.7	5.4e-06
Q92530	PSMF1_HUMAN	PSMF1	271	29817	HUMAN	Proteasome inhibitor PI31 subunit	0	0	0	0	4	5	19.9	5.5e-13
Q92544	TM9S4_HUMAN	TM9SF4	642	74519.5	HUMAN	Transmembrane 9 superfamily member 4	0	0	0	0	2	2	4.4	1.4e-06
Q92552	RT27_HUMAN	MRPS27	414	47611.8	HUMAN	28S ribosomal protein S27, mitochondrial	0	0	0	0	5	5	16.4	4.5e-11
Q92572	AP3S1_HUMAN	AP3S1	193	21732.3	HUMAN	AP-3 complex subunit sigma-1	0	0	0	0	1	1	7.8	0.00084
Q92575	UBXN4_HUMAN	UBXN4	508	56778	HUMAN	UBX domain-containing protein 4	0	0	0	0	2	2	9.4	1.4e-18
Q92598	HS105_HUMAN	HSPH1	858	96865.8	HUMAN	Heat shock protein 105 kDa	0	0	0	0	22	24	32.8	2.2e-16
[truncated: 829 more rows]

## Sheet: Peptides, PBS-treated sample
Supplemental Table S4
PBS-treated sample
peptides from 206 proteins
Acc #	UniProt ID	Gene	Num Unique	Peptide Count	% Cov	Best Expect Val	m/z	z	ppm	Prev AA	DB Peptide	Next AA	Variable Mods	Protein Mods	Length	M Cl	RT	Start	End	Expect	# in DB	Protein Length	Protein MW	Species	Protein Name
E9PRG8	CK098_HUMAN	C11orf98	1	1	10.7	1.8e-07	670.9	2	2.8	R	VVGAVIDQGLITR	H			13	0	45.689	36	48	1.8e-07	1	122	13798.2	HUMAN	Uncharacterized protein C11orf98
O00161	SNP23_HUMAN	SNAP23	2	2	10	7.9e-06	386.72	2	0.96	R	IDIANAR	A			7	0	19.512	198	204	0.0072	1	211	23354.3	HUMAN	Synaptosomal-associated protein 23
O00161	SNP23_HUMAN	SNAP23	2	2	10	7.9e-06	714.408	2	-0.63	R	ILGLAIESQDAGIK	T			14	0	50.449	27	40	7.9e-06	1	211	23354.3	HUMAN	Synaptosomal-associated protein 23
O00299	CLIC1_HUMAN	CLIC1	5	5	36.5	8.7e-14	858.379	3	-0.087	R	EEFASTCPDDEEIELAYEQVAK	A			22	0	59.492	217	238	0.009	1	241	26923	HUMAN	Chloride intracellular channel protein 1
O00299	CLIC1_HUMAN	CLIC1	5	5	36.5	8.7e-14	922.992	2	1.2	K	LAALNPESNTAGLDIFAK	F			18	0	57.789	96	113	0.00012	1	241	26923	HUMAN	Chloride intracellular channel protein 1
O00299	CLIC1_HUMAN	CLIC1	5	5	36.5	8.7e-14	729.878	2	0.3	-	MAEEQPQVELFVK	A	Met-loss+Acetyl@1	Met-loss+Acetyl@1	13	0	56.418	1	13	1.2e-05	1	241	26923	HUMAN	Chloride intracellular channel protein 1
O00299	CLIC1_HUMAN	CLIC1	5	5	36.5	8.7e-14	998.135	3	0.46	K	VLDNYLTSPLPEEVDETSAEDEGVSQR	K			27	0	56.961	139	165	8.7e-14	1	241	26923	HUMAN	Chloride intracellular channel protein 1
O00299	CLIC1_HUMAN	CLIC1	5	5	36.5	8.7e-14	479.243	2	0.28	R	YLSNAYAR	E			8	0	19.594	209	216	0.00091	1	241	26923	HUMAN	Chloride intracellular channel protein 1
O60361	NDK8_HUMAN	NME2P1	1	1	6.6	1.4e-05	526.253	2	0.17	R	GDFCIQVGR	N			9	0	37.498	91	99	1.4e-05	3	137	15529.2	HUMAN	Putative nucleoside diphosphate kinase
O60613	SEP15_HUMAN	SELENOF	2	2	17.3	2.2e-11	743.801	2	0.15	R	GCCQEEAQFETK	K			12	0	19.756	69	80	2.2e-11	1	162	17790.6	HUMAN	Selenoprotein F
O60613	SEP15_HUMAN	SELENOF	2	2	17.3	2.2e-11	878.97	2	0.23	K	LLDDNGNIAEELSILK	W			16	0	63.875	130	145	0.00014	1	162	17790.6	HUMAN	Selenoprotein F
O60814	H2B1K_HUMAN	HIST1H2BK	1	1	11.9	5.5e-10	872.414	2	1.2	K	AMGIMNSFVNDIFER	I			15	0	69.857	59	73	5.5e-10	14	126	13890.3	HUMAN	Histone H2B type 1-K
O75347	TBCA_HUMAN	TBCA	3	3	26.9	9.3e-06	577.254	2	0.65	R	AEDGENYDIK	K			10	0	19.184	42	51	0.0015	1	108	12854.9	HUMAN	Tubulin-specific chaperone A
O75347	TBCA_HUMAN	TBCA	3	3	26.9	9.3e-06	596.322	2	0.43	R	LEAAYLDLQR	I			10	0	43.071	71	80	9.3e-06	1	108	12854.9	HUMAN	Tubulin-specific chaperone A
O75347	TBCA_HUMAN	TBCA	3	3	26.9	9.3e-06	537.284	2	2.2	K	QAEILQESR	M			9	0	19.988	53	61	9e-05	1	108	12854.9	HUMAN	Tubulin-specific chaperone A
O75459	PAGE1_HUMAN	PAGE1	1	1	8.2	5.2e-07	625.272	2	0.65	K	TGCELGDGPDTK	R			12	0	17.796	71	82	5.2e-07	1	146	16150.4	HUMAN	P antigen family member 1
O75533	SF3B1_HUMAN	SF3B1	1	1	2.3	1.6e-05	1066.82	3	-0.57	R	FAGYVTSIAATELEDDDDDYSSSTSLLGQK	K			30	0	64.211	51	80	1.6e-05	1	1304	145832	HUMAN	Splicing factor 3B subunit 1
O75822	EIF3J_HUMAN	EIF3J	2	2	10.5	8.8e-14	836.37	3	-0.23	-	MAAAAAAAGDSDSWDADAFSVEDPVR	K	Met-loss+Acetyl@1	Met-loss+Acetyl@1	26	0	65.402	1	26	8.8e-14	1	258	29062.6	HUMAN	Eukaryotic translation initiation factor 3 subunit J
O75822	EIF3J_HUMAN	EIF3J	2	2	10.5	8.8e-14	879.07	3	1.6	-	MAAAAAAAGDSDSWDADAFSVEDPVRK	V	Met-loss+Acetyl@1	Met-loss+Acetyl@1	27	1	57.389	1	27	9e-13	1	258	29062.6	HUMAN	Eukaryotic translation initiation factor 3 subunit J
O76003	GLRX3_HUMAN	GLRX3	1	1	8.1	1.4e-16	853.432	3	2.6	-	MAAGAAEAAVAAVEEVGSAGQFEELLR	L	Met-loss+Acetyl@1	Met-loss+Acetyl@1	27	0	89.463	1	27	1.4e-16	1	335	37432.4	HUMAN	Glutaredoxin-3
O76087	GAGE7_HUMAN	GAGE7	2	2	27.4	2.6e-18	816.363	3	1.6	R	QDPAAAQEGEDEGASAGQGPKPEAH	S			25	0	19.365	51	75	2.6e-18	5	117	12978	HUMAN	G antigen 7
O76087	GAGE7_HUMAN	GAGE7	2	2	27.4	2.6e-18	486.733	2	1.8	R	STYYWPR	P			7	0	36.163	7	13	0.00028	11	117	12978	HUMAN	G antigen 7
O95218	ZRAB2_HUMAN	ZRANB2	3	3	11.8	4e-12	780.651	3	0.29	K	EVEDKESEGEEEDEDEDLSK	Y			20	1	19.636	147	166	4e-12	1	330	37404.7	HUMAN	Zinc finger Ran-binding domain-containing protein 2
O95218	ZRAB2_HUMAN	ZRANB2	3	3	11.8	4e-12	554.254	2	0.65	K	TCSNVNWAR	R			9	0	19.806	73	81	0.003	1	330	37404.7	HUMAN	Zinc finger Ran-binding domain-containing protein 2
O95218	ZRAB2_HUMAN	ZRANB2	3	3	11.8	4e-12	529.238	2	-0.4	R	TGYGGGFNER	E			10	0	19.761	100	109	4.4e-09	1	330	37404.7	HUMAN	Zinc finger Ran-binding domain-containing protein 2
P00338	LDHA_HUMAN	LDHA	1	1	3	0.0019	567.785	2	-0.16	K	VTLTSEEEAR	L			10	0	19.737	306	315	0.0019	1	332	36689.1	HUMAN	L-lactate dehydrogenase A chain
P00441	SODC_HUMAN	SOD1	1	1	9.1	1.7e-09	751.387	2	1.6	K	GDGPVQGIINFEQK	E			14	0	48.756	11	24	1.7e-09	1	154	15935.9	HUMAN	Superoxide dismutase [Cu-Zn]
P00558	PGK1_HUMAN	PGK1	1	1	4.3	0.0001	580.976	3	-0.23	K	VSHVSTGGGASLELLEGK	V			18	0	39.448	389	406	0.0001	2	417	44615.1	HUMAN	Phosphoglycerate kinase 1
P01040	CYTA_HUMAN	CSTA	3	3	48	1.7e-12	425.737	2	0.5	K	LEAVQYK	T			7	0	19.336	38	44	0.00078	1	98	11006.6	HUMAN	Cystatin-A
P01040	CYTA_HUMAN	CSTA	3	3	48	1.7e-12	731.399	3	1.4	-	MIPGGLSEAKPATPEIQEIVDK	V	Met-loss@1	Met-loss@1	22	0	47.119	1	22	2.8e-05	1	98	11006.6	HUMAN	Cystatin-A
P01040	CYTA_HUMAN	CSTA	3	3	48	1.7e-12	988.504	2	1.5	K	SLPGQNEDLVLTGYQVDK	N			18	0	50.15	72	89	1.7e-12	1	98	11006.6	HUMAN	Cystatin-A
P02008	HBAZ_HUMAN	HBZ	3	3	23.9	3.7e-08	654.874	2	0.44	K	FLSVVSSVLTEK	Y			12	0	54.615	129	140	3.8e-06	1	142	15637.2	HUMAN	Hemoglobin subunit zeta
P02008	HBAZ_HUMAN	HBZ	3	3	23.9	3.7e-08	817.916	2	1.4	K	ISTQADTIGTETLER	L			15	0	37.838	18	32	3.7e-08	1	142	15637.2	HUMAN	Hemoglobin subunit zeta
P02008	HBAZ_HUMAN	HBZ	3	3	23.9	3.7e-08	409.724	2	1.3	R	VDPVNFK	L			7	0	27.781	94	100	4.8e-05	2	142	15637.2	HUMAN	Hemoglobin subunit zeta
P02100	HBE_HUMAN	HBE1	2	2	19.7	2.8e-05	999.504	2	1.7	R	FFDSFGNLSSPSAILGNPK	V			19	0	63.76	42	60	2.8e-05	1	147	16203	HUMAN	Hemoglobin subunit epsilon
P02452	CO1A1_HUMAN	COL1A1	1	1	0.6	0.00022	443.723	2	0.46	R	GSEGPQGVR	G			9	0	11.87	362	370	0.00022	1	1464	138943	HUMAN	Collagen alpha-1(I) chain
P02533	K1C14_HUMAN	KRT14	28	38	58.9	1.9e-17	651.333	2	0.76	R	ALEEANADLEVK	I			12	0	33.859	135	146	3.6e-07	4	472	51561.9	HUMAN	Keratin, type I cytoskeletal 14
P02533	K1C14_HUMAN	KRT14	28	38	58.9	1.9e-17	713.352	2	0.19	R	APSTYGGGLSVSSSR	F			15	0	29.722	42	56	1.9e-10	1	472	51561.9	HUMAN	Keratin, type I cytoskeletal 14
P02533	K1C14_HUMAN	KRT14	28	38	58.9	1.9e-17	610.803	2	-0.63	K	ASLENSLEETK	G			11	0	30.331	353	363	2.8e-07	2	472	51561.9	HUMAN	Keratin, type I cytoskeletal 14
P02533	K1C14_HUMAN	KRT14	28	38	58.9	1.9e-17	743.801	2	0.42	R	CEMEQQNQEYK	I			11	0	16.62	389	399	1.2e-09	2	472	51561.9	HUMAN	Keratin, type I cytoskeletal 14
P02533	K1C14_HUMAN	KRT14	28	38	58.9	1.9e-17	586.767	2	1.2	K	DAEEWFFTK	T			9	0	54.206	301	309	3e-07	1	472	51561.9	HUMAN	Keratin, type I cytoskeletal 14
P02533	K1C14_HUMAN	KRT14	28	38	58.9	1.9e-17	460.213	2	-0.31	K	DYSPYFK	T			7	0	35.745	161	167	5e-07	2	472	51561.9	HUMAN	Keratin, type I cytoskeletal 14
P02533	K1C14_HUMAN	KRT14	28	38	58.9	1.9e-17	681.349	2	-0.57	R	EVATNSELVQSGK	S			13	0	20.023	316	328	2.2e-07	2	472	51561.9	HUMAN	Keratin, type I cytoskeletal 14
P02533	K1C14_HUMAN	KRT14	28	38	58.9	1.9e-17	1051.5	2	1.8	R	GQVGGDVNVEMDAAPGVDLSR	I	Oxidation@11	Oxidation@272	21	0	42.801	262	282	1.1e-12	1	472	51561.9	HUMAN	Keratin, type I cytoskeletal 14
P02533	K1C14_HUMAN	KRT14	28	38	58.9	1.9e-17	701.333	3	1.4	R	GQVGGDVNVEMDAAPGVDLSR	I	Oxidation@11	Oxidation@272	21	0	42.869	262	282	1.4e-09	1	472	51561.9	HUMAN	Keratin, type I cytoskeletal 14
P02533	K1C14_HUMAN	KRT14	28	38	58.9	1.9e-17	1043.5	2	1.2	R	GQVGGDVNVEMDAAPGVDLSR	I			21	0	48.36	262	282	7.2e-11	1	472	51561.9	HUMAN	Keratin, type I cytoskeletal 14
P02533	K1C14_HUMAN	KRT14	28	38	58.9	1.9e-17	639.797	2	0.94	K	GSCGIGGGIGGGSSR	I			15	0	19.468	16	30	1.9e-17	2	472	51561.9	HUMAN	Keratin, type I cytoskeletal 14
P02533	K1C14_HUMAN	KRT14	28	38	58.9	1.9e-17	396.208	2	0.66	R	ILNEMR	D	Oxidation@5	Oxidation@287	6	0	13.783	283	288	0.0011	3	472	51561.9	HUMAN	Keratin, type I cytoskeletal 14
P02533	K1C14_HUMAN	KRT14	28	38	58.9	1.9e-17	388.21	2	0.57	R	ILNEMR	D			6	0	19.25	283	288	0.016	3	472	51561.9	HUMAN	Keratin, type I cytoskeletal 14
P02533	K1C14_HUMAN	KRT14	28	38	58.9	1.9e-17	1027.57	2	0.33	K	ILTATVDNANVLLQIDNAR	L			19	0	58.829	176	194	5e-12	1	472	51561.9	HUMAN	Keratin, type I cytoskeletal 14
P02533	K1C14_HUMAN	KRT14	28	38	58.9	1.9e-17	685.38	3	1.4	K	ILTATVDNANVLLQIDNAR	L			19	0	58.778	176	194	1.5e-06	1	472	51561.9	HUMAN	Keratin, type I cytoskeletal 14
P02533	K1C14_HUMAN	KRT14	28	38	58.9	1.9e-17	553.785	2	0.59	R	ISSVLAGGSCR	A			11	0	23.609	31	41	2.2e-06	2	472	51561.9	HUMAN	Keratin, type I cytoskeletal 14
P02533	K1C14_HUMAN	KRT14	28	38	58.9	1.9e-17	561.793	2	0.14	R	LEQEIATYR	R			9	0	29.122	408	416	0.0001	8	472	51561.9	HUMAN	Keratin, type I cytoskeletal 14
P02533	K1C14_HUMAN	KRT14	28	38	58.9	1.9e-17	770.359	3	-0.16	R	LLEGEDAHLSSSQFSSGSQSSR	D			22	0	35.895	418	439	1.3e-14	1	472	51561.9	HUMAN	Keratin, type I cytoskeletal 14
P02533	K1C14_HUMAN	KRT14	28	38	58.9	1.9e-17	621.78	2	0.29	K	NHEEEMNALR	G			10	0	17.578	252	261	0.0022	2	472	51561.9	HUMAN	Keratin, type I cytoskeletal 14
P02533	K1C14_HUMAN	KRT14	28	38	58.9	1.9e-17	381.193	2	-0.11	K	TEELNR	E			6	0	10.794	310	315	0.0073	4	472	51561.9	HUMAN	Keratin, type I cytoskeletal 14
P02533	K1C14_HUMAN	KRT14	28	38	58.9	1.9e-17	422.895	3	0.56	R	TKYETELNLR	M			10	1	29.298	202	211	0.00011	1	472	51561.9	HUMAN	Keratin, type I cytoskeletal 14
P02533	K1C14_HUMAN	KRT14	28	38	58.9	1.9e-17	954.974	2	0.42	R	TMQNLEIELQSQLSMK	A	Oxidation@15=60	Oxidation@351=60	16	0	56.121	337	352	0.0026	1	472	51561.9	HUMAN	Keratin, type I cytoskeletal 14
P02533	K1C14_HUMAN	KRT14	28	38	58.9	1.9e-17	962.971	2	-0.06	R	TMQNLEIELQSQLSMK	A	Oxidation@2;Oxidation@15	Oxidation@338;Oxidation@351	16	0	50.024	337	352	2e-08	1	472	51561.9	HUMAN	Keratin, type I cytoskeletal 14
P02533	K1C14_HUMAN	KRT14	28	38	58.9	1.9e-17	642.317	3	0.056	R	TMQNLEIELQSQLSMK	A	Oxidation@2;Oxidation@15	Oxidation@338;Oxidation@351	16	0	50.001	337	352	3.3e-13	1	472	51561.9	HUMAN	Keratin, type I cytoskeletal 14
P02533	K1C14_HUMAN	KRT14	28	38	58.9	1.9e-17	515.301	2	1	R	VLDELTLAR	A			9	0	42.596	224	232	1.1e-05	5	472	51561.9	HUMAN	Keratin, type I cytoskeletal 14
P02533	K1C14_HUMAN	KRT14	28	38	58.9	1.9e-17	924.112	3	0.43	R	YCMQLAQIQEMIGSVEEQLAQLR	C	Oxidation@3;Oxidation@11	Oxidation@368;Oxidation@376	23	0	77.165	366	388	1.4e-09	1	472	51561.9	HUMAN	Keratin, type I cytoskeletal 14
P02533	K1C14_HUMAN	KRT14	28	38	58.9	1.9e-17	519.267	2	0.12	K	YETELNLR	M			8	0	33.666	204	211	0.00031	1	472	51561.9	HUMAN	Keratin, type I cytoskeletal 14
P02538	K2C6A_HUMAN	KRT6A	23	26	40.8	4.3e-13	704.359	2	0.063	K	ADTLTDEINFLR	A			12	0	57.46	288	299	3.6e-08	3	564	60045.4	HUMAN	Keratin, type II cytoskeletal 6A
P02538	K2C6A_HUMAN	KRT6A	23	26	40.8	4.3e-13	606.781	2	0.81	R	AEAESWYQTK	Y			10	0	28.392	350	359	2.4e-07	4	564	60045.4	HUMAN	Keratin, type II cytoskeletal 6A
P02538	K2C6A_HUMAN	KRT6A	23	26	40.8	4.3e-13	724.391	2	-0.4	R	AIGGGLSSVGGGSSTIK	Y			17	0	35.218	534	550	3.6e-10	2	564	60045.4	HUMAN	Keratin, type II cytoskeletal 6A
P02538	K2C6A_HUMAN	KRT6A	23	26	40.8	4.3e-13	591.279	2	0.36	R	GMQDLVEDFK	N			10	0	50.683	241	250	1.6e-07	1	564	60045.4	HUMAN	Keratin, type II cytoskeletal 6A
P02538	K2C6A_HUMAN	KRT6A	23	26	40.8	4.3e-13	712.821	2	1.4	R	GSGGLGGACGGAGFGSR	S			17	0	28.844	43	59	4.3e-13	3	564	60045.4	HUMAN	Keratin, type II cytoskeletal 6A
P02538	K2C6A_HUMAN	KRT6A	23	26	40.8	4.3e-13	799.884	2	0.37	R	ISIGGGSCAISGGYGSR	A			17	0	38.108	70	86	1.3e-08	3	564	60045.4	HUMAN	Keratin, type II cytoskeletal 6A
P02538	K2C6A_HUMAN	KRT6A	23	26	40.8	4.3e-13	453.249	3	-0.46	K	NKLEGLEDALQK	A			12	1	37.778	425	436	0.0047	3	564	60045.4	HUMAN	Keratin, type II cytoskeletal 6A
P02538	K2C6A_HUMAN	KRT6A	23	26	40.8	4.3e-13	486.759	2	-0.37	K	QEIAEINR	M			8	0	19.692	379	386	0.00026	3	564	60045.4	HUMAN	Keratin, type II cytoskeletal 6A
P02538	K2C6A_HUMAN	KRT6A	23	26	40.8	4.3e-13	506.757	2	0.32	R	SGFSSVSVSR	S			10	0	26.718	31	40	1.2e-07	1	564	60045.4	HUMAN	Keratin, type II cytoskeletal 6A
P02538	K2C6A_HUMAN	KRT6A	23	26	40.8	4.3e-13	583.296	2	-0.22	K	YEELQVTAGR	H			10	0	30.8	360	369	1.1e-08	3	564	60045.4	HUMAN	Keratin, type II cytoskeletal 6A
P02765	FETUA_HUMAN	AHSG	3	3	6.8	1.3e-06	669.268	2	0.69	K	CDSSPDSAEDVR	K			12	0	16.509	132	143	1.3e-06	1	367	39325	HUMAN	Alpha-2-HS-glycoprotein
P02765	FETUA_HUMAN	AHSG	3	3	6.8	1.3e-06	424.221	2	0.13	K	CNLLAEK	Q			7	0	19.857	219	225	8.6e-05	1	367	39325	HUMAN	Alpha-2-HS-glycoprotein
P02765	FETUA_HUMAN	AHSG	3	3	6.8	1.3e-06	401.682	2	0.61	K	QYGFCK	A			6	0	18.948	226	231	0.017	1	367	39325	HUMAN	Alpha-2-HS-glycoprotein
P02768	ALBU_HUMAN	ALB	9	11	14.4	2.9e-09	569.752	2	-0.38	K	CCTESLVNR	R			9	0	19.05	500	508	3.2e-08	1	609	69367.4	HUMAN	Serum albumin
P02768	ALBU_HUMAN	ALB	9	11	14.4	2.9e-09	470.728	2	0.25	K	DDNPNLPR	L			8	0	19.091	131	138	0.00038	1	609	69367.4	HUMAN	Serum albumin
P02768	ALBU_HUMAN	ALB	9	11	14.4	2.9e-09	547.318	3	0.85	K	KVPQVSTPTLVEVSR	N			15	1	39.035	438	452	9.9e-06	1	609	69367.4	HUMAN	Serum albumin
P02768	ALBU_HUMAN	ALB	9	11	14.4	2.9e-09	395.24	2	0.86	K	LVTDLTK	V			7	0	24.829	258	264	0.00052	1	609	69367.4	HUMAN	Serum albumin
P02768	ALBU_HUMAN	ALB	9	11	14.4	2.9e-09	749.793	2	-0.083	K	TCVADESAENCDK	S			13	0	15.385	76	88	2.9e-09	1	609	69367.4	HUMAN	Serum albumin
P02768	ALBU_HUMAN	ALB	9	11	14.4	2.9e-09	682.37	3	0.77	K	VFDEFKPLVEEPQNLIK	Q			17	0	58.808	397	413	0.0034	1	609	69367.4	HUMAN	Serum albumin
P02768	ALBU_HUMAN	ALB	9	11	14.4	2.9e-09	756.426	2	1	K	VPQVSTPTLVEVSR	N			14	0	44.397	439	452	1.2e-08	1	609	69367.4	HUMAN	Serum albumin
P02768	ALBU_HUMAN	ALB	9	11	14.4	2.9e-09	722.324	2	-0.22	K	YICENQDSISSK	L			12	0	21.418	287	298	2.7e-06	1	609	69367.4	HUMAN	Serum albumin
P02768	ALBU_HUMAN	ALB	9	11	14.4	2.9e-09	464.25	2	0.3	K	YLYEIAR	R			7	0	35.847	162	168	0.00074	1	609	69367.4	HUMAN	Serum albumin
P02795	MT2_HUMAN	MT2A	1	1	19.7	9.2e-08	723.259	2	-0.092	K	SCCSCCPVGCAK	C			12	0	15.343	32	43	9.2e-08	5	61	6042.3	HUMAN	Metallothionein-2
P04040	CATA_HUMAN	CAT	2	2	4.6	7.9e-07	707.863	2	0.62	K	ADVLTTGAGNPVGDK	L			15	0	32.788	24	38	5.1e-05	1	527	59756.7	HUMAN	Catalase
P04040	CATA_HUMAN	CAT	2	2	4.6	7.9e-07	484.798	2	0.81	K	LNVITVGPR	G			9	0	37.132	39	47	7.9e-07	1	527	59756.7	HUMAN	Catalase
P04075	ALDOA_HUMAN	ALDOA	6	7	19.8	4.4e-09	566.792	2	-0.35	R	ALANSLACQGK	Y			11	0	19.93	332	342	1.5e-05	1	364	39420.4	HUMAN	Fructose-bisphosphate aldolase A
P04075	ALDOA_HUMAN	ALDOA	6	7	19.8	4.4e-09	401.245	2	0.3	R	ALQASALK	A			8	0	18.302	305	312	0.00078	1	364	39420.4	HUMAN	Fructose-bisphosphate aldolase A
P04075	ALDOA_HUMAN	ALDOA	6	7	19.8	4.4e-09	745.857	2	-0.68	R	LQSIGTENTEENR	R			13	0	19.679	44	56	9.5e-08	1	364	39420.4	HUMAN	Fructose-bisphosphate aldolase A
P04075	ALDOA_HUMAN	ALDOA	6	7	19.8	4.4e-09	549.608	3	-0.064	R	LQSIGTENTEENRR	F			14	1	17.55	44	57	0.015	1	364	39420.4	HUMAN	Fructose-bisphosphate aldolase A
P04075	ALDOA_HUMAN	ALDOA	6	7	19.8	4.4e-09	514.274	2	-1.3	R	QLLLTADDR	V	Gln->pyro-Glu@1	Gln->pyro-Glu@61	9	0	53.033	61	69	1e-05	1	364	39420.4	HUMAN	Fructose-bisphosphate aldolase A
P04075	ALDOA_HUMAN	ALDOA	6	7	19.8	4.4e-09	1019.86	3	0.77	R	TVPPAVTGITFLSGGQSEEEASINLNAINK	C			30	0	65.31	260	289	4.4e-09	1	364	39420.4	HUMAN	Fructose-bisphosphate aldolase A
P04080	CYTB_HUMAN	CSTB	1	1	12.2	1.1e-05	663.856	2	0.37	K	SQVVAGTNYFIK	V			12	0	41.663	45	56	1.1e-05	1	98	11139.7	HUMAN	Cystatin-B
P04083	ANXA1_HUMAN	ANXA1	1	1	3.8	1.5e-05	694.389	2	2.5	K	GVDEATIIDILTK	R			13	0	66.124	59	71	1.5e-05	1	346	38714.6	HUMAN	Annexin A1
P04264	K2C1_HUMAN	KRT1	51	85	61.6	3.5e-32	563.275	2	-0.11	K	AEAESLYQSK	Y			10	0	19.226	367	376	1.9e-06	1	644	66039.2	HUMAN	Keratin, type II cytoskeletal 1
P04264	K2C1_HUMAN	KRT1	51	85	61.6	3.5e-32	533.264	2	-0.74	K	AQYEDIAQK	S			9	0	18.996	356	364	3.6e-07	1	644	66039.2	HUMAN	Keratin, type II cytoskeletal 1
P04264	K2C1_HUMAN	KRT1	51	85	61.6	3.5e-32	508.224	2	0.82	K	DVDGAYMTK	V	Oxidation@7	Oxidation@296	9	0	16.02	290	298	2.8e-09	1	644	66039.2	HUMAN	Keratin, type II cytoskeletal 1
P04264	K2C1_HUMAN	KRT1	51	85	61.6	3.5e-32	500.226	2	-0.05	K	DVDGAYMTK	V			9	0	21.897	290	298	8.5e-08	1	644	66039.2	HUMAN	Keratin, type II cytoskeletal 1
P04264	K2C1_HUMAN	KRT1	51	85	61.6	3.5e-32	579.261	2	0.35	R	DYQELMNTK	L	Oxidation@6	Oxidation@469	9	0	19.838	464	472	2.3e-08	1	644	66039.2	HUMAN	Keratin, type II cytoskeletal 1
P04264	K2C1_HUMAN	KRT1	51	85	61.6	3.5e-32	571.263	2	-0.94	R	DYQELMNTK	L			9	0	35.093	464	472	2e-07	1	644	66039.2	HUMAN	Keratin, type II cytoskeletal 1
P04264	K2C1_HUMAN	KRT1	51	85	61.6	3.5e-32	738.396	2	-0.64	R	FLEQQNQVLQTK	W			12	0	35.52	200	211	3.3e-10	3	644	66039.2	HUMAN	Keratin, type II cytoskeletal 1
P04264	K2C1_HUMAN	KRT1	51	85	61.6	3.5e-32	492.601	3	1.3	R	FLEQQNQVLQTK	W			12	0	35.688	200	211	6.8e-05	3	644	66039.2	HUMAN	Keratin, type II cytoskeletal 1
P04264	K2C1_HUMAN	KRT1	51	85	61.6	3.5e-32	978.178	3	0.76	R	FLEQQNQVLQTKWELLQQVDTSTR	T			24	1	58.511	200	223	0.0079	1	644	66039.2	HUMAN	Keratin, type II cytoskeletal 1
P04264	K2C1_HUMAN	KRT1	51	85	61.6	3.5e-32	883.371	2	0.24	R	FSSCGGGGGSFGAGGGFGSR	S			20	0	37.052	46	65	1.7e-24	1	644	66039.2	HUMAN	Keratin, type II cytoskeletal 1
P04264	K2C1_HUMAN	KRT1	51	85	61.6	3.5e-32	589.25	3	1.1	R	FSSCGGGGGSFGAGGGFGSR	S			20	0	36.839	46	65	7.2e-11	1	644	66039.2	HUMAN	Keratin, type II cytoskeletal 1
P04264	K2C1_HUMAN	KRT1	51	85	61.6	3.5e-32	1192.48	2	1.9	R	GGGGGGYGSGGSSYGSGGGSYGSGGGGGGGR	G			31	0	19.521	519	549	3.5e-32	1	644	66039.2	HUMAN	Keratin, type II cytoskeletal 1
P04264	K2C1_HUMAN	KRT1	51	85	61.6	3.5e-32	795.323	3	1.2	R	GGGGGGYGSGGSSYGSGGGSYGSGGGGGGGR	G			31	0	19.519	519	549	8.6e-20	1	644	66039.2	HUMAN	Keratin, type II cytoskeletal 1
P04264	K2C1_HUMAN	KRT1	51	85	61.6	3.5e-32	538.725	2	0.3	R	GSGFGGGYGGGGF	G			13	0	45.517	87	99	0.0007	1	644	66039.2	HUMAN	Keratin, type II cytoskeletal 1
P04264	K2C1_HUMAN	KRT1	51	85	61.6	3.5e-32	726.303	2	0.73	R	GSGFGGGYGGGGFGGGGF	G			18	0	54.963	87	104	0.0032	1	644	66039.2	HUMAN	Keratin, type II cytoskeletal 1
P04264	K2C1_HUMAN	KRT1	51	85	61.6	3.5e-32	546.755	2	-1	R	GSGGGSSGGSIGGR	G			14	0	9.649	603	616	2.4e-10	1	644	66039.2	HUMAN	Keratin, type II cytoskeletal 1
P04264	K2C1_HUMAN	KRT1	51	85	61.6	3.5e-32	572.271	2	0.24	K	KDVDGAYMTK	V	Oxidation@8	Oxidation@296	10	1	11.882	289	298	0.013	1	644	66039.2	HUMAN	Keratin, type II cytoskeletal 1
P04264	K2C1_HUMAN	KRT1	51	85	61.6	3.5e-32	564.274	2	-0.19	K	KDVDGAYMTK	V			10	1	15.264	289	298	0.00083	1	644	66039.2	HUMAN	Keratin, type II cytoskeletal 1
P04264	K2C1_HUMAN	KRT1	51	85	61.6	3.5e-32	615.654	3	0.091	K	KQISNLQQSISDAEQR	G			16	1	33.429	417	432	1.5e-07	1	644	66039.2	HUMAN	Keratin, type II cytoskeletal 1
P04264	K2C1_HUMAN	KRT1	51	85	61.6	3.5e-32	639.359	2	0.58	K	LALDLEIATYR	T			11	0	56.116	473	483	8.1e-07	6	644	66039.2	HUMAN	Keratin, type II cytoskeletal 1
P04264	K2C1_HUMAN	KRT1	51	85	61.6	3.5e-32	816.928	2	0.36	K	LDNLQQEIDFLTAL	Y			14	0	85.517	305	318	0.0015	1	644	66039.2	HUMAN	Keratin, type II cytoskeletal 1
P04264	K2C1_HUMAN	KRT1	51	85	61.6	3.5e-32	1140.55	4	0.21	K	LDNLQQEIDFLTALYQAELSQMQTQISETNVILSMDNNR	S	Oxidation@22;Oxidation@35	Oxidation@326;Oxidation@339	39	0	89.389	305	343	3.9e-10	1	644	66039.2	HUMAN	Keratin, type II cytoskeletal 1
P04264	K2C1_HUMAN	KRT1	51	85	61.6	3.5e-32	673.301	3	1.4	R	LDSELKNMQDMVEDYR	N	Oxidation@8;Oxidation@11	Oxidation@259;Oxidation@262	16	1	33.046	252	267	6e-14	1	644	66039.2	HUMAN	Keratin, type II cytoskeletal 1
P04264	K2C1_HUMAN	KRT1	51	85	61.6	3.5e-32	679.352	2	0.99	K	LNDLEDALQQAK	E			12	0	43.632	444	455	5.2e-09	1	644	66039.2	HUMAN	Keratin, type II cytoskeletal 1
P04264	K2C1_HUMAN	KRT1	51	85	61.6	3.5e-32	648.001	3	0.89	K	LNDLEDALQQAKEDLAR	L			17	1	58.643	444	460	1.3e-06	1	644	66039.2	HUMAN	Keratin, type II cytoskeletal 1
P04264	K2C1_HUMAN	KRT1	51	85	61.6	3.5e-32	537.302	2	1.1	R	LRSEIDNVK	K			9	1	16.396	408	416	1.4e-05	1	644	66039.2	HUMAN	Keratin, type II cytoskeletal 1
P04264	K2C1_HUMAN	KRT1	51	85	61.6	3.5e-32	401.235	3	0.69	R	LRSEIDNVKK	Q			10	2	13.972	408	417	6.9e-05	1	644	66039.2	HUMAN	Keratin, type II cytoskeletal 1
P04264	K2C1_HUMAN	KRT1	51	85	61.6	3.5e-32	861.06	3	1.2	R	MSGECAPNVSVSVSTSHTTISGGGSR	G	Oxidation@1	Oxidation@493	26	0	34.448	493	518	2.4e-19	1	644	66039.2	HUMAN	Keratin, type II cytoskeletal 1
P04264	K2C1_HUMAN	KRT1	51	85	61.6	3.5e-32	855.728	3	0.92	R	MSGECAPNVSVSVSTSHTTISGGGSR	G			26	0	36.269	493	518	1.8e-18	1	644	66039.2	HUMAN	Keratin, type II cytoskeletal 1
P04264	K2C1_HUMAN	KRT1	51	85	61.6	3.5e-32	800.42	2	0.03	K	NKLNDLEDALQQAK	E			14	1	45.306	442	455	2.6e-11	1	644	66039.2	HUMAN	Keratin, type II cytoskeletal 1
P04264	K2C1_HUMAN	KRT1	51	85	61.6	3.5e-32	533.95	3	0.73	K	NKLNDLEDALQQAK	E			14	1	45.301	442	455	6.1e-08	1	644	66039.2	HUMAN	Keratin, type II cytoskeletal 1
P04264	K2C1_HUMAN	KRT1	51	85	61.6	3.5e-32	666.764	2	0.18	K	NMQDMVEDYR	N	Oxidation@2;Oxidation@5	Oxidation@259;Oxidation@262	10	0	19.23	258	267	2.6e-14	1	644	66039.2	HUMAN	Keratin, type II cytoskeletal 1
P04264	K2C1_HUMAN	KRT1	51	85	61.6	3.5e-32	658.766	2	-0.03	K	NMQDMVEDYR	N	Oxidation@2=55	Oxidation@259=55	10	0	28.701	258	267	1.6e-08	1	644	66039.2	HUMAN	Keratin, type II cytoskeletal 1
P04264	K2C1_HUMAN	KRT1	51	85	61.6	3.5e-32	658.766	2	-0.49	K	NMQDMVEDYR	N	Oxidation@5=40	Oxidation@262=40	10	0	31.491	258	267	1.3e-06	1	644	66039.2	HUMAN	Keratin, type II cytoskeletal 1
P04264	K2C1_HUMAN	KRT1	51	85	61.6	3.5e-32	658.766	2	-0.03	K	NMQDMVEDYR	N	Oxidation@5=83	Oxidation@262=83	10	0	32.242	258	267	2.1e-13	1	644	66039.2	HUMAN	Keratin, type II cytoskeletal 1
P04264	K2C1_HUMAN	KRT1	51	85	61.6	3.5e-32	850.417	2	1.7	K	QISNLQQSISDAEQR	G	Gln->pyro-Glu@1	Gln->pyro-Glu@418	15	0	53.713	418	432	5.5e-12	1	644	66039.2	HUMAN	Keratin, type II cytoskeletal 1
P04264	K2C1_HUMAN	KRT1	51	85	61.6	3.5e-32	567.279	3	-0.72	K	QISNLQQSISDAEQR	G	Gln->pyro-Glu@1	Gln->pyro-Glu@418	15	0	53.892	418	432	4e-08	1	644	66039.2	HUMAN	Keratin, type II cytoskeletal 1
P04264	K2C1_HUMAN	KRT1	51	85	61.6	3.5e-32	858.929	2	-0.35	K	QISNLQQSISDAEQR	G			15	0	39.779	418	432	2e-11	1	644	66039.2	HUMAN	Keratin, type II cytoskeletal 1
P04264	K2C1_HUMAN	KRT1	51	85	61.6	3.5e-32	572.955	3	0.13	K	QISNLQQSISDAEQR	G			15	0	39.834	418	432	2.7e-06	1	644	66039.2	HUMAN	Keratin, type II cytoskeletal 1
P04264	K2C1_HUMAN	KRT1	51	85	61.6	3.5e-32	402.709	2	1.2	R	SEIDNVK	K			7	0	14.33	410	416	0.00012	1	644	66039.2	HUMAN	Keratin, type II cytoskeletal 1
P04264	K2C1_HUMAN	KRT1	51	85	61.6	3.5e-32	466.756	2	0.63	R	SEIDNVKK	Q			8	1	11.884	410	417	0.00056	1	644	66039.2	HUMAN	Keratin, type II cytoskeletal 1
P04264	K2C1_HUMAN	KRT1	51	85	61.6	3.5e-32	829.401	2	1.1	R	SGGGFSSGSAGIINYQR	R			17	0	39.616	13	29	1.2e-09	1	644	66039.2	HUMAN	Keratin, type II cytoskeletal 1
P04264	K2C1_HUMAN	KRT1	51	85	61.6	3.5e-32	416.748	2	0.52	K	SISISVAR	G			8	0	29.982	75	82	3e-05	1	644	66039.2	HUMAN	Keratin, type II cytoskeletal 1
P04264	K2C1_HUMAN	KRT1	51	85	61.6	3.5e-32	670.838	2	-0.38	K	SKAEAESLYQSK	Y			12	1	16.741	365	376	1.1e-10	1	644	66039.2	HUMAN	Keratin, type II cytoskeletal 1
P04264	K2C1_HUMAN	KRT1	51	85	61.6	3.5e-32	447.561	3	-0.81	K	SKAEAESLYQSK	Y			12	1	16.681	365	376	1.3e-07	1	644	66039.2	HUMAN	Keratin, type II cytoskeletal 1
P04264	K2C1_HUMAN	KRT1	51	85	61.6	3.5e-32	651.862	2	0.61	R	SLDLDSIIAEVK	A			12	0	64.516	344	355	3.2e-07	1	644	66039.2	HUMAN	Keratin, type II cytoskeletal 1
P04264	K2C1_HUMAN	KRT1	51	85	61.6	3.5e-32	692.349	2	0.013	K	SLNNQFASFIDK	V			12	0	50.192	186	197	6.4e-10	1	644	66039.2	HUMAN	Keratin, type II cytoskeletal 1
P04264	K2C1_HUMAN	KRT1	51	85	61.6	3.5e-32	546.958	3	0.5	K	SLNNQFASFIDKVR	F			14	1	52.846	186	199	0.0016	1	644	66039.2	HUMAN	Keratin, type II cytoskeletal 1
P04264	K2C1_HUMAN	KRT1	51	85	61.6	3.5e-32	437.754	2	0.99	R	SLVNLGGSK	S			9	0	28.558	66	74	1.5e-05	1	644	66039.2	HUMAN	Keratin, type II cytoskeletal 1
P04264	K2C1_HUMAN	KRT1	51	85	61.6	3.5e-32	692.314	2	0.12	R	THNLEPYFESF	I			11	0	52.238	224	234	0.00069	1	644	66039.2	HUMAN	Keratin, type II cytoskeletal 1
P04264	K2C1_HUMAN	KRT1	51	85	61.6	3.5e-32	805.878	2	0.23	R	THNLEPYFESFIN	N			13	0	58.518	224	236	0.0076	1	644	66039.2	HUMAN	Keratin, type II cytoskeletal 1
P04264	K2C1_HUMAN	KRT1	51	85	61.6	3.5e-32	665.331	3	0.45	R	THNLEPYFESFINNLR	R			16	0	63.822	224	239	5.3e-11	1	644	66039.2	HUMAN	Keratin, type II cytoskeletal 1
P04264	K2C1_HUMAN	KRT1	51	85	61.6	3.5e-32	517.262	2	0.48	R	TLLEGEESR	M			9	0	21.537	484	492	3.5e-06	1	644	66039.2	HUMAN	Keratin, type II cytoskeletal 1
P04264	K2C1_HUMAN	KRT1	51	85	61.6	3.5e-32	633.322	2	0.091	R	TNAENEFVTIK	K			11	0	36.238	278	288	6.8e-09	1	644	66039.2	HUMAN	Keratin, type II cytoskeletal 1
P04264	K2C1_HUMAN	KRT1	51	85	61.6	3.5e-32	697.37	2	0.68	R	TNAENEFVTIKK	D			12	1	28.385	278	289	4.5e-07	1	644	66039.2	HUMAN	Keratin, type II cytoskeletal 1
P04264	K2C1_HUMAN	KRT1	51	85	61.6	3.5e-32	465.249	3	0.41	R	TNAENEFVTIKK	D			12	1	28.306	278	289	7.3e-10	1	644	66039.2	HUMAN	Keratin, type II cytoskeletal 1
P04264	K2C1_HUMAN	KRT1	51	85	61.6	3.5e-32	738.378	2	0.16	K	WELLQQVDTSTR	T			12	0	49.59	212	223	7.1e-09	1	644	66039.2	HUMAN	Keratin, type II cytoskeletal 1
P04264	K2C1_HUMAN	KRT1	51	85	61.6	3.5e-32	455.711	2	0.077	K	YEDEINK	R			7	0	15.368	270	276	8.4e-05	12	644	66039.2	HUMAN	Keratin, type II cytoskeletal 1
P04264	K2C1_HUMAN	KRT1	51	85	61.6	3.5e-32	533.762	2	-0.23	K	YEDEINKR	T			8	1	13.746	270	277	6.3e-06	11	644	66039.2	HUMAN	Keratin, type II cytoskeletal 1
P04264	K2C1_HUMAN	KRT1	51	85	61.6	3.5e-32	590.303	2	-0.77	K	YEELQITAGR	H			10	0	35.672	377	386	1.4e-08	2	644	66039.2	HUMAN	Keratin, type II cytoskeletal 1
P04406	G3P_HUMAN	GAPDH	4	4	17.6	3.3e-18	917.464	2	0.98	K	IISNASCTTNCLAPLAK	V			17	0	40.531	146	162	5.9e-06	1	335	36053.5	HUMAN	Glyceraldehyde-3-phosphate dehydrogenase
P04406	G3P_HUMAN	GAPDH	4	4	17.6	3.3e-18	882.406	2	1.4	K	LISWYDNEFGYSNR	V			14	0	54.56	310	323	3.3e-18	1	335	36053.5	HUMAN	Glyceraldehyde-3-phosphate dehydrogenase
P04406	G3P_HUMAN	GAPDH	4	4	17.6	3.3e-18	406.211	2	1.3	K	LTGMAFR	V	Oxidation@4	Oxidation@231	7	0	18.408	228	234	0.00079	2	335	36053.5	HUMAN	Glyceraldehyde-3-phosphate dehydrogenase
P04406	G3P_HUMAN	GAPDH	4	4	17.6	3.3e-18	749.039	3	1.1	R	VIISAPSADAPMFVMGVNHEK	Y	Oxidation@12;Oxidation@15	Oxidation@130;Oxidation@133	21	0	44.619	119	139	0.0083	1	335	36053.5	HUMAN	Glyceraldehyde-3-phosphate dehydrogenase
P04792	HSPB1_HUMAN	HSPB1	2	2	13.2	7e-06	471.256	2	0.48	R	AQLGGPEAAK	S			10	0	15.041	189	198	0.0021	1	205	22782.7	HUMAN	Heat shock protein beta-1
P04792	HSPB1_HUMAN	HSPB1	2	2	13.2	7e-06	953.501	2	1.3	K	LATQSNEITIPVTFESR	A			17	0	52.883	172	188	7e-06	1	205	22782.7	HUMAN	Heat shock protein beta-1
P04908	H2A1B_HUMAN	HIST1H2AB	1	2	14.6	2.5e-07	966.089	2	0.78	R	VTIAQGGVLPNIQAVLLPK	K			19	0	67.062	101	119	2.5e-07	10	130	14135.6	HUMAN	Histone H2A type 1-B/E
P04908	H2A1B_HUMAN	HIST1H2AB	1	2	14.6	2.5e-07	644.395	3	0.54	R	VTIAQGGVLPNIQAVLLPK	K			19	0	67.109	101	119	8e-06	10	130	14135.6	HUMAN	Histone H2A type 1-B/E
P05089	ARGI1_HUMAN	ARG1	5	5	15.8	1.4e-08	679.348	2	-0.33	R	EGLYITEEIYK	T			11	0	49.622	256	266	5.9e-06	1	322	34735.2	HUMAN	Arginase-1
P05089	ARGI1_HUMAN	ARG1	5	5	15.8	1.4e-08	557.298	2	-1.4	R	GGVEEGPTVLR	K			11	0	30.218	22	32	0.0029	1	322	34735.2	HUMAN	Arginase-1
P05089	ARGI1_HUMAN	ARG1	5	5	15.8	1.4e-08	930.493	2	0.12	K	TGLLSGLDIMEVNPSLGK	T	Oxidation@10	Oxidation@276	18	0	59.978	267	284	1.4e-08	1	322	34735.2	HUMAN	Arginase-1
P05089	ARGI1_HUMAN	ARG1	5	5	15.8	1.4e-08	922.494	2	-1.2	K	TGLLSGLDIMEVNPSLGK	T			18	0	66.447	267	284	0.0094	1	322	34735.2	HUMAN	Arginase-1
P05089	ARGI1_HUMAN	ARG1	5	5	15.8	1.4e-08	552.326	2	-1.4	R	TIGIIGAPFSK	G			11	0	48.962	7	17	0.0002	1	322	34735.2	HUMAN	Arginase-1
P05109	S10A8_HUMAN	S100A8	3	3	31.2	2.2e-06	424.903	3	0.3	K	ALNSIIDVYHK	Y			11	0	40.483	8	18	2.2e-06	1	93	10834.6	HUMAN	Protein S100-A8
P05109	S10A8_HUMAN	S100A8	3	3	31.2	2.2e-06	711.358	2	-0.0023	K	LLETECPQYIR	K			11	0	38.703	37	47	7.4e-05	1	93	10834.6	HUMAN	Protein S100-A8
P05109	S10A8_HUMAN	S100A8	3	3	31.2	2.2e-06	440.228	2	0.15	-	MLTELEK	A	Oxidation@1	Oxidation@1	7	0	19.178	1	7	0.00043	1	93	10834.6	HUMAN	Protein S100-A8
P05141	ADT2_HUMAN	SLC25A5	2	2	7	0.00023	610.338	2	0.99	K	DFLAGGVAAAISK	T			13	0	52.534	11	23	0.00035	1	298	32852.5	HUMAN	ADP/ATP translocase 2
P05141	ADT2_HUMAN	SLC25A5	2	2	7	0.00023	428.748	2	0.5	K	TAVAPIER	V			8	0	18.736	24	31	0.00023	4	298	32852.5	HUMAN	ADP/ATP translocase 2
P05787	K2C8_HUMAN	KRT8	5	7	7.2	8.1e-07	577.282	2	0.12	R	EYQELMNVK	L			9	0	35.424	373	381	1.1e-05	4	483	53704.7	HUMAN	Keratin, type II cytoskeletal 8
P05787	K2C8_HUMAN	KRT8	5	7	7.2	8.1e-07	639.359	2	0.58	K	LALDIEIATYR	K			11	0	56.116	382	392	8.1e-07	6	483	53704.7	HUMAN	Keratin, type II cytoskeletal 8
P06454	PTMA_HUMAN	PTMA	2	2	22.5	1.8e-11	566.267	2	-1.2	K	EVVEEAENGR	D			10	0	16.787	22	31	5.3e-06	1	111	12203	HUMAN	Prothymosin alpha
P06454	PTMA_HUMAN	PTMA	2	2	22.5	1.8e-11	733.846	2	-0.51	-	MSDAAVDTSSEITTK	D	Met-loss+Acetyl@1	Met-loss+Acetyl@1	15	0	36.361	1	15	1.8e-11	1	111	12203	HUMAN	Prothymosin alpha
P06702	S10A9_HUMAN	S100A9	1	1	10.5	8.7e-05	746.876	2	0.84	R	NIETIINTFHQY	S			12	0	59.653	11	22	8.7e-05	1	114	13242.1	HUMAN	Protein S100-A9
P06733	ENOA_HUMAN	ENO1	14	18	44	3.6e-13	902.976	2	0.32	R	AAVPSGASTGIYEALELR	D			18	0	55.959	33	50	2.6e-12	3	434	47169.4	HUMAN	Alpha-enolase
P06733	ENOA_HUMAN	ENO1	14	18	44	3.6e-13	602.32	3	0.66	R	AAVPSGASTGIYEALELR	D			18	0	55.962	33	50	5.5e-08	3	434	47169.4	HUMAN	Alpha-enolase
P06733	ENOA_HUMAN	ENO1	14	18	44	3.6e-13	980.967	2	0.84	K	DATNVGDEGGFAPNILENK	E			19	0	51.165	203	221	5.4e-07	1	434	47169.4	HUMAN	Alpha-enolase
P06733	ENOA_HUMAN	ENO1	14	18	44	3.6e-13	654.313	3	0.19	K	DATNVGDEGGFAPNILENK	E			19	0	51.264	203	221	0.0085	1	434	47169.4	HUMAN	Alpha-enolase
P06733	ENOA_HUMAN	ENO1	14	18	44	3.6e-13	837.377	3	0.83	K	DYPVVSIEDPFDQDDWGAWQK	F			21	0	72.51	286	306	3.6e-13	1	434	47169.4	HUMAN	Alpha-enolase
P06733	ENOA_HUMAN	ENO1	14	18	44	3.6e-13	383.69	2	0.17	R	EIFDSR	G			6	0	20.075	10	15	0.014	1	434	47169.4	HUMAN	Alpha-enolase
P06733	ENOA_HUMAN	ENO1	14	18	44	3.6e-13	1017.03	2	2	K	FTASAGIQVVGDDLTVTNPK	R			20	0	53.262	307	326	8.8e-07	1	434	47169.4	HUMAN	Alpha-enolase
P06733	ENOA_HUMAN	ENO1	14	18	44	3.6e-13	678.357	3	0.44	K	FTASAGIQVVGDDLTVTNPK	R			20	0	53.317	307	326	4e-09	1	434	47169.4	HUMAN	Alpha-enolase
P06733	ENOA_HUMAN	ENO1	14	18	44	3.6e-13	703.862	2	0.81	R	GNPTVEVDLFTSK	G			13	0	48.035	16	28	1e-05	1	434	47169.4	HUMAN	Alpha-enolase
P06733	ENOA_HUMAN	ENO1	14	18	44	3.6e-13	452.735	2	0.35	R	IEEELGSK	A			8	0	17.001	413	420	0.00051	1	434	47169.4	HUMAN	Alpha-enolase
P06733	ENOA_HUMAN	ENO1	14	18	44	3.6e-13	480.754	2	0.7	K	LNVTEQEK	I			8	0	15.745	82	89	0.0065	1	434	47169.4	HUMAN	Alpha-enolase
P06733	ENOA_HUMAN	ENO1	14	18	44	3.6e-13	1177.08	2	1.3	R	SGETEDTFIADLVVGLCTGQIK	T			22	0	77.736	373	394	6e-08	3	434	47169.4	HUMAN	Alpha-enolase
P06733	ENOA_HUMAN	ENO1	14	18	44	3.6e-13	785.058	3	-0.39	R	SGETEDTFIADLVVGLCTGQIK	T			22	0	77.576	373	394	4.2e-05	3	434	47169.4	HUMAN	Alpha-enolase
P06733	ENOA_HUMAN	ENO1	14	18	44	3.6e-13	450.282	2	0.088	K	TIAPALVSK	K			9	0	30.022	72	80	5.4e-06	1	434	47169.4	HUMAN	Alpha-enolase
P06733	ENOA_HUMAN	ENO1	14	18	44	3.6e-13	817.415	2	0.81	K	VNQIGSVTESLQACK	L			15	0	39.377	344	358	1.2e-09	2	434	47169.4	HUMAN	Alpha-enolase
P06733	ENOA_HUMAN	ENO1	14	18	44	3.6e-13	770.895	2	0.58	K	VVIGMDVAASEFFR	S			14	0	63.325	240	253	2.1e-09	1	434	47169.4	HUMAN	Alpha-enolase
P06733	ENOA_HUMAN	ENO1	14	18	44	3.6e-13	400.695	2	0.53	K	YDLDFK	S			6	0	37.327	257	262	0.0018	3	434	47169.4	HUMAN	Alpha-enolase
P06733	ENOA_HUMAN	ENO1	14	18	44	3.6e-13	713.367	2	-0.07	R	YISPDQLADLYK	S			12	0	53.474	270	281	1.1e-07	1	434	47169.4	HUMAN	Alpha-enolase
P06748	NPM_HUMAN	NPM1	7	7	24.1	8.8e-10	715.677	3	-0.053	K	DELHIVEAEAMNYEGSPIK	V			19	0	57.291	55	73	5.4e-05	1	294	32575.3	HUMAN	Nucleophosmin
P06748	NPM_HUMAN	NPM1	7	7	24.1	8.8e-10	392.224	2	1.8	K	FINYVK	N			6	0	27.8	268	273	0.0023	1	294	32575.3	HUMAN	Nucleophosmin
P06748	NPM_HUMAN	NPM1	7	7	24.1	8.8e-10	466.24	2	0.45	K	GPSSVEDIK	A			9	0	18.207	240	248	0.00021	1	294	32575.3	HUMAN	Nucleophosmin
P06748	NPM_HUMAN	NPM1	7	7	24.1	8.8e-10	403.707	2	-0.18	K	MQASIEK	G			7	0	14.623	251	257	0.0018	1	294	32575.3	HUMAN	Nucleophosmin
P06748	NPM_HUMAN	NPM1	7	7	24.1	8.8e-10	748.409	3	0.77	K	MSVQPTVSLGGFEITPPVVLR	L	Oxidation@1	Oxidation@81	21	0	67.679	81	101	8.8e-10	1	294	32575.3	HUMAN	Nucleophosmin
P06748	NPM_HUMAN	NPM1	7	7	24.1	8.8e-10	743.077	3	1.1	K	MSVQPTVSLGGFEITPPVVLR	L			21	0	69.681	81	101	3.4e-07	1	294	32575.3	HUMAN	Nucleophosmin
P06748	NPM_HUMAN	NPM1	7	7	24.1	8.8e-10	402.235	2	-0.27	R	TVSLGAGAK	D			9	0	16.012	46	54	0.0065	1	294	32575.3	HUMAN	Nucleophosmin
P06753	TPM3_HUMAN	TPM3	3	3	11.2	8.1e-07	658.825	2	-0.88	K	AADAEAEVASLNR	R			13	0	29.71	79	91	8.1e-07	1	285	32950.2	HUMAN	Tropomyosin alpha-3 chain
P06753	TPM3_HUMAN	TPM3	3	3	11.2	8.1e-07	622.331	2	1.5	R	IQLVEEELDR	A			10	0	42.2	93	102	2.9e-05	4	285	32950.2	HUMAN	Tropomyosin alpha-3 chain
P06753	TPM3_HUMAN	TPM3	3	3	11.2	8.1e-07	566.308	2	0.44	K	MELQEIQLK	E			9	0	43.59	142	150	2.6e-06	2	285	32950.2	HUMAN	Tropomyosin alpha-3 chain
P07195	LDHB_HUMAN	LDHB	3	3	13.8	2.3e-12	658.369	3	0.27	K	ITVVGVGQVGMACAISILGK	S			20	0	70.745	24	43	1.9e-07	1	334	36638.8	HUMAN	L-lactate dehydrogenase B chain
P07195	LDHB_HUMAN	LDHB	3	3	13.8	2.3e-12	847.952	2	0.11	K	LIAPVAEEEATVPNNK	I			16	0	39.608	8	23	2.3e-12	1	334	36638.8	HUMAN	L-lactate dehydrogenase B chain
P07195	LDHB_HUMAN	LDHB	3	3	13.8	2.3e-12	588.799	2	0.68	K	SADTLWDIQK	D			10	0	43.14	320	329	0.00018	1	334	36638.8	HUMAN	L-lactate dehydrogenase B chain
P07237	PDIA1_HUMAN	P4HB	3	3	10.6	4.9e-12	431.737	2	0.27	K	ALAPEYAK	A			8	0	19.141	58	65	0.00035	1	508	57116.8	HUMAN	Protein disulfide-isomerase
P07237	PDIA1_HUMAN	P4HB	3	3	10.6	4.9e-12	979.17	3	1.2	R	TGPAATTLPDGAAAESLVESSEVAVIGFFK	D			30	0	84.044	133	162	4.9e-12	1	508	57116.8	HUMAN	Protein disulfide-isomerase
P07237	PDIA1_HUMAN	P4HB	3	3	10.6	4.9e-12	890.921	2	-0.042	K	VDATEESDLAQQYGVR	G			16	0	42.728	82	97	2.8e-07	1	508	57116.8	HUMAN	Protein disulfide-isomerase
P07339	CATD_HUMAN	CTSD	1	1	1.9	0.0012	410.721	2	3.3	R	VGFAEAAR	L			8	0	19.834	404	411	0.0012	1	412	44552.6	HUMAN	Cathepsin D
P07355	ANXA2_HUMAN	ANXA2	3	3	11.5	6.4e-10	889.436	2	0.15	K	GLGTDEDSLIEIICSR	T			16	0	64.309	120	135	6.4e-10	2	339	38604.4	HUMAN	Annexin A2
P07355	ANXA2_HUMAN	ANXA2	3	3	11.5	6.4e-10	771.928	2	0.34	K	GVDEVTIVNILTNR	S			14	0	63.097	50	63	1e-07	1	339	38604.4	HUMAN	Annexin A2
P07355	ANXA2_HUMAN	ANXA2	3	3	11.5	6.4e-10	556.281	2	1.1	R	QDIAFAYQR	R			9	0	35.902	69	77	4.4e-05	1	339	38604.4	HUMAN	Annexin A2
P07437	TBB5_HUMAN	TUBB	3	3	10.1	1.4e-07	808.423	2	1.1	R	AILVDLEPGTMDSVR	S			15	0	54.072	63	77	1.4e-07	4	444	49671.3	HUMAN	Tubulin beta chain
P07437	TBB5_HUMAN	TUBB	3	3	10.1	1.4e-07	653.665	3	-0.38	K	GHYTEGAELVDSVLDVVR	K			18	0	62.437	104	121	1.7e-06	5	444	49671.3	HUMAN	Tubulin beta chain
P07437	TBB5_HUMAN	TUBB	3	3	10.1	1.4e-07	651.322	2	0.24	R	ISVYYNEATGGK	Y			12	0	32.374	47	58	2.9e-06	1	444	49671.3	HUMAN	Tubulin beta chain
P07737	PROF1_HUMAN	PFN1	2	2	21.4	1.1e-09	813.377	2	-1	R	DSLLQDGEFSMDLR	T			14	0	59.639	76	89	5.3e-08	1	140	15054.4	HUMAN	Profilin-1
P07737	PROF1_HUMAN	PFN1	2	2	21.4	1.1e-09	822.472	2	-0.34	K	TFVNITPAEVGVLVGK	D			16	0	61.835	39	54	1.1e-09	1	140	15054.4	HUMAN	Profilin-1
P07900	HS90A_HUMAN	HSP90AA1	9	10	14.3	5.8e-10	646.322	2	-0.22	R	ELISNSSDALDK	I			12	0	32.019	47	58	2.1e-07	2	732	84660.4	HUMAN	Heat shock protein HSP 90-alpha
P07900	HS90A_HUMAN	HSP90AA1	9	10	14.3	5.8e-10	675.373	2	2.6	R	TLTIVDTGIGMTK	A			13	0	49.102	88	100	1.6e-08	3	732	84660.4	HUMAN	Heat shock protein HSP 90-alpha
P08238	HS90B_HUMAN	HSP90AB1	13	14	25.8	1.1e-16	621.856	2	-0.084	K	ADLINNLGTIAK	S			12	0	47.084	96	107	8.7e-07	4	724	83264.9	HUMAN	Heat shock protein HSP 90-beta
P08238	HS90B_HUMAN	HSP90AB1	13	14	25.8	1.1e-16	996.85	3	1.3	K	DLVVLLFETALLSSGFSLEDPQTHSNR	I			27	0	89.452	653	679	1.1e-16	1	724	83264.9	HUMAN	Heat shock protein HSP 90-beta
P08238	HS90B_HUMAN	HSP90AB1	13	14	25.8	1.1e-16	656.289	2	0.46	K	EDQTEYLEER	R			10	0	28.948	187	196	2.2e-06	4	724	83264.9	HUMAN	Heat shock protein HSP 90-beta
P08238	HS90B_HUMAN	HSP90AB1	13	14	25.8	1.1e-16	638.326	2	0.81	R	ELISNASDALDK	I			12	0	36.6	42	53	8.5e-08	2	724	83264.9	HUMAN	Heat shock protein HSP 90-beta
P08238	HS90B_HUMAN	HSP90AB1	13	14	25.8	1.1e-16	625.312	2	0.31	K	EQVANSAFVER	V			11	0	28.342	492	502	0.00015	2	724	83264.9	HUMAN	Heat shock protein HSP 90-beta
P08238	HS90B_HUMAN	HSP90AB1	13	14	25.8	1.1e-16	405.695	2	0.34	K	FENLCK	L			6	0	18.047	560	565	0.0028	5	724	83264.9	HUMAN	Heat shock protein HSP 90-beta
P08238	HS90B_HUMAN	HSP90AB1	13	14	25.8	1.1e-16	757.398	2	2.2	R	GVVDSEDLPLNISR	E			14	0	49.412	379	392	5.8e-10	3	724	83264.9	HUMAN	Heat shock protein HSP 90-beta
P08238	HS90B_HUMAN	HSP90AB1	13	14	25.8	1.1e-16	752.658	3	0.81	K	HNDDEQYAWESSAGGSFTVR	A			20	0	44.149	149	168	8.1e-08	3	724	83264.9	HUMAN	Heat shock protein HSP 90-beta
P08238	HS90B_HUMAN	HSP90AB1	13	14	25.8	1.1e-16	597.827	2	-0.33	K	IDIIPNPQER	T			10	0	41.009	73	82	4.6e-06	2	724	83264.9	HUMAN	Heat shock protein HSP 90-beta
P08238	HS90B_HUMAN	HSP90AB1	13	14	25.8	1.1e-16	1178.22	3	1.8	K	LGLGIDEDEVAAEEPNAAVPDEIPPLEGDEDASR	M			34	0	64.521	686	719	0.00069	1	724	83264.9	HUMAN	Heat shock protein HSP 90-beta
P08238	HS90B_HUMAN	HSP90AB1	13	14	25.8	1.1e-16	675.373	2	2.6	R	TLTLVDTGIGMTK	A			13	0	49.102	83	95	1.6e-08	3	724	83264.9	HUMAN	Heat shock protein HSP 90-beta
P08238	HS90B_HUMAN	HSP90AB1	13	14	25.8	1.1e-16	520.25	2	-0.68	R	YESLTDPSK	L			9	0	19.765	56	64	1.1e-08	5	724	83264.9	HUMAN	Heat shock protein HSP 90-beta
P08238	HS90B_HUMAN	HSP90AB1	13	14	25.8	1.1e-16	576.283	2	-0.15	K	YIDQEELNK	T			9	0	23.766	276	284	4.8e-05	4	724	83264.9	HUMAN	Heat shock protein HSP 90-beta
P08670	VIME_HUMAN	VIM	1	1	4.1	3.1e-09	1063.54	2	0.44	R	LLQDSVDFSLADAINTEFK	N			19	0	69.713	79	97	3.1e-09	1	466	53652.1	HUMAN	Vimentin
P08779	K1C16_HUMAN	KRT16	24	32	51.2	1.9e-17	548.769	2	0.16	R	DAETWFLSK	T			9	0	50.94	303	311	0.00049	1	473	51268.3	HUMAN	Keratin, type I cytoskeletal 16
P08779	K1C16_HUMAN	KRT16	24	32	51.2	1.9e-17	579.243	2	0.69	R	DQYEQMAEK	N	Oxidation@6	Oxidation@296	9	0	13.998	291	299	0.00081	1	473	51268.3	HUMAN	Keratin, type I cytoskeletal 16
P08779	K1C16_HUMAN	KRT16	24	32	51.2	1.9e-17	703.35	2	0.54	K	EVASNSELVQSSR	S			13	0	19.921	318	330	2.1e-08	1	473	51268.3	HUMAN	Keratin, type I cytoskeletal 16
P08779	K1C16_HUMAN	KRT16	24	32	51.2	1.9e-17	630.789	2	1	R	EVFTSSSSSSSR	Q			12	0	16.003	442	453	1.3e-05	1	473	51268.3	HUMAN	Keratin, type I cytoskeletal 16
P08779	K1C16_HUMAN	KRT16	24	32	51.2	1.9e-17	1052.49	2	2	R	GQTGGDVNVEMDAAPGVDLSR	I	Oxidation@11	Oxidation@274	21	0	40.192	264	284	1.4e-07	1	473	51268.3	HUMAN	Keratin, type I cytoskeletal 16
P08779	K1C16_HUMAN	KRT16	24	32	51.2	1.9e-17	1044.49	2	-0.048	R	GQTGGDVNVEMDAAPGVDLSR	I			21	0	45.759	264	284	2.3e-10	1	473	51268.3	HUMAN	Keratin, type I cytoskeletal 16
P08779	K1C16_HUMAN	KRT16	24	32	51.2	1.9e-17	1032.58	2	1.2	K	IIAATIENAQPILQIDNAR	L			19	0	56.054	178	196	1.4e-10	1	473	51268.3	HUMAN	Keratin, type I cytoskeletal 16
P08779	K1C16_HUMAN	KRT16	24	32	51.2	1.9e-17	688.72	3	0.9	K	IIAATIENAQPILQIDNAR	L			19	0	55.974	178	196	1.4e-08	1	473	51268.3	HUMAN	Keratin, type I cytoskeletal 16
P08779	K1C16_HUMAN	KRT16	24	32	51.2	1.9e-17	784.034	3	-1.1	R	LLEGEDAHLSSQQASGQSYSSR	E			22	0	32.121	420	441	4.6e-09	1	473	51268.3	HUMAN	Keratin, type I cytoskeletal 16
P08779	K1C16_HUMAN	KRT16	24	32	51.2	1.9e-17	601.313	2	0.82	R	QTVEADVNGLR	R			11	0	31.784	214	224	1e-05	1	473	51268.3	HUMAN	Keratin, type I cytoskeletal 16
P08779	K1C16_HUMAN	KRT16	24	32	51.2	1.9e-17	417.222	2	0.48	R	SEVTELR	R			7	0	18.022	331	337	0.013	1	473	51268.3	HUMAN	Keratin, type I cytoskeletal 16
P08779	K1C16_HUMAN	KRT16	24	32	51.2	1.9e-17	916.494	2	-1	R	VLQGLEIELQSQLSMK	A	Oxidation@15	Oxidation@353	16	0	57.578	339	354	9.4e-08	1	473	51268.3	HUMAN	Keratin, type I cytoskeletal 16
P08779	K1C16_HUMAN	KRT16	24	32	51.2	1.9e-17	611.332	3	-0.23	R	VLQGLEIELQSQLSMK	A	Oxidation@15	Oxidation@353	16	0	57.53	339	354	1.4e-08	1	473	51268.3	HUMAN	Keratin, type I cytoskeletal 16
P09211	GSTP1_HUMAN	GSTP1	6	6	43.8	6e-08	709.393	3	1.2	K	ALPGQLKPFETLLSQNQGGK	T			20	0	54.835	122	141	0.0028	1	210	23356	HUMAN	Glutathione S-transferase P
P09211	GSTP1_HUMAN	GSTP1	6	6	43.8	6e-08	568.792	2	0.59	K	ASCLYGQLPK	F			10	0	34.845	46	55	8.9e-05	1	210	23356	HUMAN	Glutathione S-transferase P
P09211	GSTP1_HUMAN	GSTP1	6	6	43.8	6e-08	706.331	3	-0.89	K	DQQEAALVDMVNDGVEDLR	C			19	0	67.019	83	101	6e-08	1	210	23356	HUMAN	Glutathione S-transferase P
P09211	GSTP1_HUMAN	GSTP1	6	6	43.8	6e-08	867.434	2	0.4	K	EEVVTVETWQEGSLK	A			15	0	47.283	31	45	0.0011	1	210	23356	HUMAN	Glutathione S-transferase P
P09211	GSTP1_HUMAN	GSTP1	6	6	43.8	6e-08	942.479	2	0.72	K	FQDGDLTLYQSNTILR	H			16	0	54.108	56	71	1.3e-07	1	210	23356	HUMAN	Glutathione S-transferase P
P09211	GSTP1_HUMAN	GSTP1	6	6	43.8	6e-08	669.366	2	0.37	-	MPPYTVVYFPVR	G	Met-loss@1	Met-loss@1	12	0	53.03	1	12	5.3e-06	1	210	23356	HUMAN	Glutathione S-transferase P
P09382	LEG1_HUMAN	LGALS1	4	4	39.3	6.2e-10	538.74	2	-1.9	K	DGGAWGTEQR	E			10	0	19.15	65	74	1.4e-07	1	135	14715.8	HUMAN	Galectin-1
P09382	LEG1_HUMAN	LGALS1	4	4	39.3	6.2e-10	892.93	2	0.31	R	LNLEAINYMAADGDFK	I			16	0	59.665	113	128	6.2e-10	1	135	14715.8	HUMAN	Galectin-1
P09382	LEG1_HUMAN	LGALS1	4	4	39.3	6.2e-10	672.012	3	0.45	-	MACGLVASNLNLKPGECLR	V	Met-loss+Acetyl@1	Met-loss+Acetyl@1	19	0	53.398	1	19	1.2e-09	1	135	14715.8	HUMAN	Galectin-1
P09382	LEG1_HUMAN	LGALS1	4	4	39.3	6.2e-10	439.261	2	0.62	K	SFVLNLGK	D			8	0	43.76	30	37	6.4e-05	1	135	14715.8	HUMAN	Galectin-1
P09497	CLCB_HUMAN	CLTB	1	1	3.9	0.00026	536.786	2	1.1	R	LTQEPESIR	K			9	0	19.378	96	104	0.00026	1	229	25190.7	HUMAN	Clathrin light chain B
P0CG47	UBB_HUMAN	UBB	3	3	13.5	7.8e-07	383.22	2	0.48	-	MQIFVK	T			6	0	33.62	1	6	0.013	4	229	25761.8	HUMAN	Polyubiquitin-B
P0CG47	UBB_HUMAN	UBB	3	3	13.5	7.8e-07	894.467	2	-0.77	K	TITLEVEPSDTIENVK	A			16	0	48.992	12	27	7.8e-07	4	229	25761.8	HUMAN	Polyubiquitin-B
P0CG47	UBB_HUMAN	UBB	3	3	13.5	7.8e-07	541.28	2	-0.085	R	TLSDYNIQK	E			9	0	27.082	55	63	7.1e-06	4	229	25761.8	HUMAN	Polyubiquitin-B
P0DMV8	HS71A_HUMAN	HSPA1A	6	6	14	6.1e-08	599.351	2	0.27	K	DAGVIAGLNVLR	I			12	0	54.841	160	171	1.6e-05	3	641	70052.8	HUMAN	Heat shock 70 kDa protein 1A
P0DMV8	HS71A_HUMAN	HSPA1A	6	6	14	6.1e-08	1019.17	3	1.3	K	ELEQVCNPIISGLYQGAGGPGPGGFGAQGPK	G			31	0	62.482	598	628	3e-06	2	641	70052.8	HUMAN	Heat shock 70 kDa protein 1A
P0DMV8	HS71A_HUMAN	HSPA1A	6	6	14	6.1e-08	829.928	2	0.038	K	NQVALNPQNTVFDAK	R			15	0	42.634	57	71	0.0057	2	641	70052.8	HUMAN	Heat shock 70 kDa protein 1A
P0DMV8	HS71A_HUMAN	HSPA1A	6	6	14	6.1e-08	451.745	2	-0.017	R	STLEPVEK	A			8	0	17.846	312	319	0.0026	4	641	70052.8	HUMAN	Heat shock 70 kDa protein 1A
P10599	THIO_HUMAN	TXN	4	4	31.4	7.2e-09	629.848	2	0.33	K	EKLEATINELV	-			11	1	50.931	95	105	0.0049	1	105	11737.6	HUMAN	Thioredoxin
P10599	THIO_HUMAN	TXN	4	4	31.4	7.2e-09	501.279	2	0.17	K	LEATINELV	-			9	0	54.697	97	105	0.0013	1	105	11737.6	HUMAN	Thioredoxin
P10599	THIO_HUMAN	TXN	4	4	31.4	7.2e-09	668.823	2	0.74	K	TAFQEALDAAGDK	L			13	0	42.42	9	21	7.2e-09	1	105	11737.6	HUMAN	Thioredoxin
P10599	THIO_HUMAN	TXN	4	4	31.4	7.2e-09	454.728	2	0.55	K	VGEFSGANK	E			9	0	15.4	86	94	9.1e-06	1	105	11737.6	HUMAN	Thioredoxin
P10809	CH60_HUMAN	HSPD1	5	5	11.7	1.3e-12	451.271	2	0.24	K	LSDGVAVLK	V			9	0	32.249	397	405	0.0035	1	573	61055.2	HUMAN	60 kDa heat shock protein, mitochondrial
P10809	CH60_HUMAN	HSPD1	5	5	11.7	1.3e-12	854.09	3	2.1	K	LVQDVANNTNEEAGDGTTTATVLAR	S			25	0	41.393	97	121	1.3e-12	1	573	61055.2	HUMAN	60 kDa heat shock protein, mitochondrial
P10809	CH60_HUMAN	HSPD1	5	5	11.7	1.3e-12	672.862	2	0.39	R	TVIIEQSWGSPK	V			12	0	41.014	61	72	1.4e-05	1	573	61055.2	HUMAN	60 kDa heat shock protein, mitochondrial
P10809	CH60_HUMAN	HSPD1	5	5	11.7	1.3e-12	617.302	2	1.4	K	VGGTSDVEVNEK	K			12	0	17.824	406	417	2.5e-06	1	573	61055.2	HUMAN	60 kDa heat shock protein, mitochondrial
P10809	CH60_HUMAN	HSPD1	5	5	11.7	1.3e-12	480.76	2	1.3	R	VTDALNATR	A			9	0	18.072	421	429	0.003	1	573	61055.2	HUMAN	60 kDa heat shock protein, mitochondrial
P11021	GRP78_HUMAN	HSPA5	9	9	18.3	3.8e-12	699.397	2	-1.4	K	ELEEIVQPIISK	L			12	0	50.497	622	633	2.2e-09	1	654	72333.5	HUMAN	78 kDa glucose-regulated protein
P11021	GRP78_HUMAN	HSPA5	9	9	18.3	3.8e-12	1083	2	-0.72	R	IEIESFYEGEDFSETLTR	A			18	0	61.72	307	324	3.8e-12	1	654	72333.5	HUMAN	78 kDa glucose-regulated protein
P11021	GRP78_HUMAN	HSPA5	9	9	18.3	3.8e-12	537.781	2	0.66	K	ITITNDQNR	L			9	0	17.562	524	532	2.2e-05	1	654	72333.5	HUMAN	78 kDa glucose-regulated protein
P11021	GRP78_HUMAN	HSPA5	9	9	18.3	3.8e-12	783.894	2	0.81	R	ITPSYVAFTPEGER	L			14	0	44.519	61	74	2e-09	1	654	72333.5	HUMAN	78 kDa glucose-regulated protein
P11021	GRP78_HUMAN	HSPA5	9	9	18.3	3.8e-12	839.409	2	1.6	K	NQLTSNPENTVFDAK	R			15	0	39.555	82	96	0.00011	1	654	72333.5	HUMAN	78 kDa glucose-regulated protein
P11021	GRP78_HUMAN	HSPA5	9	9	18.3	3.8e-12	918.971	2	0.4	K	SQIFSTASDNQPTVTIK	V			17	0	42.642	448	464	1.3e-08	1	654	72333.5	HUMAN	78 kDa glucose-regulated protein
P11021	GRP78_HUMAN	HSPA5	9	9	18.3	3.8e-12	459.742	2	-0.36	K	VLEDSDLK	K			8	0	19.934	345	352	0.016	1	654	72333.5	HUMAN	78 kDa glucose-regulated protein
P11142	HSP7C_HUMAN	HSPA8	18	18	37.5	1.2e-10	652.819	2	0.9	K	CNEIINWLDK	N			10	0	53.341	574	583	0.00013	1	646	70898.7	HUMAN	Heat shock cognate 71 kDa protein
P11142	HSP7C_HUMAN	HSPA8	18	18	37.5	1.2e-10	600.341	2	0.051	K	DAGTIAGLNVLR	I			12	0	50.322	160	171	4.9e-06	1	646	70898.7	HUMAN	Heat shock cognate 71 kDa protein
P11142	HSP7C_HUMAN	HSPA8	18	18	37.5	1.2e-10	387.212	2	0.94	K	DNNLLGK	F			7	0	19.435	452	458	0.005	2	646	70898.7	HUMAN	Heat shock cognate 71 kDa protein
P11142	HSP7C_HUMAN	HSPA8	18	18	37.5	1.2e-10	497.267	2	1.6	K	EIAEAYLGK	T			9	0	33.179	129	137	2.1e-05	1	646	70898.7	HUMAN	Heat shock cognate 71 kDa protein
P11142	HSP7C_HUMAN	HSPA8	18	18	37.5	1.2e-10	627.312	2	-0.12	R	FEELNADLFR	G			10	0	52.134	302	311	7.2e-07	2	646	70898.7	HUMAN	Heat shock cognate 71 kDa protein
P11142	HSP7C_HUMAN	HSPA8	18	18	37.5	1.2e-10	755.045	3	1.7	K	GPAVGIDLGTTYSCVGVFQHGK	V			22	0	52.467	4	25	6.1e-07	1	646	70898.7	HUMAN	Heat shock cognate 71 kDa protein
P11142	HSP7C_HUMAN	HSPA8	18	18	37.5	1.2e-10	429.732	2	-0.23	R	GTLDPVEK	A			8	0	19.322	312	319	0.017	1	646	70898.7	HUMAN	Heat shock cognate 71 kDa protein
P11142	HSP7C_HUMAN	HSPA8	18	18	37.5	1.2e-10	830.452	2	1.4	R	IINEPTAAAIAYGLDK	K			16	0	51.852	172	187	0.0032	4	646	70898.7	HUMAN	Heat shock cognate 71 kDa protein
P11142	HSP7C_HUMAN	HSPA8	18	18	37.5	1.2e-10	825.401	2	-0.4	K	NQVAMNPTNTVFDAK	R			15	0	41.26	57	71	9.3e-07	1	646	70898.7	HUMAN	Heat shock cognate 71 kDa protein
P11142	HSP7C_HUMAN	HSPA8	18	18	37.5	1.2e-10	660.301	2	0.68	K	NSLESYAFNMK	A	Oxidation@10	Oxidation@549	11	0	38.257	540	550	0.0013	1	646	70898.7	HUMAN	Heat shock cognate 71 kDa protein
P11142	HSP7C_HUMAN	HSPA8	18	18	37.5	1.2e-10	652.303	2	0.47	K	NSLESYAFNMK	A			11	0	45.326	540	550	8.3e-09	1	646	70898.7	HUMAN	Heat shock cognate 71 kDa protein
P11142	HSP7C_HUMAN	HSPA8	18	18	37.5	1.2e-10	925.446	3	-1.6	K	QTQTFTTYSDNQPGVLIQVYEGER	A			24	0	57.621	424	447	1.5e-05	1	646	70898.7	HUMAN	Heat shock cognate 71 kDa protein
P11142	HSP7C_HUMAN	HSPA8	18	18	37.5	1.2e-10	1080.27	3	-0.9	K	SENVQDLLLLDVTPLSLGIETAGGVMTVLIK	R			31	0	89.502	385	415	2.4e-07	1	646	70898.7	HUMAN	Heat shock cognate 71 kDa protein
P11142	HSP7C_HUMAN	HSPA8	18	18	37.5	1.2e-10	808.898	2	0.054	K	SFYPEEVSSMVLTK	M			14	0	55.434	113	126	0.0018	1	646	70898.7	HUMAN	Heat shock cognate 71 kDa protein
P11142	HSP7C_HUMAN	HSPA8	18	18	37.5	1.2e-10	754.054	3	0.43	K	SINPDEAVAYGAAVQAAILSGDK	S			23	0	68.607	362	384	1.2e-10	1	646	70898.7	HUMAN	Heat shock cognate 71 kDa protein
P11142	HSP7C_HUMAN	HSPA8	18	18	37.5	1.2e-10	744.355	2	0.85	R	TTPSYVAFTDTER	L			13	0	39.986	37	49	6.1e-08	7	646	70898.7	HUMAN	Heat shock cognate 71 kDa protein
P11142	HSP7C_HUMAN	HSPA8	18	18	37.5	1.2e-10	614.818	2	0.068	K	VEIIANDQGNR	T			11	0	23.038	26	36	0.005	8	646	70898.7	HUMAN	Heat shock cognate 71 kDa protein
P11142	HSP7C_HUMAN	HSPA8	18	18	37.5	1.2e-10	383.211	2	0.25	K	VQVEYK	G			6	0	16.266	103	108	0.0016	2	646	70898.7	HUMAN	Heat shock cognate 71 kDa protein
P11498	PYC_HUMAN	PC	4	8	3.4	2.2e-18	1363.99	3	2	R	VFDSLNYLPNMLLGMEAAGSAGGVVEAAISYTGDVADPSR	T	Oxidation@11;Oxidation@15	Oxidation@686;Oxidation@690	40	0	81.858	676	715	3.2e-12	1	1178	129635	HUMAN	Pyruvate carboxylase, mitochondrial
P11498	PYC_HUMAN	PC	4	8	3.4	2.2e-18	1023.24	4	2.7	R	VFDSLNYLPNMLLGMEAAGSAGGVVEAAISYTGDVADPSR	T	Oxidation@11;Oxidation@15	Oxidation@686;Oxidation@690	40	0	81.865	676	715	2e-09	1	1178	129635	HUMAN	Pyruvate carboxylase, mitochondrial
P11498	PYC_HUMAN	PC	4	8	3.4	2.2e-18	1358.66	3	1	R	VFDSLNYLPNMLLGMEAAGSAGGVVEAAISYTGDVADPSR	T	Oxidation@11|15	Oxidation@686|690	40	0	89.35	676	715	5.3e-11	1	1178	129635	HUMAN	Pyruvate carboxylase, mitochondrial
P11498	PYC_HUMAN	PC	4	8	3.4	2.2e-18	1019.24	4	-1.1	R	VFDSLNYLPNMLLGMEAAGSAGGVVEAAISYTGDVADPSR	T	Oxidation@11|15	Oxidation@686|690	40	0	86.963	676	715	1e-08	1	1178	129635	HUMAN	Pyruvate carboxylase, mitochondrial
P11498	PYC_HUMAN	PC	4	8	3.4	2.2e-18	1353.32	3	1.2	R	VFDSLNYLPNMLLGMEAAGSAGGVVEAAISYTGDVADPSR	T			40	0	89.438	676	715	2.2e-18	1	1178	129635	HUMAN	Pyruvate carboxylase, mitochondrial
P11498	PYC_HUMAN	PC	4	8	3.4	2.2e-18	1015.24	4	-0.19	R	VFDSLNYLPNMLLGMEAAGSAGGVVEAAISYTGDVADPSR	T			40	0	89.443	676	715	8.4e-11	1	1178	129635	HUMAN	Pyruvate carboxylase, mitochondrial
P12273	PIP_HUMAN	PIP	3	3	29.5	7.7e-09	805.927	2	-0.06	R	ELGICPDDAAVIPIK	N			15	0	54.813	119	133	0.0069	1	146	16572.6	HUMAN	Prolactin-inducible protein
P12273	PIP_HUMAN	PIP	3	3	29.5	7.7e-09	642.388	2	-0.34	R	TVQIAAVVDVIR	E			12	0	54.861	107	118	2.3e-05	1	146	16572.6	HUMAN	Prolactin-inducible protein
P12273	PIP_HUMAN	PIP	3	3	29.5	7.7e-09	907.987	2	-0.54	K	TYLISSIPLQGAFNYK	Y			16	0	62.589	70	85	7.7e-09	1	146	16572.6	HUMAN	Prolactin-inducible protein
P12277	KCRB_HUMAN	CKB	3	3	9.7	8.5e-09	616.812	2	0.96	K	DLFDPIIEDR	H			10	0	57.748	87	96	0.00021	1	381	42644.7	HUMAN	Creatine kinase B-type
P12277	KCRB_HUMAN	CKB	3	3	9.7	8.5e-09	793.923	2	-0.065	K	LAVEALSSLDGDLAGR	Y			16	0	56.248	157	172	8.5e-09	1	381	42644.7	HUMAN	Creatine kinase B-type
P12277	KCRB_HUMAN	CKB	3	3	9.7	8.5e-09	652.366	2	-0.69	K	VLTPELYAELR	A			11	0	50.584	33	43	2.3e-05	1	381	42644.7	HUMAN	Creatine kinase B-type
P13645	K1C10_HUMAN	KRT10	47	89	64.7	3.1e-17	1056.53	2	0.97	K	ADLEMQIESLTEELAYLK	K	Oxidation@5	Oxidation@271	18	0	82.01	267	284	5.6e-16	1	584	58827.5	HUMAN	Keratin, type I cytoskeletal 10
P13645	K1C10_HUMAN	KRT10	47	89	64.7	3.1e-17	704.686	3	1.1	K	ADLEMQIESLTEELAYLK	K	Oxidation@5	Oxidation@271	18	0	81.987	267	284	1.5e-10	1	584	58827.5	HUMAN	Keratin, type I cytoskeletal 10
P13645	K1C10_HUMAN	KRT10	47	89	64.7	3.1e-17	1048.53	2	1.2	K	ADLEMQIESLTEELAYLK	K			18	0	81.083	267	284	4.8e-06	1	584	58827.5	HUMAN	Keratin, type I cytoskeletal 10
P13645	K1C10_HUMAN	KRT10	47	89	64.7	3.1e-17	699.354	3	0.18	K	ADLEMQIESLTEELAYLK	K			18	0	80.992	267	284	0.011	1	584	58827.5	HUMAN	Keratin, type I cytoskeletal 10
P13645	K1C10_HUMAN	KRT10	47	89	64.7	3.1e-17	747.384	3	0.63	K	ADLEMQIESLTEELAYLKK	N	Oxidation@5	Oxidation@271	19	1	72.471	267	285	7.5e-17	1	584	58827.5	HUMAN	Keratin, type I cytoskeletal 10
P13645	K1C10_HUMAN	KRT10	47	89	64.7	3.1e-17	1041.99	2	1.7	R	AETECQNTEYQQLLDIK	I			17	0	49.708	423	439	4.9e-14	1	584	58827.5	HUMAN	Keratin, type I cytoskeletal 10
P13645	K1C10_HUMAN	KRT10	47	89	64.7	3.1e-17	694.994	3	0.83	R	AETECQNTEYQQLLDIK	I			17	0	49.726	423	439	1.4e-08	1	584	58827.5	HUMAN	Keratin, type I cytoskeletal 10
P13645	K1C10_HUMAN	KRT10	47	89	64.7	3.1e-17	691.329	2	1.6	R	ALEESNYELEGK	I			12	0	31.693	166	177	2.7e-09	1	584	58827.5	HUMAN	Keratin, type I cytoskeletal 10
P13645	K1C10_HUMAN	KRT10	47	89	64.7	3.1e-17	555.248	2	-0.26	K	DAEAWFNEK	S			9	0	41.491	335	343	2.5e-06	4	584	58827.5	HUMAN	Keratin, type I cytoskeletal 10
P13645	K1C10_HUMAN	KRT10	47	89	64.7	3.1e-17	998.99	2	0.78	K	ELTTEIDNNIEQISSYK	S			17	0	54.8	346	362	5.9e-14	1	584	58827.5	HUMAN	Keratin, type I cytoskeletal 10
P13645	K1C10_HUMAN	KRT10	47	89	64.7	3.1e-17	666.329	3	1.2	K	ELTTEIDNNIEQISSYK	S			17	0	54.828	346	362	1.6e-06	1	584	58827.5	HUMAN	Keratin, type I cytoskeletal 10
P13645	K1C10_HUMAN	KRT10	47	89	64.7	3.1e-17	854.389	2	-0.24	K	GSLGGGFSSGGFSGGSFSR	G			19	0	46.038	41	59	4.7e-17	1	584	58827.5	HUMAN	Keratin, type I cytoskeletal 10
P13645	K1C10_HUMAN	KRT10	47	89	64.7	3.1e-17	569.929	3	0.36	K	GSLGGGFSSGGFSGGSFSR	G			19	0	45.709	41	59	0.0051	1	584	58827.5	HUMAN	Keratin, type I cytoskeletal 10
P13645	K1C10_HUMAN	KRT10	47	89	64.7	3.1e-17	882.901	2	0.52	K	GSLGGGFSSGGFSGGSFSRG	S			20	1	45.744	41	60	1.2e-06	1	584	58827.5	HUMAN	Keratin, type I cytoskeletal 10
P13645	K1C10_HUMAN	KRT10	47	89	64.7	3.1e-17	1171.99	2	-1.1	R	GSSGGGCFGGSSGGYGGLGGFGGGSFR	G			27	0	50.54	60	86	3.1e-17	1	584	58827.5	HUMAN	Keratin, type I cytoskeletal 10
P13645	K1C10_HUMAN	KRT10	47	89	64.7	3.1e-17	781.666	3	-0.25	R	GSSGGGCFGGSSGGYGGLGGFGGGSFR	G			27	0	50.549	60	86	1.3e-11	1	584	58827.5	HUMAN	Keratin, type I cytoskeletal 10
P13645	K1C10_HUMAN	KRT10	47	89	64.7	3.1e-17	498.264	2	1.3	K	IKEWYEK	H			7	1	19.573	178	184	0.0087	1	584	58827.5	HUMAN	Keratin, type I cytoskeletal 10
P13645	K1C10_HUMAN	KRT10	47	89	64.7	3.1e-17	478.928	3	0.48	K	IRLENEIQTYR	S			11	1	35.141	440	450	0.00019	1	584	58827.5	HUMAN	Keratin, type I cytoskeletal 10
P13645	K1C10_HUMAN	KRT10	47	89	64.7	3.1e-17	413.2	3	0.54	R	KDAEAWFNEK	S			10	1	30.735	334	343	0.0038	2	584	58827.5	HUMAN	Keratin, type I cytoskeletal 10
P13645	K1C10_HUMAN	KRT10	47	89	64.7	3.1e-17	404.203	2	-0.27	R	LAADDFR	L			7	0	25.778	229	235	0.00017	17	584	58827.5	HUMAN	Keratin, type I cytoskeletal 10
P13645	K1C10_HUMAN	KRT10	47	89	64.7	3.1e-17	583.296	2	0.64	R	LENEIQTYR	S			9	0	27.885	442	450	0.00016	1	584	58827.5	HUMAN	Keratin, type I cytoskeletal 10
P13645	K1C10_HUMAN	KRT10	47	89	64.7	3.1e-17	617.843	2	0.25	R	LKYENEVALR	Q			10	1	29.553	236	245	1e-05	1	584	58827.5	HUMAN	Keratin, type I cytoskeletal 10
P13645	K1C10_HUMAN	KRT10	47	89	64.7	3.1e-17	439.535	3	-0.3	K	NHEEEMKDLR	N	Oxidation@6	Oxidation@291	10	1	9.068	286	295	0.0013	1	584	58827.5	HUMAN	Keratin, type I cytoskeletal 10
P13645	K1C10_HUMAN	KRT10	47	89	64.7	3.1e-17	434.203	3	0.48	K	NHEEEMKDLR	N			10	1	14.635	286	295	0.013	1	584	58827.5	HUMAN	Keratin, type I cytoskeletal 10
P13645	K1C10_HUMAN	KRT10	47	89	64.7	3.1e-17	665.834	2	0.29	K	NQILNLTTDNAN	I			12	0	45.082	208	219	0.0021	1	584	58827.5	HUMAN	Keratin, type I cytoskeletal 10
P13645	K1C10_HUMAN	KRT10	47	89	64.7	3.1e-17	1184.14	2	2.1	K	NQILNLTTDNANILLQIDNAR	L			21	0	66.358	208	228	1.9e-14	1	584	58827.5	HUMAN	Keratin, type I cytoskeletal 10
P13645	K1C10_HUMAN	KRT10	47	89	64.7	3.1e-17	789.758	3	-0.85	K	NQILNLTTDNANILLQIDNAR	L			21	0	66.844	208	228	1.7e-11	1	584	58827.5	HUMAN	Keratin, type I cytoskeletal 10
P13645	K1C10_HUMAN	KRT10	47	89	64.7	3.1e-17	899.011	2	1.3	R	NVQALEIELQSQLALK	Q			16	0	63.422	371	386	7.6e-13	1	584	58827.5	HUMAN	Keratin, type I cytoskeletal 10
P13645	K1C10_HUMAN	KRT10	47	89	64.7	3.1e-17	599.676	3	0.34	R	NVQALEIELQSQLALK	Q			16	0	63.399	371	386	9.3e-10	1	584	58827.5	HUMAN	Keratin, type I cytoskeletal 10
P13645	K1C10_HUMAN	KRT10	47	89	64.7	3.1e-17	647.783	2	0.58	R	NVSTGDVNVEMN	A	Oxidation@11	Oxidation@306	12	0	28.488	296	307	0.0033	1	584	58827.5	HUMAN	Keratin, type I cytoskeletal 10
P13645	K1C10_HUMAN	KRT10	47	89	64.7	3.1e-17	1452.7	2	1.8	R	NVSTGDVNVEMNAAPGVDLTQLLNNMR	S	Oxidation@11;Oxidation@26	Oxidation@306;Oxidation@321	27	0	60.277	296	322	6.8e-13	1	584	58827.5	HUMAN	Keratin, type I cytoskeletal 10
P13645	K1C10_HUMAN	KRT10	47	89	64.7	3.1e-17	968.8	3	0.57	R	NVSTGDVNVEMNAAPGVDLTQLLNNMR	S	Oxidation@11;Oxidation@26	Oxidation@306;Oxidation@321	27	0	60.154	296	322	4.8e-08	1	584	58827.5	HUMAN	Keratin, type I cytoskeletal 10
P13645	K1C10_HUMAN	KRT10	47	89	64.7	3.1e-17	963.468	3	0.61	R	NVSTGDVNVEMNAAPGVDLTQLLNNMR	S	Oxidation@11=100	Oxidation@306=100	27	0	68.28	296	322	5.7e-09	1	584	58827.5	HUMAN	Keratin, type I cytoskeletal 10
P13645	K1C10_HUMAN	KRT10	47	89	64.7	3.1e-17	1444.7	2	1.1	R	NVSTGDVNVEMNAAPGVDLTQLLNNMR	S	Oxidation@11=69	Oxidation@306=69	27	0	67.927	296	322	0.00028	1	584	58827.5	HUMAN	Keratin, type I cytoskeletal 10
P13645	K1C10_HUMAN	KRT10	47	89	64.7	3.1e-17	963.469	3	1.4	R	NVSTGDVNVEMNAAPGVDLTQLLNNMR	S	Oxidation@11=81	Oxidation@306=81	27	0	67.772	296	322	2.2e-07	1	584	58827.5	HUMAN	Keratin, type I cytoskeletal 10
P13645	K1C10_HUMAN	KRT10	47	89	64.7	3.1e-17	963.469	3	1.2	R	NVSTGDVNVEMNAAPGVDLTQLLNNMR	S	Oxidation@26=140	Oxidation@321=140	27	0	64.399	296	322	6.6e-13	1	584	58827.5	HUMAN	Keratin, type I cytoskeletal 10
P13645	K1C10_HUMAN	KRT10	47	89	64.7	3.1e-17	958.137	3	1.4	R	NVSTGDVNVEMNAAPGVDLTQLLNNMR	S			27	0	71.536	296	322	2e-08	1	584	58827.5	HUMAN	Keratin, type I cytoskeletal 10
P13645	K1C10_HUMAN	KRT10	47	89	64.7	3.1e-17	687.331	2	0.59	K	QSLEASLAETEGR	Y	Gln->pyro-Glu@1	Gln->pyro-Glu@387	13	0	48.599	387	399	1.9e-10	1	584	58827.5	HUMAN	Keratin, type I cytoskeletal 10
P13645	K1C10_HUMAN	KRT10	47	89	64.7	3.1e-17	695.844	2	-0.1	K	QSLEASLAETEGR	Y			13	0	48.696	387	399	7e-10	1	584	58827.5	HUMAN	Keratin, type I cytoskeletal 10
P13645	K1C10_HUMAN	KRT10	47	89	64.7	3.1e-17	464.232	3	1.1	K	QSLEASLAETEGR	Y			13	0	37.631	387	399	2.6e-05	1	584	58827.5	HUMAN	Keratin, type I cytoskeletal 10
P13645	K1C10_HUMAN	KRT10	47	89	64.7	3.1e-17	592.799	2	0.45	R	QSVEADINGLR	R	Gln->pyro-Glu@1	Gln->pyro-Glu@246	11	0	48.043	246	256	1.3e-08	3	584	58827.5	HUMAN	Keratin, type I cytoskeletal 10
P13645	K1C10_HUMAN	KRT10	47	89	64.7	3.1e-17	601.313	2	0.65	R	QSVEADINGLR	R			11	0	36.969	246	256	2.7e-07	3	584	58827.5	HUMAN	Keratin, type I cytoskeletal 10
P13645	K1C10_HUMAN	KRT10	47	89	64.7	3.1e-17	453.245	3	1.4	R	QSVEADINGLRR	V			12	1	32.534	246	257	2.6e-05	2	584	58827.5	HUMAN	Keratin, type I cytoskeletal 10
P13645	K1C10_HUMAN	KRT10	47	89	64.7	3.1e-17	424.23	2	1.1	K	SEITELR	R			7	0	23.51	363	369	0.00014	1	584	58827.5	HUMAN	Keratin, type I cytoskeletal 10
P13645	K1C10_HUMAN	KRT10	47	89	64.7	3.1e-17	775.342	2	-0.17	R	SGGGGGGGGCGGGGGVSSLR	I			20	0	17.471	16	35	2.5e-14	1	584	58827.5	HUMAN	Keratin, type I cytoskeletal 10
P13645	K1C10_HUMAN	KRT10	47	89	64.7	3.1e-17	1106.55	2	-0.46	K	SKELTTEIDNNIEQISSYK	S			19	1	49.922	344	362	7.1e-07	1	584	58827.5	HUMAN	Keratin, type I cytoskeletal 10
P13645	K1C10_HUMAN	KRT10	47	89	64.7	3.1e-17	738.039	3	1.9	K	SKELTTEIDNNIEQISSYK	S			19	1	49.913	344	362	3.9e-10	1	584	58827.5	HUMAN	Keratin, type I cytoskeletal 10
P13645	K1C10_HUMAN	KRT10	47	89	64.7	3.1e-17	631.802	2	0.31	R	SLLEGEGSSGGGGR	G			14	0	19.908	451	464	4.8e-11	1	584	58827.5	HUMAN	Keratin, type I cytoskeletal 10
P13645	K1C10_HUMAN	KRT10	47	89	64.7	3.1e-17	683.324	2	0.87	R	SQYEQLAEQNR	K			11	0	24.821	323	333	3.5e-07	1	584	58827.5	HUMAN	Keratin, type I cytoskeletal 10
P13645	K1C10_HUMAN	KRT10	47	89	64.7	3.1e-17	455.885	3	-0.063	R	SQYEQLAEQNR	K			11	0	24.944	323	333	7e-10	1	584	58827.5	HUMAN	Keratin, type I cytoskeletal 10
P13645	K1C10_HUMAN	KRT10	47	89	64.7	3.1e-17	747.371	2	0.82	R	SQYEQLAEQNRK	D			12	1	18.295	323	334	7.7e-06	1	584	58827.5	HUMAN	Keratin, type I cytoskeletal 10
P13645	K1C10_HUMAN	KRT10	47	89	64.7	3.1e-17	498.583	3	0.9	R	SQYEQLAEQNRK	D			12	1	18.24	323	334	8.1e-09	1	584	58827.5	HUMAN	Keratin, type I cytoskeletal 10
P13645	K1C10_HUMAN	KRT10	47	89	64.7	3.1e-17	593.266	2	0.81	K	SSSSGSVGESSSK	G			13	0	7.975	568	580	7.1e-08	1	584	58827.5	HUMAN	Keratin, type I cytoskeletal 10
P13645	K1C10_HUMAN	KRT10	47	89	64.7	3.1e-17	670.302	2	-0.5	K	SSSSGSVGESSSKGP	R			15	1	12.335	568	582	0.0097	1	584	58827.5	HUMAN	Keratin, type I cytoskeletal 10
P13645	K1C10_HUMAN	KRT10	47	89	64.7	3.1e-17	1018.21	3	-1.3	K	TIDDLKNQILNLTTDNANILLQIDNAR	L			27	1	76.654	202	228	2e-09	1	584	58827.5	HUMAN	Keratin, type I cytoskeletal 10
P13645	K1C10_HUMAN	KRT10	47	89	64.7	3.1e-17	763.912	4	-0.11	K	TIDDLKNQILNLTTDNANILLQIDNAR	L			27	1	76.815	202	228	3.1e-07	1	584	58827.5	HUMAN	Keratin, type I cytoskeletal 10
P13645	K1C10_HUMAN	KRT10	47	89	64.7	3.1e-17	516.303	2	0.8	R	VLDELTLTK	A			9	0	41.352	258	266	5.9e-06	1	584	58827.5	HUMAN	Keratin, type I cytoskeletal 10
P13645	K1C10_HUMAN	KRT10	47	89	64.7	3.1e-17	553.766	2	-0.33	K	VTMQNLNDR	L	Oxidation@3	Oxidation@150	9	0	14.102	148	156	5.2e-07	7	584	58827.5	HUMAN	Keratin, type I cytoskeletal 10
P13645	K1C10_HUMAN	KRT10	47	89	64.7	3.1e-17	545.769	2	0.14	K	VTMQNLNDR	L			9	0	20.734	148	156	5.8e-07	7	584	58827.5	HUMAN	Keratin, type I cytoskeletal 10
P13645	K1C10_HUMAN	KRT10	47	89	64.7	3.1e-17	669.33	2	0.83	R	YCVQLSQIQAQ	I			11	0	45.396	400	410	5.5e-06	1	584	58827.5	HUMAN	Keratin, type I cytoskeletal 10
P13645	K1C10_HUMAN	KRT10	47	89	64.7	3.1e-17	916.144	3	-0.22	R	YCVQLSQIQAQISALEEQLQQIR	A			23	0	81.699	400	422	6.9e-13	1	584	58827.5	HUMAN	Keratin, type I cytoskeletal 10
P13645	K1C10_HUMAN	KRT10	47	89	64.7	3.1e-17	497.254	2	0.54	K	YENEVALR	Q			8	0	24.533	238	245	8e-05	1	584	58827.5	HUMAN	Keratin, type I cytoskeletal 10
P13647	K2C5_HUMAN	KRT5	28	33	37.1	1.4e-13	547.267	2	-0.13	K	AQYEEIANR	S			9	0	19.664	344	352	1.4e-07	1	590	62378.9	HUMAN	Keratin, type II cytoskeletal 5
P13647	K2C5_HUMAN	KRT5	28	33	37.1	1.4e-13	513.732	2	0.05	K	DVDAAYMNK	V			9	0	23.38	278	286	2.1e-08	6	590	62378.9	HUMAN	Keratin, type II cytoskeletal 5
P13647	K2C5_HUMAN	KRT5	28	33	37.1	1.4e-13	586.269	2	0.13	R	EYQELMNTK	L	Oxidation@6	Oxidation@457	9	0	17.769	452	460	2.4e-06	1	590	62378.9	HUMAN	Keratin, type II cytoskeletal 5
P13647	K2C5_HUMAN	KRT5	28	33	37.1	1.4e-13	578.271	2	0.24	R	EYQELMNTK	L			9	0	28.627	452	460	1e-06	1	590	62378.9	HUMAN	Keratin, type II cytoskeletal 5
P13647	K2C5_HUMAN	KRT5	28	33	37.1	1.4e-13	556.291	2	0.099	R	ISISTSGGSFR	N			11	0	34.671	74	84	5e-05	1	590	62378.9	HUMAN	Keratin, type II cytoskeletal 5
P13647	K2C5_HUMAN	KRT5	28	33	37.1	1.4e-13	572.317	2	0.65	K	LAELEEALQK	A			10	0	39.532	432	441	2.7e-05	1	590	62378.9	HUMAN	Keratin, type II cytoskeletal 5
P13647	K2C5_HUMAN	KRT5	28	33	37.1	1.4e-13	564.798	2	-0.36	R	LSGEGVGPVNIS	V			12	0	43.826	481	492	0.0022	1	590	62378.9	HUMAN	Keratin, type II cytoskeletal 5
P13647	K2C5_HUMAN	KRT5	28	33	37.1	1.4e-13	627.787	2	0.35	R	NMQDLVEDFK	N	Oxidation@2	Oxidation@247	10	0	39.002	246	255	1.4e-07	1	590	62378.9	HUMAN	Keratin, type II cytoskeletal 5
P13647	K2C5_HUMAN	KRT5	28	33	37.1	1.4e-13	619.791	2	2.1	R	NMQDLVEDFK	N			10	0	50.692	246	255	4.2e-06	1	590	62378.9	HUMAN	Keratin, type II cytoskeletal 5
P13647	K2C5_HUMAN	KRT5	28	33	37.1	1.4e-13	842.889	2	-0.61	K	QCANLQNAIADAEQR	G	Gln->pyro-Glu@1	Gln->pyro-Glu@406	15	0	52.652	406	420	5.2e-10	1	590	62378.9	HUMAN	Keratin, type II cytoskeletal 5
P13647	K2C5_HUMAN	KRT5	28	33	37.1	1.4e-13	851.402	2	0.0097	K	QCANLQNAIADAEQR	G			15	0	42.016	406	420	1.4e-13	1	590	62378.9	HUMAN	Keratin, type II cytoskeletal 5
P13647	K2C5_HUMAN	KRT5	28	33	37.1	1.4e-13	567.937	3	-0.68	K	QCANLQNAIADAEQR	G			15	0	42.047	406	420	7e-09	1	590	62378.9	HUMAN	Keratin, type II cytoskeletal 5
P13647	K2C5_HUMAN	KRT5	28	33	37.1	1.4e-13	508.773	2	0.81	R	QLDSIVGER	G			9	0	30.72	229	237	0.0011	3	590	62378.9	HUMAN	Keratin, type II cytoskeletal 5
P13647	K2C5_HUMAN	KRT5	28	33	37.1	1.4e-13	937.476	2	0.019	R	QNLEPLFEQYINNLR	R	Gln->pyro-Glu@1	Gln->pyro-Glu@213	15	0	81.221	213	227	1.4e-08	4	590	62378.9	HUMAN	Keratin, type II cytoskeletal 5
P13647	K2C5_HUMAN	KRT5	28	33	37.1	1.4e-13	945.991	2	2.5	R	QNLEPLFEQYINNLR	R			15	0	67.776	213	227	0.017	4	590	62378.9	HUMAN	Keratin, type II cytoskeletal 5
P13647	K2C5_HUMAN	KRT5	28	33	37.1	1.4e-13	630.995	3	0.59	R	QNLEPLFEQYINNLR	R			15	0	67.804	213	227	0.0064	4	590	62378.9	HUMAN	Keratin, type II cytoskeletal 5
P13647	K2C5_HUMAN	KRT5	28	33	37.1	1.4e-13	433.2	2	0.72	R	SGGGGGGGFGR	V			11	0	10.802	38	48	0.00035	1	590	62378.9	HUMAN	Keratin, type II cytoskeletal 5
P13647	K2C5_HUMAN	KRT5	28	33	37.1	1.4e-13	621.786	2	0.49	R	TEAESWYQTK	Y			10	0	29.082	355	364	4.5e-07	1	590	62378.9	HUMAN	Keratin, type II cytoskeletal 5
P13647	K2C5_HUMAN	KRT5	28	33	37.1	1.4e-13	649.819	2	0.5	R	TTAENEFVMLK	K	Oxidation@9	Oxidation@274	11	0	38.139	266	276	8.6e-12	1	590	62378.9	HUMAN	Keratin, type II cytoskeletal 5
P13647	K2C5_HUMAN	KRT5	28	33	37.1	1.4e-13	729.337	2	0.44	K	VDALMDEINFMK	M	Oxidation@5;Oxidation@11	Oxidation@297;Oxidation@303	12	0	44.665	293	304	3.4e-13	1	590	62378.9	HUMAN	Keratin, type II cytoskeletal 5
P13647	K2C5_HUMAN	KRT5	28	33	37.1	1.4e-13	721.338	2	-1	K	VDALMDEINFMK	M	Oxidation@5=13	Oxidation@297=13	12	0	52.923	293	304	0.0039	1	590	62378.9	HUMAN	Keratin, type II cytoskeletal 5
P13647	K2C5_HUMAN	KRT5	28	33	37.1	1.4e-13	721.338	2	-0.86	K	VDALMDEINFMK	M	Oxidation@5=84	Oxidation@297=84	12	0	52.412	293	304	1.9e-09	1	590	62378.9	HUMAN	Keratin, type II cytoskeletal 5
P13647	K2C5_HUMAN	KRT5	28	33	37.1	1.4e-13	713.342	2	0.47	K	VDALMDEINFMK	M			12	0	59.52	293	304	4e-08	1	590	62378.9	HUMAN	Keratin, type II cytoskeletal 5
P13647	K2C5_HUMAN	KRT5	28	33	37.1	1.4e-13	602.322	2	0.59	K	WTLLQEQGTK	T			10	0	40.147	200	209	7e-08	4	590	62378.9	HUMAN	Keratin, type II cytoskeletal 5
P13647	K2C5_HUMAN	KRT5	28	33	37.1	1.4e-13	597.791	2	0.32	K	YEELQQTAGR	H			10	0	19.079	365	374	5.2e-09	1	590	62378.9	HUMAN	Keratin, type II cytoskeletal 5
P14174	MIF_HUMAN	MIF	1	1	7.8	0.0018	522.797	2	-0.29	K	LLCGLLAER	L			9	0	45.931	79	87	0.0018	1	115	12476.4	HUMAN	Macrophage migration inhibitory factor
P14625	ENPL_HUMAN	HSP90B1	2	2	3.9	3.4e-11	1023.53	2	1.3	R	LISLTDENALSGNEELTVK	I			19	0	53.59	117	135	3.4e-11	1	803	92469.6	HUMAN	Endoplasmin
P14923	PLAK_HUMAN	JUP	9	9	16.4	8.6e-11	714.405	2	-0.12	R	ALMGSPQLVAAVVR	T	Oxidation@3	Oxidation@180	14	0	46.851	178	191	2.8e-10	1	745	81745.5	HUMAN	Junction plakoglobin
P14923	PLAK_HUMAN	JUP	9	9	16.4	8.6e-11	445.771	2	-0.064	R	EGLLAIFK	S			8	0	55.576	217	224	0.006	2	745	81745.5	HUMAN	Junction plakoglobin
P14923	PLAK_HUMAN	JUP	9	9	16.4	8.6e-11	533.934	3	-0.15	R	HVAAGTQQPYTDGVR	M			15	0	18.546	541	555	0.0066	1	745	81745.5	HUMAN	Junction plakoglobin
P14923	PLAK_HUMAN	JUP	9	9	16.4	8.6e-11	1088.55	3	0.0091	K	ILVNQLSVDDVNVLTCATGTLSNLTCNNSK	N			30	0	71.831	395	424	3e-07	1	745	81745.5	HUMAN	Junction plakoglobin
P14923	PLAK_HUMAN	JUP	9	9	16.4	8.6e-11	742.38	2	-0.97	R	NEGTATYAAAVLFR	I			14	0	51.94	638	651	8.6e-11	1	745	81745.5	HUMAN	Junction plakoglobin
P14923	PLAK_HUMAN	JUP	9	9	16.4	8.6e-11	719.053	3	0.18	R	NLALCPANHAPLQEAAVIPR	L			20	0	47.237	507	526	7.4e-08	1	745	81745.5	HUMAN	Junction plakoglobin
P14923	PLAK_HUMAN	JUP	9	9	16.4	8.6e-11	501.777	2	1.1	K	QEGLESVLK	I			9	0	36.756	386	394	0.01	1	745	81745.5	HUMAN	Junction plakoglobin
P14923	PLAK_HUMAN	JUP	9	9	16.4	8.6e-11	684.807	2	0.98	R	TMQNTSDLDTAR	C	Oxidation@2	Oxidation@193	12	0	16.264	192	203	5.4e-08	1	745	81745.5	HUMAN	Junction plakoglobin
P14923	PLAK_HUMAN	JUP	9	9	16.4	8.6e-11	676.81	2	0.63	R	TMQNTSDLDTAR	C			12	0	19.403	192	203	2.3e-06	1	745	81745.5	HUMAN	Junction plakoglobin
P15259	PGAM2_HUMAN	PGAM2	1	1	5.5	8.1e-09	842.459	2	-0.32	R	ALPFWNEEIVPQIK	A			14	0	64.759	163	176	8.1e-09	3	253	28766.4	HUMAN	Phosphoglycerate mutase 2
P15924	DESP_HUMAN	DSP	26	27	11.6	7.6e-14	570.337	2	-0.29	R	AELIVQPELK	Y			10	0	41.778	85	94	1.3e-06	1	2871	331777	HUMAN	Desmoplakin
P15924	DESP_HUMAN	DSP	26	27	11.6	7.6e-14	801.943	2	0.5	R	ALLQAILQTEDMLK	V	Oxidation@12	Oxidation@783	14	0	63.85	772	785	4.6e-05	1	2871	331777	HUMAN	Desmoplakin
P15924	DESP_HUMAN	DSP	26	27	11.6	7.6e-14	811.74	3	-0.22	K	AQQIHSQTSQQYPLYDLDLGK	F			21	0	46.328	835	855	0.00044	1	2871	331777	HUMAN	Desmoplakin
P15924	DESP_HUMAN	DSP	26	27	11.6	7.6e-14	800.39	3	0.16	R	AVTGYNDPETGNIISLFQAMNK	E	Oxidation@20	Oxidation@2354	22	0	61.432	2335	2356	1.1e-05	1	2871	331777	HUMAN	Desmoplakin
P15924	DESP_HUMAN	DSP	26	27	11.6	7.6e-14	842.721	3	-0.21	R	ELDECFAQANDQMEILDSLIR	E	Oxidation@13	Oxidation@118	21	0	66.964	106	126	1.7e-05	1	2871	331777	HUMAN	Desmoplakin
P15924	DESP_HUMAN	DSP	26	27	11.6	7.6e-14	610.792	2	0.32	R	ETQSQLETER	S			10	0	16.097	1923	1932	1.9e-08	1	2871	331777	HUMAN	Desmoplakin
P15924	DESP_HUMAN	DSP	26	27	11.6	7.6e-14	389.709	2	0.7	R	FLNEQK	N			6	0	15.002	926	931	0.008	1	2871	331777	HUMAN	Desmoplakin
P15924	DESP_HUMAN	DSP	26	27	11.6	7.6e-14	1015	2	1.4	K	GFFDPNTEENLTYLQLK	E			17	0	63.335	2414	2430	7.6e-14	1	2871	331777	HUMAN	Desmoplakin
P15924	DESP_HUMAN	DSP	26	27	11.6	7.6e-14	431.755	2	-0.18	R	GLVGIEFK	E			8	0	43.847	2319	2326	0.0048	1	2871	331777	HUMAN	Desmoplakin
P15924	DESP_HUMAN	DSP	26	27	11.6	7.6e-14	1079.99	2	-0.25	R	GYFNEELSEILSDPSDDTK	G			19	0	64.556	2395	2413	4.2e-07	1	2871	331777	HUMAN	Desmoplakin
P15924	DESP_HUMAN	DSP	26	27	11.6	7.6e-14	565.308	2	-0.54	K	IEVLEEELR	L			9	0	43.318	1034	1042	0.0029	1	2871	331777	HUMAN	Desmoplakin
P15924	DESP_HUMAN	DSP	26	27	11.6	7.6e-14	583.296	2	-0.047	K	IQSQFTDAQK	H			10	0	19.11	608	617	0.0027	1	2871	331777	HUMAN	Desmoplakin
P15924	DESP_HUMAN	DSP	26	27	11.6	7.6e-14	843.476	2	0.65	K	ITNLTQQLEQASIVK	K			15	0	51.31	1612	1626	1.6e-05	1	2871	331777	HUMAN	Desmoplakin
P15924	DESP_HUMAN	DSP	26	27	11.6	7.6e-14	462.747	2	0.66	K	LGIYEAMK	I			8	0	37.059	2272	2279	0.0018	1	2871	331777	HUMAN	Desmoplakin
P15924	DESP_HUMAN	DSP	26	27	11.6	7.6e-14	769.944	2	0.84	R	LLEAQIATGGIIDPK	E			15	0	50.613	2367	2381	6.4e-07	1	2871	331777	HUMAN	Desmoplakin
P15924	DESP_HUMAN	DSP	26	27	11.6	7.6e-14	579.819	2	0.66	R	LLQLQEQMR	A			9	0	37.892	142	150	0.00016	1	2871	331777	HUMAN	Desmoplakin
P15924	DESP_HUMAN	DSP	26	27	11.6	7.6e-14	573.821	2	-0.83	R	LQSLTENLTK	E			10	0	33.992	1706	1715	0.0044	1	2871	331777	HUMAN	Desmoplakin
P15924	DESP_HUMAN	DSP	26	27	11.6	7.6e-14	631.302	2	0.76	K	NQCTQVVQER	E			10	0	16.326	1803	1812	3e-06	1	2871	331777	HUMAN	Desmoplakin
P15924	DESP_HUMAN	DSP	26	27	11.6	7.6e-14	921.461	2	-0.66	K	SAIYQLEEEYENLLK	A			15	0	68.579	246	260	2.4e-07	1	2871	331777	HUMAN	Desmoplakin
P15924	DESP_HUMAN	DSP	26	27	11.6	7.6e-14	453.73	2	0.47	K	STLEAETR	V			8	0	14.302	1841	1848	0.00072	1	2871	331777	HUMAN	Desmoplakin
P15924	DESP_HUMAN	DSP	26	27	11.6	7.6e-14	928.99	2	1.3	K	SVQNDSQAIAEVLNQLK	D			17	0	63.526	711	727	0.0022	1	2871	331777	HUMAN	Desmoplakin
P15924	DESP_HUMAN	DSP	26	27	11.6	7.6e-14	619.662	3	-0.046	K	SVQNDSQAIAEVLNQLK	D			17	0	63.528	711	727	4e-05	1	2871	331777	HUMAN	Desmoplakin
P15924	DESP_HUMAN	DSP	26	27	11.6	7.6e-14	756.923	2	0.85	R	TLELQGLINDLQR	E			13	0	62.311	1763	1775	1.1e-05	1	2871	331777	HUMAN	Desmoplakin
P15924	DESP_HUMAN	DSP	26	27	11.6	7.6e-14	713.701	3	0.59	R	TMIQSPSGVILQEAADVHAR	Y	Oxidation@2	Oxidation@984	20	0	48.053	983	1002	1.2e-11	1	2871	331777	HUMAN	Desmoplakin
P15924	DESP_HUMAN	DSP	26	27	11.6	7.6e-14	447.24	2	0.69	R	VQYDLQK	A			7	0	19.29	1510	1516	2.4e-05	1	2871	331777	HUMAN	Desmoplakin
P15924	DESP_HUMAN	DSP	26	27	11.6	7.6e-14	416.73	2	0.26	K	VTQLTDR	W			7	0	14.35	860	866	0.0092	1	2871	331777	HUMAN	Desmoplakin
P15924	DESP_HUMAN	DSP	26	27	11.6	7.6e-14	585.773	2	0.83	R	YEVTSGGGGTSR	M			12	0	15.242	28	39	4.5e-07	1	2871	331777	HUMAN	Desmoplakin
P16989	YBOX3_HUMAN	YBX3	8	15	32.5	4.3e-15	941.427	2	-0.089	K	AGEAPTENPAPPTQQSSAE	-			19	0	28.543	354	372	9e-06	1	372	40090.2	HUMAN	Y-box-binding protein 3
P16989	YBOX3_HUMAN	YBX3	8	15	32.5	4.3e-15	891.936	2	1.3	K	GAEAANVTGPDGVPVEGSR	Y			19	0	33.918	151	169	1.3e-10	1	372	40090.2	HUMAN	Y-box-binding protein 3
P16989	YBOX3_HUMAN	YBX3	8	15	32.5	4.3e-15	546.274	2	0.35	R	IQAGEIGEMK	D	Oxidation@9	Oxidation@267	10	0	18.97	259	268	1.1e-05	1	372	40090.2	HUMAN	Y-box-binding protein 3
P16989	YBOX3_HUMAN	YBX3	8	15	32.5	4.3e-15	1046.51	3	3	-	MSEAGEATTTTTTTLPQAPTEAAAAAPQDPAPK	S	Met-loss+Acetyl@1	Met-loss+Acetyl@1	33	0	48.486	1	33	1.3e-13	1	372	40090.2	HUMAN	Y-box-binding protein 3
P17066	HSP76_HUMAN	HSPA6	3	3	5	6.1e-08	614.818	2	0.068	R	VEILANDQGNR	T			11	0	23.038	28	38	0.005	8	643	71028.7	HUMAN	Heat shock 70 kDa protein 6
P19338	NUCL_HUMAN	NCL	4	4	5.6	1.2e-07	378.735	2	0.41	K	ALVATPGK	K			8	0	18.255	117	124	0.0081	1	710	76615	HUMAN	Nucleolin
P19338	NUCL_HUMAN	NCL	4	4	5.6	1.2e-07	654.275	2	0.72	K	EAMEDGEIDGNK	V			12	0	19.5	628	639	1.2e-07	1	710	76615	HUMAN	Nucleolin
P19338	NUCL_HUMAN	NCL	4	4	5.6	1.2e-07	661.82	2	0.26	K	GLSEDTTEETLK	E			12	0	29.202	578	589	2.5e-05	1	710	76615	HUMAN	Nucleolin
P19338	NUCL_HUMAN	NCL	4	4	5.6	1.2e-07	378.735	2	0.41	K	VAVATPAK	K			8	0	15.116	72	79	0.0066	1	710	76615	HUMAN	Nucleolin
P20930	FILA_HUMAN	FLG	1	1	0.2	1.9e-05	601.296	2	-0.38	K	LAQAYYESTR	K			10	0	23.696	81	90	1.9e-05	1	4061	435172	HUMAN	Filaggrin
P22234	PUR6_HUMAN	PAICS	1	1	2.6	5.5e-05	529.298	2	0.3	-	MATAEVLNIGK	K	Met-loss+Acetyl@1	Met-loss+Acetyl@1	11	0	50.079	1	11	5.5e-05	1	425	47079.7	HUMAN	Multifunctional protein ADE2
P22531	SPR2E_HUMAN	SPRR2E	1	1	12.5	1.5e-05	541.244	2	0.93	K	CPEPCPPPK	C			9	0	15.472	23	31	1.5e-05	6	72	7855.5	HUMAN	Small proline-rich protein 2E
P22626	ROA2_HUMAN	HNRNPA2B1	1	1	4.5	0.00073	899.965	2	-0.018	K	LFIGGLSFETTEESLR	N			16	0	62.595	23	38	0.00073	1	353	37430	HUMAN	Heterogeneous nuclear ribonucleoproteins A2/B1
P23528	COF1_HUMAN	CFL1	7	8	41	7.6e-12	1083.55	2	1.2	K	EILVGDVGQTVDDPYATFVK	M			20	0	60.902	54	73	7.6e-12	1	166	18502.7	HUMAN	Cofilin-1
P23528	COF1_HUMAN	CFL1	7	8	41	7.6e-12	722.704	3	0.86	K	EILVGDVGQTVDDPYATFVK	M			20	0	60.919	54	73	2.1e-10	1	166	18502.7	HUMAN	Cofilin-1
P23528	COF1_HUMAN	CFL1	7	8	41	7.6e-12	670.894	2	2.5	K	LGGSAVISLEGKPL	-			14	0	49.085	153	166	0.0013	1	166	18502.7	HUMAN	Cofilin-1
P23528	COF1_HUMAN	CFL1	7	8	41	7.6e-12	572.814	2	0.26	-	MASGVAVSDGVIK	V	Met-loss+Acetyl@1	Met-loss+Acetyl@1	13	0	43.01	1	13	1.4e-06	1	166	18502.7	HUMAN	Cofilin-1
P23528	COF1_HUMAN	CFL1	7	8	41	7.6e-12	400.205	2	0.34	K	MIYASSK	D			7	0	15.197	115	121	0.00011	3	166	18502.7	HUMAN	Cofilin-1
P23528	COF1_HUMAN	CFL1	7	8	41	7.6e-12	458.261	2	1	K	NIILEEGK	E			8	0	28.61	46	53	0.0013	1	166	18502.7	HUMAN	Cofilin-1
P23528	COF1_HUMAN	CFL1	7	8	41	7.6e-12	1021.54	3	1.4	K	NIILEEGKEILVGDVGQTVDDPYATFVK	M			28	1	67.576	46	73	6.8e-09	1	166	18502.7	HUMAN	Cofilin-1
P23528	COF1_HUMAN	CFL1	7	8	41	7.6e-12	377.184	2	0.18	K	VFNDMK	V			6	0	17.34	14	19	0.0059	2	166	18502.7	HUMAN	Cofilin-1
P23588	IF4B_HUMAN	EIF4B	1	1	2.1	8.6e-06	647.823	2	0.4	K	VAPAQPSEEGPGR	K			13	0	17.298	512	524	8.6e-06	1	611	69151.7	HUMAN	Eukaryotic translation initiation factor 4B
P24534	EF1B_HUMAN	EEF1B2	2	2	12.4	4e-14	674.35	2	2.1	R	SIQADGLVWGSSK	L			13	0	43.831	164	176	1e-06	1	225	24763.9	HUMAN	Elongation factor 1-beta
P24534	EF1B_HUMAN	EEF1B2	2	2	12.4	4e-14	802.42	2	-0.31	K	SPAGLQVLNDYLADK	S			15	0	57.464	8	22	4e-14	1	225	24763.9	HUMAN	Elongation factor 1-beta
P25311	ZA2G_HUMAN	AZGP1	3	3	12.8	9.7e-08	564.289	2	0.88	R	AGEVQEPELR	G			10	0	26.051	242	251	2.5e-05	1	298	34259	HUMAN	Zinc-alpha-2-glycoprotein
P25311	ZA2G_HUMAN	AZGP1	3	3	12.8	9.7e-08	726.346	2	0.29	K	AYLEEECPATLR	K			12	0	37.751	180	191	9.7e-08	1	298	34259	HUMAN	Zinc-alpha-2-glycoprotein
P25311	ZA2G_HUMAN	AZGP1	3	3	12.8	9.7e-08	891.976	2	1.1	K	EIPAWVPFDPAAQITK	Q			16	0	64.728	150	165	0.0072	1	298	34259	HUMAN	Zinc-alpha-2-glycoprotein
P25398	RS12_HUMAN	RPS12	1	2	17.4	7.9e-08	1129.07	2	0.21	-	MAEEGIAAGGVMDVNTALQEVLK	T	Met-loss+Acetyl@1	Met-loss+Acetyl@1	23	0	81.075	1	23	7.9e-08	1	132	14515.1	HUMAN	40S ribosomal protein S12
P25398	RS12_HUMAN	RPS12	1	2	17.4	7.9e-08	753.05	3	-1.1	-	MAEEGIAAGGVMDVNTALQEVLK	T	Met-loss+Acetyl@1	Met-loss+Acetyl@1	23	0	80.961	1	23	8.8e-07	1	132	14515.1	HUMAN	40S ribosomal protein S12
P25705	ATPA_HUMAN	ATP5A1	3	3	7.4	6.6e-09	788.397	2	0.55	R	ILGADTSVDLEETGR	V			15	0	43.298	59	73	6.6e-09	1	553	59751.1	HUMAN	ATP synthase subunit alpha, mitochondrial
P25705	ATPA_HUMAN	ATP5A1	3	3	7.4	6.6e-09	812.95	2	1.1	R	TGAIVDVPVGEELLGR	V			16	0	57.735	134	149	0.0003	1	553	59751.1	HUMAN	ATP synthase subunit alpha, mitochondrial
P25705	ATPA_HUMAN	ATP5A1	3	3	7.4	6.6e-09	500.793	2	0.55	R	VLSIGDGIAR	V			10	0	38.212	74	83	0.0055	1	553	59751.1	HUMAN	ATP synthase subunit alpha, mitochondrial
P26368	U2AF2_HUMAN	U2AF2	1	1	1.9	4.1e-06	543.722	2	-0.48	-	MSDFDEFER	Q	Met-loss+Acetyl@1	Met-loss+Acetyl@1	9	0	47.278	1	9	4.1e-06	1	475	53501.5	HUMAN	Splicing factor U2AF 65 kDa subunit
P26373	RL13_HUMAN	RPL13	1	1	4.3	0.00096	509.738	2	0.57	K	EAAEQDVEK	K			9	0	11.987	201	209	0.00096	1	211	24261.7	HUMAN	60S ribosomal protein L13
P26641	EF1G_HUMAN	EEF1G	2	2	6.2	2e-07	674.372	2	-0.59	K	ALIAAQYSGAQVR	V			13	0	36.459	18	30	3.3e-07	1	437	50119.2	HUMAN	Elongation factor 1-gamma
P26641	EF1G_HUMAN	EEF1G	2	2	6.2	2e-07	792.378	2	0.4	-	MAAGTLYTYPENWR	A	Met-loss+Acetyl@1	Met-loss+Acetyl@1	14	0	58.207	1	14	2e-07	1	437	50119.2	HUMAN	Elongation factor 1-gamma
P27816	MAP4_HUMAN	MAP4	2	2	1.3	0.0023	446.726	2	-0.58	K	ETEMALAK	D			8	0	19.093	255	262	0.0039	1	1152	121006	HUMAN	Microtubule-associated protein 4
P27816	MAP4_HUMAN	MAP4	2	2	1.3	0.0023	381.197	2	0.95	K	MDLAPSK	D			7	0	18.756	362	368	0.0023	1	1152	121006	HUMAN	Microtubule-associated protein 4
P27824	CALX_HUMAN	CANX	2	2	4.1	1.6e-08	885.922	2	2.4	K	APVPTGEVYFADSFDR	G			16	0	53.459	62	77	1.6e-08	1	592	67568.9	HUMAN	Calnexin
P27824	CALX_HUMAN	CANX	2	2	4.1	1.6e-08	501.722	2	-0.32	R	EIEDPEDR	K			8	0	16.946	275	282	3.1e-05	1	592	67568.9	HUMAN	Calnexin
P28072	PSB6_HUMAN	PSMB6	1	1	4.6	0.00042	558.306	2	-1.1	R	LAAIAESGVER	Q			11	0	29.382	210	220	0.00042	1	239	25358	HUMAN	Proteasome subunit beta type-6
P30041	PRDX6_HUMAN	PRDX6	2	2	14.7	1.3e-07	596.34	2	-0.4	K	LSILYPATTGR	N			11	0	43.64	145	155	0.0057	1	224	25035.2	HUMAN	Peroxiredoxin-6
P30041	PRDX6_HUMAN	PRDX6	2	2	14.7	1.3e-07	700.036	3	-0.24	-	MPGGLLLGDVAPNFEANTTVGR	I	Met-loss@1	Met-loss@1	22	0	59.753	1	22	1.3e-07	1	224	25035.2	HUMAN	Peroxiredoxin-6
P30086	PEBP1_HUMAN	PEBP1	2	2	15	5e-08	975.476	2	-0.079	K	GNDISSGTVLSDYVGSGPPK	G			20	0	48.591	94	113	5e-08	1	187	21057	HUMAN	Phosphatidylethanolamine-binding protein 1
P30086	PEBP1_HUMAN	PEBP1	2	2	15	5e-08	443.274	2	-0.53	K	VLTPTQVK	N			8	0	19.677	40	47	3.5e-05	1	187	21057	HUMAN	Phosphatidylethanolamine-binding protein 1
P30101	PDIA3_HUMAN	PDIA3	1	1	2.8	1.3e-09	527.282	3	-0.36	R	EATNPPVIQEEKPK	K			14	0	19.615	483	496	1.3e-09	1	505	56782.9	HUMAN	Protein disulfide-isomerase A3
P31151	S10A7_HUMAN	S100A7	2	2	22.8	1.1e-08	721.324	2	-0.36	K	ENFPNFLSACDK	K			12	0	49.957	38	49	4.3e-07	2	101	11471.1	HUMAN	Protein S100-A7
P31151	S10A7_HUMAN	S100A7	2	2	22.8	1.1e-08	628.812	2	0.78	K	GTNYLADVFEK	K			11	0	50.989	51	61	1.1e-08	1	101	11471.1	HUMAN	Protein S100-A7
P31944	CASPE_HUMAN	CASP14	4	4	17.8	1.5e-08	782.363	2	1.3	R	DPTAEQFQEELEK	F			13	0	44.86	55	67	1.7e-06	1	242	27679.8	HUMAN	Caspase-14
P31944	CASPE_HUMAN	CASP14	4	4	17.8	1.5e-08	482.746	2	-0.15	K	FQQAIDSR	E			8	0	17.833	68	75	1.1e-06	1	242	27679.8	HUMAN	Caspase-14
P31944	CASPE_HUMAN	CASP14	4	4	17.8	1.5e-08	652.846	2	0.64	K	LENLFEALNNK	N			11	0	54.097	105	115	0.0001	1	242	27679.8	HUMAN	Caspase-14
P31944	CASPE_HUMAN	CASP14	4	4	17.8	1.5e-08	602.798	2	1.3	R	MAEAELVQEGK	A			11	0	29.09	213	223	1.5e-08	1	242	27679.8	HUMAN	Caspase-14
P31946	1433B_HUMAN	YWHAB	5	5	14.2	2.8e-06	452.261	2	-0.5	R	VISSIEQK	T			8	0	17.229	63	70	0.00059	5	246	28082.6	HUMAN	14-3-3 protein beta/alpha
P31946	1433B_HUMAN	YWHAB	5	5	14.2	2.8e-06	508.215	2	0.78	R	YDDMAAAMK	A			9	0	27.437	21	29	0.0048	2	246	28082.6	HUMAN	14-3-3 protein beta/alpha
P31947	1433S_HUMAN	SFN	4	4	10.5	2.8e-06	452.261	2	-0.5	R	VLSSIEQK	S			8	0	17.229	61	68	0.00059	5	248	27774.3	HUMAN	14-3-3 protein sigma
P31948	STIP1_HUMAN	STIP1	5	5	10.9	1.2e-10	1034.01	2	1.5	K	ALSVGNIDDALQCYSEAIK	L			19	0	63.917	14	32	1.2e-10	1	543	62639.8	HUMAN	Stress-induced-phosphoprotein 1
P31948	STIP1_HUMAN	STIP1	5	5	10.9	1.2e-10	891.408	2	0.6	K	DCEECIQLEPTFIK	G			14	0	54.391	416	429	4.3e-08	1	543	62639.8	HUMAN	Stress-induced-phosphoprotein 1
P31948	STIP1_HUMAN	STIP1	5	5	10.9	1.2e-10	450.761	2	0.46	R	ELIEQLR	N			7	0	34.554	154	160	0.014	2	543	62639.8	HUMAN	Stress-induced-phosphoprotein 1
P31948	STIP1_HUMAN	STIP1	5	5	10.9	1.2e-10	550.828	2	-0.46	K	LMDVGLIAIR	-			10	0	55.492	534	543	1.3e-07	1	543	62639.8	HUMAN	Stress-induced-phosphoprotein 1
P31948	STIP1_HUMAN	STIP1	5	5	10.9	1.2e-10	533.284	2	2.6	R	TLLSDPTYR	E			9	0	34.409	145	153	0.0061	1	543	62639.8	HUMAN	Stress-induced-phosphoprotein 1
P31949	S10AB_HUMAN	S100A11	1	1	6.7	0.00056	386.204	2	0.49	K	DPGVLDR	M			7	0	19.535	56	62	0.00056	1	105	11740.6	HUMAN	Protein S100-A11
P32119	PRDX2_HUMAN	PRDX2	7	7	30.3	5.7e-08	867.991	2	-0.31	K	EGGLGPLNIPLLADVTR	R			17	0	71.69	93	109	0.00036	1	198	21892.1	HUMAN	Peroxiredoxin-2
P32119	PRDX2_HUMAN	PRDX2	7	7	30.3	5.7e-08	431.755	2	0.05	R	GLFIIDGK	G			8	0	47.097	128	135	3.1e-05	1	198	21892.1	HUMAN	Peroxiredoxin-2
P32119	PRDX2_HUMAN	PRDX2	7	7	30.3	5.7e-08	512.272	2	0.8	R	LSEDYGVLK	T			9	0	34.723	111	119	0.00085	1	198	21892.1	HUMAN	Peroxiredoxin-2
P32119	PRDX2_HUMAN	PRDX2	7	7	30.3	5.7e-08	395.209	2	0.53	R	SVDEALR	L			7	0	17.167	151	157	0.0052	1	198	21892.1	HUMAN	Peroxiredoxin-2
P32119	PRDX2_HUMAN	PRDX2	7	7	30.3	5.7e-08	462.725	2	0.85	K	TDEGIAYR	G			8	0	18.929	120	127	0.0003	1	198	21892.1	HUMAN	Peroxiredoxin-2
P32969	RL9_HUMAN	RPL9	2	2	19.3	3.1e-06	962.175	3	-1.2	K	DELILEGNDIELVSNSAALIQQATTVK	N			27	0	78.209	142	168	3.1e-06	1	192	21863.6	HUMAN	60S ribosomal protein L9
P32969	RL9_HUMAN	RPL9	2	2	19.3	3.1e-06	585.806	2	0.0058	K	FLDGIYVSEK	G			10	0	45.766	175	184	0.00027	1	192	21863.6	HUMAN	60S ribosomal protein L9
P33316	DUT_HUMAN	DUT	3	4	15.5	2.7e-12	501.774	2	0.45	R	IAQLICER	I			8	0	30.335	217	224	0.0021	1	252	26563.5	HUMAN	Deoxyuridine 5'-triphosphate nucleotidohydrolase, mitochondrial
P33316	DUT_HUMAN	DUT	3	4	15.5	2.7e-12	1034	2	0.98	R	IFYPEIEEVQALDDTER	G			17	0	59.872	225	241	2.7e-12	1	252	26563.5	HUMAN	Deoxyuridine 5'-triphosphate nucleotidohydrolase, mitochondrial
P33316	DUT_HUMAN	DUT	3	4	15.5	2.7e-12	689.669	3	0.66	R	IFYPEIEEVQALDDTER	G			17	0	59.925	225	241	1.1e-06	1	252	26563.5	HUMAN	Deoxyuridine 5'-triphosphate nucleotidohydrolase, mitochondrial
P33316	DUT_HUMAN	DUT	3	4	15.5	2.7e-12	775.885	2	-0.54	K	TDIQIALPSGCYGR	V			14	0	48.03	156	169	9.7e-05	1	252	26563.5	HUMAN	Deoxyuridine 5'-triphosphate nucleotidohydrolase, mitochondrial
P35527	K1C9_HUMAN	KRT9	48	84	74.3	2.3e-21	1088.84	3	0.64	K	DIENQYETQITQIEHEVSSSGQEVQSSAK	E			29	0	62.271	340	368	4.8e-21	1	623	62064.8	HUMAN	Keratin, type I cytoskeletal 9
P35527	K1C9_HUMAN	KRT9	48	84	74.3	2.3e-21	816.882	4	-1.9	K	DIENQYETQITQIEHEVSSSGQEVQSSAK	E			29	0	61.88	340	368	5.4e-13	1	623	62064.8	HUMAN	Keratin, type I cytoskeletal 9
P35527	K1C9_HUMAN	KRT9	48	84	74.3	2.3e-21	658.347	2	0.99	K	DQIVDLTVGNNK	T			12	0	40.577	213	224	2.5e-07	1	623	62064.8	HUMAN	Keratin, type I cytoskeletal 9
P35527	K1C9_HUMAN	KRT9	48	84	74.3	2.3e-21	844.735	3	0.75	K	EEMSQLTGQNSGDVNVEINVAPGK	D	Oxidation@3	Oxidation@296	24	0	43.514	294	317	5.6e-06	1	623	62064.8	HUMAN	Keratin, type I cytoskeletal 9
P35527	K1C9_HUMAN	KRT9	48	84	74.3	2.3e-21	837.383	3	1.5	K	EIETYHNLLEGGQEDFESSGAGK	I			23	0	47.075	450	472	8e-13	1	623	62064.8	HUMAN	Keratin, type I cytoskeletal 9
P35527	K1C9_HUMAN	KRT9	48	84	74.3	2.3e-21	541.75	2	0.19	K	FEMEQNLR	Q	Oxidation@3	Oxidation@245	8	0	18.946	243	250	4e-05	1	623	62064.8	HUMAN	Keratin, type I cytoskeletal 9
P35527	K1C9_HUMAN	KRT9	48	84	74.3	2.3e-21	491.721	2	0.64	R	FSSSGGGGGGGR	F			12	0	8.517	35	46	2.4e-07	1	623	62064.8	HUMAN	Keratin, type I cytoskeletal 9
P35527	K1C9_HUMAN	KRT9	48	84	74.3	2.3e-21	618.268	2	0.0029	R	FSSSSGYGGGSSR	V			13	0	15.409	47	59	1.5e-11	1	623	62064.8	HUMAN	Keratin, type I cytoskeletal 9
P35527	K1C9_HUMAN	KRT9	48	84	74.3	2.3e-21	764.311	2	0.66	R	GGGGSFGYSYGGGSGGGF	S			18	0	48.949	64	81	2.6e-09	1	623	62064.8	HUMAN	Keratin, type I cytoskeletal 9
P35527	K1C9_HUMAN	KRT9	48	84	74.3	2.3e-21	1353.09	2	1.6	R	GGGGSFGYSYGGGSGGGFSASSLGGGFGGGSR	G			32	0	53.21	64	95	1.1e-12	1	623	62064.8	HUMAN	Keratin, type I cytoskeletal 9
P35527	K1C9_HUMAN	KRT9	48	84	74.3	2.3e-21	902.391	3	-0.65	R	GGGGSFGYSYGGGSGGGFSASSLGGGFGGGSR	G			32	0	53.149	64	95	4.9e-14	1	623	62064.8	HUMAN	Keratin, type I cytoskeletal 9
P35527	K1C9_HUMAN	KRT9	48	84	74.3	2.3e-21	1075.1	3	0.36	R	GGSGGSHGGGSGFGGESGGSYGGGEEASGSGGGYGGGSGK	S			40	0	26.262	580	619	2.3e-21	1	623	62064.8	HUMAN	Keratin, type I cytoskeletal 9
P35527	K1C9_HUMAN	KRT9	48	84	74.3	2.3e-21	896.368	2	0.46	R	GGSGGSYGGGGSGGGYGGGSGSR	G			23	0	15.375	491	513	3.7e-19	1	623	62064.8	HUMAN	Keratin, type I cytoskeletal 9
P35527	K1C9_HUMAN	KRT9	48	84	74.3	2.3e-21	597.914	3	0.022	R	GGSGGSYGGGGSGGGYGGGSGSR	G			23	0	15.435	491	513	7.4e-12	1	623	62064.8	HUMAN	Keratin, type I cytoskeletal 9
P35527	K1C9_HUMAN	KRT9	48	84	74.3	2.3e-21	924.879	2	0.95	R	GGSGGSYGGGGSGGGYGGGSGSRG	G			24	1	15.516	491	514	3.2e-07	1	623	62064.8	HUMAN	Keratin, type I cytoskeletal 9
P35527	K1C9_HUMAN	KRT9	48	84	74.3	2.3e-21	1072.92	2	0.59	R	GGSGGSYGGGSGSGGGSGGGYGGGSGGGH	S			29	0	15.683	514	542	2.2e-05	1	623	62064.8	HUMAN	Keratin, type I cytoskeletal 9
P35527	K1C9_HUMAN	KRT9	48	84	74.3	2.3e-21	715.614	3	0.51	R	GGSGGSYGGGSGSGGGSGGGYGGGSGGGH	S			29	0	15.719	514	542	3.1e-05	1	623	62064.8	HUMAN	Keratin, type I cytoskeletal 9
P35527	K1C9_HUMAN	KRT9	48	84	74.3	2.3e-21	399.181	2	0.59	R	GGSGGSYGR	G			9	0	7.862	479	487	0.0016	1	623	62064.8	HUMAN	Keratin, type I cytoskeletal 9
P35527	K1C9_HUMAN	KRT9	48	84	74.3	2.3e-21	919.486	2	-0.051	R	HGVQELEIELQSQLSK	K			16	0	52.427	375	390	2.8e-05	1	623	62064.8	HUMAN	Keratin, type I cytoskeletal 9
P35527	K1C9_HUMAN	KRT9	48	84	74.3	2.3e-21	613.327	3	-0.093	R	HGVQELEIELQSQLSK	K			16	0	52.774	375	390	6.5e-09	1	623	62064.8	HUMAN	Keratin, type I cytoskeletal 9
P35527	K1C9_HUMAN	KRT9	48	84	74.3	2.3e-21	662.341	2	1	R	IKFEMEQNLR	Q	Oxidation@5	Oxidation@245	10	1	26.993	241	250	0.0024	1	623	62064.8	HUMAN	Keratin, type I cytoskeletal 9
P35527	K1C9_HUMAN	KRT9	48	84	74.3	2.3e-21	441.896	3	0.23	R	IKFEMEQNLR	Q	Oxidation@5	Oxidation@245	10	1	26.625	241	250	7e-07	1	623	62064.8	HUMAN	Keratin, type I cytoskeletal 9
P35527	K1C9_HUMAN	KRT9	48	84	74.3	2.3e-21	484.229	2	-0.26	K	IQDWYDK	K			7	0	29.706	185	191	0.003	1	623	62064.8	HUMAN	Keratin, type I cytoskeletal 9
P35527	K1C9_HUMAN	KRT9	48	84	74.3	2.3e-21	548.278	2	0.72	K	IQDWYDKK	G			8	1	19.825	185	192	0.0018	1	623	62064.8	HUMAN	Keratin, type I cytoskeletal 9
P35527	K1C9_HUMAN	KRT9	48	84	74.3	2.3e-21	848.908	4	0.4	R	KDIENQYETQITQIEHEVSSSGQEVQSSAK	E			30	1	54.881	339	368	7.8e-14	1	623	62064.8	HUMAN	Keratin, type I cytoskeletal 9
P35527	K1C9_HUMAN	KRT9	48	84	74.3	2.3e-21	405.224	2	-0.028	R	LASYLDK	V			7	0	21.7	164	170	0.00015	8	623	62064.8	HUMAN	Keratin, type I cytoskeletal 9
P35527	K1C9_HUMAN	KRT9	48	84	74.3	2.3e-21	793.067	3	-0.22	R	LASYLDKVQALEEANNDLENK	I			21	1	52.185	164	184	3.4e-09	1	623	62064.8	HUMAN	Keratin, type I cytoskeletal 9
P35527	K1C9_HUMAN	KRT9	48	84	74.3	2.3e-21	457.208	2	-0.3	R	MTLDDFR	I	Oxidation@1	Oxidation@234	7	0	25.106	234	240	1.7e-08	1	623	62064.8	HUMAN	Keratin, type I cytoskeletal 9
P35527	K1C9_HUMAN	KRT9	48	84	74.3	2.3e-21	449.211	2	1.2	R	MTLDDFR	I			7	0	39.748	234	240	9.5e-06	1	623	62064.8	HUMAN	Keratin, type I cytoskeletal 9
P35527	K1C9_HUMAN	KRT9	48	84	74.3	2.3e-21	728.602	4	0.25	K	NHKEEMSQLTGQNSGDVNVEINVAPGK	D	Oxidation@6	Oxidation@296	27	1	35.381	291	317	1.3e-11	1	623	62064.8	HUMAN	Keratin, type I cytoskeletal 9
P35527	K1C9_HUMAN	KRT9	48	84	74.3	2.3e-21	803.376	2	1.1	K	NYSPYYNTIDDLK	D			13	0	46.085	200	212	4.3e-07	1	623	62064.8	HUMAN	Keratin, type I cytoskeletal 9
P35527	K1C9_HUMAN	KRT9	48	84	74.3	2.3e-21	968.471	3	-3.8	K	NYSPYYNTIDDLKDQIVDLTV	G	414@C-term	414@220	21	1	69.741	200	220	3e-07	1	623	62064.8	HUMAN	Keratin, type I cytoskeletal 9
P35527	K1C9_HUMAN	KRT9	48	84	74.3	2.3e-21	968.141	3	-0.5	K	NYSPYYNTIDDLKDQIVDLTVGNNK	T			25	1	69.677	200	224	7.7e-11	1	623	62064.8	HUMAN	Keratin, type I cytoskeletal 9
P35527	K1C9_HUMAN	KRT9	48	84	74.3	2.3e-21	726.359	4	0.71	K	NYSPYYNTIDDLKDQIVDLTVGNNK	T			25	1	69.351	200	224	7.4e-09	1	623	62064.8	HUMAN	Keratin, type I cytoskeletal 9
P35527	K1C9_HUMAN	KRT9	48	84	74.3	2.3e-21	1039.51	2	0.42	R	QEIECQNQEYSLLLSIK	M	Gln->pyro-Glu@1	Gln->pyro-Glu@428	17	0	67.561	428	444	1.2e-08	1	623	62064.8	HUMAN	Keratin, type I cytoskeletal 9
P35527	K1C9_HUMAN	KRT9	48	84	74.3	2.3e-21	693.342	3	0.48	R	QEIECQNQEYSLLLSIK	M	Gln->pyro-Glu@1	Gln->pyro-Glu@428	17	0	67.602	428	444	1.3e-07	1	623	62064.8	HUMAN	Keratin, type I cytoskeletal 9
P35527	K1C9_HUMAN	KRT9	48	84	74.3	2.3e-21	1048.02	2	-0.8	R	QEIECQNQEYSLLLSIK	M			17	0	57.644	428	444	1.2e-12	1	623	62064.8	HUMAN	Keratin, type I cytoskeletal 9
P35527	K1C9_HUMAN	KRT9	48	84	74.3	2.3e-21	699.018	3	0.74	R	QEIECQNQEYSLLLSIK	M			17	0	57.217	428	444	1.3e-10	1	623	62064.8	HUMAN	Keratin, type I cytoskeletal 9
P35527	K1C9_HUMAN	KRT9	48	84	74.3	2.3e-21	552.782	2	0.32	R	QEYEQLIAK	N	Gln->pyro-Glu@1	Gln->pyro-Glu@328	9	0	46.906	328	336	2.6e-08	1	623	62064.8	HUMAN	Keratin, type I cytoskeletal 9
P35527	K1C9_HUMAN	KRT9	48	84	74.3	2.3e-21	561.296	2	1.3	R	QEYEQLIAK	N			9	0	33.042	328	336	3.6e-05	1	623	62064.8	HUMAN	Keratin, type I cytoskeletal 9
P35527	K1C9_HUMAN	KRT9	48	84	74.3	2.3e-21	529.251	2	-0.73	R	QFSSSYLSR	S	Gln->pyro-Glu@1	Gln->pyro-Glu@5	9	0	46.563	5	13	4.7e-08	1	623	62064.8	HUMAN	Keratin, type I cytoskeletal 9
P35527	K1C9_HUMAN	KRT9	48	84	74.3	2.3e-21	537.765	2	0.44	R	QFSSSYLSR	S			9	0	31.506	5	13	1.2e-06	1	623	62064.8	HUMAN	Keratin, type I cytoskeletal 9
P35527	K1C9_HUMAN	KRT9	48	84	74.3	2.3e-21	570.786	2	0.13	R	QGVDADINGLR	Q	Gln->pyro-Glu@1	Gln->pyro-Glu@251	11	0	44.634	251	261	9.6e-07	1	623	62064.8	HUMAN	Keratin, type I cytoskeletal 9
P35527	K1C9_HUMAN	KRT9	48	84	74.3	2.3e-21	579.3	2	1.6	R	QGVDADINGLR	Q			11	0	34.532	251	261	4.7e-07	1	623	62064.8	HUMAN	Keratin, type I cytoskeletal 9
P35527	K1C9_HUMAN	KRT9	48	84	74.3	2.3e-21	587.295	2	0.1	R	QVLDNLTMEK	S	Gln->pyro-Glu@1	Gln->pyro-Glu@262	10	0	52.352	262	271	2.5e-05	1	623	62064.8	HUMAN	Keratin, type I cytoskeletal 9
P35527	K1C9_HUMAN	KRT9	48	84	74.3	2.3e-21	595.293	2	1.5	R	QVLDNLTMEK	S	Gln->pyro-Glu@1;Oxidation@8	Gln->pyro-Glu@262;Oxidation@269	10	0	46.878	262	271	3e-08	1	623	62064.8	HUMAN	Keratin, type I cytoskeletal 9
P35527	K1C9_HUMAN	KRT9	48	84	74.3	2.3e-21	603.806	2	0.55	R	QVLDNLTMEK	S	Oxidation@8	Oxidation@269	10	0	33.104	262	271	1.6e-06	1	623	62064.8	HUMAN	Keratin, type I cytoskeletal 9
P35527	K1C9_HUMAN	KRT9	48	84	74.3	2.3e-21	1102.01	2	1.7	K	SDLEMQYETLQEELMALK	K	Oxidation@5;Oxidation@15	Oxidation@276;Oxidation@286	18	0	68.891	272	289	6.7e-14	1	623	62064.8	HUMAN	Keratin, type I cytoskeletal 9
P35527	K1C9_HUMAN	KRT9	48	84	74.3	2.3e-21	735.01	3	0.98	K	SDLEMQYETLQEELMALK	K	Oxidation@5;Oxidation@15	Oxidation@276;Oxidation@286	18	0	68.883	272	289	3.8e-09	1	623	62064.8	HUMAN	Keratin, type I cytoskeletal 9
P35527	K1C9_HUMAN	KRT9	48	84	74.3	2.3e-21	777.709	3	1.2	K	SDLEMQYETLQEELMALKK	N	Oxidation@5;Oxidation@15	Oxidation@276;Oxidation@286	19	1	61.978	272	290	4.4e-14	1	623	62064.8	HUMAN	Keratin, type I cytoskeletal 9
P35527	K1C9_HUMAN	KRT9	48	84	74.3	2.3e-21	616.803	2	0.91	R	SGGGGGGGLGSGGSIR	S			16	0	17.386	14	29	2.9e-06	1	623	62064.8	HUMAN	Keratin, type I cytoskeletal 9
P35527	K1C9_HUMAN	KRT9	48	84	74.3	2.3e-21	541.25	2	-0.67	K	STMQELNSR	L	Oxidation@3	Oxidation@157	9	0	12.857	155	163	7.7e-05	1	623	62064.8	HUMAN	Keratin, type I cytoskeletal 9
P35527	K1C9_HUMAN	KRT9	48	84	74.3	2.3e-21	533.253	2	-0.0099	K	STMQELNSR	L			9	0	17.861	155	163	8.8e-07	1	623	62064.8	HUMAN	Keratin, type I cytoskeletal 9
P35527	K1C9_HUMAN	KRT9	48	84	74.3	2.3e-21	530.786	2	0.57	K	TLLDIDNTR	M			9	0	38.352	225	233	4.4e-05	1	623	62064.8	HUMAN	Keratin, type I cytoskeletal 9
P35527	K1C9_HUMAN	KRT9	48	84	74.3	2.3e-21	623.313	3	0.75	K	TLNDMRQEYEQLIAK	N	Oxidation@5	Oxidation@326	15	1	40.837	322	336	1.9e-07	1	623	62064.8	HUMAN	Keratin, type I cytoskeletal 9
P35527	K1C9_HUMAN	KRT9	48	84	74.3	2.3e-21	617.981	3	0.17	K	TLNDMRQEYEQLIAK	N			15	1	50.629	322	336	0.013	1	623	62064.8	HUMAN	Keratin, type I cytoskeletal 9
P35527	K1C9_HUMAN	KRT9	48	84	74.3	2.3e-21	793.887	2	0.67	K	VQALEEANNDLENK	I			14	0	33.457	171	184	0.00025	1	623	62064.8	HUMAN	Keratin, type I cytoskeletal 9
P35527	K1C9_HUMAN	KRT9	48	84	74.3	2.3e-21	529.594	3	0.75	K	VQALEEANNDLENK	I			14	0	33.512	171	184	1.8e-06	1	623	62064.8	HUMAN	Keratin, type I cytoskeletal 9
P35527	K1C9_HUMAN	KRT9	48	84	74.3	2.3e-21	918.447	3	0.6	R	YCGQLQMIQEQISNLEAQITDVR	Q	Oxidation@7	Oxidation@411	23	0	76.631	405	427	8e-14	1	623	62064.8	HUMAN	Keratin, type I cytoskeletal 9
P35908	K22E_HUMAN	KRT2	44	63	72.5	4.3e-15	390.193	2	0.32	K	AAFGGSGGR	G			9	0	11.799	516	524	0.0019	1	639	65433.4	HUMAN	Keratin, type II cytoskeletal 2 epidermal
P35908	K22E_HUMAN	KRT2	44	63	72.5	4.3e-15	554.275	2	0.73	K	AQYEEIAQR	S			9	0	19.81	354	362	9.7e-07	6	639	65433.4	HUMAN	Keratin, type II cytoskeletal 2 epidermal
P35908	K22E_HUMAN	KRT2	44	63	72.5	4.3e-15	542.752	2	-0.38	K	DVDNAYMIK	V	Oxidation@7	Oxidation@294	9	0	28.73	288	296	2.4e-06	1	639	65433.4	HUMAN	Keratin, type II cytoskeletal 2 epidermal
P35908	K22E_HUMAN	KRT2	44	63	72.5	4.3e-15	534.756	2	1.2	K	DVDNAYMIK	V			9	0	34.963	288	296	4.9e-08	1	639	65433.4	HUMAN	Keratin, type II cytoskeletal 2 epidermal
P35908	K22E_HUMAN	KRT2	44	63	72.5	4.3e-15	578.271	2	-0.8	R	DYQELMNVK	L	Oxidation@6	Oxidation@467	9	0	29.891	462	470	1.9e-06	4	639	65433.4	HUMAN	Keratin, type II cytoskeletal 2 epidermal
P35908	K22E_HUMAN	KRT2	44	63	72.5	4.3e-15	570.274	2	0.52	R	DYQELMNVK	L			9	0	40.791	462	470	0.00038	4	639	65433.4	HUMAN	Keratin, type II cytoskeletal 2 epidermal
P35908	K22E_HUMAN	KRT2	44	63	72.5	4.3e-15	414.219	2	0.41	K	FASFIDK	V			7	0	35.325	189	195	1.4e-05	18	639	65433.4	HUMAN	Keratin, type II cytoskeletal 2 epidermal
P35908	K22E_HUMAN	KRT2	44	63	72.5	4.3e-15	627.807	2	0.17	R	GFSSGSAVVSGGSR	R			14	0	23.456	21	34	9.9e-12	1	639	65433.4	HUMAN	Keratin, type II cytoskeletal 2 epidermal
P35908	K22E_HUMAN	KRT2	44	63	72.5	4.3e-15	1200.01	2	1.3	R	GGGFGGGSSFGGGSGFSGGGFGGGGFGGGR	F			30	0	52.887	93	122	8.1e-11	1	639	65433.4	HUMAN	Keratin, type II cytoskeletal 2 epidermal
P35908	K22E_HUMAN	KRT2	44	63	72.5	4.3e-15	800.345	3	0.22	R	GGGFGGGSSFGGGSGFSGGGFGGGGFGGGR	F			30	0	52.851	93	122	3.5e-11	1	639	65433.4	HUMAN	Keratin, type II cytoskeletal 2 epidermal
P35908	K22E_HUMAN	KRT2	44	63	72.5	4.3e-15	871.381	2	3.6	R	GGSGGGGSISGGGYGSGGGSGGR	Y			23	0	16.658	550	572	1.5e-11	1	639	65433.4	HUMAN	Keratin, type II cytoskeletal 2 epidermal
P35908	K22E_HUMAN	KRT2	44	63	72.5	4.3e-15	581.254	3	0.12	R	GGSGGGGSISGGGYGSGGGSGGR	Y			23	0	16.759	550	572	1.6e-05	1	639	65433.4	HUMAN	Keratin, type II cytoskeletal 2 epidermal
P35908	K22E_HUMAN	KRT2	44	63	72.5	4.3e-15	599.279	2	0.72	K	GGSISGGGYGSGGGK	H			15	0	14.554	581	595	8.5e-10	1	639	65433.4	HUMAN	Keratin, type II cytoskeletal 2 epidermal
P35908	K22E_HUMAN	KRT2	44	63	72.5	4.3e-15	794.845	2	-0.037	R	GGSSSGGGYGSGGGGSSSVK	G			20	0	13.113	604	623	5.1e-12	1	639	65433.4	HUMAN	Keratin, type II cytoskeletal 2 epidermal
P35908	K22E_HUMAN	KRT2	44	63	72.5	4.3e-15	870.857	2	0.32	R	GSSSGGGYSSGSSSYGSGGR	Q			20	0	15.724	525	544	1.1e-12	1	639	65433.4	HUMAN	Keratin, type II cytoskeletal 2 epidermal
P35908	K22E_HUMAN	KRT2	44	63	72.5	4.3e-15	440.866	3	1.2	R	HGGGGGGFGGGGFGSR	S			16	0	18.925	46	61	1.4e-10	1	639	65433.4	HUMAN	Keratin, type II cytoskeletal 2 epidermal
P35908	K22E_HUMAN	KRT2	44	63	72.5	4.3e-15	519.759	2	0.87	K	KYEDEINK	R			8	1	13.974	267	274	0.00069	3	639	65433.4	HUMAN	Keratin, type II cytoskeletal 2 epidermal
P35908	K22E_HUMAN	KRT2	44	63	72.5	4.3e-15	632.35	2	-0.64	K	LALDVEIATYR	K			11	0	52.246	471	481	0.00016	9	639	65433.4	HUMAN	Keratin, type II cytoskeletal 2 epidermal
P35908	K22E_HUMAN	KRT2	44	63	72.5	4.3e-15	503.238	2	1.3	K	LLEGEECR	M			8	0	18.215	483	490	1.9e-07	11	639	65433.4	HUMAN	Keratin, type II cytoskeletal 2 epidermal
P35908	K22E_HUMAN	KRT2	44	63	72.5	4.3e-15	457.909	3	0.52	K	LNDLEEALQQAK	E			12	0	45.713	442	453	0.0079	1	639	65433.4	HUMAN	Keratin, type II cytoskeletal 2 epidermal
P35908	K22E_HUMAN	KRT2	44	63	72.5	4.3e-15	497.789	2	2.1	R	LQGEIAHVK	K			9	0	16.008	406	414	0.00035	1	639	65433.4	HUMAN	Keratin, type II cytoskeletal 2 epidermal
P35908	K22E_HUMAN	KRT2	44	63	72.5	4.3e-15	462.699	2	0.17	-	MSCQISCK	S	Met-loss+Acetyl@1	Met-loss+Acetyl@1	8	0	17.439	1	8	2.5e-08	1	639	65433.4	HUMAN	Keratin, type II cytoskeletal 2 epidermal
P35908	K22E_HUMAN	KRT2	44	63	72.5	4.3e-15	1237.6	2	0.84	R	MSGDLSSNVTVSVTSSTISSNVASK	A	Oxidation@1	Oxidation@491	25	0	46.954	491	515	1.4e-07	1	639	65433.4	HUMAN	Keratin, type II cytoskeletal 2 epidermal
P35908	K22E_HUMAN	KRT2	44	63	72.5	4.3e-15	825.403	3	0.48	R	MSGDLSSNVTVSVTSSTISSNVASK	A	Oxidation@1	Oxidation@491	25	0	47.206	491	515	5.2e-14	1	639	65433.4	HUMAN	Keratin, type II cytoskeletal 2 epidermal
P35908	K22E_HUMAN	KRT2	44	63	72.5	4.3e-15	538.622	3	1.5	R	NKLNDLEEALQQAK	E			14	1	46.984	440	453	1.5e-06	1	639	65433.4	HUMAN	Keratin, type II cytoskeletal 2 epidermal
P35908	K22E_HUMAN	KRT2	44	63	72.5	4.3e-15	665.367	2	0.68	R	NLDLDSIIAEVK	A			12	0	64.037	342	353	3.6e-07	7	639	65433.4	HUMAN	Keratin, type II cytoskeletal 2 epidermal
P35908	K22E_HUMAN	KRT2	44	63	72.5	4.3e-15	443.914	3	0.17	R	NLDLDSIIAEVK	A			12	0	64.102	342	353	0.00096	7	639	65433.4	HUMAN	Keratin, type II cytoskeletal 2 epidermal
P35908	K22E_HUMAN	KRT2	44	63	72.5	4.3e-15	665.324	2	1.5	K	NVQDAIADAEQR	G			12	0	35.537	419	430	1.7e-08	1	639	65433.4	HUMAN	Keratin, type II cytoskeletal 2 epidermal
P35908	K22E_HUMAN	KRT2	44	63	72.5	4.3e-15	443.885	3	1.3	K	NVQDAIADAEQR	G			12	0	35.584	419	430	6.5e-07	1	639	65433.4	HUMAN	Keratin, type II cytoskeletal 2 epidermal
P35908	K22E_HUMAN	KRT2	44	63	72.5	4.3e-15	919.962	2	1.5	K	SISISVAGGGGGFGAAGGFGGR	G			22	0	53.142	71	92	5.4e-11	1	639	65433.4	HUMAN	Keratin, type II cytoskeletal 2 epidermal
P35908	K22E_HUMAN	KRT2	44	63	72.5	4.3e-15	464.565	3	0.44	R	SKEEAEALYHSK	Y			12	1	15.111	363	374	1.4e-06	1	639	65433.4	HUMAN	Keratin, type II cytoskeletal 2 epidermal
P35908	K22E_HUMAN	KRT2	44	63	72.5	4.3e-15	416.25	2	0.096	R	SLVGLGGTK	S			9	0	27.666	62	70	0.0031	1	639	65433.4	HUMAN	Keratin, type II cytoskeletal 2 epidermal
P35908	K22E_HUMAN	KRT2	44	63	72.5	4.3e-15	566.258	2	-0.33	R	STSSFSCLSR	H			10	0	26.971	36	45	9.5e-08	1	639	65433.4	HUMAN	Keratin, type II cytoskeletal 2 epidermal
P35908	K22E_HUMAN	KRT2	44	63	72.5	4.3e-15	604.812	2	-0.017	R	TAAENDFVTLK	K			11	0	37.047	276	286	8.9e-08	1	639	65433.4	HUMAN	Keratin, type II cytoskeletal 2 epidermal
P35908	K22E_HUMAN	KRT2	44	63	72.5	4.3e-15	1072.48	2	1.9	R	TSQNSELNNMQDLVEDYK	K	Oxidation@10	Oxidation@257	18	0	39.04	248	265	0.00014	1	639	65433.4	HUMAN	Keratin, type II cytoskeletal 2 epidermal
P35908	K22E_HUMAN	KRT2	44	63	72.5	4.3e-15	1064.48	2	-0.84	R	TSQNSELNNMQDLVEDYK	K			18	0	53.166	248	265	4.3e-15	1	639	65433.4	HUMAN	Keratin, type II cytoskeletal 2 epidermal
P35908	K22E_HUMAN	KRT2	44	63	72.5	4.3e-15	709.988	3	-0.5	R	TSQNSELNNMQDLVEDYK	K			18	0	53.183	248	265	3.8e-06	1	639	65433.4	HUMAN	Keratin, type II cytoskeletal 2 epidermal
P35908	K22E_HUMAN	KRT2	44	63	72.5	4.3e-15	758.019	3	1.8	R	TSQNSELNNMQDLVEDYKK	K	Oxidation@10	Oxidation@257	19	1	34.226	248	266	1.2e-09	1	639	65433.4	HUMAN	Keratin, type II cytoskeletal 2 epidermal
P35908	K22E_HUMAN	KRT2	44	63	72.5	4.3e-15	752.687	3	1.1	R	TSQNSELNNMQDLVEDYKK	K			19	1	47.297	248	266	1.5e-05	1	639	65433.4	HUMAN	Keratin, type II cytoskeletal 2 epidermal
P35908	K22E_HUMAN	KRT2	44	63	72.5	4.3e-15	730.904	2	0.41	K	VDLLNQEIEFLK	V			12	0	62.421	303	314	1.3e-07	1	639	65433.4	HUMAN	Keratin, type II cytoskeletal 2 epidermal
P35908	K22E_HUMAN	KRT2	44	63	72.5	4.3e-15	521.283	2	0.6	K	VDPEIQNVK	A			9	0	22.4	167	175	8.7e-07	1	639	65433.4	HUMAN	Keratin, type II cytoskeletal 2 epidermal
P35908	K22E_HUMAN	KRT2	44	63	72.5	4.3e-15	1022.17	3	0.38	K	VLYDAEISQIHQSVTDTNVILSMDNSR	N	Oxidation@23	Oxidation@337	27	0	56.998	315	341	3.6e-12	1	639	65433.4	HUMAN	Keratin, type II cytoskeletal 2 epidermal
P35908	K22E_HUMAN	KRT2	44	63	72.5	4.3e-15	1016.84	3	0.42	K	VLYDAEISQIHQSVTDTNVILSMDNSR	N			27	0	61.025	315	341	0.00097	1	639	65433.4	HUMAN	Keratin, type II cytoskeletal 2 epidermal
P35908	K22E_HUMAN	KRT2	44	63	72.5	4.3e-15	539.256	2	1.1	K	WELLQQMN	V	Oxidation@7	Oxidation@216	8	0	48.934	210	217	0.00025	1	639	65433.4	HUMAN	Keratin, type II cytoskeletal 2 epidermal
P35908	K22E_HUMAN	KRT2	44	63	72.5	4.3e-15	745.875	2	1.1	K	WELLQQMNVGTR	P	Oxidation@7	Oxidation@216	12	0	44.132	210	221	4.7e-07	1	639	65433.4	HUMAN	Keratin, type II cytoskeletal 2 epidermal
P35908	K22E_HUMAN	KRT2	44	63	72.5	4.3e-15	597.312	2	0.71	K	YEELQVTVGR	H			10	0	36.661	375	384	4.3e-09	1	639	65433.4	HUMAN	Keratin, type II cytoskeletal 2 epidermal
P35908	K22E_HUMAN	KRT2	44	63	72.5	4.3e-15	519.267	2	0.5	R	YLDGLTAER	T			9	0	34.879	239	247	6.2e-06	1	639	65433.4	HUMAN	Keratin, type II cytoskeletal 2 epidermal
P37802	TAGL2_HUMAN	TAGLN2	3	3	21.6	1.5e-08	797.862	2	0.047	R	DDGLFSGDPNWFPK	K			14	0	63.775	140	153	8e-07	1	199	22391.7	HUMAN	Transgelin-2
P37802	TAGL2_HUMAN	TAGLN2	3	3	21.6	1.5e-08	640.3	2	1.3	R	NFSDNQLQEGK	N			11	0	23.229	161	171	0.00052	1	199	22391.7	HUMAN	Transgelin-2
P37802	TAGL2_HUMAN	TAGLN2	3	3	21.6	1.5e-08	1050.52	2	2.1	R	YGINTTDIFQTVDLWEGK	N			18	0	72.398	103	120	1.5e-08	1	199	22391.7	HUMAN	Transgelin-2
P37837	TALDO_HUMAN	TALDO1	1	1	3.3	0.0024	607.344	2	1	K	LLGELLQDNAK	L			11	0	45.044	259	269	0.0024	1	337	37540.5	HUMAN	Transaldolase
P38646	GRP75_HUMAN	HSPA9	3	3	4.7	0.00012	681.375	2	0.57	R	AQFEGIVTDLIR	R			12	0	59.645	349	360	0.00022	1	679	73681.1	HUMAN	Stress-70 protein, mitochondrial
P38646	GRP75_HUMAN	HSPA9	3	3	4.7	0.00012	621.843	2	-1.1	K	DAGQISGLNVLR	V			12	0	46.633	207	218	0.00012	1	679	73681.1	HUMAN	Stress-70 protein, mitochondrial
P38646	GRP75_HUMAN	HSPA9	3	3	4.7	0.00012	482.226	2	-0.47	K	DDIENMVK	N			8	0	33.662	556	563	0.005	1	679	73681.1	HUMAN	Stress-70 protein, mitochondrial
P39656	OST48_HUMAN	DDOST	1	1	2.4	0.0004	635.38	2	0.48	R	TLVLLDNLNVR	E			11	0	55.264	47	57	0.0004	1	456	50801.2	HUMAN	Dolichyl-diphosphooligosaccharide--protein glycosyltransferase 48 kDa subunit
P40926	MDHM_HUMAN	MDH2	8	8	29.3	5.5e-11	496.775	2	1.6	R	ANTFVAELK	G			9	0	36.105	177	185	0.0022	1	338	35503.6	HUMAN	Malate dehydrogenase, mitochondrial
P40926	MDHM_HUMAN	MDH2	8	8	29.3	5.5e-11	669.864	2	0.82	K	GCDVVVIPAGVPR	K			13	0	45.696	92	104	5.5e-11	1	338	35503.6	HUMAN	Malate dehydrogenase, mitochondrial
P40926	MDHM_HUMAN	MDH2	8	8	29.3	5.5e-11	745.372	2	0.52	K	GYLGPEQLPDCLK	G			13	0	48.267	79	91	0.00019	1	338	35503.6	HUMAN	Malate dehydrogenase, mitochondrial
P40926	MDHM_HUMAN	MDH2	8	8	29.3	5.5e-11	617.364	2	0.79	K	IFGVTTLDIVR	A			11	0	57.858	166	176	0.00063	1	338	35503.6	HUMAN	Malate dehydrogenase, mitochondrial
P40926	MDHM_HUMAN	MDH2	8	8	29.3	5.5e-11	537.296	2	0.38	R	IQEAGTEVVK	A			10	0	18.872	230	239	0.00014	1	338	35503.6	HUMAN	Malate dehydrogenase, mitochondrial
P40926	MDHM_HUMAN	MDH2	8	8	29.3	5.5e-11	386.719	2	0.71	K	NSPLVSR	L			7	0	15.064	46	52	4.2e-05	1	338	35503.6	HUMAN	Malate dehydrogenase, mitochondrial
P40926	MDHM_HUMAN	MDH2	8	8	29.3	5.5e-11	987.48	2	0.23	K	SQETECTYFSTPLLLGK	K			17	0	57.499	280	296	9.9e-10	1	338	35503.6	HUMAN	Malate dehydrogenase, mitochondrial
P40926	MDHM_HUMAN	MDH2	8	8	29.3	5.5e-11	897.048	2	-0.096	K	VAVLGASGGIGQPLSLLLK	N			19	0	68.39	27	45	7.5e-11	1	338	35503.6	HUMAN	Malate dehydrogenase, mitochondrial
P42166	LAP2A_HUMAN	TMPO	1	1	1.9	8.3e-08	687.862	2	0.73	-	MPEFLEDPSVLTK	D	Met-loss@1	Met-loss@1	13	0	49.609	1	13	8.3e-08	2	694	75492.7	HUMAN	Lamina-associated polypeptide 2, isoform alpha
P43487	RANG_HUMAN	RANBP1	4	4	18.9	1.9e-06	668.315	2	0.27	R	FASENDLPEWK	E			11	0	43.567	58	68	4.3e-06	1	201	23310.3	HUMAN	Ran-specific GTPase-activating protein
P43487	RANG_HUMAN	RANBP1	4	4	18.9	1.9e-06	517.767	2	0.18	R	FLNAENAQK	F			9	0	18.62	142	150	0.00019	1	201	23310.3	HUMAN	Ran-specific GTPase-activating protein
P43487	RANG_HUMAN	RANBP1	4	4	18.9	1.9e-06	380.234	2	-0.47	K	LEALSVK	E			7	0	26.036	184	190	0.00029	2	201	23310.3	HUMAN	Ran-specific GTPase-activating protein
P43487	RANG_HUMAN	RANBP1	4	4	18.9	1.9e-06	691.323	2	1	K	TLEEDEEELFK	M			11	0	48.471	40	50	1.9e-06	1	201	23310.3	HUMAN	Ran-specific GTPase-activating protein
P46109	CRKL_HUMAN	CRKL	4	4	20.1	8.6e-07	986.932	2	1.1	R	DSSTCPGDYVLSVSENSR	V			18	0	47.079	40	57	8.6e-07	1	303	33777.3	HUMAN	Crk-like protein
P46109	CRKL_HUMAN	CRKL	4	4	20.1	8.6e-07	580.649	3	-0.12	K	IHYLDTTTLIEPAPR	Y			15	0	45.823	90	104	6.6e-06	1	303	33777.3	HUMAN	Crk-like protein
P46109	CRKL_HUMAN	CRKL	4	4	20.1	8.6e-07	614.862	2	1.6	K	TALALEVGDIVK	V			12	0	52.636	254	265	1.4e-05	1	303	33777.3	HUMAN	Crk-like protein
P46109	CRKL_HUMAN	CRKL	4	4	20.1	8.6e-07	921.434	2	0.82	R	TLYDFPGNDAEDLPFK	K			16	0	59.223	130	145	0.00074	1	303	33777.3	HUMAN	Crk-like protein
P46776	RL27A_HUMAN	RPL27A	1	1	7.4	1.2e-06	556.327	2	-0.23	K	TGAAPIIDVVR	S			11	0	42.146	95	105	1.2e-06	1	148	16561.5	HUMAN	60S ribosomal protein L27a
P47914	RL29_HUMAN	RPL29	1	2	9.4	4.9e-12	689.378	2	0.75	K	AQAAAPASVPAQAPK	R			15	0	23.198	135	149	4.9e-12	1	159	17752.2	HUMAN	60S ribosomal protein L29
P48668	K2C6C_HUMAN	KRT6C	22	25	39	4.3e-13	513.764	2	-1.1	R	SGFSSISVSR	S			10	0	32.304	31	40	9.6e-07	2	564	60025.4	HUMAN	Keratin, type II cytoskeletal 6C
P49006	MRP_HUMAN	MARCKSL1	1	1	6.7	6.5e-06	664.328	2	0.067	K	AAATPESQEPQAK	G			13	0	14.466	145	157	6.5e-06	1	195	19528.9	HUMAN	MARCKS-related protein
P49321	NASP_HUMAN	NASP	2	2	2.2	7.7e-05	516.282	2	1.3	R	MAVLNEQVK	E			9	0	30.698	618	626	7.7e-05	1	788	85238.4	HUMAN	Nuclear autoantigenic sperm protein
P49321	NASP_HUMAN	NASP	2	2	2.2	7.7e-05	480.262	2	0.51	K	SIEVIENR	M			8	0	26.354	610	617	0.0087	1	788	85238.4	HUMAN	Nuclear autoantigenic sperm protein
P49368	TCPG_HUMAN	CCT3	2	2	4	9.4e-06	627.859	2	0.54	K	ELGIWEPLAVK	L			11	0	57.752	492	502	0.0033	1	545	60534.5	HUMAN	T-complex protein 1 subunit gamma
P49368	TCPG_HUMAN	CCT3	2	2	4	9.4e-06	593.364	2	0.32	K	TAVETAVLLLR	I			11	0	53.826	508	518	9.4e-06	1	545	60534.5	HUMAN	T-complex protein 1 subunit gamma
P52272	HNRPM_HUMAN	HNRNPM	1	1	2.3	4.4e-13	771.904	2	0.48	-	MAAGVEAAAEVAATEIK	M	Met-loss+Acetyl@1	Met-loss+Acetyl@1	17	0	66.906	1	17	4.4e-13	1	730	77516.4	HUMAN	Heterogeneous nuclear ribonucleoprotein M
P52565	GDIR1_HUMAN	ARHGDIA	1	1	7.4	3e-06	876.421	2	-1.1	R	AEEYEFLTPVEEAPK	G			15	0	51.323	153	167	3e-06	1	204	23207.3	HUMAN	Rho GDP-dissociation inhibitor 1
P55854	SUMO3_HUMAN	SUMO3	1	1	11.7	6.7e-06	617.826	2	1	K	VAGQDGSVVQFK	I			12	0	31.662	21	32	6.7e-06	3	103	11637.1	HUMAN	Small ubiquitin-related modifier 3
P55884	EIF3B_HUMAN	EIF3B	1	1	1.7	7.1e-10	680.808	2	0.41	R	AQAVSEDAGGNEGR	A			14	0	14.147	121	134	7.1e-10	1	814	92482.4	HUMAN	Eukaryotic translation initiation factor 3 subunit B
P56537	IF6_HUMAN	EIF6	1	1	9.8	1.2e-05	862.121	3	0.77	K	TSIEDQDELSSLLQVPLVAGTVNR	G			24	0	72.282	165	188	1.2e-05	1	245	26599.3	HUMAN	Eukaryotic translation initiation factor 6
P58546	MTPN_HUMAN	MTPN	2	2	22	4.1e-06	450.725	2	-0.015	K	GADINAPDK	H			9	0	14.943	58	66	0.0024	1	118	12894.9	HUMAN	Myotrophin
P58546	MTPN_HUMAN	MTPN	2	2	22	4.1e-06	874.43	2	1.5	K	GPDGLTAFEATDNQAIK	A			17	0	45.624	98	114	4.1e-06	1	118	12894.9	HUMAN	Myotrophin
P60174	TPIS_HUMAN	TPI1	8	8	44.1	2.3e-12	1010.53	3	1.1	K	ELASQPDVDGFLVGGASLKPEFVDIINAK	Q			29	0	69.332	257	285	2.3e-12	1	286	30791.3	HUMAN	Triosephosphate isomerase
P60174	TPIS_HUMAN	TPI1	8	8	44.1	2.3e-12	569.29	2	0.016	K	IAVAAQNCYK	V			10	0	19.803	97	106	0.00031	1	286	30791.3	HUMAN	Triosephosphate isomerase
P60174	TPIS_HUMAN	TPI1	8	8	44.1	2.3e-12	663.84	2	0.38	R	IIYGGSVTGATCK	E			13	0	30.656	244	256	8.9e-06	1	286	30791.3	HUMAN	Triosephosphate isomerase
P60174	TPIS_HUMAN	TPI1	8	8	44.1	2.3e-12	707.899	2	0.36	K	QSLGELIGTLNAAK	V			14	0	55.979	57	70	0.00089	1	286	30791.3	HUMAN	Triosephosphate isomerase
P60174	TPIS_HUMAN	TPI1	8	8	44.1	2.3e-12	617.805	2	-0.24	K	SNVSDAVAQSTR	I			12	0	19.613	232	243	1.2e-07	1	286	30791.3	HUMAN	Triosephosphate isomerase
P60174	TPIS_HUMAN	TPI1	8	8	44.1	2.3e-12	489.579	3	0.17	K	TATPQQAQEVHEK	L			13	0	13.967	213	225	2.3e-06	1	286	30791.3	HUMAN	Triosephosphate isomerase
P60174	TPIS_HUMAN	TPI1	8	8	44.1	2.3e-12	731.361	3	-0.63	K	VPADTEVVCAPPTAYIDFAR	Q			20	0	58.074	71	90	0.0034	1	286	30791.3	HUMAN	Triosephosphate isomerase
P60174	TPIS_HUMAN	TPI1	8	8	44.1	2.3e-12	801.949	2	0.7	K	VVLAYEPVWAIGTGK	T			15	0	59.488	198	212	4.6e-11	1	286	30791.3	HUMAN	Triosephosphate isomerase
P60709	ACTB_HUMAN	ACTB	14	16	41.9	1.5e-13	488.728	2	1.1	K	AGFAGDDAPR	A			10	0	18.789	19	28	1e-09	10	375	41737.1	HUMAN	Actin, cytoplasmic 1
P60709	ACTB_HUMAN	ACTB	14	16	41.9	1.5e-13	473.28	2	1.2	R	AVFPSIVGR	P			9	0	43.521	29	37	3.6e-07	9	375	41737.1	HUMAN	Actin, cytoplasmic 1
P60709	ACTB_HUMAN	ACTB	14	16	41.9	1.5e-13	499.747	2	-0.19	R	DLTDYLMK	I			8	0	51.945	184	191	0.0003	7	375	41737.1	HUMAN	Actin, cytoplasmic 1
P60709	ACTB_HUMAN	ACTB	14	16	41.9	1.5e-13	744.359	3	-0.68	K	DLYANTVLSGGTTMYPGIADR	M	Oxidation@14	Oxidation@305	21	0	55.072	292	312	0.0036	2	375	41737.1	HUMAN	Actin, cytoplasmic 1
P60709	ACTB_HUMAN	ACTB	14	16	41.9	1.5e-13	1108.04	2	0.53	K	DLYANTVLSGGTTMYPGIADR	M			21	0	59.603	292	312	2.4e-05	2	375	41737.1	HUMAN	Actin, cytoplasmic 1
P60709	ACTB_HUMAN	ACTB	14	16	41.9	1.5e-13	739.028	3	0.17	K	DLYANTVLSGGTTMYPGIADR	M			21	0	59.623	292	312	7.9e-06	2	375	41737.1	HUMAN	Actin, cytoplasmic 1
P60709	ACTB_HUMAN	ACTB	14	16	41.9	1.5e-13	599.765	2	-0.095	K	DSYVGDEAQSK	R			11	0	17.151	51	61	0.00047	6	375	41737.1	HUMAN	Actin, cytoplasmic 1
P60709	ACTB_HUMAN	ACTB	14	16	41.9	1.5e-13	566.766	2	-1.1	R	GYSFTTTAER	E			10	0	29.413	197	206	9.2e-09	2	375	41737.1	HUMAN	Actin, cytoplasmic 1
P60709	ACTB_HUMAN	ACTB	14	16	41.9	1.5e-13	856.062	3	0.7	K	LCYVALDFEQEMATAASSSSLEK	S	Oxidation@12	Oxidation@227	23	0	56.071	216	238	1.5e-07	3	375	41737.1	HUMAN	Actin, cytoplasmic 1
P60709	ACTB_HUMAN	ACTB	14	16	41.9	1.5e-13	1275.59	2	0.58	K	LCYVALDFEQEMATAASSSSLEK	S			23	0	67.367	216	238	1.9e-10	3	375	41737.1	HUMAN	Actin, cytoplasmic 1
P60709	ACTB_HUMAN	ACTB	14	16	41.9	1.5e-13	850.73	3	0.52	K	LCYVALDFEQEMATAASSSSLEK	S			23	0	67.283	216	238	1.5e-13	3	375	41737.1	HUMAN	Actin, cytoplasmic 1
P60709	ACTB_HUMAN	ACTB	14	16	41.9	1.5e-13	911.403	2	0.1	-	MDDDIAALVVDNGSGMCK	A	Met-loss+Acetyl@1	Met-loss+Acetyl@1	18	0	63.693	1	18	1.5e-11	1	375	41737.1	HUMAN	Actin, cytoplasmic 1
P60709	ACTB_HUMAN	ACTB	14	16	41.9	1.5e-13	750.342	2	0.41	K	QEYDESGPSIVHR	K	Gln->pyro-Glu@1	Gln->pyro-Glu@360	13	0	35.084	360	372	6.2e-07	7	375	41737.1	HUMAN	Actin, cytoplasmic 1
P60709	ACTB_HUMAN	ACTB	14	16	41.9	1.5e-13	506.239	3	0.45	K	QEYDESGPSIVHR	K			13	0	26.269	360	372	3.4e-06	7	375	41737.1	HUMAN	Actin, cytoplasmic 1
P60709	ACTB_HUMAN	ACTB	14	16	41.9	1.5e-13	895.95	2	0.67	K	SYELPDGQVITIGNER	F			16	0	53.044	239	254	1e-08	10	375	41737.1	HUMAN	Actin, cytoplasmic 1
P60709	ACTB_HUMAN	ACTB	14	16	41.9	1.5e-13	652.026	3	-0.34	R	VAPEEHPVLLTEAPLNPK	A			18	0	43.322	96	113	1.4e-06	2	375	41737.1	HUMAN	Actin, cytoplasmic 1
P61254	RL26_HUMAN	RPL26	3	3	15.9	1.1e-05	480.244	2	1.1	K	DDEVQVVR	G			8	0	20.505	52	59	1.4e-05	2	145	17258.4	HUMAN	60S ribosomal protein L26
P61254	RL26_HUMAN	RPL26	3	3	15.9	1.1e-05	541.767	2	0.91	K	FNPFVTSDR	S			9	0	39.821	3	11	1.1e-05	2	145	17258.4	HUMAN	60S ribosomal protein L26
P61254	RL26_HUMAN	RPL26	3	3	15.9	1.1e-05	382.227	2	0.55	K	VVQVYR	K			6	0	17.51	70	75	0.00032	3	145	17258.4	HUMAN	60S ribosomal protein L26
P61960	UFM1_HUMAN	UFM1	2	2	50.6	3.1e-09	794.453	2	0.055	K	VLSVPESTPFTAVLK	F			15	0	58.042	20	34	0.002	1	85	9117.7	HUMAN	Ubiquitin-fold modifier 1
P61960	UFM1_HUMAN	UFM1	2	2	50.6	3.1e-09	918.5	3	1	K	VPAATSAIITNDGIGINPAQTAGNVFLK	H			28	0	64.044	42	69	3.1e-09	1	85	9117.7	HUMAN	Ubiquitin-fold modifier 1
P61978	HNRPK_HUMAN	HNRNPK	2	2	9.1	6.7e-09	959.019	2	-1.2	R	GSYGDLGGPIITTQVTIPK	D			19	0	55.481	378	396	0.00057	1	463	50976.7	HUMAN	Heterogeneous nuclear ribonucleoprotein K
P61978	HNRPK_HUMAN	HNRNPK	2	2	9.1	6.7e-09	863.801	3	-0.16	R	IITITGTQDQIQNAQYLLQNSVK	Q			23	0	63.383	434	456	6.7e-09	1	463	50976.7	HUMAN	Heterogeneous nuclear ribonucleoprotein K
P62258	1433E_HUMAN	YWHAE	6	6	22.4	8.6e-08	1044.49	2	1.8	K	AAFDDAIAELDTLSEESYK	D			19	0	70.048	197	215	8.6e-08	1	255	29174.2	HUMAN	14-3-3 protein epsilon
P62258	1433E_HUMAN	YWHAE	6	6	22.4	8.6e-08	603.332	2	0.41	K	DSTLIMQLLR	D	Oxidation@6	Oxidation@221	10	0	60.362	216	225	0.0011	7	255	29174.2	HUMAN	14-3-3 protein epsilon
P62258	1433E_HUMAN	YWHAE	6	6	22.4	8.6e-08	595.334	2	-0.17	K	DSTLIMQLLR	D			10	0	64.975	216	225	2.8e-06	7	255	29174.2	HUMAN	14-3-3 protein epsilon
P62258	1433E_HUMAN	YWHAE	6	6	22.4	8.6e-08	459.269	2	1.2	R	IISSIEQK	E			8	0	19.386	62	69	0.0031	1	255	29174.2	HUMAN	14-3-3 protein epsilon
P62258	1433E_HUMAN	YWHAE	6	6	22.4	8.6e-08	738.876	2	0.18	K	LICCDILDVLDK	H			12	0	63.314	95	106	5.8e-06	1	255	29174.2	HUMAN	14-3-3 protein epsilon
P62258	1433E_HUMAN	YWHAE	6	6	22.4	8.6e-08	454.266	2	0.86	R	NLLSVAYK	N			8	0	38.877	43	50	9.3e-05	7	255	29174.2	HUMAN	14-3-3 protein epsilon
P62280	RS11_HUMAN	RPS11	1	1	5.1	0.00052	408.745	2	-1	R	VLLGETGK	E			8	0	19.767	23	30	0.00052	1	158	18430.9	HUMAN	40S ribosomal protein S11
P62424	RL7A_HUMAN	RPL7A	1	1	3.4	5.3e-08	426.271	2	0.01	K	VAPAPAVVK	K			9	0	19.059	12	20	5.3e-08	1	266	29995.9	HUMAN	60S ribosomal protein L7a
P62633	CNBP_HUMAN	CNBP	1	1	4.5	6.8e-05	514.727	2	0.54	K	TSEVNCYR	C			8	0	14.616	153	160	6.8e-05	1	177	19462.9	HUMAN	Cellular nucleic acid-binding protein
P62736	ACTA_HUMAN	ACTA2	6	6	18.6	1e-09	654.309	3	0.77	K	YPIEHGIITNWDDMEK	I			16	0	47.479	71	86	2.9e-06	4	377	42009.4	HUMAN	Actin, aortic smooth muscle
P62857	RS28_HUMAN	RPS28	3	3	30.4	1.7e-11	680.852	2	0.35	R	EGDVLTLLESER	E			12	0	56.696	52	63	4.1e-05	1	69	7841.1	HUMAN	40S ribosomal protein S28
P62857	RS28_HUMAN	RPS28	3	3	30.4	1.7e-11	558.238	2	1.2	R	VEFMDDTSR	S	Oxidation@4	Oxidation@35	9	0	19.407	32	40	1.7e-11	1	69	7841.1	HUMAN	40S ribosomal protein S28
P62857	RS28_HUMAN	RPS28	3	3	30.4	1.7e-11	550.24	2	0.25	R	VEFMDDTSR	S			9	0	31.016	32	40	3.7e-10	1	69	7841.1	HUMAN	40S ribosomal protein S28
P62861	RS30_HUMAN	FAU	1	1	16.9	8.8e-07	554.313	2	0.015	R	FVNVVPTFGK	K			10	0	47.61	42	51	8.8e-07	1	59	6647.9	HUMAN	40S ribosomal protein S30
P62899	RL31_HUMAN	RPL31	4	4	32.8	1.6e-09	452.714	2	0.7	K	EMGTPDVR	I			8	0	18.961	56	63	0.0018	1	125	14463	HUMAN	60S ribosomal protein L31
P62899	RL31_HUMAN	RPL31	4	4	32.8	1.6e-09	822.966	2	0.49	K	LYTLVTYVPVTTFK	N			14	0	61.557	102	115	1.6e-09	1	125	14463	HUMAN	60S ribosomal protein L31
P62899	RL31_HUMAN	RPL31	4	4	32.8	1.6e-09	573.275	2	-0.51	K	NLQTVNVDEN	-			10	0	31.837	116	125	1.3e-05	1	125	14463	HUMAN	60S ribosomal protein L31
P62899	RL31_HUMAN	RPL31	4	4	32.8	1.6e-09	494.775	2	-0.26	R	SAINEVVTR	E			9	0	26.067	15	23	0.0012	1	125	14463	HUMAN	60S ribosomal protein L31
P62910	RL32_HUMAN	RPL32	1	1	7.4	2.6e-06	632.818	2	0.6	K	ELEVLLMCNK	S	Oxidation@7	Oxidation@90	10	0	42.329	84	93	2.6e-06	1	135	15859.9	HUMAN	60S ribosomal protein L32
P62937	PPIA_HUMAN	PPIA	6	7	36.4	4.6e-12	639.795	2	0.81	K	EGMNIVEAMER	F			11	0	47.047	134	144	9.3e-08	1	165	18012.7	HUMAN	Peptidyl-prolyl cis-trans isomerase A
P62937	PPIA_HUMAN	PPIA	6	7	36.4	4.6e-12	799.878	2	1.7	R	IIPGFMCQGGDFTR	H			14	0	50.997	56	69	1.2e-06	6	165	18012.7	HUMAN	Peptidyl-prolyl cis-trans isomerase A
P62937	PPIA_HUMAN	PPIA	6	7	36.4	4.6e-12	973.506	2	1.7	-	MVNPTVFFDIAVDGEPLGR	V	Met-loss@1	Met-loss@1	19	0	69.945	1	19	4.6e-12	1	165	18012.7	HUMAN	Peptidyl-prolyl cis-trans isomerase A
P62937	PPIA_HUMAN	PPIA	6	7	36.4	4.6e-12	649.339	3	0.48	-	MVNPTVFFDIAVDGEPLGR	V	Met-loss@1	Met-loss@1	19	0	69.94	1	19	1.5e-07	1	165	18012.7	HUMAN	Peptidyl-prolyl cis-trans isomerase A
P62937	PPIA_HUMAN	PPIA	6	7	36.4	4.6e-12	994.51	2	0.078	-	MVNPTVFFDIAVDGEPLGR	V	Met-loss+Acetyl@1	Met-loss+Acetyl@1	19	0	88.484	1	19	1.5e-10	1	165	18012.7	HUMAN	Peptidyl-prolyl cis-trans isomerase A
P62937	PPIA_HUMAN	PPIA	6	7	36.4	4.6e-12	424.711	2	0.55	K	TEWLDGK	H			7	0	28.096	119	125	0.002	7	165	18012.7	HUMAN	Peptidyl-prolyl cis-trans isomerase A
P62937	PPIA_HUMAN	PPIA	6	7	36.4	4.6e-12	528.274	2	0.32	R	VSFELFADK	V			9	0	50.617	20	28	2.9e-06	1	165	18012.7	HUMAN	Peptidyl-prolyl cis-trans isomerase A
P63104	1433Z_HUMAN	YWHAZ	7	8	30.6	3.5e-09	709.864	2	0.26	R	DICNDVLSLLEK	F			12	0	70.647	92	103	5.8e-09	1	245	27745.3	HUMAN	14-3-3 protein zeta/delta
P63104	1433Z_HUMAN	YWHAZ	7	8	30.6	3.5e-09	1021	2	0.32	K	GIVDQSQQAYQEAFEISK	K			18	0	54.607	140	157	3.5e-09	1	245	27745.3	HUMAN	14-3-3 protein zeta/delta
P63104	1433Z_HUMAN	YWHAZ	7	8	30.6	3.5e-09	1066.5	2	1	K	TAFDEAIAELDTLSEESYK	D			19	0	74.127	194	212	8.1e-05	1	245	27745.3	HUMAN	14-3-3 protein zeta/delta
P63104	1433Z_HUMAN	YWHAZ	7	8	30.6	3.5e-09	711.336	3	0.8	K	TAFDEAIAELDTLSEESYK	D			19	0	74.017	194	212	2.5e-05	1	245	27745.3	HUMAN	14-3-3 protein zeta/delta
P63104	1433Z_HUMAN	YWHAZ	7	8	30.6	3.5e-09	445.253	2	0.67	R	VVSSIEQK	T			8	0	14.443	61	68	2.5e-05	1	245	27745.3	HUMAN	14-3-3 protein zeta/delta
P63241	IF5A1_HUMAN	EIF5A	6	6	60.4	1.9e-10	447.734	2	0.26	K	IVEMSTSK	T			8	0	16.142	40	47	6.3e-06	2	154	16832.4	HUMAN	Eukaryotic translation initiation factor 5A-1
P63241	IF5A1_HUMAN	EIF5A	6	6	60.4	1.9e-10	896.722	3	-1.5	-	MADDLDFETGDAGASATFPMQCSALR	K	Met-loss+Acetyl@1	Met-loss+Acetyl@1	26	0	67.253	1	26	2.1e-08	2	154	16832.4	HUMAN	Eukaryotic translation initiation factor 5A-1
P63241	IF5A1_HUMAN	EIF5A	6	6	60.4	1.9e-10	902.055	3	0.0038	-	MADDLDFETGDAGASATFPMQCSALR	K	Met-loss+Acetyl@1;Oxidation@20	Met-loss+Acetyl@1;Oxidation@20	26	0	61.839	1	26	9.2e-07	2	154	16832.4	HUMAN	Eukaryotic translation initiation factor 5A-1
P63241	IF5A1_HUMAN	EIF5A	6	6	60.4	1.9e-10	860.769	3	-0.26	R	NDFQLIGIQDGYLSLLQDSGEVR	E			23	0	74.62	87	109	8.7e-10	1	154	16832.4	HUMAN	Eukaryotic translation initiation factor 5A-1
P63241	IF5A1_HUMAN	EIF5A	6	6	60.4	1.9e-10	433.587	3	0.037	K	VHLVGIDIFTGK	K			12	0	52.189	56	67	4.7e-08	3	154	16832.4	HUMAN	Eukaryotic translation initiation factor 5A-1
P63241	IF5A1_HUMAN	EIF5A	6	6	60.4	1.9e-10	876.106	3	1.3	K	YDCGEEILITVLSAMTEEAAVAIK	A			24	0	89.511	127	150	1.9e-10	2	154	16832.4	HUMAN	Eukaryotic translation initiation factor 5A-1
P67809	YBOX1_HUMAN	YBX1	28	56	68.5	4e-20	949.407	2	0.69	K	AADPPAENSSAPEAEQGGAE	-			20	0	24.579	305	324	8.2e-11	1	324	35924.5	HUMAN	Nuclease-sensitive element-binding protein 1
P67809	YBOX1_HUMAN	YBX1	28	56	68.5	4e-20	633.274	3	0.7	K	AADPPAENSSAPEAEQGGAE	-			20	0	24.587	305	324	2.6e-06	1	324	35924.5	HUMAN	Nuclease-sensitive element-binding protein 1
P67809	YBOX1_HUMAN	YBX1	28	56	68.5	4e-20	876.707	3	1.1	R	EDGNEEDKENQGDETQGQQPPQR	R			23	1	15.927	257	279	4.4e-06	1	324	35924.5	HUMAN	Nuclease-sensitive element-binding protein 1
P67809	YBOX1_HUMAN	YBX1	28	56	68.5	4e-20	657.782	4	0.81	R	EDGNEEDKENQGDETQGQQPPQR	R			23	1	15.466	257	279	1.2e-05	1	324	35924.5	HUMAN	Nuclease-sensitive element-binding protein 1
P67809	YBOX1_HUMAN	YBX1	28	56	68.5	4e-20	696.807	4	0.075	R	EDGNEEDKENQGDETQGQQPPQRR	Y			24	2	14.31	257	280	0.00023	1	324	35924.5	HUMAN	Nuclease-sensitive element-binding protein 1
P67809	YBOX1_HUMAN	YBX1	28	56	68.5	4e-20	643.84	2	-1.4	K	EDVFVHQTAIK	K			11	0	30.243	82	92	6.3e-10	3	324	35924.5	HUMAN	Nuclease-sensitive element-binding protein 1
P67809	YBOX1_HUMAN	YBX1	28	56	68.5	4e-20	429.563	3	-0.3	K	EDVFVHQTAIK	K			11	0	30.18	82	92	9.3e-09	3	324	35924.5	HUMAN	Nuclease-sensitive element-binding protein 1
P67809	YBOX1_HUMAN	YBX1	28	56	68.5	4e-20	856.385	2	-0.3	K	ENQGDETQGQQPPQR	R			15	0	14.19	265	279	8.8e-10	1	324	35924.5	HUMAN	Nuclease-sensitive element-binding protein 1
P67809	YBOX1_HUMAN	YBX1	28	56	68.5	4e-20	571.259	3	-0.34	K	ENQGDETQGQQPPQR	R			15	0	14.21	265	279	6.3e-06	1	324	35924.5	HUMAN	Nuclease-sensitive element-binding protein 1
P67809	YBOX1_HUMAN	YBX1	28	56	68.5	4e-20	495.231	2	-0.84	R	FPPYYMR	R	Oxidation@6	Oxidation@198	7	0	33.409	193	199	2.5e-07	1	324	35924.5	HUMAN	Nuclease-sensitive element-binding protein 1
P67809	YBOX1_HUMAN	YBX1	28	56	68.5	4e-20	487.234	2	0.5	R	FPPYYMR	R			7	0	38.881	193	199	1.9e-07	1	324	35924.5	HUMAN	Nuclease-sensitive element-binding protein 1
P67809	YBOX1_HUMAN	YBX1	28	56	68.5	4e-20	848.436	2	-0.89	K	GAEAANVTGPGGVPVQGSK	Y			19	0	30.075	119	137	2.6e-14	1	324	35924.5	HUMAN	Nuclease-sensitive element-binding protein 1
P67809	YBOX1_HUMAN	YBX1	28	56	68.5	4e-20	565.96	3	-0.35	K	GAEAANVTGPGGVPVQGSK	Y			19	0	30.151	119	137	1.7e-10	1	324	35924.5	HUMAN	Nuclease-sensitive element-binding protein 1
P67809	YBOX1_HUMAN	YBX1	28	56	68.5	4e-20	881.419	2	1.3	-	MSSEAETQQPPAAPPAAPA	L	Met-loss+Acetyl@1	Met-loss+Acetyl@1	19	0	41.985	1	19	1.7e-05	1	324	35924.5	HUMAN	Nuclease-sensitive element-binding protein 1
P67809	YBOX1_HUMAN	YBX1	28	56	68.5	4e-20	937.959	2	-1.2	-	MSSEAETQQPPAAPPAAPAL	S	Met-loss+Acetyl@1	Met-loss+Acetyl@1	20	0	54.965	1	20	2.5e-05	1	324	35924.5	HUMAN	Nuclease-sensitive element-binding protein 1
P67809	YBOX1_HUMAN	YBX1	28	56	68.5	4e-20	981.475	2	-1.7	-	MSSEAETQQPPAAPPAAPALS	A	Met-loss+Acetyl@1	Met-loss+Acetyl@1	21	0	51.173	1	21	8.4e-06	1	324	35924.5	HUMAN	Nuclease-sensitive element-binding protein 1
P67809	YBOX1_HUMAN	YBX1	28	56	68.5	4e-20	702.012	3	1	-	MSSEAETQQPPAAPPAAPALSAA	D	Met-loss+Acetyl@1	Met-loss+Acetyl@1	23	0	54.106	1	23	3.9e-05	1	324	35924.5	HUMAN	Nuclease-sensitive element-binding protein 1
P67809	YBOX1_HUMAN	YBX1	28	56	68.5	4e-20	740.354	3	0.81	-	MSSEAETQQPPAAPPAAPALSAAD	T	Met-loss+Acetyl@1	Met-loss+Acetyl@1	24	0	53.505	1	24	1.4e-05	1	324	35924.5	HUMAN	Nuclease-sensitive element-binding protein 1
P67809	YBOX1_HUMAN	YBX1	28	56	68.5	4e-20	816.735	3	0.88	-	MSSEAETQQPPAAPPAAPALSAADTK	P	Met-loss+Acetyl@1	Met-loss+Acetyl@1	26	0	45.617	1	26	1.2e-10	1	324	35924.5	HUMAN	Nuclease-sensitive element-binding protein 1
P67809	YBOX1_HUMAN	YBX1	28	56	68.5	4e-20	1220.25	3	0.53	-	MSSEAETQQPPAAPPAAPALSAADTKPGTTGSGAGSGGPGGL	T	Met-loss+Acetyl@1	Met-loss+Acetyl@1	42	0	52.96	1	42	1.9e-08	1	324	35924.5	HUMAN	Nuclease-sensitive element-binding protein 1
P67809	YBOX1_HUMAN	YBX1	28	56	68.5	4e-20	1129.3	4	1.3	-	MSSEAETQQPPAAPPAAPALSAADTKPGTTGSGAGSGGPGGLTSAAPAGGDK	K	Met-loss+Acetyl@1	Met-loss+Acetyl@1	52	0	47.189	1	52	6.3e-19	1	324	35924.5	HUMAN	Nuclease-sensitive element-binding protein 1
P67809	YBOX1_HUMAN	YBX1	28	56	68.5	4e-20	1161.32	4	0.57	-	MSSEAETQQPPAAPPAAPALSAADTKPGTTGSGAGSGGPGGLTSAAPAGGDKK	V	Met-loss+Acetyl@1	Met-loss+Acetyl@1	53	1	43.621	1	53	1.2e-13	1	324	35924.5	HUMAN	Nuclease-sensitive element-binding protein 1
P67809	YBOX1_HUMAN	YBX1	28	56	68.5	4e-20	929.255	5	-1.4	-	MSSEAETQQPPAAPPAAPALSAADTKPGTTGSGAGSGGPGGLTSAAPAGGDKK	V	Met-loss+Acetyl@1	Met-loss+Acetyl@1	53	1	43.808	1	53	1e-16	1	324	35924.5	HUMAN	Nuclease-sensitive element-binding protein 1
P67809	YBOX1_HUMAN	YBX1	28	56	68.5	4e-20	582.301	3	1.3	R	NDTKEDVFVHQTAIK	K			15	1	28.44	78	92	3.4e-13	3	324	35924.5	HUMAN	Nuclease-sensitive element-binding protein 1
P67809	YBOX1_HUMAN	YBX1	28	56	68.5	4e-20	436.977	4	0.075	R	NDTKEDVFVHQTAIK	K			15	1	28.268	78	92	4.9e-08	3	324	35924.5	HUMAN	Nuclease-sensitive element-binding protein 1
P67809	YBOX1_HUMAN	YBX1	28	56	68.5	4e-20	794.354	2	0.73	K	NEGSESAPEGQAQQR	R			15	0	13.799	171	185	1.7e-13	1	324	35924.5	HUMAN	Nuclease-sensitive element-binding protein 1
P67809	YBOX1_HUMAN	YBX1	28	56	68.5	4e-20	529.905	3	0.3	K	NEGSESAPEGQAQQR	R			15	0	13.854	171	185	3.1e-11	1	324	35924.5	HUMAN	Nuclease-sensitive element-binding protein 1
P67809	YBOX1_HUMAN	YBX1	28	56	68.5	4e-20	470.736	2	0.19	R	NGYGFINR	N			8	0	31.746	70	77	3.9e-07	3	324	35924.5	HUMAN	Nuclease-sensitive element-binding protein 1
P67809	YBOX1_HUMAN	YBX1	28	56	68.5	4e-20	844.861	2	0.62	R	NYQQNYQNSESGEK	N			14	0	16.081	157	170	8.6e-11	1	324	35924.5	HUMAN	Nuclease-sensitive element-binding protein 1
P67809	YBOX1_HUMAN	YBX1	28	56	68.5	4e-20	1086.47	3	0.96	R	NYQQNYQNSESGEKNEGSESAPEGQAQQR	R			29	1	18.942	157	185	4e-20	1	324	35924.5	HUMAN	Nuclease-sensitive element-binding protein 1
P67809	YBOX1_HUMAN	YBX1	28	56	68.5	4e-20	815.105	4	0.97	R	NYQQNYQNSESGEKNEGSESAPEGQAQQR	R			29	1	18.968	157	185	8.8e-09	1	324	35924.5	HUMAN	Nuclease-sensitive element-binding protein 1
P67809	YBOX1_HUMAN	YBX1	28	56	68.5	4e-20	801.391	2	-0.08	R	RPQYSNPPVQGEVM	E			14	0	35.223	205	218	0.002	1	324	35924.5	HUMAN	Nuclease-sensitive element-binding protein 1
P67809	YBOX1_HUMAN	YBX1	28	56	68.5	4e-20	963.107	3	1.2	R	RPQYSNPPVQGEVMEGADNQGAGEQGR	P	Oxidation@14	Oxidation@218	27	0	29.819	205	231	2.5e-13	1	324	35924.5	HUMAN	Nuclease-sensitive element-binding protein 1
P67809	YBOX1_HUMAN	YBX1	28	56	68.5	4e-20	957.775	3	0.73	R	RPQYSNPPVQGEVMEGADNQGAGEQGR	P			27	0	33.624	205	231	5.5e-10	1	324	35924.5	HUMAN	Nuclease-sensitive element-binding protein 1
P67809	YBOX1_HUMAN	YBX1	28	56	68.5	4e-20	810.636	4	-0.15	R	RPQYSNPPVQGEVMEGADNQGAGEQGRPVR	Q	Oxidation@14	Oxidation@218	30	0	30.034	205	234	4.2e-11	1	324	35924.5	HUMAN	Nuclease-sensitive element-binding protein 1
P67809	YBOX1_HUMAN	YBX1	28	56	68.5	4e-20	806.639	4	1	R	RPQYSNPPVQGEVMEGADNQGAGEQGRPVR	Q			30	0	33.026	205	234	5.8e-07	1	324	35924.5	HUMAN	Nuclease-sensitive element-binding protein 1
P67809	YBOX1_HUMAN	YBX1	28	56	68.5	4e-20	898.416	2	0.39	R	SVGDGETVEFDVVEGEK	G			17	0	46.374	102	118	4.3e-15	3	324	35924.5	HUMAN	Nuclease-sensitive element-binding protein 1
P67809	YBOX1_HUMAN	YBX1	28	56	68.5	4e-20	599.279	3	0.23	R	SVGDGETVEFDVVEGEK	G			17	0	46.491	102	118	1.7e-09	3	324	35924.5	HUMAN	Nuclease-sensitive element-binding protein 1
P68036	UB2L3_HUMAN	UBE2L3	2	2	27.9	2.3e-09	666.688	3	0.87	K	GQVCLPVISAENWKPATK	T			18	0	49.528	83	100	0.0019	1	154	17861.7	HUMAN	Ubiquitin-conjugating enzyme E2 L3
P68036	UB2L3_HUMAN	UBE2L3	2	2	27.9	2.3e-09	951.486	3	-1.2	R	NIQVDEANLLTWQGLIVPDNPPYDK	G			25	0	72.079	24	48	2.3e-09	1	154	17861.7	HUMAN	Ubiquitin-conjugating enzyme E2 L3
P68104	EF1A1_HUMAN	EEF1A1	10	10	22.5	2.1e-09	420.229	2	0.73	K	EVSTYIK	K			7	0	19.799	173	179	0.0016	2	462	50141.3	HUMAN	Elongation factor 1-alpha 1
P68104	EF1A1_HUMAN	EEF1A1	10	10	22.5	2.1e-09	513.309	2	0.12	K	IGGIGTVPVGR	V			11	0	36.033	256	266	6.5e-07	3	462	50141.3	HUMAN	Elongation factor 1-alpha 1
P68104	EF1A1_HUMAN	EEF1A1	10	10	22.5	2.1e-09	975.817	3	1.1	K	NMITGTSQADCAVLIVAAGVGEFEAGISK	N	Oxidation@2	Oxidation@102	29	0	78.558	101	129	2.1e-09	3	462	50141.3	HUMAN	Elongation factor 1-alpha 1
P68104	EF1A1_HUMAN	EEF1A1	10	10	22.5	2.1e-09	970.485	3	0.94	K	NMITGTSQADCAVLIVAAGVGEFEAGISK	N			29	0	81.343	101	129	3.7e-08	3	462	50141.3	HUMAN	Elongation factor 1-alpha 1
P68104	EF1A1_HUMAN	EEF1A1	10	10	22.5	2.1e-09	435.774	2	1.1	K	QLIVGVNK	M			8	0	28.122	147	154	0.00054	3	462	50141.3	HUMAN	Elongation factor 1-alpha 1
P68104	EF1A1_HUMAN	EEF1A1	10	10	22.5	2.1e-09	449.274	2	0.81	R	QTVAVGVIK	A	Gln->pyro-Glu@1	Gln->pyro-Glu@431	9	0	43.446	431	439	2.2e-06	3	462	50141.3	HUMAN	Elongation factor 1-alpha 1
P68104	EF1A1_HUMAN	EEF1A1	10	10	22.5	2.1e-09	560.803	2	-0.51	K	STTTGHLIYK	C			10	0	17.592	21	30	0.0026	3	462	50141.3	HUMAN	Elongation factor 1-alpha 1
P68104	EF1A1_HUMAN	EEF1A1	10	10	22.5	2.1e-09	844.465	3	0.95	R	VETGVLKPGMVVTFAPVNVTTEVK	S	Oxidation@10	Oxidation@276	24	0	53.529	267	290	0.00054	2	462	50141.3	HUMAN	Elongation factor 1-alpha 1
P68104	EF1A1_HUMAN	EEF1A1	10	10	22.5	2.1e-09	839.133	3	0.65	R	VETGVLKPGMVVTFAPVNVTTEVK	S			24	0	57.303	267	290	7.1e-08	2	462	50141.3	HUMAN	Elongation factor 1-alpha 1
P68104	EF1A1_HUMAN	EEF1A1	10	10	22.5	2.1e-09	390.711	2	0.67	R	YEEIVK	E			6	0	18.533	167	172	0.00043	2	462	50141.3	HUMAN	Elongation factor 1-alpha 1
P68363	TBA1B_HUMAN	TUBA1B	5	7	17.5	2.6e-08	851.457	2	0.79	R	AVFVDLEPTVIDEVR	T			15	0	61.097	65	79	3.3e-06	3	451	50152.1	HUMAN	Tubulin alpha-1B chain
P68363	TBA1B_HUMAN	TUBA1B	5	7	17.5	2.6e-08	567.973	3	-0.077	R	AVFVDLEPTVIDEVR	T			15	0	61.203	65	79	2.6e-08	3	451	50152.1	HUMAN	Tubulin alpha-1B chain
P68363	TBA1B_HUMAN	TUBA1B	5	7	17.5	2.6e-08	543.314	2	0.021	K	EIIDLVLDR	I			9	0	56.29	113	121	0.00069	3	451	50152.1	HUMAN	Tubulin alpha-1B chain
P68363	TBA1B_HUMAN	TUBA1B	5	7	17.5	2.6e-08	1205.11	2	2.2	R	FDGALNVDLTEFQTNLVPYPR	I			21	0	70.52	244	264	0.001	7	451	50152.1	HUMAN	Tubulin alpha-1B chain
P68363	TBA1B_HUMAN	TUBA1B	5	7	17.5	2.6e-08	803.741	3	0.48	R	FDGALNVDLTEFQTNLVPYPR	I			21	0	70.452	244	264	7e-07	7	451	50152.1	HUMAN	Tubulin alpha-1B chain
P68363	TBA1B_HUMAN	TUBA1B	5	7	17.5	2.6e-08	744.442	2	-1.4	R	LISQIVSSITASLR	F			14	0	68.368	230	243	0.00011	5	451	50152.1	HUMAN	Tubulin alpha-1B chain
P68363	TBA1B_HUMAN	TUBA1B	5	7	17.5	2.6e-08	1004.45	2	-2.2	K	TIGGGDDSFNTFFSETGAGK	H			20	0	55.569	41	60	4.9e-07	5	451	50152.1	HUMAN	Tubulin alpha-1B chain
P68371	TBB4B_HUMAN	TUBB4B	2	2	7.4	1.7e-06	809.412	2	1.3	R	AVLVDLEPGTMDSVR	S	Oxidation@11	Oxidation@73	15	0	45.602	63	77	0.00017	3	445	49831.5	HUMAN	Tubulin beta-4B chain
P69891	HBG1_HUMAN	HBG1	3	3	28.6	2.9e-06	995.47	2	-2.4	R	FFDSFGNLSSASAIMGNPK	V			19	0	61.728	42	60	0.0002	2	147	16140.6	HUMAN	Hemoglobin subunit gamma-1
P69891	HBG1_HUMAN	HBG1	3	3	28.6	2.9e-06	637.867	2	0.28	R	LLVVYPWTQR	F			10	0	54.536	32	41	0.0002	5	147	16140.6	HUMAN	Hemoglobin subunit gamma-1
P69891	HBG1_HUMAN	HBG1	3	3	28.6	2.9e-06	658.826	2	0.49	K	VNVEDAGGETLGR	L			13	0	31.445	19	31	2.9e-06	2	147	16140.6	HUMAN	Hemoglobin subunit gamma-1
P69905	HBA_HUMAN	HBA1	2	2	11.3	4.8e-05	536.281	2	-0.38	R	MFLSFPTTK	T			9	0	50.341	33	41	0.00012	1	142	15257.7	HUMAN	Hemoglobin subunit alpha
P81605	DCD_HUMAN	DCD	2	2	20	2.1e-08	581.285	2	-0.22	K	DAVEDLESVGK	G			11	0	41.675	86	96	1.2e-06	1	110	11284	HUMAN	Dermcidin
P81605	DCD_HUMAN	DCD	2	2	20	2.1e-08	564.768	2	0.29	K	ENAGEDPGLAR	Q			11	0	17.501	43	53	2.1e-08	1	110	11284	HUMAN	Dermcidin
P99999	CYC_HUMAN	CYCS	2	2	23.8	2.5e-05	390.212	3	0.67	K	TGPNLHGLFGR	K			11	0	39.725	29	39	0.00034	1	105	11748.8	HUMAN	Cytochrome c
P99999	CYC_HUMAN	CYCS	2	2	23.8	2.5e-05	714.841	2	-0.18	K	TGQAPGYSYTAANK	N			14	0	19.785	41	54	2.5e-05	1	105	11748.8	HUMAN	Cytochrome c
Q00839	HNRPU_HUMAN	HNRNPU	1	1	2.2	1.6e-12	857.96	2	0.62	K	SSGPTSLFAVTVAPPGAR	Q			18	0	54.127	187	204	1.6e-12	1	825	90585.2	HUMAN	Heterogeneous nuclear ribonucleoprotein U
Q01130	SRSF2_HUMAN	SRSF2	3	3	14.5	1.1e-14	876.366	2	1.7	R	DAEDAMDAMDGAVLDGR	E			17	0	54.626	67	83	1.1e-14	1	221	25476.5	HUMAN	Serine/arginine-rich splicing factor 2
Q01130	SRSF2_HUMAN	SRSF2	3	3	14.5	1.1e-14	440.73	2	1.2	K	VDNLTYR	T			7	0	19.395	18	24	0.00017	2	221	25476.5	HUMAN	Serine/arginine-rich splicing factor 2
Q01130	SRSF2_HUMAN	SRSF2	3	3	14.5	1.1e-14	459.756	2	0.2	R	VGDVYIPR	D			8	0	33.425	40	47	8.6e-08	2	221	25476.5	HUMAN	Serine/arginine-rich splicing factor 2
Q01469	FABP5_HUMAN	FABP5	5	5	39.3	7e-10	464.285	2	0.57	K	ELGVGIALR	K			9	0	43.451	25	33	0.00045	1	135	15164.6	HUMAN	Fatty acid-binding protein, epidermal
Q01469	FABP5_HUMAN	FABP5	5	5	39.3	7e-10	513.231	2	0.68	K	FEETTADGR	K			9	0	15.296	73	81	1.9e-06	1	135	15164.6	HUMAN	Fatty acid-binding protein, epidermal
Q01469	FABP5_HUMAN	FABP5	5	5	39.3	7e-10	847.905	2	0.86	K	LVVECVMNNVTCTR	I			14	0	47.124	116	129	7e-10	1	135	15164.6	HUMAN	Fatty acid-binding protein, epidermal
Q01469	FABP5_HUMAN	FABP5	5	5	39.3	7e-10	522.278	2	0.5	-	MATVQQLEGR	W	Met-loss+Acetyl@1	Met-loss+Acetyl@1	10	0	38.037	1	10	0.00018	1	135	15164.6	HUMAN	Fatty acid-binding protein, epidermal
Q01469	FABP5_HUMAN	FABP5	5	5	39.3	7e-10	636.302	2	2	K	TTQFSCTLGEK	F			11	0	29.256	62	72	1.8e-06	1	135	15164.6	HUMAN	Fatty acid-binding protein, epidermal
Q02413	DSG1_HUMAN	DSG1	10	10	10.6	9.3e-16	865.326	2	-0.51	R	DGGADGMSAECECNIK	I	Oxidation@7	Oxidation@249	16	0	18.793	243	258	1.9e-09	1	1049	113749	HUMAN	Desmoglein-1
Q02413	DSG1_HUMAN	DSG1	10	10	10.6	9.3e-16	554.241	2	0.37	R	EMQDLGGGER	M	Oxidation@2	Oxidation@642	10	0	13.831	641	650	1.7e-05	1	1049	113749	HUMAN	Desmoglein-1
Q02413	DSG1_HUMAN	DSG1	10	10	10.6	9.3e-16	560.286	2	0.25	R	ESSNVVVTER	V			10	0	17.729	916	925	1.6e-06	1	1049	113749	HUMAN	Desmoglein-1
Q02413	DSG1_HUMAN	DSG1	10	10	10.6	9.3e-16	1023.06	2	0.94	R	ISGVGIDQPPYGIFVINQK	T			19	0	61.584	87	105	1.4e-05	1	1049	113749	HUMAN	Desmoglein-1
Q02413	DSG1_HUMAN	DSG1	10	10	10.6	9.3e-16	766.856	2	0.36	R	QEPSDSPMFIINR	N	Gln->pyro-Glu@1;Oxidation@8	Gln->pyro-Glu@201;Oxidation@208	13	0	50.349	201	213	4.2e-07	1	1049	113749	HUMAN	Desmoglein-1
Q02413	DSG1_HUMAN	DSG1	10	10	10.6	9.3e-16	775.37	2	1.4	R	QEPSDSPMFIINR	N	Oxidation@8	Oxidation@208	13	0	40.504	201	213	0.00013	1	1049	113749	HUMAN	Desmoglein-1
Q02413	DSG1_HUMAN	DSG1	10	10	10.6	9.3e-16	701.319	2	-0.1	K	TYVVTGNMGSNDK	V	Oxidation@8	Oxidation@398	13	0	17.657	391	403	4.6e-07	1	1049	113749	HUMAN	Desmoglein-1
Q02413	DSG1_HUMAN	DSG1	10	10	10.6	9.3e-16	818.42	2	-0.7	K	YQGTILSIDDNLQR	T			14	0	48.52	460	473	1.7e-10	1	1049	113749	HUMAN	Desmoglein-1
Q02413	DSG1_HUMAN	DSG1	10	10	10.6	9.3e-16	875.926	2	0.72	R	YVMGNNPADLLAVDSR	T	Oxidation@3	Oxidation@425	16	0	47.719	423	438	9.3e-16	1	1049	113749	HUMAN	Desmoglein-1
Q02413	DSG1_HUMAN	DSG1	10	10	10.6	9.3e-16	867.928	2	0.33	R	YVMGNNPADLLAVDSR	T			16	0	53.655	423	438	8e-07	1	1049	113749	HUMAN	Desmoglein-1
Q04637	IF4G1_HUMAN	EIF4G1	1	1	0.7	7.3e-05	589.308	2	-0.18	K	EAVGDLLDAFK	E			11	0	59.893	525	535	7.3e-05	1	1599	175492	HUMAN	Eukaryotic translation initiation factor 4 gamma 1
Q04695	K1C17_HUMAN	KRT17	13	17	26.2	1.2e-09	572.752	2	1.2	K	DAEDWFFSK	T			9	0	55.355	270	278	6.7e-08	1	432	48106.1	HUMAN	Keratin, type I cytoskeletal 17
Q04695	K1C17_HUMAN	KRT17	13	17	26.2	1.2e-09	497.717	2	-0.37	R	DYSQYYR	T			7	0	30.224	130	136	1.1e-05	1	432	48106.1	HUMAN	Keratin, type I cytoskeletal 17
Q04695	K1C17_HUMAN	KRT17	13	17	26.2	1.2e-09	690.052	3	0.85	K	ILTATVDNANILLQIDNAR	L			19	0	61.444	145	163	1e-05	1	432	48106.1	HUMAN	Keratin, type I cytoskeletal 17
Q05519	SRS11_HUMAN	SRSF11	1	1	3.5	1.6e-05	892.497	2	1.1	R	ALIVVPYAEGVIPDEAK	A			17	0	60.031	104	120	1.6e-05	1	484	53542.6	HUMAN	Serine/arginine-rich splicing factor 11
Q06830	PRDX1_HUMAN	PRDX1	9	9	40.7	5.7e-08	447.72	2	0.84	K	ADEGISFR	G			8	0	28.603	121	128	0.00037	1	199	22110.5	HUMAN	Peroxiredoxin-1
Q06830	PRDX1_HUMAN	PRDX1	9	9	40.7	5.7e-08	582.79	2	0.3	K	ATAVMPDGQFK	D			11	0	32.658	17	27	7.1e-07	1	199	22110.5	HUMAN	Peroxiredoxin-1
Q06830	PRDX1_HUMAN	PRDX1	9	9	40.7	5.7e-08	460.758	2	0.18	R	GLFIIDDK	G			8	0	47.532	129	136	0.00041	2	199	22110.5	HUMAN	Peroxiredoxin-1
Q06830	PRDX1_HUMAN	PRDX1	9	9	40.7	5.7e-08	598.819	2	0.27	R	LVQAFQFTDK	H			10	0	43.018	159	168	8e-07	1	199	22110.5	HUMAN	Peroxiredoxin-1
Q06830	PRDX1_HUMAN	PRDX1	9	9	40.7	5.7e-08	811.933	2	0.54	K	QGGLGPMNIPLVSDPK	R			16	0	54.509	94	109	4e-07	1	199	22110.5	HUMAN	Peroxiredoxin-1
Q06830	PRDX1_HUMAN	PRDX1	9	9	40.7	5.7e-08	597.828	2	0.68	R	QITVNDLPVGR	S	Gln->pyro-Glu@1	Gln->pyro-Glu@141	11	0	54.312	141	151	5.7e-08	2	199	22110.5	HUMAN	Peroxiredoxin-1
Q06830	PRDX1_HUMAN	PRDX1	9	9	40.7	5.7e-08	606.341	2	-0.28	R	QITVNDLPVGR	S			11	0	41.229	141	151	6.6e-07	2	199	22110.5	HUMAN	Peroxiredoxin-1
Q06830	PRDX1_HUMAN	PRDX1	9	9	40.7	5.7e-08	410.214	2	0.55	R	SVDETLR	L			7	0	16.696	152	158	0.0081	2	199	22110.5	HUMAN	Peroxiredoxin-1
Q06830	PRDX1_HUMAN	PRDX1	9	9	40.7	5.7e-08	554.306	2	0.065	R	TIAQDYGVLK	A			10	0	37.365	111	120	0.00023	1	199	22110.5	HUMAN	Peroxiredoxin-1
Q07020	RL18_HUMAN	RPL18	1	1	6.9	2.7e-06	730.905	2	2.2	K	ILTFDQLALDSPK	G			13	0	56.801	120	132	2.7e-06	1	188	21634.7	HUMAN	60S ribosomal protein L18
Q08188	TGM3_HUMAN	TGM3	4	4	7.8	2.5e-10	453.22	2	0.47	R	DAATDVASR	N			9	0	15.032	202	210	0.0013	1	693	76632.5	HUMAN	Protein-glutamine gamma-glutamyltransferase E
Q08188	TGM3_HUMAN	TGM3	4	4	7.8	2.5e-10	1020.06	2	0.79	R	DIILDNPTLTLEVLNEAR	V			18	0	72.764	589	606	2.5e-10	1	693	76632.5	HUMAN	Protein-glutamine gamma-glutamyltransferase E
Q08188	TGM3_HUMAN	TGM3	4	4	7.8	2.5e-10	986.982	2	0.052	R	LEFIVSTGPYPSESAMTK	A	Oxidation@16	Oxidation@69	18	0	50.493	54	71	5.8e-05	1	693	76632.5	HUMAN	Protein-glutamine gamma-glutamyltransferase E
Q08188	TGM3_HUMAN	TGM3	4	4	7.8	2.5e-10	431.247	2	0.32	K	VAGMLAVGK	E	Oxidation@4	Oxidation@492	9	0	18.521	489	497	0.017	1	693	76632.5	HUMAN	Protein-glutamine gamma-glutamyltransferase E
Q08554	DSC1_HUMAN	DSC1	5	5	5.9	5.1e-08	542.74	2	-0.24	K	DTGDIFCTR	S			9	0	36.402	190	198	9.8e-07	1	894	99987.7	HUMAN	Desmocollin-1
Q08554	DSC1_HUMAN	DSC1	5	5	5.9	5.1e-08	429.258	2	0.27	R	IDVEILR	M			7	0	42.677	368	374	0.013	1	894	99987.7	HUMAN	Desmocollin-1
Q08554	DSC1_HUMAN	DSC1	5	5	5.9	5.1e-08	685.76	2	0.13	R	VCDCSTPSECR	M			11	0	14.53	664	674	5.1e-08	1	894	99987.7	HUMAN	Desmocollin-1
Q08554	DSC1_HUMAN	DSC1	5	5	5.9	5.1e-08	561.945	3	0.67	K	VTATDLDEPDTLHTR	L			15	0	32.833	264	278	1.4e-06	1	894	99987.7	HUMAN	Desmocollin-1
Q08554	DSC1_HUMAN	DSC1	5	5	5.9	5.1e-08	668.34	2	-0.17	R	VTIFTVPENCR	S			11	0	43.418	246	256	1.4e-05	1	894	99987.7	HUMAN	Desmocollin-1
Q09666	AHNK_HUMAN	AHNAK	2	2	0.4	0.00023	451.235	2	-0.46	K	ADIDVSGPK	V			9	0	19.619	1281	1289	0.00023	1	5890	629107	HUMAN	Neuroblast differentiation-associated protein AHNAK
Q09666	AHNK_HUMAN	AHNAK	2	2	0.4	0.00023	634.331	2	1.3	K	AEGPEVDVNLPK	A			12	0	39.172	764	775	0.00027	1	5890	629107	HUMAN	Neuroblast differentiation-associated protein AHNAK
Q13263	TIF1B_HUMAN	TRIM28	3	3	6.8	3.9e-10	600.341	2	1.1	K	ADVQSIIGLQR	F			11	0	44.945	780	790	0.00025	1	835	88550.5	HUMAN	Transcription intermediary factor 1-beta
Q13263	TIF1B_HUMAN	TRIM28	3	3	6.8	3.9e-10	829.937	2	1.3	R	LDLDLTADSQPPVFK	V			15	0	56.67	493	507	0.0014	1	835	88550.5	HUMAN	Transcription intermediary factor 1-beta
Q13263	TIF1B_HUMAN	TRIM28	3	3	6.8	3.9e-10	810.379	3	1.8	-	MAASAAAASAAAASAASGSPGPGEGSAGGEK	R	Met-loss+Acetyl@1	Met-loss+Acetyl@1	31	0	45.851	1	31	3.9e-10	1	835	88550.5	HUMAN	Transcription intermediary factor 1-beta
Q13428	TCOF_HUMAN	TCOF1	1	1	0.7	1.1e-06	449.753	2	0.3	R	GPASVPSVGK	A			10	0	19.374	843	852	1.1e-06	1	1488	152107	HUMAN	Treacle protein
Q13501	SQSTM_HUMAN	SQSTM1	1	1	3.4	7.8e-09	836.415	2	0.17	K	NYDIGAALDTIQYSK	H			15	0	54.658	421	435	7.8e-09	1	440	47687.6	HUMAN	Sequestosome-1
Q13523	PRP4B_HUMAN	PRPF4B	1	1	1	6.8e-05	494.757	2	0.53	-	MAAAETQSLR	E	Met-loss+Acetyl@1	Met-loss+Acetyl@1	10	0	28.941	1	10	6.8e-05	1	1007	116988	HUMAN	Serine/threonine-protein kinase PRP4 homolog
Q13867	BLMH_HUMAN	BLMH	1	1	2.4	0.00016	653.364	2	0.44	K	IGPITPLEFYR	E			11	0	56.817	245	255	0.00016	1	455	52562.7	HUMAN	Bleomycin hydrolase
Q14061	COX17_HUMAN	COX17	2	2	38.1	7.5e-09	424.713	2	0.35	R	DACIIEK	G			7	0	19.328	34	40	0.00034	1	63	6915.2	HUMAN	Cytochrome c oxidase copper chaperone
Q14061	COX17_HUMAN	COX17	2	2	38.1	7.5e-09	832.91	2	0.43	-	MPGLVDSNPAPPESQEK	K	Met-loss@1	Met-loss@1	17	0	30.683	1	17	7.5e-09	1	63	6915.2	HUMAN	Cytochrome c oxidase copper chaperone
Q14247	SRC8_HUMAN	CTTN	1	1	1.3	1.6e-05	425.707	2	0.43	K	FGVEQDR	M			7	0	18.014	88	94	1.6e-05	1	550	61586.6	HUMAN	Src substrate cortactin
Q14847	LASP1_HUMAN	LASP1	4	4	14.9	1.5e-06	709.867	2	0.073	K	GFSVVADTPELQR	I			13	0	44.797	97	109	1.5e-06	1	261	29717.4	HUMAN	LIM and SH3 domain protein 1
Q14847	LASP1_HUMAN	LASP1	4	4	14.9	1.5e-06	425.24	2	0.33	K	IVYPTEK	V			7	0	19.633	11	17	0.00031	1	261	29717.4	HUMAN	LIM and SH3 domain protein 1
Q14847	LASP1_HUMAN	LASP1	4	4	14.9	1.5e-06	601.81	2	0.28	K	QQSELQSQVR	Y			10	0	17.181	76	85	0.00017	1	261	29717.4	HUMAN	LIM and SH3 domain protein 1
Q14847	LASP1_HUMAN	LASP1	4	4	14.9	1.5e-06	523.777	2	-0.13	K	TQDQISNIK	Y			9	0	17.879	113	121	0.0053	1	261	29717.4	HUMAN	LIM and SH3 domain protein 1
Q15287	RNPS1_HUMAN	RNPS1	1	1	4.9	8.3e-11	880.886	2	0.42	K	GYAYVEFENPDEAEK	A			15	0	44.109	204	218	8.3e-11	1	305	34208.5	HUMAN	RNA-binding protein with serine-rich domain 1
Q15365	PCBP1_HUMAN	PCBP1	2	2	6.2	6.4e-05	694.912	2	0.97	R	IITLTGPTNAIFK	A			13	0	54.389	58	70	0.0016	1	356	37498.2	HUMAN	Poly(rC)-binding protein 1
Q15365	PCBP1_HUMAN	PCBP1	2	2	6.2	6.4e-05	507.77	2	0.04	R	QGANINEIR	Q			9	0	19.7	298	306	6.4e-05	1	356	37498.2	HUMAN	Poly(rC)-binding protein 1
Q15758	AAAT_HUMAN	SLC1A5	2	2	5.9	2.1e-05	551.773	2	0.21	R	GPAGDATVASEK	E			12	0	14.695	526	537	4.3e-05	1	541	56598.8	HUMAN	Neutral amino acid transporter B(0)
Q15758	AAAT_HUMAN	SLC1A5	2	2	5.9	2.1e-05	1079.59	2	0.99	K	SELPLDPLPVPTEEGNPLLK	H			20	0	66.074	503	522	2.1e-05	1	541	56598.8	HUMAN	Neutral amino acid transporter B(0)
Q3SY84	K2C71_HUMAN	KRT71	3	3	5.9	1.4e-05	701.365	2	-0.055	R	NLDLDSIIDEVR	T			12	0	66.937	294	305	0.0012	1	523	57292	HUMAN	Keratin, type II cytoskeletal 71
Q5D862	FILA2_HUMAN	FLG2	4	4	1.4	3.6e-10	660.789	2	0.66	R	FSNSSSSNEFSK	C			12	0	18.326	404	415	3.6e-10	1	2391	248074	HUMAN	Filaggrin-2
Q5D862	FILA2_HUMAN	FLG2	4	4	1.4	3.6e-10	539.23	2	0.94	K	QDGECGTLSK	G	Gln->pyro-Glu@1	Gln->pyro-Glu@21	10	0	19.292	21	30	0.0012	1	2391	248074	HUMAN	Filaggrin-2
Q5D862	FILA2_HUMAN	FLG2	4	4	1.4	3.6e-10	547.743	2	0.42	K	QDGECGTLSK	G			10	0	13.159	21	30	0.0048	1	2391	248074	HUMAN	Filaggrin-2
Q5D862	FILA2_HUMAN	FLG2	4	4	1.4	3.6e-10	635.358	2	-0.47	R	SVVTVIDVFYK	Y			11	0	60.024	7	17	3.8e-07	1	2391	248074	HUMAN	Filaggrin-2
Q5T749	KPRP_HUMAN	KPRP	5	5	16.2	5.1e-06	1134.81	3	0.64	R	LDTEAPYCGPSSYNQGQESGAGCGPGDVFPER	R			32	0	49.125	523	554	5.1e-06	1	579	64136.4	HUMAN	Keratinocyte proline-rich protein
Q5T749	KPRP_HUMAN	KPRP	5	5	16.2	5.1e-06	386.195	2	0.96	R	LRPEPC	I			6	0	14.901	408	413	0.004	1	579	64136.4	HUMAN	Keratinocyte proline-rich protein
Q5T749	KPRP_HUMAN	KPRP	5	5	16.2	5.1e-06	773.072	3	0.49	R	QLSEPCLYPEPLPALRPTPR	P	Gln->pyro-Glu@1	Gln->pyro-Glu@426	20	0	61.409	426	445	0.0053	1	579	64136.4	HUMAN	Keratinocyte proline-rich protein
Q5T749	KPRP_HUMAN	KPRP	5	5	16.2	5.1e-06	500.252	3	-0.49	R	RLDQCPESPLQR	C			12	1	26.791	387	398	0.0025	1	579	64136.4	HUMAN	Keratinocyte proline-rich protein
Q5T749	KPRP_HUMAN	KPRP	5	5	16.2	5.1e-06	930.407	3	0.68	R	TSFSPCVPQCQTQGSYGSFTEQHR	S			24	0	41.381	225	248	2.8e-05	1	579	64136.4	HUMAN	Keratinocyte proline-rich protein
Q5T750	XP32_HUMAN	XP32	1	1	3.2	4.4e-08	438.75	2	-0.52	R	TFGVSPLR	R			8	0	35.775	177	184	4.4e-08	1	250	26238.4	HUMAN	Skin-specific protein 32
Q5VU97	CAHD1_HUMAN	CACHD1	1	1	1.6	4.4e-06	802.65	3	-9	R	YWGRSGTESDHGYSTMSPQED	S	Oxidation@16	Oxidation@1200	21	1	19.548	1185	1205	4.4e-06	1	1274	142291	HUMAN	VWFA and cache domain-containing protein 1
Q66PJ3	AR6P4_HUMAN	ARL6IP4	1	1	3.8	1.3e-10	852.384	2	0.055	R	SAGEEEDGPVLTDEQK	S			16	0	27.512	332	347	1.3e-10	1	421	44915.8	HUMAN	ADP-ribosylation factor-like protein 6-interacting protein 4
Q7RTS7	K2C74_HUMAN	KRT74	3	3	5.1	1.9e-07	738.887	2	-1.3	R	FLEQQNQVLETK	W			12	0	36.372	160	171	0.00058	4	529	57865.9	HUMAN	Keratin, type II cytoskeletal 74
Q7Z794	K2C1B_HUMAN	KRT77	7	9	10.2	3.3e-10	530.768	2	1.7	R	QLLEGEESR	M			9	0	19.583	468	476	1.5e-05	1	578	61901.9	HUMAN	Keratin, type II cytoskeletal 1b
Q7Z794	K2C1B_HUMAN	KRT77	7	9	10.2	3.3e-10	653.327	2	0.76	R	QVDLLSAEQMR	Q	Oxidation@10	Oxidation@234	11	0	36.537	225	235	0.00027	1	578	61901.9	HUMAN	Keratin, type II cytoskeletal 1b
Q7Z794	K2C1B_HUMAN	KRT77	7	9	10.2	3.3e-10	658.857	2	0.23	R	SLDLDSIIDAVR	T			12	0	66.339	328	339	8.2e-05	1	578	61901.9	HUMAN	Keratin, type II cytoskeletal 1b
Q86VM9	ZCH18_HUMAN	ZC3H18	1	1	1.3	1.5e-10	646.784	2	0.81	R	ASDLEDEESAAR	G			12	0	19.559	45	56	1.5e-10	1	953	106379	HUMAN	Zinc finger CCCH domain-containing protein 18
Q86YZ3	HORN_HUMAN	HRNR	4	4	2.2	3.8e-07	528.91	3	-0.26	R	GPYESGSGHSSGLGHR	E			16	0	13.681	1038	1053	4.2e-06	1	2850	282392	HUMAN	Hornerin
Q86YZ3	HORN_HUMAN	HRNR	4	4	2.2	3.8e-07	487.731	4	0.91	R	QSLGHGQHGSGSGQSPSPSR	G			20	0	11.765	992	1011	3.8e-05	1	2850	282392	HUMAN	Hornerin
Q86YZ3	HORN_HUMAN	HRNR	4	4	2.2	3.8e-07	480.548	3	0.15	R	QSSSYGPHGYGSGR	S			14	0	15.358	554	567	3.8e-07	1	2850	282392	HUMAN	Hornerin
Q86YZ3	HORN_HUMAN	HRNR	4	4	2.2	3.8e-07	698.316	2	0.27	R	YGQQGSGSGQSPSR	G			14	0	12.048	649	662	0.0009	1	2850	282392	HUMAN	Hornerin
Q8IYB3	SRRM1_HUMAN	SRRM1	3	4	6.7	1.3e-14	1038.89	3	-0.6	K	AVAAAAAAAVTPAAIAAATTTLAQEEPVAAPEPK	K			34	0	68.176	836	869	1.3e-14	1	904	102336	HUMAN	Serine/arginine repetitive matrix protein 1
Q8IYB3	SRRM1_HUMAN	SRRM1	3	4	6.7	1.3e-14	779.423	4	0.27	K	AVAAAAAAAVTPAAIAAATTTLAQEEPVAAPEPK	K			34	0	68.284	836	869	3.6e-14	1	904	102336	HUMAN	Serine/arginine repetitive matrix protein 1
Q8IYB3	SRRM1_HUMAN	SRRM1	3	4	6.7	1.3e-14	622.281	3	-0.049	K	KETESEAEDNLDDLEK	H			16	1	31.998	870	885	1e-08	1	904	102336	HUMAN	Serine/arginine repetitive matrix protein 1
Q8IYB3	SRRM1_HUMAN	SRRM1	3	4	6.7	1.3e-14	515.264	2	0.2	R	SVSGSPEPAAK	K			11	0	13.297	752	762	0.00031	1	904	102336	HUMAN	Serine/arginine repetitive matrix protein 1
Q8N1N4	K2C78_HUMAN	KRT78	3	3	5.6	1.9e-07	490.259	2	0.24	K	DVDGVFLSK	M			9	0	41.188	221	229	2.6e-05	1	520	56866.3	HUMAN	Keratin, type II cytoskeletal 78
Q8N1N4	K2C78_HUMAN	KRT78	3	3	5.6	1.9e-07	721.88	2	0.38	R	YLDFSSIITEVR	A			12	0	65.302	275	286	6.8e-06	1	520	56866.3	HUMAN	Keratin, type II cytoskeletal 78
Q8NBS9	TXND5_HUMAN	TXNDC5	1	1	2.3	2.7e-07	582.272	2	1	K	IAEVDCTAER	N			10	0	18.664	376	385	2.7e-07	1	432	47629.3	HUMAN	Thioredoxin domain-containing protein 5
Q8NC51	PAIRB_HUMAN	SERBP1	2	2	5.4	1.4e-08	972.451	2	1.8	R	FDQLFDDESDPFEVLK	A			16	0	67.721	17	32	1.4e-08	1	408	44965.7	HUMAN	Plasminogen activator inhibitor 1 RNA-binding protein
Q8NC51	PAIRB_HUMAN	SERBP1	2	2	5.4	1.4e-08	389.216	2	-0.57	K	VEFNIR	K			6	0	32.271	304	309	0.0024	1	408	44965.7	HUMAN	Plasminogen activator inhibitor 1 RNA-binding protein
Q8NDC0	MISSL_HUMAN	MAPK1IP1L	1	1	7.3	1.7e-09	928.441	2	1.8	-	MSDEFSLADALPEHSPAK	T	Met-loss+Acetyl@1	Met-loss+Acetyl@1	18	0	53.802	1	18	1.7e-09	1	245	24269.4	HUMAN	MAPK-interacting and spindle-stabilizing protein-like
Q8NHM4	TRY6_HUMAN	PRSS3P2	2	2	17.4	8.7e-08	807.358	3	-0.45	K	DSCQGDSGGPVVCNGQLQGIVSW	G			23	0	65.888	194	216	0.0018	1	247	26537.5	HUMAN	Putative trypsin-6
Q8NHM4	TRY6_HUMAN	PRSS3P2	2	2	17.4	8.7e-08	742.377	3	-1.9	R	LGEHNIEVLEGNEQFINAAK	I			20	0	49.263	73	92	8.7e-08	3	247	26537.5	HUMAN	Putative trypsin-6
Q8TF01	PNISR_HUMAN	PNISR	2	2	2.7	1e-05	538.249	2	0.11	R	EADGDVVNEK	K			10	0	14.823	473	482	1.5e-05	1	805	92577.5	HUMAN	Arginine/serine-rich protein PNISR
Q8TF01	PNISR_HUMAN	PNISR	2	2	2.7	1e-05	658.341	2	0.71	R	TPNETTSVLEPK	K			12	0	29.017	485	496	1e-05	1	805	92577.5	HUMAN	Arginine/serine-rich protein PNISR
Q8TF72	SHRM3_HUMAN	SHROOM3	1	1	0.5	8.2e-05	466.744	2	0.58	R	SSPATADKR	Q			9	1	13.808	1242	1250	8.2e-05	1	1996	216859	HUMAN	Protein Shroom3
Q96P63	SPB12_HUMAN	SERPINB12	3	3	8.1	7.5e-07	838.449	2	0.95	R	ADLTGISPSPNLYLSK	I			16	0	51.101	328	343	7.5e-07	1	405	46276.8	HUMAN	Serpin B12
Q96P63	SPB12_HUMAN	SERPINB12	3	3	8.1	7.5e-07	423.221	2	-0.71	K	GLEELER	K			7	0	27.892	268	274	0.0073	3	405	46276.8	HUMAN	Serpin B12
Q96P63	SPB12_HUMAN	SERPINB12	3	3	8.1	7.5e-07	569.277	2	0.45	-	MDSLVTANTK	F	Acetyl&Oxidation@(N-term&1)||Acetyl+Oxidation@1	Acetyl&Oxidation@(1&1)||Acetyl+Oxidation@1	10	0	32.62	1	10	0.0017	1	405	46276.8	HUMAN	Serpin B12
Q99497	PARK7_HUMAN	PARK7	4	4	29.6	3.9e-08	378.237	2	0.47	K	APLVLKD	-			7	1	26.6	183	189	7.2e-05	1	189	19891.2	HUMAN	Protein/nucleic acid deglycase DJ-1
Q99497	PARK7_HUMAN	PARK7	4	4	29.6	3.9e-08	437.754	2	1.7	K	DGLILTSR	G			8	0	35.386	149	156	0.0015	1	189	19891.2	HUMAN	Protein/nucleic acid deglycase DJ-1
Q99497	PARK7_HUMAN	PARK7	4	4	29.6	3.9e-08	862.113	3	-0.11	K	EGPYDVVVLPGGNLGAQNLSESAAVK	E			26	0	58.987	64	89	3.9e-08	1	189	19891.2	HUMAN	Protein/nucleic acid deglycase DJ-1
Q99497	PARK7_HUMAN	PARK7	4	4	29.6	3.9e-08	838.404	2	-0.86	K	GAEEMETVIPVDVMR	R			15	0	55.777	13	27	2.5e-06	1	189	19891.2	HUMAN	Protein/nucleic acid deglycase DJ-1
Q99943	PLCA_HUMAN	AGPAT1	1	1	3.5	0.00031	634.356	2	-8.1	K	YLYGIRVEVR	G			10	1	62.84	78	87	0.00031	1	283	31716.8	HUMAN	1-acyl-sn-glycerol-3-phosphate acyltransferase alpha
Q9BT92	TCHP_HUMAN	TCHP	1	1	4.8	6.6e-05	718.873	4	8.6	R	EQVMADVAWMKQAIEEQLQLERAR	E			24	2	36.991	319	342	6.6e-05	1	498	61072.2	HUMAN	Trichoplein keratin filament-binding protein
Q9BTM9	URM1_HUMAN	URM1	1	1	12.9	6.3e-06	770.394	2	-0.039	R	VTLPGQEEPWDIR	N			13	0	50.911	27	39	6.3e-06	1	101	11380.2	HUMAN	Ubiquitin-related modifier 1
Q9H299	SH3L3_HUMAN	SH3BGRL3	1	1	10.8	1.4e-08	528.77	2	0.29	R	VYSTSVTGSR	E			10	0	17.466	6	15	1.4e-08	1	93	10437.8	HUMAN	SH3 domain-binding glutamic acid-rich-like protein 3
Q9NQC3	RTN4_HUMAN	RTN4	1	1	1.1	3.3e-06	636.359	2	0.22	R	GPLPAAPPVAPER	Q			13	0	38.261	92	104	3.3e-06	1	1192	129932	HUMAN	Reticulon-4
Q9NYF8	BCLF1_HUMAN	BCLAF1	6	6	7.4	1.7e-19	1016.43	2	1.1	R	AEGEWEDQEALDYFSDK	E			17	0	55.665	371	387	5.7e-12	1	920	106123	HUMAN	Bcl-2-associated transcription factor 1
Q9NYF8	BCLF1_HUMAN	BCLAF1	6	6	7.4	1.7e-19	961.365	2	0.58	K	FNDSEGDDTEETEDYR	Q			16	0	29.276	394	409	1.7e-19	1	920	106123	HUMAN	Bcl-2-associated transcription factor 1
Q9NYF8	BCLF1_HUMAN	BCLAF1	6	6	7.4	1.7e-19	442.193	2	0.36	R	FTDEESR	V			7	0	12.297	340	346	0.00011	1	920	106123	HUMAN	Bcl-2-associated transcription factor 1
Q9NYF8	BCLF1_HUMAN	BCLAF1	6	6	7.4	1.7e-19	751.326	2	0.65	R	SSFYPDGGDQETAK	T			14	0	28.092	319	332	3e-05	1	920	106123	HUMAN	Bcl-2-associated transcription factor 1
Q9NYF8	BCLF1_HUMAN	BCLAF1	6	6	7.4	1.7e-19	409.224	2	-0.59	K	SVLADQGK	S			8	0	13.532	414	421	0.0011	1	920	106123	HUMAN	Bcl-2-associated transcription factor 1
Q9NYF8	BCLF1_HUMAN	BCLAF1	6	6	7.4	1.7e-19	381.729	2	0.88	R	VFLLDR	G			6	0	40.661	347	352	0.00083	1	920	106123	HUMAN	Bcl-2-associated transcription factor 1
Q9NZT1	CALL5_HUMAN	CALML5	5	6	49.3	7.1e-16	1132.07	2	1.3	K	AFSAVDTDGNGTINAQELGAALK	A			23	0	54.622	16	38	7.1e-16	1	146	15892.6	HUMAN	Calmodulin-like protein 5
Q9NZT1	CALL5_HUMAN	CALML5	5	6	49.3	7.1e-16	755.045	3	-0.24	K	AFSAVDTDGNGTINAQELGAALK	A			23	0	54.663	16	38	6.6e-09	1	146	15892.6	HUMAN	Calmodulin-like protein 5
Q9NZT1	CALL5_HUMAN	CALML5	5	6	49.3	7.1e-16	609.827	2	0.0087	R	AGLEDLQVAFR	A			11	0	52.918	78	88	2.5e-05	1	146	15892.6	HUMAN	Calmodulin-like protein 5
Q9NZT1	CALL5_HUMAN	CALML5	5	6	49.3	7.1e-16	824.399	3	-0.59	K	LISEVDSDGDGEISFQEFLTAAK	K			23	0	67.337	52	74	3.2e-10	1	146	15892.6	HUMAN	Calmodulin-like protein 5
Q9NZT1	CALL5_HUMAN	CALML5	5	6	49.3	7.1e-16	753.852	2	0.052	-	MAGELTPEEEAQYK	K	Met-loss+Acetyl@1	Met-loss+Acetyl@1	14	0	41.425	1	14	2.3e-09	1	146	15892.6	HUMAN	Calmodulin-like protein 5
Q9NZT1	CALL5_HUMAN	CALML5	5	6	49.3	7.1e-16	817.899	2	0.44	-	MAGELTPEEEAQYKK	A	Met-loss+Acetyl@1	Met-loss+Acetyl@1	15	1	34.157	1	15	5.3e-09	1	146	15892.6	HUMAN	Calmodulin-like protein 5
Q9P0G3	KLK14_HUMAN	KLK14	1	1	3.4	7.3e-05	494.267	2	0.52	R	GQLQGLVSW	G			9	0	56.692	228	236	7.3e-05	1	267	29121.9	HUMAN	Kallikrein-14
Q9UQ80	PA2G4_HUMAN	PA2G4	1	1	4.6	8.8e-10	926.472	2	-0.48	R	SLVEASSSGVSVLSLCEK	G			18	0	51.596	34	51	8.8e-10	1	394	43787.3	HUMAN	Proliferation-associated protein 2G4
Q9Y266	NUDC_HUMAN	NUDC	1	1	2.7	3.8e-07	546.248	2	3.5	K	ELTDEEAER	L			9	0	16.816	106	114	3.8e-07	1	331	38243.2	HUMAN	Nuclear migration protein nudC
Q9Y2W1	TR150_HUMAN	THRAP3	5	5	5.7	1.1e-08	508.772	2	0.023	R	ASAVSELSPR	E			10	0	25.172	236	245	0.0034	1	955	108667	HUMAN	Thyroid hormone receptor-associated protein 3
Q9Y2W1	TR150_HUMAN	THRAP3	5	5	5.7	1.1e-08	621.286	2	0.88	K	EESAASGGAAYTK	R			13	0	14.517	334	346	1.1e-08	1	955	108667	HUMAN	Thyroid hormone receptor-associated protein 3
Q9Y2W1	TR150_HUMAN	THRAP3	5	5	5.7	1.1e-08	693.313	2	0.14	K	EQTFSGGTSQDTK	A			13	0	15.328	203	215	4.7e-06	1	955	108667	HUMAN	Thyroid hormone receptor-associated protein 3
Q9Y2W1	TR150_HUMAN	THRAP3	5	5	5.7	1.1e-08	548.227	2	-0.69	K	ESEFDDEPK	F			9	0	19.114	443	451	3.7e-06	1	955	108667	HUMAN	Thyroid hormone receptor-associated protein 3
Q9Y2W1	TR150_HUMAN	THRAP3	5	5	5.7	1.1e-08	492.796	2	0.68	K	SPLQSVVVR	R			9	0	33.355	253	261	4.2e-07	1	955	108667	HUMAN	Thyroid hormone receptor-associated protein 3
Q9Y383	LC7L2_HUMAN	LUC7L2	2	2	5.9	5.4e-06	448.722	2	0.37	R	ADYEIASK	E			8	0	18.307	69	76	5.4e-06	2	392	46514.3	HUMAN	Putative RNA-binding protein Luc7-like 2
Q9Y383	LC7L2_HUMAN	LUC7L2	2	2	5.9	5.4e-06	794.909	2	2.2	R	LAETQEEISAEVAAK	A			15	0	36.971	108	122	0.00019	1	392	46514.3	HUMAN	Putative RNA-binding protein Luc7-like 2
Q9Y3U8	RL36_HUMAN	RPL36	2	2	20	2.9e-10	616.819	2	-0.34	R	EELSNVLAAMR	K			11	0	51.912	88	98	2.9e-10	1	105	12253.8	HUMAN	60S ribosomal protein L36
Q9Y3U8	RL36_HUMAN	RPL36	2	2	20	2.9e-10	614.277	2	0.032	R	EVCGFAPYER	R			10	0	35.655	46	55	2.2e-06	1	105	12253.8	HUMAN	60S ribosomal protein L36

## Sheet: Peptides, OPP-treated sample
Supplemental Table S4
OPP-treated sample
peptides from 2796 proteins
Acc #	UniProt ID	Gene	Num Unique	Peptide Count	% Cov	Best Expect Val	m/z	z	ppm	Prev AA	DB Peptide	Next AA	Variable Mods	Protein Mods	Length	M Cl	RT	Start	End	Expect	# in DB	Protein Length	Protein MW	Species	Protein Name
A0AVT1	UBA6_HUMAN	UBA6	12	12	13.8	1.2e-21	762.902	2	1.8	K	EDFTLLDFINAVK	E			13	0	77.76	964	976	3.7e-09	1	1052	117971	HUMAN	Ubiquitin-like modifier-activating enzyme 6
A0AVT1	UBA6_HUMAN	UBA6	12	12	13.8	1.2e-21	653.011	3	0.8	K	FDLNEPLHLSFLQNAAK	L			17	0	60.885	747	763	3e-10	1	1052	117971	HUMAN	Ubiquitin-like modifier-activating enzyme 6
A0AVT1	UBA6_HUMAN	UBA6	12	12	13.8	1.2e-21	503.583	3	0.52	R	KPDHVPISSEDER	N			13	0	15.325	810	822	3.4e-05	1	1052	117971	HUMAN	Ubiquitin-like modifier-activating enzyme 6
A0AVT1	UBA6_HUMAN	UBA6	12	12	13.8	1.2e-21	606.325	2	0.68	K	LETGQFLTFR	E			10	0	50.029	239	248	1.1e-05	1	1052	117971	HUMAN	Ubiquitin-like modifier-activating enzyme 6
A0AVT1	UBA6_HUMAN	UBA6	12	12	13.8	1.2e-21	1174.52	2	3.4	R	LFCDFGDEFEVLDTTGEEPK	E			20	0	66.261	195	214	1.2e-21	1	1052	117971	HUMAN	Ubiquitin-like modifier-activating enzyme 6
A0AVT1	UBA6_HUMAN	UBA6	12	12	13.8	1.2e-21	481.769	2	-0.45	R	NAIFQLEK	A			8	0	38.561	823	830	0.0049	1	1052	117971	HUMAN	Ubiquitin-like modifier-activating enzyme 6
A0AVT1	UBA6_HUMAN	UBA6	12	12	13.8	1.2e-21	414.272	2	1.5	K	NLVLAGIK	A			8	0	38.126	79	86	0.00045	1	1052	117971	HUMAN	Ubiquitin-like modifier-activating enzyme 6
A0AVT1	UBA6_HUMAN	UBA6	12	12	13.8	1.2e-21	564.29	2	-0.024	K	TVFFESLER	Q			9	0	47.375	296	304	0.0011	1	1052	117971	HUMAN	Ubiquitin-like modifier-activating enzyme 6
A0AVT1	UBA6_HUMAN	UBA6	12	12	13.8	1.2e-21	990.949	2	0.5	K	VCPTTETIYNDEFYTK	Q			16	0	45.166	545	560	4.1e-11	1	1052	117971	HUMAN	Ubiquitin-like modifier-activating enzyme 6
A0AVT1	UBA6_HUMAN	UBA6	12	12	13.8	1.2e-21	616.304	2	1.3	K	VTGGYPFEAYK	N			11	0	39.4	912	922	0.0005	1	1052	117971	HUMAN	Ubiquitin-like modifier-activating enzyme 6
A0AVT1	UBA6_HUMAN	UBA6	12	12	13.8	1.2e-21	635.812	2	-0.54	K	YQCVVLTEMK	L			10	0	39.758	154	163	5.7e-07	1	1052	117971	HUMAN	Ubiquitin-like modifier-activating enzyme 6
A0AVT1	UBA6_HUMAN	UBA6	12	12	13.8	1.2e-21	563.284	2	-0.31	R	YVLGDTAMQK	M			10	0	31.79	49	58	1.1e-06	1	1052	117971	HUMAN	Ubiquitin-like modifier-activating enzyme 6
A0FGR8	ESYT2_HUMAN	ESYT2	1	1	1	0.0021	506.283	2	-0.24	K	VDVGQQPLR	I			9	0	23.557	240	248	0.0021	1	921	102358	HUMAN	Extended synaptotagmin-2
A0MZ66	SHOT1_HUMAN	SHTN1	5	5	10.3	2.2e-06	573.294	3	3.5	K	ATQPETTEEVTDLKR	Q			15	1	26.732	393	407	0.00088	1	631	71640.5	HUMAN	Shootin-1
A0MZ66	SHOT1_HUMAN	SHTN1	5	5	10.3	2.2e-06	587.801	2	-0.75	R	DQIVSVQEEK	K			10	0	25.363	149	158	6.6e-06	1	631	71640.5	HUMAN	Shootin-1
A0MZ66	SHOT1_HUMAN	SHTN1	5	5	10.3	2.2e-06	408.249	2	-9.8	K	GILGTLNK	S			8	0	32.562	451	458	0.0072	1	631	71640.5	HUMAN	Shootin-1
A0MZ66	SHOT1_HUMAN	SHTN1	5	5	10.3	2.2e-06	692.032	3	-0.46	K	QAEPVVVLDPVSTHEPQTK	D			19	0	40.434	575	593	2.2e-06	1	631	71640.5	HUMAN	Shootin-1
A0MZ66	SHOT1_HUMAN	SHTN1	5	5	10.3	2.2e-06	759.851	2	1.5	K	SLDPENSETELER	I			13	0	33.684	467	479	1.3e-05	1	631	71640.5	HUMAN	Shootin-1
A3KN83	SBNO1_HUMAN	SBNO1	1	1	2.1	1.3e-12	1036.84	3	0.51	K	LAEDLPPNTLDELIDELGGPENVAEMTGR	K			29	0	79.788	865	893	1.3e-12	1	1393	154314	HUMAN	Protein strawberry notch homolog 1
A6NDG6	PGP_HUMAN	PGP	7	7	42.1	2e-16	797.739	3	0.48	R	AQALLADVDTLLFDCDGVLWR	G			21	0	82.874	21	41	4.8e-13	1	321	34006.4	HUMAN	Glycerol-3-phosphate phosphatase
A6NDG6	PGP_HUMAN	PGP	7	7	42.1	2e-16	1148.35	4	1.6	K	AYVLGSPALAAELEAVGVASVGVGPEPLQGEGPGDWLHAPLEPDVR	A			46	0	81.2	121	166	2e-16	1	321	34006.4	HUMAN	Glycerol-3-phosphate phosphatase
A6NDG6	PGP_HUMAN	PGP	7	7	42.1	2e-16	634.336	2	1.1	R	GETAVPGAPEALR	A			13	0	34.602	42	54	0.0002	1	321	34006.4	HUMAN	Glycerol-3-phosphate phosphatase
A6NDG6	PGP_HUMAN	PGP	7	7	42.1	2e-16	745.401	2	0.58	R	LDTDILLGATCGLK	T			14	0	57.036	262	275	2.4e-10	1	321	34006.4	HUMAN	Glycerol-3-phosphate phosphatase
A6NDG6	PGP_HUMAN	PGP	7	7	42.1	2e-16	540.789	2	1.4	R	LGFITNNSSK	T			10	0	30.334	63	72	0.00028	1	321	34006.4	HUMAN	Glycerol-3-phosphate phosphatase
A6NDG6	PGP_HUMAN	PGP	7	7	42.1	2e-16	523.231	2	0.22	-	MAAAEAGGDDAR	C	Met-loss+Acetyl@1	Met-loss+Acetyl@1	12	0	17.185	1	12	1.2e-08	1	321	34006.4	HUMAN	Glycerol-3-phosphate phosphatase
A6NDG6	PGP_HUMAN	PGP	7	7	42.1	2e-16	694.016	3	1	K	MVPDFYVDSIADLLPALQG	-	Oxidation@1	Oxidation@303	19	0	89.2	303	321	0.0011	1	321	34006.4	HUMAN	Glycerol-3-phosphate phosphatase
A6NDU8	CE051_HUMAN	C5orf51	1	1	4.8	2.8e-09	808.962	2	1.6	K	ELISFLSEPEILVK	E			14	0	68.058	98	111	2.8e-09	1	294	33620.7	HUMAN	UPF0600 protein C5orf51
A6NFI3	ZN316_HUMAN	ZNF316	1	1	1.7	2.5e-08	860.437	2	0.51	-	MAALHTTPDSPAAQLER	A	Met-loss+Acetyl@1	Met-loss+Acetyl@1	17	0	40.346	1	17	2.5e-08	1	1004	108438	HUMAN	Zinc finger protein 316
A8MXV4	NUD19_HUMAN	NUDT19	1	1	8	1.3e-08	1103.87	3	0.71	R	EPPPVYPDLAEVVGYQWSSPSEATESFLSK	E			30	0	75.372	223	252	1.3e-08	1	375	42233.7	HUMAN	Nucleoside diphosphate-linked moiety X motif 19
O00116	ADAS_HUMAN	AGPS	6	7	15.7	4.5e-09	1042.04	2	1	R	AASAATAAPTATPAAQESGTIPK	K			23	0	32.9	63	85	1.6e-08	1	658	72912.5	HUMAN	Alkyldihydroxyacetonephosphate synthase, peroxisomal
O00116	ADAS_HUMAN	AGPS	6	7	15.7	4.5e-09	526.24	2	0.26	R	EALSTNECK	A			9	0	13.848	51	59	0.00016	1	658	72912.5	HUMAN	Alkyldihydroxyacetonephosphate synthase, peroxisomal
O00116	ADAS_HUMAN	AGPS	6	7	15.7	4.5e-09	764.332	2	-0.031	K	ETNISYSQEADDR	V			13	0	21.771	170	182	4.5e-09	1	658	72912.5	HUMAN	Alkyldihydroxyacetonephosphate synthase, peroxisomal
O00116	ADAS_HUMAN	AGPS	6	7	15.7	4.5e-09	903.12	3	-8.7	R	ILWVDENNLTAHVEAGITGQELER	Q			24	0	61.71	266	289	3.4e-07	1	658	72912.5	HUMAN	Alkyldihydroxyacetonephosphate synthase, peroxisomal
O00116	ADAS_HUMAN	AGPS	6	7	15.7	4.5e-09	1011.13	3	2.6	-	MAEAAAAAGGTGLGAGASYGSAADRDRDPDPDR	A	Met-loss+Acetyl@1	Met-loss+Acetyl@1	33	2	40.721	1	33	1.5e-07	1	658	72912.5	HUMAN	Alkyldihydroxyacetonephosphate synthase, peroxisomal
O00116	ADAS_HUMAN	AGPS	6	7	15.7	4.5e-09	747.06	3	-0.74	R	RAASAATAAPTATPAAQESGTIPK	K			24	1	28.399	62	85	7.7e-09	1	658	72912.5	HUMAN	Alkyldihydroxyacetonephosphate synthase, peroxisomal
O00139	KIF2A_HUMAN	KIF2A	5	5	11.8	2.1e-14	1253.95	3	1.8	K	EIDLESIFSLNPDLVPDEEIEPSPETPPPPASSAK	V			35	0	78.033	53	87	2.1e-14	1	706	79955.2	HUMAN	Kinesin-like protein KIF2A
O00139	KIF2A_HUMAN	KIF2A	5	5	11.8	2.1e-14	1315.66	3	4.7	K	GKEIDLESIFSLNPDLVPDEEIEPSPETPPPPASSAK	V			37	1	70.164	51	87	1e-11	1	706	79955.2	HUMAN	Kinesin-like protein KIF2A
O00139	KIF2A_HUMAN	KIF2A	5	5	11.8	2.1e-14	524.267	2	1.9	K	LIDIGNSCR	T			9	0	29.521	413	421	0.0068	1	706	79955.2	HUMAN	Kinesin-like protein KIF2A
O00139	KIF2A_HUMAN	KIF2A	5	5	11.8	2.1e-14	1210.57	3	4.2	R	YLENQTFRFDYAFDDSAPNEMVYRFTAR	P	-purine@Neutral loss	-purine@268-295	28	2	46.035	268	295	0.0043	1	706	79955.2	HUMAN	Kinesin-like protein KIF2A
O00148	DX39A_HUMAN	DDX39A	12	12	38.4	1.4e-15	861.092	3	-1.8	R	FEVNVAELPEEIDISTYIEQSR	-			22	0	73.126	406	427	8.5e-14	1	427	49130	HUMAN	ATP-dependent RNA helicase DDX39A
O00148	DX39A_HUMAN	DDX39A	12	12	38.4	1.4e-15	581.764	2	0.33	K	HFVLDECDK	M			9	0	24.569	191	199	2.8e-07	1	427	49130	HUMAN	ATP-dependent RNA helicase DDX39A
O00148	DX39A_HUMAN	DDX39A	12	12	38.4	1.4e-15	1142.5	3	-1	-	MAEQDVENDLLDYDEEEEPQAPQESTPAPPK	K	Met-loss+Acetyl@1	Met-loss+Acetyl@1	31	0	61.541	1	31	4.7e-13	1	427	49130	HUMAN	ATP-dependent RNA helicase DDX39A
O00148	DX39A_HUMAN	DDX39A	12	12	38.4	1.4e-15	1185.21	3	1.8	-	MAEQDVENDLLDYDEEEEPQAPQESTPAPPKK	D	Met-loss+Acetyl@1	Met-loss+Acetyl@1	32	1	55.352	1	32	1.4e-15	1	427	49130	HUMAN	ATP-dependent RNA helicase DDX39A
O00151	PDLI1_HUMAN	PDLIM1	14	16	51.1	5.6e-23	1110.2	3	1.4	K	AALANLCIGDVITAIDGENTSNMTHLEAQNR	I	Oxidation@23	Oxidation@61	31	0	64.146	39	69	5.6e-23	1	329	36072	HUMAN	PDZ and LIM domain protein 1
O00151	PDLI1_HUMAN	PDLIM1	14	16	51.1	5.6e-23	1104.87	3	0.95	K	AALANLCIGDVITAIDGENTSNMTHLEAQNR	I			31	0	67.299	39	69	4.1e-22	1	329	36072	HUMAN	PDZ and LIM domain protein 1
O00151	PDLI1_HUMAN	PDLIM1	14	16	51.1	5.6e-23	828.904	4	0.077	K	AALANLCIGDVITAIDGENTSNMTHLEAQNR	I			31	0	67.461	39	69	1.4e-16	1	329	36072	HUMAN	PDZ and LIM domain protein 1
O00151	PDLI1_HUMAN	PDLIM1	14	16	51.1	5.6e-23	588.306	2	-0.16	K	DFEQPLAISR	V			10	0	43.596	23	32	3.2e-06	1	329	36072	HUMAN	PDZ and LIM domain protein 1
O00151	PDLI1_HUMAN	PDLIM1	14	16	51.1	5.6e-23	660.832	2	-0.077	K	GCTDNLTLTVAR	S			12	0	36.816	72	83	4e-09	1	329	36072	HUMAN	PDZ and LIM domain protein 1
O00151	PDLI1_HUMAN	PDLIM1	14	16	51.1	5.6e-23	921.962	2	2.1	-	MTTQQIDLQGPGPWGFR	L	Met-loss+Acetyl@1	Met-loss+Acetyl@1	17	0	63.98	1	17	4.8e-11	1	329	36072	HUMAN	PDZ and LIM domain protein 1
O00151	PDLI1_HUMAN	PDLIM1	14	16	51.1	5.6e-23	614.976	3	0.067	-	MTTQQIDLQGPGPWGFR	L	Met-loss+Acetyl@1	Met-loss+Acetyl@1	17	0	64.124	1	17	1.1e-07	1	329	36072	HUMAN	PDZ and LIM domain protein 1
O00151	PDLI1_HUMAN	PDLIM1	14	16	51.1	5.6e-23	981.999	2	0.048	K	QSTSFLVLQEILESEEK	G	Gln->pyro-Glu@1	Gln->pyro-Glu@212	17	0	81.01	212	228	3e-11	1	329	36072	HUMAN	PDZ and LIM domain protein 1
O00151	PDLI1_HUMAN	PDLIM1	14	16	51.1	5.6e-23	990.514	2	1.5	K	QSTSFLVLQEILESEEK	G			17	0	69.131	212	228	6e-13	1	329	36072	HUMAN	PDZ and LIM domain protein 1
O00151	PDLI1_HUMAN	PDLIM1	14	16	51.1	5.6e-23	799.879	2	1.4	R	SAMPFTASPASSTTAR	V	Oxidation@3	Oxidation@125	16	0	27.919	123	138	3.5e-12	1	329	36072	HUMAN	PDZ and LIM domain protein 1
O00151	PDLI1_HUMAN	PDLIM1	14	16	51.1	5.6e-23	791.88	2	0.089	R	SAMPFTASPASSTTAR	V			16	0	35.888	123	138	5.3e-10	1	329	36072	HUMAN	PDZ and LIM domain protein 1
O00151	PDLI1_HUMAN	PDLIM1	14	16	51.1	5.6e-23	479.77	2	1.4	K	VAASIGNAQK	L			10	0	14.635	247	256	0.00039	1	329	36072	HUMAN	PDZ and LIM domain protein 1
O00151	PDLI1_HUMAN	PDLIM1	14	16	51.1	5.6e-23	1034.49	3	-5.4	R	VITNQYNNPAGLYSSENISNFNNALESK	T			28	0	56.448	139	166	5e-12	1	329	36072	HUMAN	PDZ and LIM domain protein 1
O00151	PDLI1_HUMAN	PDLIM1	14	16	51.1	5.6e-23	831.443	2	0.37	R	VTPPEGYEVVTVFPK	-			15	0	52.595	315	329	4.1e-11	1	329	36072	HUMAN	PDZ and LIM domain protein 1
O00151	PDLI1_HUMAN	PDLIM1	14	16	51.1	5.6e-23	622.831	2	1.4	K	VWSPLVTEEGK	R			11	0	42.307	88	98	1.6e-08	1	329	36072	HUMAN	PDZ and LIM domain protein 1
O00151	PDLI1_HUMAN	PDLIM1	14	16	51.1	5.6e-23	467.589	3	0.29	K	VWSPLVTEEGKR	H			12	1	35.49	88	99	5.1e-07	1	329	36072	HUMAN	PDZ and LIM domain protein 1
O00154	BACH_HUMAN	ACOT7	3	3	11.3	3.5e-11	867.43	2	1.8	R	AASAFFTYVSLSQEGR	S			16	0	56.355	325	340	3.5e-11	1	380	41796.4	HUMAN	Cytosolic acyl coenzyme A thioester hydrolase
O00154	BACH_HUMAN	ACOT7	3	3	11.3	3.5e-11	622.837	2	0.31	K	LMDEVAGIVAAR	H			12	0	47.951	253	264	5.6e-09	1	380	41796.4	HUMAN	Cytosolic acyl coenzyme A thioester hydrolase
O00154	BACH_HUMAN	ACOT7	3	3	11.3	3.5e-11	840.938	2	-0.2	R	SLPVPQLVPETEDEK	K			15	0	49.646	341	355	7.1e-09	1	380	41796.4	HUMAN	Cytosolic acyl coenzyme A thioester hydrolase
O00161	SNP23_HUMAN	SNAP23	11	11	60.7	2.1e-13	548.276	3	-0.91	R	AHQITDESLESTRR	I			14	1	17.483	13	26	3.3e-06	1	211	23354.3	HUMAN	Synaptosomal-associated protein 23
O00161	SNP23_HUMAN	SNAP23	11	11	60.7	2.1e-13	728.276	2	1.7	K	CCGLCVCPCNR	T			11	0	28.483	79	89	5.3e-08	1	211	23354.3	HUMAN	Synaptosomal-associated protein 23
O00161	SNP23_HUMAN	SNAP23	11	11	60.7	2.1e-13	992.491	2	-2.8	K	DMALNIGNEIDAQNPQIK	R			18	0	53.122	168	185	9.5e-12	1	211	23354.3	HUMAN	Synaptosomal-associated protein 23
O00161	SNP23_HUMAN	SNAP23	11	11	60.7	2.1e-13	579.804	2	-0.15	R	IEEGLDQINK	D			10	0	30.092	55	64	8.8e-06	1	211	23354.3	HUMAN	Synaptosomal-associated protein 23
O00161	SNP23_HUMAN	SNAP23	11	11	60.7	2.1e-13	714.409	2	-0.068	R	ILGLAIESQDAGIK	T			14	0	50.129	27	40	2e-08	1	211	23354.3	HUMAN	Synaptosomal-associated protein 23
O00161	SNP23_HUMAN	SNAP23	11	11	60.7	2.1e-13	935.792	3	1.3	R	ITNDAREDEMEENLTQVGSILGNLK	D	Oxidation@10	Oxidation@152	25	1	56.941	143	167	2.4e-12	1	211	23354.3	HUMAN	Synaptosomal-associated protein 23
O00161	SNP23_HUMAN	SNAP23	11	11	60.7	2.1e-13	930.458	3	-1.1	R	ITNDAREDEMEENLTQVGSILGNLK	D			25	1	64.664	143	167	2.8e-13	1	211	23354.3	HUMAN	Synaptosomal-associated protein 23
O00161	SNP23_HUMAN	SNAP23	11	11	60.7	2.1e-13	746.341	2	-0.32	-	MDNLSSEEIQQR	A	Acetyl@N-term	Acetyl@1	12	0	44.315	1	12	2.1e-09	1	211	23354.3	HUMAN	Synaptosomal-associated protein 23
O00161	SNP23_HUMAN	SNAP23	11	11	60.7	2.1e-13	754.338	2	0.0073	-	MDNLSSEEIQQR	A	Acetyl&Oxidation@(N-term&1)||Acetyl+Oxidation@1	Acetyl&Oxidation@(1&1)||Acetyl+Oxidation@1	12	0	35.215	1	12	5.6e-13	1	211	23354.3	HUMAN	Synaptosomal-associated protein 23
O00161	SNP23_HUMAN	SNAP23	11	11	60.7	2.1e-13	409.734	2	-0.35	K	TLTELNK	C			7	0	17.799	72	78	0.0033	1	211	23354.3	HUMAN	Synaptosomal-associated protein 23
O00161	SNP23_HUMAN	SNAP23	11	11	60.7	2.1e-13	904.4	2	0.54	K	TTWGDGGENSPCNVVSK	Q			17	0	33.896	101	117	2.1e-13	1	211	23354.3	HUMAN	Synaptosomal-associated protein 23
O00165	HAX1_HUMAN	HAX1	1	1	11.5	3.1e-10	1166.54	3	2.1	R	DFNSIFSDMGAWTLPSHPPELPGPESETPGER	L			32	0	74.2	87	118	3.1e-10	1	279	31620.8	HUMAN	HCLS1-associated protein X-1
O00193	SMAP_HUMAN	SMAP	3	5	21.3	1.4e-20	972.928	2	-0.1	K	INEELESQYQQSMDSK	L	Oxidation@13	Oxidation@88	16	0	30.973	76	91	4.6e-17	1	183	20332.7	HUMAN	Small acidic protein
O00193	SMAP_HUMAN	SMAP	3	5	21.3	1.4e-20	964.932	2	0.78	K	INEELESQYQQSMDSK	L			16	0	36.843	76	91	7.6e-16	1	183	20332.7	HUMAN	Small acidic protein
O00193	SMAP_HUMAN	SMAP	3	5	21.3	1.4e-20	1218.02	2	0.24	R	SASPDDDLGSSNWEAADLGNEER	K			23	0	47.121	15	37	1.4e-20	1	183	20332.7	HUMAN	Small acidic protein
O00193	SMAP_HUMAN	SMAP	3	5	21.3	1.4e-20	812.346	3	0.58	R	SASPDDDLGSSNWEAADLGNEER	K			23	0	47.155	15	37	4.6e-15	1	183	20332.7	HUMAN	Small acidic protein
O00217	NDUS8_HUMAN	NDUFS8	2	2	8.6	3.2e-07	654.828	2	0.67	R	EPATINYPFEK	G			11	0	41.61	78	88	3.2e-07	1	210	23705.3	HUMAN	NADH dehydrogenase [ubiquinone] iron-sulfur protein 8, mitochondrial
O00217	NDUS8_HUMAN	NDUFS8	2	2	8.6	3.2e-07	443.205	2	1.2	R	YDIDMTK	C			7	0	28.473	143	149	0.0009	1	210	23705.3	HUMAN	NADH dehydrogenase [ubiquinone] iron-sulfur protein 8, mitochondrial
O00221	IKBE_HUMAN	NFKBIE	2	2	10.4	2.7e-10	952.459	3	1.8	R	ADSTYGSSSLTYTLSLLGGPEAEDPAPR	L			28	0	67.163	208	235	2.7e-10	1	500	52864	HUMAN	NF-kappa-B inhibitor epsilon
O00221	IKBE_HUMAN	NFKBIE	2	2	10.4	2.7e-10	920.456	3	0.8	R	NVEDETPQDLTEESLVLLPFDDLK	I			24	0	76.96	467	490	3.4e-07	1	500	52864	HUMAN	NF-kappa-B inhibitor epsilon
O00231	PSD11_HUMAN	PSMD11	12	12	37.7	2.8e-17	495.765	2	0.48	R	AQSLLSTDR	E			9	0	21.993	12	20	0.00042	1	422	47464.2	HUMAN	26S proteasome non-ATPase regulatory subunit 11
O00231	PSD11_HUMAN	PSMD11	12	12	37.7	2.8e-17	758.86	2	0.11	R	DIQENDEEAVQVK	E			13	0	29.805	34	46	2.6e-06	1	422	47464.2	HUMAN	26S proteasome non-ATPase regulatory subunit 11
O00231	PSD11_HUMAN	PSMD11	12	12	37.7	2.8e-17	700.904	2	0.71	K	EQSILELGSLLAK	T			13	0	63.376	47	59	3.7e-10	1	422	47464.2	HUMAN	26S proteasome non-ATPase regulatory subunit 11
O00231	PSD11_HUMAN	PSMD11	12	12	37.7	2.8e-17	813.426	3	1.3	K	FHGILDQGEGVLIIFDEPPVDK	T			22	0	68.08	374	395	3.4e-07	1	422	47464.2	HUMAN	26S proteasome non-ATPase regulatory subunit 11
O00231	PSD11_HUMAN	PSMD11	12	12	37.7	2.8e-17	857.956	2	-0.28	K	IMLNTPEDVQALVSGK	L			16	0	57.062	259	274	6e-09	1	422	47464.2	HUMAN	26S proteasome non-ATPase regulatory subunit 11
O00231	PSD11_HUMAN	PSMD11	12	12	37.7	2.8e-17	543.298	2	0.35	R	LVSLYFDTK	R			9	0	46.203	133	141	0.00073	1	422	47464.2	HUMAN	26S proteasome non-ATPase regulatory subunit 11
O00231	PSD11_HUMAN	PSMD11	12	12	37.7	2.8e-17	752.412	2	-0.03	K	LYDNLLEQNLIR	V			12	0	56.081	326	337	3.3e-07	1	422	47464.2	HUMAN	26S proteasome non-ATPase regulatory subunit 11
O00231	PSD11_HUMAN	PSMD11	12	12	37.7	2.8e-17	552.296	2	-0.055	-	MAAAAVVEFQR	A	Met-loss+Acetyl@1	Met-loss+Acetyl@1	11	0	50.131	1	11	1.7e-06	1	422	47464.2	HUMAN	26S proteasome non-ATPase regulatory subunit 11
O00231	PSD11_HUMAN	PSMD11	12	12	37.7	2.8e-17	1177.01	2	0.77	K	TAYSYFYEAFEGYDSIDSPK	A			20	0	66.897	227	246	2.8e-17	1	422	47464.2	HUMAN	26S proteasome non-ATPase regulatory subunit 11
O00231	PSD11_HUMAN	PSMD11	12	12	37.7	2.8e-17	579.329	2	-0.81	K	TGQAAELGGLLK	Y			12	0	41.759	60	71	4.6e-07	1	422	47464.2	HUMAN	26S proteasome non-ATPase regulatory subunit 11
O00231	PSD11_HUMAN	PSMD11	12	12	37.7	2.8e-17	799.888	2	-2.8	K	TYEAALETIQNMSK	V			14	0	51.697	396	409	8.2e-09	1	422	47464.2	HUMAN	26S proteasome non-ATPase regulatory subunit 11
O00231	PSD11_HUMAN	PSMD11	12	12	37.7	2.8e-17	469.253	2	0.00017	K	VVDSLYNK	A			8	0	19.919	410	417	0.0014	1	422	47464.2	HUMAN	26S proteasome non-ATPase regulatory subunit 11
O00232	PSD12_HUMAN	PSMD12	17	18	44.3	1.2e-16	812.88	2	0.38	R	AIYDTPCIQAESEK	W			14	0	37.619	249	262	1.4e-11	1	456	52904.9	HUMAN	26S proteasome non-ATPase regulatory subunit 12
O00232	PSD12_HUMAN	PSMD12	17	18	44.3	1.2e-16	722.346	2	-0.53	K	DPNNLLNDWSQK	L			12	0	48.223	420	431	5.6e-09	1	456	52904.9	HUMAN	26S proteasome non-ATPase regulatory subunit 12
O00232	PSD12_HUMAN	PSMD12	17	18	44.3	1.2e-16	1063.52	2	0.82	K	EAASILQELQVETYGSMEK	K			19	0	63.892	161	179	1.5e-10	1	456	52904.9	HUMAN	26S proteasome non-ATPase regulatory subunit 12
O00232	PSD12_HUMAN	PSMD12	17	18	44.3	1.2e-16	859.446	2	1	K	EWDLLNENIMLLSK	R			14	0	70.669	79	92	3.7e-10	1	456	52904.9	HUMAN	26S proteasome non-ATPase regulatory subunit 12
O00232	PSD12_HUMAN	PSMD12	17	18	44.3	1.2e-16	586.267	2	0.79	K	FFQEENTEK	L			9	0	19.824	213	221	6.4e-07	1	456	52904.9	HUMAN	26S proteasome non-ATPase regulatory subunit 12
O00232	PSD12_HUMAN	PSMD12	17	18	44.3	1.2e-16	970.441	2	-1.4	K	GSLESPATDVFGSTEEGEK	R			19	0	44.576	331	349	3.3e-14	1	456	52904.9	HUMAN	26S proteasome non-ATPase regulatory subunit 12
O00232	PSD12_HUMAN	PSMD12	17	18	44.3	1.2e-16	699.33	3	-1	K	GSLESPATDVFGSTEEGEKR	W			20	1	39.78	331	350	1.8e-10	1	456	52904.9	HUMAN	26S proteasome non-ATPase regulatory subunit 12
O00232	PSD12_HUMAN	PSMD12	17	18	44.3	1.2e-16	461.256	2	0.56	K	IYVEIER	A			7	0	33.114	136	142	0.0039	1	456	52904.9	HUMAN	26S proteasome non-ATPase regulatory subunit 12
O00232	PSD12_HUMAN	PSMD12	17	18	44.3	1.2e-16	742.031	3	2.3	R	KGSLESPATDVFGSTEEGEKR	W			21	2	34.196	330	350	5.6e-07	1	456	52904.9	HUMAN	26S proteasome non-ATPase regulatory subunit 12
O00232	PSD12_HUMAN	PSMD12	17	18	44.3	1.2e-16	510.292	2	-0.25	K	LEEIPKYK	D			8	1	48.563	296	303	0.00018	1	456	52904.9	HUMAN	26S proteasome non-ATPase regulatory subunit 12
O00232	PSD12_HUMAN	PSMD12	17	18	44.3	1.2e-16	757.938	2	0.34	R	LQEVIETLLSLEK	Q			13	0	68.5	40	52	1.4e-07	1	456	52904.9	HUMAN	26S proteasome non-ATPase regulatory subunit 12
O00232	PSD12_HUMAN	PSMD12	17	18	44.3	1.2e-16	851.103	3	-0.84	R	MAQLLDLSVDESEAFLSNLVVNK	T	Oxidation@1	Oxidation@378	23	0	81.026	378	400	2.8e-09	1	456	52904.9	HUMAN	26S proteasome non-ATPase regulatory subunit 12
O00232	PSD12_HUMAN	PSMD12	17	18	44.3	1.2e-16	1268.15	2	0.095	R	MAQLLDLSVDESEAFLSNLVVNK	T			23	0	84.277	378	400	7.6e-12	1	456	52904.9	HUMAN	26S proteasome non-ATPase regulatory subunit 12
O00232	PSD12_HUMAN	PSMD12	17	18	44.3	1.2e-16	845.773	3	0.74	R	MAQLLDLSVDESEAFLSNLVVNK	T			23	0	84.212	378	400	7.8e-15	1	456	52904.9	HUMAN	26S proteasome non-ATPase regulatory subunit 12
O00232	PSD12_HUMAN	PSMD12	17	18	44.3	1.2e-16	1114.02	2	-0.81	K	MVQQCCTYVEEITDLPIK	L			18	0	58.597	104	121	8.3e-15	1	456	52904.9	HUMAN	26S proteasome non-ATPase regulatory subunit 12
O00232	PSD12_HUMAN	PSMD12	17	18	44.3	1.2e-16	805.429	3	0.29	K	SVVLYVILAPFDNEQSDLVHR	I			21	0	70.348	269	289	1.2e-16	1	456	52904.9	HUMAN	26S proteasome non-ATPase regulatory subunit 12
O00232	PSD12_HUMAN	PSMD12	17	18	44.3	1.2e-16	527.746	2	0.73	R	TASDMVSTSR	I			10	0	16.293	56	65	1.4e-08	1	456	52904.9	HUMAN	26S proteasome non-ATPase regulatory subunit 12
O00232	PSD12_HUMAN	PSMD12	17	18	44.3	1.2e-16	807.878	2	0.55	R	WSTLVEDYGMELR	K	Oxidation@10	Oxidation@326	13	0	52.26	317	329	5.8e-10	1	456	52904.9	HUMAN	26S proteasome non-ATPase regulatory subunit 12
O00233	PSMD9_HUMAN	PSMD9	8	8	35.4	4.6e-15	583.789	2	0.97	K	ANYDVLESQK	G			10	0	30.038	39	48	5.1e-09	1	223	24682	HUMAN	26S proteasome non-ATPase regulatory subunit 9
O00233	PSMD9_HUMAN	PSMD9	8	8	35.4	4.6e-15	911.908	2	-0.62	K	GIGMNEPLVDCEGYPR	S	Oxidation@4	Oxidation@52	16	0	41.079	49	64	7.1e-13	1	223	24682	HUMAN	26S proteasome non-ATPase regulatory subunit 9
O00233	PSMD9_HUMAN	PSMD9	8	8	35.4	4.6e-15	903.912	2	0.55	K	GIGMNEPLVDCEGYPR	S			16	0	46.448	49	64	4.6e-15	1	223	24682	HUMAN	26S proteasome non-ATPase regulatory subunit 9
O00233	PSMD9_HUMAN	PSMD9	8	8	35.4	4.6e-15	677.387	2	-0.59	K	GLLGCNIIPLQR	-			12	0	54.099	212	223	4.5e-07	1	223	24682	HUMAN	26S proteasome non-ATPase regulatory subunit 9
O00233	PSMD9_HUMAN	PSMD9	8	8	35.4	4.6e-15	464.566	3	-1.4	R	HNIICLQNDHK	A			11	0	17.809	77	87	0.00015	1	223	24682	HUMAN	26S proteasome non-ATPase regulatory subunit 9
O00233	PSMD9_HUMAN	PSMD9	8	8	35.4	4.6e-15	578.291	2	-0.65	K	LGQSESQGPPR	A			11	0	15.031	124	134	6.6e-06	1	223	24682	HUMAN	26S proteasome non-ATPase regulatory subunit 9
O00233	PSMD9_HUMAN	PSMD9	8	8	35.4	4.6e-15	415.239	3	0.62	R	RKEEIEAQIK	A			10	2	14.484	29	38	0.0043	1	223	24682	HUMAN	26S proteasome non-ATPase regulatory subunit 9
O00233	PSMD9_HUMAN	PSMD9	8	8	35.4	4.6e-15	547.778	2	0.42	R	SDVDLYQVR	T			9	0	34.308	65	73	4.6e-06	1	223	24682	HUMAN	26S proteasome non-ATPase regulatory subunit 9
O00244	ATOX1_HUMAN	ATOX1	1	1	25	3.8e-11	649.657	3	0.76	K	VCIESEHSMDTLLATLK	K			17	0	54.46	40	56	3.8e-11	1	68	7401.7	HUMAN	Copper transport protein ATOX1
O00264	PGRC1_HUMAN	PGRMC1	6	6	47.7	8.8e-18	1061.47	3	2.1	K	DEYDDLSDLTAAQQETLSDWESQFTFK	Y			27	0	81.579	137	163	2.4e-11	1	195	21671.3	HUMAN	Membrane-associated progesterone receptor component 1
O00264	PGRC1_HUMAN	PGRMC1	6	6	47.7	8.8e-18	474.743	2	0.21	R	DFTPAELR	R			8	0	37.646	72	79	1.3e-05	1	195	21671.3	HUMAN	Membrane-associated progesterone receptor component 1
O00264	PGRC1_HUMAN	PGRMC1	6	6	47.7	8.8e-18	1208.56	3	0.96	K	EALKDEYDDLSDLTAAQQETLSDWESQFTFK	Y			31	1	75.552	133	163	1.1e-13	1	195	21671.3	HUMAN	Membrane-associated progesterone receptor component 1
O00264	PGRC1_HUMAN	PGRMC1	6	6	47.7	8.8e-18	765.996	3	0.61	K	EGEEPTVYSDEEEPKDESAR	K			20	1	27.469	173	192	1.5e-15	1	195	21671.3	HUMAN	Membrane-associated progesterone receptor component 1
O00264	PGRC1_HUMAN	PGRMC1	6	6	47.7	8.8e-18	758.866	2	2	K	FYGPEGPYGVFAGR	D			14	0	51.324	106	119	3.9e-13	1	195	21671.3	HUMAN	Membrane-associated progesterone receptor component 1
O00264	PGRC1_HUMAN	PGRMC1	6	6	47.7	8.8e-18	1018.45	2	2.5	R	GDQPAASGDSDDDEPPPLPR	L			20	0	34.565	48	67	8.8e-18	1	195	21671.3	HUMAN	Membrane-associated progesterone receptor component 1
O00267	SPT5H_HUMAN	SUPT5H	12	12	20.3	4.9e-19	872.462	2	2.4	R	EATGVLLSIDGEDGIVR	M			17	0	55.652	1050	1066	1.6e-11	1	1087	121001	HUMAN	Transcription elongation factor SPT5
O00267	SPT5H_HUMAN	SUPT5H	12	12	20.3	4.9e-19	876.078	3	-0.52	R	EHNFQPGDNVEVCEGELINLQGK	I			23	0	49.284	417	439	2.1e-12	1	1087	121001	HUMAN	Transcription elongation factor SPT5
O00267	SPT5H_HUMAN	SUPT5H	12	12	20.3	4.9e-19	866.111	3	1.2	R	GIYKDDIAQVDYVEPSQNTISLK	M			23	1	49.512	284	306	1.6e-08	1	1087	121001	HUMAN	Transcription elongation factor SPT5
O00267	SPT5H_HUMAN	SUPT5H	12	12	20.3	4.9e-19	1199.51	3	2.3	R	HGGFILDEADVDDEYEDEDQWEDGAEDILEK	E			31	0	66.341	72	102	1.9e-17	1	1087	121001	HUMAN	Transcription elongation factor SPT5
O00267	SPT5H_HUMAN	SUPT5H	12	12	20.3	4.9e-19	952.35	2	-0.77	-	MSDSEDSNFSEEEDSER	S	Met-loss+Acetyl@1	Met-loss+Acetyl@1	17	0	32.855	1	17	4.9e-19	1	1087	121001	HUMAN	Transcription elongation factor SPT5
O00267	SPT5H_HUMAN	SUPT5H	12	12	20.3	4.9e-19	984.97	2	1.8	R	SLGGDVASDGDFLIFEGNR	Y			19	0	61.328	347	365	8.2e-16	1	1087	121001	HUMAN	Transcription elongation factor SPT5
O00267	SPT5H_HUMAN	SUPT5H	12	12	20.3	4.9e-19	726.293	2	0.74	R	SSDGEEAEVDEER	R			13	0	17.331	18	30	8.8e-19	1	1087	121001	HUMAN	Transcription elongation factor SPT5
O00267	SPT5H_HUMAN	SUPT5H	12	12	20.3	4.9e-19	536.564	3	-0.32	R	SSDGEEAEVDEERR	S			14	1	15.546	18	31	5.9e-11	1	1087	121001	HUMAN	Transcription elongation factor SPT5
O00267	SPT5H_HUMAN	SUPT5H	12	12	20.3	4.9e-19	974.813	3	1.5	K	SSVGETVYGGSDELSDDITQQQLLPGVK	D			28	0	59.464	148	175	7.6e-16	1	1087	121001	HUMAN	Transcription elongation factor SPT5
O00267	SPT5H_HUMAN	SUPT5H	12	12	20.3	4.9e-19	955.443	2	0.31	R	TPAQSGAWDPNNPNTPSR	A			18	0	29.772	814	831	1.4e-15	1	1087	121001	HUMAN	Transcription elongation factor SPT5
O00267	SPT5H_HUMAN	SUPT5H	12	12	20.3	4.9e-19	819.384	2	0.57	R	TPMYGSQTPLQDGSR	T			15	0	33.341	784	798	2.9e-13	1	1087	121001	HUMAN	Transcription elongation factor SPT5
O00267	SPT5H_HUMAN	SUPT5H	12	12	20.3	4.9e-19	579.654	3	2.1	K	VVSISSEHLEPITPTK	N			16	0	38.519	1022	1037	1.1e-10	1	1087	121001	HUMAN	Transcription elongation factor SPT5
O00273	DFFA_HUMAN	DFFA	9	9	44.7	1e-15	818.895	2	1.4	K	AAFGEEVDAVDTGISR	E			16	0	45.336	214	229	2.5e-11	1	331	36522.2	HUMAN	DNA fragmentation factor subunit alpha
O00273	DFFA_HUMAN	DFFA	9	9	44.7	1e-15	509.765	2	-0.23	K	ACDILAIDK	S			9	0	37.212	46	54	1.1e-05	1	331	36522.2	HUMAN	DNA fragmentation factor subunit alpha
O00273	DFFA_HUMAN	DFFA	9	9	44.7	1e-15	528.92	3	1.1	R	EQHGVAASCLEDLR	S			14	0	33.761	30	43	6.3e-07	1	331	36522.2	HUMAN	DNA fragmentation factor subunit alpha
O00273	DFFA_HUMAN	DFFA	9	9	44.7	1e-15	489.766	2	0.052	K	FVALASNEK	W			9	0	23.984	85	93	6.1e-05	1	331	36522.2	HUMAN	DNA fragmentation factor subunit alpha
O00273	DFFA_HUMAN	DFFA	9	9	44.7	1e-15	493.608	3	0.57	R	LQHTLQQVLDQR	E			12	0	36.295	171	182	3.8e-06	1	331	36522.2	HUMAN	DNA fragmentation factor subunit alpha
O00273	DFFA_HUMAN	DFFA	9	9	44.7	1e-15	844.894	2	0.55	-	MEVTGDAGVPESGEIR	T	Acetyl@N-term	Acetyl@1	16	0	49.781	1	16	2.5e-11	1	331	36522.2	HUMAN	DNA fragmentation factor subunit alpha
O00273	DFFA_HUMAN	DFFA	9	9	44.7	1e-15	721.916	2	-0.013	K	QLLQLYLQALEK	E	Gln->pyro-Glu@1	Gln->pyro-Glu@190	12	0	84.694	190	201	3.9e-05	1	331	36522.2	HUMAN	DNA fragmentation factor subunit alpha
O00273	DFFA_HUMAN	DFFA	9	9	44.7	1e-15	1104.55	3	0.58	K	SLTPVTLVLAEDGTIVDDDDYFLCLPSNTK	F			30	0	79.233	55	84	1e-15	1	331	36522.2	HUMAN	DNA fragmentation factor subunit alpha
O00273	DFFA_HUMAN	DFFA	9	9	44.7	1e-15	1074.14	3	1.9	K	WAYNNSDGGTAWISQESFDVDETDSGAGLK	W			30	0	61.277	94	123	1e-13	1	331	36522.2	HUMAN	DNA fragmentation factor subunit alpha
O00299	CLIC1_HUMAN	CLIC1	21	30	84.6	2.1e-18	1102.21	3	5	K	ALKVLDNYLTSPLPEEVDETSAEDEGVSQR	K			30	1	57.516	136	165	5.6e-15	1	241	26923	HUMAN	Chloride intracellular channel protein 1
O00299	CLIC1_HUMAN	CLIC1	21	30	84.6	2.1e-18	865.707	3	-0.97	R	EEFASTCPDDEEIELAY	E	OPP@C-term	OPP@233	17	0	59.542	217	233	0.012	1	241	26923	HUMAN	Chloride intracellular channel protein 1
O00299	CLIC1_HUMAN	CLIC1	21	30	84.6	2.1e-18	1287.07	2	0.68	R	EEFASTCPDDEEIELAYEQVAK	A			22	0	59.209	217	238	2.1e-18	1	241	26923	HUMAN	Chloride intracellular channel protein 1
O00299	CLIC1_HUMAN	CLIC1	21	30	84.6	2.1e-18	858.38	3	0.85	R	EEFASTCPDDEEIELAYEQVAK	A			22	0	59.205	217	238	2.5e-14	1	241	26923	HUMAN	Chloride intracellular channel protein 1
O00299	CLIC1_HUMAN	CLIC1	21	30	84.6	2.1e-18	966.991	2	0.72	K	FLDGNELTLADCNLLPK	L			17	0	62.955	167	183	2.5e-12	1	241	26923	HUMAN	Chloride intracellular channel protein 1
O00299	CLIC1_HUMAN	CLIC1	21	30	84.6	2.1e-18	644.997	3	1.3	K	FLDGNELTLADCNLLPK	L			17	0	62.562	167	183	1.5e-07	1	241	26923	HUMAN	Chloride intracellular channel protein 1
O00299	CLIC1_HUMAN	CLIC1	21	30	84.6	2.1e-18	519.275	2	0.64	R	GFTIPEAFR	G			9	0	49.857	196	204	1.1e-06	1	241	26923	HUMAN	Chloride intracellular channel protein 1
O00299	CLIC1_HUMAN	CLIC1	21	30	84.6	2.1e-18	641.338	2	0.95	K	GVTFNVTTVDTK	R			12	0	39.374	38	49	1.9e-07	1	241	26923	HUMAN	Chloride intracellular channel protein 1
O00299	CLIC1_HUMAN	CLIC1	21	30	84.6	2.1e-18	786.908	2	-0.2	K	IEEFLEAVLCPPR	Y			13	0	64.598	80	92	2.8e-08	1	241	26923	HUMAN	Chloride intracellular channel protein 1
O00299	CLIC1_HUMAN	CLIC1	21	30	84.6	2.1e-18	539.759	2	-0.11	K	IGNCPFSQR	L			9	0	22.532	21	29	3.8e-06	1	241	26923	HUMAN	Chloride intracellular channel protein 1
O00299	CLIC1_HUMAN	CLIC1	21	30	84.6	2.1e-18	1031.04	2	0.59	R	KFLDGNELTLADCNLLPK	L			18	1	56.612	166	183	5.8e-07	1	241	26923	HUMAN	Chloride intracellular channel protein 1
O00299	CLIC1_HUMAN	CLIC1	21	30	84.6	2.1e-18	687.694	3	0.22	R	KFLDGNELTLADCNLLPK	L			18	1	56.487	166	183	3.8e-07	1	241	26923	HUMAN	Chloride intracellular channel protein 1
O00299	CLIC1_HUMAN	CLIC1	21	30	84.6	2.1e-18	922.993	2	1.6	K	LAALNPESNTAGLDIFAK	F			18	0	57.603	96	113	7.9e-11	1	241	26923	HUMAN	Chloride intracellular channel protein 1
O00299	CLIC1_HUMAN	CLIC1	21	30	84.6	2.1e-18	689.366	2	0.29	K	LCPGGQLPFLLY	G			12	0	74.449	58	69	0.00066	1	241	26923	HUMAN	Chloride intracellular channel protein 1
O00299	CLIC1_HUMAN	CLIC1	21	30	84.6	2.1e-18	820.746	3	0.52	K	LCPGGQLPFLLYGTEVHTDTNK	I			22	0	57.578	58	79	3.4e-16	1	241	26923	HUMAN	Chloride intracellular channel protein 1
O00299	CLIC1_HUMAN	CLIC1	21	30	84.6	2.1e-18	1004.26	4	0.95	K	LCPGGQLPFLLYGTEVHTDTNKIEEFLEAVLCPPR	Y			35	1	86.756	58	92	8.8e-07	1	241	26923	HUMAN	Chloride intracellular channel protein 1
O00299	CLIC1_HUMAN	CLIC1	21	30	84.6	2.1e-18	525.315	2	1.4	R	LFMVLWLK	G			8	0	67.352	30	37	8.2e-05	1	241	26923	HUMAN	Chloride intracellular channel protein 1
O00299	CLIC1_HUMAN	CLIC1	21	30	84.6	2.1e-18	548.321	2	0.19	K	LHIVQVVCK	K			9	0	28.509	184	192	1.1e-07	1	241	26923	HUMAN	Chloride intracellular channel protein 1
O00299	CLIC1_HUMAN	CLIC1	21	30	84.6	2.1e-18	729.878	2	0.3	-	MAEEQPQVELFVK	A	Met-loss+Acetyl@1	Met-loss+Acetyl@1	13	0	56.259	1	13	8e-08	1	241	26923	HUMAN	Chloride intracellular channel protein 1
O00299	CLIC1_HUMAN	CLIC1	21	30	84.6	2.1e-18	664.826	2	0.63	K	NSNPALNDNLEK	G			12	0	24.003	120	131	5.1e-08	1	241	26923	HUMAN	Chloride intracellular channel protein 1
O00299	CLIC1_HUMAN	CLIC1	21	30	84.6	2.1e-18	693.336	2	-0.45	K	NSNPALNDNLEKG	L			13	1	23.561	120	132	6.3e-05	1	241	26923	HUMAN	Chloride intracellular channel protein 1
O00299	CLIC1_HUMAN	CLIC1	21	30	84.6	2.1e-18	1496.7	2	2.4	K	VLDNYLTSPLPEEVDETSAEDEGVSQR	K			27	0	56.789	139	165	9.1e-17	1	241	26923	HUMAN	Chloride intracellular channel protein 1
O00299	CLIC1_HUMAN	CLIC1	21	30	84.6	2.1e-18	998.135	3	-0.24	K	VLDNYLTSPLPEEVDETSAEDEGVSQR	K			27	0	57.213	139	165	7.4e-17	1	241	26923	HUMAN	Chloride intracellular channel protein 1
O00299	CLIC1_HUMAN	CLIC1	21	30	84.6	2.1e-18	479.243	2	0.91	R	YLSNAYAR	E			8	0	19.363	209	216	1e-06	1	241	26923	HUMAN	Chloride intracellular channel protein 1
O00299	CLIC1_HUMAN	CLIC1	21	30	84.6	2.1e-18	1171.2	3	1.3	R	YLSNAYAREEFASTCPDDEEIELAYEQVAK	A			30	1	59.266	209	238	1.8e-11	1	241	26923	HUMAN	Chloride intracellular channel protein 1
O00303	EIF3F_HUMAN	EIF3F	7	7	24.6	6.4e-11	654.671	3	-2.3	R	EAPNPIHLTVDTSLQNGR	M			18	0	43.043	193	210	1.6e-06	1	357	37564.2	HUMAN	Eukaryotic translation initiation factor 3 subunit F
O00303	EIF3F_HUMAN	EIF3F	7	7	24.6	6.4e-11	638.361	2	0.76	R	FLMSLVNQVPK	I			11	0	52.655	307	317	3.5e-07	1	357	37564.2	HUMAN	Eukaryotic translation initiation factor 3 subunit F
O00303	EIF3F_HUMAN	EIF3F	7	7	24.6	6.4e-11	571.318	3	0.29	R	LHPVILASIVDSYER	R			15	0	54.582	94	108	2.7e-07	1	357	37564.2	HUMAN	Eukaryotic translation initiation factor 3 subunit F
O00303	EIF3F_HUMAN	EIF3F	7	7	24.6	6.4e-11	441.2	2	0.35	K	TCFSPNR	V			7	0	15.695	255	261	0.00041	1	357	37564.2	HUMAN	Eukaryotic translation initiation factor 3 subunit F
O00303	EIF3F_HUMAN	EIF3F	7	7	24.6	6.4e-11	829.447	2	-0.39	R	VIGLSSDLQQVGGASAR	I			17	0	44.313	262	278	6.4e-11	1	357	37564.2	HUMAN	Eukaryotic translation initiation factor 3 subunit F
O00303	EIF3F_HUMAN	EIF3F	7	7	24.6	6.4e-11	558.337	2	0.065	R	VIGTLLGTVDK	H			11	0	43.807	116	126	3.4e-06	1	357	37564.2	HUMAN	Eukaryotic translation initiation factor 3 subunit F
O00303	EIF3F_HUMAN	EIF3F	7	7	24.6	6.4e-11	459.736	2	0.64	K	VSADNTVGR	F			9	0	13.207	298	306	6.7e-05	1	357	37564.2	HUMAN	Eukaryotic translation initiation factor 3 subunit F
O00308	WWP2_HUMAN	WWP2	1	1	1.5	0.00029	636.813	2	0.67	R	TTPATGEQSPGAR	S			13	0	14.055	203	215	0.00029	1	870	98912.9	HUMAN	NEDD4-like E3 ubiquitin-protein ligase WWP2
O00330	ODPX_HUMAN	PDHX	1	1	3.2	2.5e-10	879.471	2	1.6	R	LGSLIGLIVEEGEDWK	H			16	0	75.052	124	139	2.5e-10	1	501	54122.8	HUMAN	Pyruvate dehydrogenase protein X component, mitochondrial
O00410	IPO5_HUMAN	IPO5	17	18	22.6	7.9e-18	716.349	3	0.39	K	AIGTEPDSDVLSEIMHSFAK	C			20	0	68.624	756	775	5.6e-14	1	1097	123631	HUMAN	Importin-5
O00410	IPO5_HUMAN	IPO5	17	18	22.6	7.9e-18	989.469	3	-2.4	K	HFADLLPGFLQAVNDSCYQNDDSVLK	S			26	0	70.194	213	238	2.5e-12	1	1097	123631	HUMAN	Importin-5
O00410	IPO5_HUMAN	IPO5	17	18	22.6	7.9e-18	519.29	2	-1.4	K	HIVENAVQK	E			9	0	13.661	540	548	0.0073	1	1097	123631	HUMAN	Importin-5
O00410	IPO5_HUMAN	IPO5	17	18	22.6	7.9e-18	537.838	2	0.87	K	ITFLLQAIR	N			9	0	56.388	42	50	3.1e-06	1	1097	123631	HUMAN	Importin-5
O00410	IPO5_HUMAN	IPO5	17	18	22.6	7.9e-18	704.819	2	-0.025	K	LCGDTSLNNMQR	Q			12	0	27.769	265	276	4.2e-10	1	1097	123631	HUMAN	Importin-5
O00410	IPO5_HUMAN	IPO5	17	18	22.6	7.9e-18	1182.62	2	1.6	R	LLSSAFDEVYPALPSDVQTAIK	S			22	0	65.458	69	90	8.2e-12	1	1097	123631	HUMAN	Importin-5
O00410	IPO5_HUMAN	IPO5	17	18	22.6	7.9e-18	788.75	3	0.39	R	LLSSAFDEVYPALPSDVQTAIK	S			22	0	65.333	69	90	4e-12	1	1097	123631	HUMAN	Importin-5
O00410	IPO5_HUMAN	IPO5	17	18	22.6	7.9e-18	701.379	3	0.45	K	LVLEQVVTSIASVADTAEEK	F			20	0	74.778	507	526	5.3e-12	1	1097	123631	HUMAN	Importin-5
O00410	IPO5_HUMAN	IPO5	17	18	22.6	7.9e-18	921.436	2	-0.71	R	NLIDEDGNNQWPEGLK	F			16	0	49.738	119	134	4.6e-14	1	1097	123631	HUMAN	Importin-5
O00410	IPO5_HUMAN	IPO5	17	18	22.6	7.9e-18	481.731	2	0.58	R	NTTAAEEAR	Q			9	0	8.723	51	59	0.0025	1	1097	123631	HUMAN	Importin-5
O00410	IPO5_HUMAN	IPO5	17	18	22.6	7.9e-18	788.863	2	3.5	K	QAEETYENIPGQSK	I	Gln->pyro-Glu@1	Gln->pyro-Glu@28	14	0	38.377	28	41	0.0011	1	1097	123631	HUMAN	Importin-5
O00410	IPO5_HUMAN	IPO5	17	18	22.6	7.9e-18	797.374	2	1.4	K	QAEETYENIPGQSK	I			14	0	27.834	28	41	6.3e-14	1	1097	123631	HUMAN	Importin-5
O00410	IPO5_HUMAN	IPO5	17	18	22.6	7.9e-18	451.268	2	-0.29	R	QMAAVLLR	R			8	0	36.501	60	67	0.0084	1	1097	123631	HUMAN	Importin-5
O00410	IPO5_HUMAN	IPO5	17	18	22.6	7.9e-18	1101.81	3	-2.2	K	RQDEDYDEQVEESLQDEDDNDVYILTK	V			27	1	55.586	815	841	7.9e-18	1	1097	123631	HUMAN	Importin-5
O00410	IPO5_HUMAN	IPO5	17	18	22.6	7.9e-18	694.414	2	0.28	K	SLLIPYLDNLVK	H			12	0	68.693	476	487	4.7e-07	1	1097	123631	HUMAN	Importin-5
O00410	IPO5_HUMAN	IPO5	17	18	22.6	7.9e-18	586.332	2	-0.48	K	SLVEIADTVPK	Y			11	0	44.555	239	249	3.9e-06	1	1097	123631	HUMAN	Importin-5
O00410	IPO5_HUMAN	IPO5	17	18	22.6	7.9e-18	716.325	2	0.014	K	STACQMLVCYAK	E			12	0	40.955	679	690	2.5e-10	1	1097	123631	HUMAN	Importin-5
O00410	IPO5_HUMAN	IPO5	17	18	22.6	7.9e-18	884.086	3	-0.23	K	YAEYFLRPMLQYVCDNSPEVR	Q			21	0	64.52	902	922	3.8e-08	1	1097	123631	HUMAN	Importin-5
O00425	IF2B3_HUMAN	IGF2BP3	5	5	11.4	1e-09	743.854	2	-0.32	R	DQTPDENDQVVVK	I			13	0	25.736	526	538	7.8e-05	1	579	63705.6	HUMAN	Insulin-like growth factor 2 mRNA-binding protein 3
O00425	IF2B3_HUMAN	IGF2BP3	5	5	11.4	1e-09	728.451	2	0.52	R	LLVPTQFVGAIIGK	E			14	0	68.207	200	213	1.2e-08	2	579	63705.6	HUMAN	Insulin-like growth factor 2 mRNA-binding protein 3
O00425	IF2B3_HUMAN	IGF2BP3	5	5	11.4	1e-09	818.417	2	0.43	K	SITILSTPEGTSAACK	S			16	0	40.02	243	258	1e-09	1	579	63705.6	HUMAN	Insulin-like growth factor 2 mRNA-binding protein 3
O00429	DNM1L_HUMAN	DNM1L	7	8	14.9	2.1e-16	477.224	3	-0.21	R	CVELVHEEMQR	I			11	0	27.877	431	441	7.3e-10	1	736	81877.8	HUMAN	Dynamin-1-like protein
O00429	DNM1L_HUMAN	DNM1L	7	8	14.9	2.1e-16	802.867	2	0.015	K	FATEYCNTIEGTAK	Y			14	0	36.014	340	353	2.4e-10	1	736	81877.8	HUMAN	Dynamin-1-like protein
O00429	DNM1L_HUMAN	DNM1L	7	8	14.9	2.1e-16	1029.57	2	3.6	K	IFSPNVVNLTLVDLPGMTK	V			19	0	71.397	134	152	8.5e-14	1	736	81877.8	HUMAN	Dynamin-1-like protein
O00429	DNM1L_HUMAN	DNM1L	7	8	14.9	2.1e-16	767.361	3	-0.33	K	LYTDFDEIRQEIENETER	I			18	1	61.038	100	117	6.6e-10	1	736	81877.8	HUMAN	Dynamin-1-like protein
O00429	DNM1L_HUMAN	DNM1L	7	8	14.9	2.1e-16	585.333	2	-0.46	-	MEALIPVINK	L	Acetyl@N-term	Acetyl@1	10	0	69.529	1	10	2.9e-06	1	736	81877.8	HUMAN	Dynamin-1-like protein
O00429	DNM1L_HUMAN	DNM1L	7	8	14.9	2.1e-16	961.956	2	2.2	K	SSLLDDLLTESEDMAQR	R			17	0	73.698	693	709	7.3e-11	1	736	81877.8	HUMAN	Dynamin-1-like protein
O00429	DNM1L_HUMAN	DNM1L	7	8	14.9	2.1e-16	1106.12	2	1.8	R	TLESVDPLGGLNTIDILTAIR	N			21	0	77.742	377	397	2.1e-16	1	736	81877.8	HUMAN	Dynamin-1-like protein
O00429	DNM1L_HUMAN	DNM1L	7	8	14.9	2.1e-16	737.746	3	0.43	R	TLESVDPLGGLNTIDILTAIR	N			21	0	77.716	377	397	6e-12	1	736	81877.8	HUMAN	Dynamin-1-like protein
O00483	NDUA4_HUMAN	NDUFA4	2	2	27.2	3e-09	611.294	2	1.1	K	FYSVNVDYSK	L			10	0	38.588	64	73	0.0014	1	81	9369.9	HUMAN	Cytochrome c oxidase subunit NDUFA4
O00483	NDUA4_HUMAN	NDUFA4	2	2	27.2	3e-09	753.364	2	0.64	R	LALFNPDVCWDR	N			12	0	58.256	36	47	3e-09	1	81	9369.9	HUMAN	Cytochrome c oxidase subunit NDUFA4
O00487	PSDE_HUMAN	PSMD14	6	6	27.4	1.5e-14	810.39	3	0.33	R	AGVPMEVMGLMLGEFVDDYTVR	V			22	0	88.201	47	68	6e-10	1	310	34577.4	HUMAN	26S proteasome non-ATPase regulatory subunit 14
O00487	PSDE_HUMAN	PSMD14	6	6	27.4	1.5e-14	662.895	2	-0.27	R	AVAVVVDPIQSVK	G			13	0	45.121	140	152	1.1e-09	1	310	34577.4	HUMAN	26S proteasome non-ATPase regulatory subunit 14
O00487	PSDE_HUMAN	PSMD14	6	6	27.4	1.5e-14	1113.91	3	1.3	R	LGGGMPGLGQGPPTDAPAVDTAEQVYISSLALLK	M	Oxidation@5	Oxidation@11	34	0	78.692	7	40	1.5e-14	1	310	34577.4	HUMAN	26S proteasome non-ATPase regulatory subunit 14
O00487	PSDE_HUMAN	PSMD14	6	6	27.4	1.5e-14	1108.58	3	1.1	R	LGGGMPGLGQGPPTDAPAVDTAEQVYISSLALLK	M			34	0	81.267	7	40	2.4e-09	1	310	34577.4	HUMAN	26S proteasome non-ATPase regulatory subunit 14
O00487	PSDE_HUMAN	PSMD14	6	6	27.4	1.5e-14	515.783	2	-0.99	K	MTPEQLAIK	N			9	0	34.772	265	273	0.013	1	310	34577.4	HUMAN	26S proteasome non-ATPase regulatory subunit 14
O00487	PSDE_HUMAN	PSMD14	6	6	27.4	1.5e-14	410.24	2	0.74	K	VVIDAFR	L			7	0	36.973	155	161	0.00022	1	310	34577.4	HUMAN	26S proteasome non-ATPase regulatory subunit 14
O00505	IMA4_HUMAN	KPNA3	4	4	17.5	7e-17	1007.87	3	2.2	K	AQNVTLEAILQNATSDNPVVQLSAVQAAR	K			29	0	75.121	68	96	7e-17	1	521	57811.4	HUMAN	Importin subunit alpha-4
O00505	IMA4_HUMAN	KPNA3	4	4	17.5	7e-17	911.157	3	2.6	R	KDQVEYLVQQNVIPPFCNLLSVK	D			23	1	67.354	401	423	0.0013	1	521	57811.4	HUMAN	Importin subunit alpha-4
O00505	IMA4_HUMAN	KPNA3	4	4	17.5	7e-17	892.775	3	0.26	K	NILIMAGDEASTIAEIIEECGGLEK	I			25	0	85.487	437	461	2.6e-10	1	521	57811.4	HUMAN	Importin subunit alpha-4
O00541	PESC_HUMAN	PES1	1	1	3.1	1.9e-05	502.03	4	2	R	ITHQIVDRPGQQTSVIGR	C			18	0	26.798	373	390	1.9e-05	1	588	68003.2	HUMAN	Pescadillo homolog
O00560	SDCB1_HUMAN	SDCBP	1	1	7.7	3.9e-10	800.108	3	0.23	K	SIDNGIFVQLVQANSPASLVGLR	F			23	0	74.39	131	153	3.9e-10	1	298	32444.7	HUMAN	Syntenin-1
O00566	MPP10_HUMAN	MPHOSPH10	3	3	10	1.6e-19	1151.8	3	1.1	R	KDDNDEEEEDIDFFEDIDSDEDEGGLFGSK	K			30	1	68.054	224	253	1.6e-19	1	681	78864.4	HUMAN	U3 small nucleolar ribonucleoprotein protein MPP10
O00566	MPP10_HUMAN	MPHOSPH10	3	3	10	1.6e-19	681.986	3	1.3	R	KSPVFSDEDSDLDFDISK	L			18	1	48.112	162	179	0.01	1	681	78864.4	HUMAN	U3 small nucleolar ribonucleoprotein protein MPP10
O00566	MPP10_HUMAN	MPHOSPH10	3	3	10	1.6e-19	1067.53	2	0.52	R	VTFALPDDAETEDTGVLNVK	K			20	0	57.16	331	350	4.8e-13	1	681	78864.4	HUMAN	U3 small nucleolar ribonucleoprotein protein MPP10
O00571	DDX3X_HUMAN	DDX3X	9	10	21.5	5.7e-17	564.829	2	0.23	K	DLLDLLVEAK	Q			10	0	70.48	555	564	2.3e-05	2	662	73244	HUMAN	ATP-dependent RNA helicase DDX3X
O00571	DDX3X_HUMAN	DDX3X	9	10	21.5	5.7e-17	941.963	2	0.63	R	LEQELFSGGNTGINFEK	Y			17	0	51.17	146	162	3e-12	2	662	73244	HUMAN	ATP-dependent RNA helicase DDX3X
O00571	DDX3X_HUMAN	DDX3X	9	10	21.5	5.7e-17	668.823	2	-0.21	R	MLDMGFEPQIR	R			11	0	51.456	352	362	4.3e-08	4	662	73244	HUMAN	ATP-dependent RNA helicase DDX3X
O00571	DDX3X_HUMAN	DDX3X	9	10	21.5	5.7e-17	1153.88	3	2	-	MSHVAVENALGLDQQFAGLDLNSSDNQSGGSTASK	G	Met-loss+Acetyl@1	Met-loss+Acetyl@1	35	0	62.308	1	35	5.7e-17	1	662	73244	HUMAN	ATP-dependent RNA helicase DDX3X
O00571	DDX3X_HUMAN	DDX3X	9	10	21.5	5.7e-17	485.218	2	0.73	R	SDYDGIGSR	G			9	0	19.021	102	110	0.0074	1	662	73244	HUMAN	ATP-dependent RNA helicase DDX3X
O00571	DDX3X_HUMAN	DDX3X	9	10	21.5	5.7e-17	646.367	2	0.23	R	SFLLDLLNATGK	D			12	0	68.864	429	440	9e-10	1	662	73244	HUMAN	ATP-dependent RNA helicase DDX3X
O00571	DDX3X_HUMAN	DDX3X	9	10	21.5	5.7e-17	1166.63	2	1.5	K	TAAFLLPILSQIYSDGPGEALR	A			22	0	81.239	231	252	2.2e-11	1	662	73244	HUMAN	ATP-dependent RNA helicase DDX3X
O00571	DDX3X_HUMAN	DDX3X	9	10	21.5	5.7e-17	778.09	3	0.82	K	TAAFLLPILSQIYSDGPGEALR	A			22	0	81.113	231	252	5.9e-09	1	662	73244	HUMAN	ATP-dependent RNA helicase DDX3X
O00571	DDX3X_HUMAN	DDX3X	9	10	21.5	5.7e-17	630	3	0.14	R	VRPCVVYGGADIGQQIR	D			17	0	38.891	295	311	1.2e-07	2	662	73244	HUMAN	ATP-dependent RNA helicase DDX3X
O00571	DDX3X_HUMAN	DDX3X	9	10	21.5	5.7e-17	547.28	2	-0.45	K	YLVLDEADR	M			9	0	37.874	343	351	0.00027	3	662	73244	HUMAN	ATP-dependent RNA helicase DDX3X
O00584	RNT2_HUMAN	RNASET2	2	2	12.1	4.5e-11	590.63	3	2	K	LIMVQHWPETVCEK	I			14	0	43.309	37	50	4.5e-11	1	256	29481.1	HUMAN	Ribonuclease T2
O00584	RNT2_HUMAN	RNASET2	2	2	12.1	4.5e-11	706.363	3	0.41	R	SWPFNLEEIKDLLPEMR	A			17	1	75.858	78	94	7.5e-10	1	256	29481.1	HUMAN	Ribonuclease T2
O00629	IMA3_HUMAN	KPNA4	9	10	29.9	1.8e-16	887.208	4	1.7	R	AVGNIVTGTDEQTQVVLNCDALSHFPALLTHPK	E			33	0	62.332	307	339	1.8e-16	1	521	57887.2	HUMAN	Importin subunit alpha-3
O00629	IMA3_HUMAN	KPNA4	9	10	29.9	1.8e-16	906.018	2	0.68	K	DAQVVQVVLDGLSNILK	M			17	0	89.038	424	440	7.1e-10	1	521	57887.2	HUMAN	Importin subunit alpha-3
O00629	IMA3_HUMAN	KPNA4	9	10	29.9	1.8e-16	604.347	3	0.031	K	DAQVVQVVLDGLSNILK	M			17	0	88.974	424	440	9.2e-08	1	521	57887.2	HUMAN	Importin subunit alpha-3
O00629	IMA3_HUMAN	KPNA4	9	10	29.9	1.8e-16	858.467	3	2.4	K	DQVAYLIQQNVIPPFCNLLTVK	D			22	0	78.178	402	423	1.2e-05	1	521	57887.2	HUMAN	Importin subunit alpha-3
O00629	IMA3_HUMAN	KPNA4	9	10	29.9	1.8e-16	744.894	2	0.41	K	EAAWAISNLTISGR	K			14	0	53.178	387	400	1.6e-11	2	521	57887.2	HUMAN	Importin subunit alpha-3
O00629	IMA3_HUMAN	KPNA4	9	10	29.9	1.8e-16	886.926	2	-0.7	K	IEQLQNHENEDIYK	L			14	0	28.413	462	475	2.8e-10	1	521	57887.2	HUMAN	Importin subunit alpha-3
O00629	IMA3_HUMAN	KPNA4	9	10	29.9	1.8e-16	901.164	3	0.84	R	KDQVAYLIQQNVIPPFCNLLTVK	D			23	1	69.726	401	423	0.00018	1	521	57887.2	HUMAN	Importin subunit alpha-3
O00629	IMA3_HUMAN	KPNA4	9	10	29.9	1.8e-16	479.272	2	0.37	R	NEVVVELR	K			8	0	32.436	30	37	0.00052	1	521	57887.2	HUMAN	Importin subunit alpha-3
O00629	IMA3_HUMAN	KPNA4	9	10	29.9	1.8e-16	716.964	3	0.13	R	NVPHEDICEDSDIDGDYR	V			18	0	35.202	50	67	2.6e-16	1	521	57887.2	HUMAN	Importin subunit alpha-3
O00629	IMA3_HUMAN	KPNA4	9	10	29.9	1.8e-16	1004.85	3	4.3	R	VQNTSLEAIVQNASSDNQGIQLSAVQAAR	K			29	0	59.95	68	96	2.9e-08	1	521	57887.2	HUMAN	Importin subunit alpha-3
O00743	PPP6_HUMAN	PPP6C	1	1	6.2	3e-08	1066.49	2	1.2	R	TGGQVPDTNYIFMGDFVDR	G			19	0	61.757	67	85	3e-08	1	305	35144.6	HUMAN	Serine/threonine-protein phosphatase 6 catalytic subunit
O00764	PDXK_HUMAN	PDXK	6	7	28.2	5.6e-15	981.993	2	0.92	K	GQVLNSDELQELYEGLR	L			17	0	62.354	54	70	3.5e-12	1	312	35102.6	HUMAN	Pyridoxal kinase
O00764	PDXK_HUMAN	PDXK	6	7	28.2	5.6e-15	1158.23	3	0.62	R	LVYVCDPVLGDKWDGEGSMYVPEDLLPVYK	E	Oxidation@19	Oxidation@126	30	1	68.071	108	137	2.2e-10	1	312	35102.6	HUMAN	Pyridoxal kinase
O00764	PDXK_HUMAN	PDXK	6	7	28.2	5.6e-15	1152.9	3	3.2	R	LVYVCDPVLGDKWDGEGSMYVPEDLLPVYK	E			30	1	70.729	108	137	5.9e-12	1	312	35102.6	HUMAN	Pyridoxal kinase
O00764	PDXK_HUMAN	PDXK	6	7	28.2	5.6e-15	530.266	2	-0.22	R	NPAGSVVMER	I			10	0	20.213	209	218	0.0013	1	312	35102.6	HUMAN	Pyridoxal kinase
O00764	PDXK_HUMAN	PDXK	6	7	28.2	5.6e-15	384.568	3	0.72	R	VLSIQSHVIR	G			10	0	30.529	7	16	3.5e-06	1	312	35102.6	HUMAN	Pyridoxal kinase
O00764	PDXK_HUMAN	PDXK	6	7	28.2	5.6e-15	1141.62	2	0.64	K	VVPLADIITPNQFEAELLSGR	K			21	0	75.658	140	160	5.6e-15	1	312	35102.6	HUMAN	Pyridoxal kinase
O00764	PDXK_HUMAN	PDXK	6	7	28.2	5.6e-15	761.419	3	0.95	K	VVPLADIITPNQFEAELLSGR	K			21	0	75.599	140	160	3.9e-11	1	312	35102.6	HUMAN	Pyridoxal kinase
O14497	ARI1A_HUMAN	ARID1A	6	8	6.3	1.1e-19	930.976	2	-0.37	K	AAAGQESEGPAVGPPQPLGK	E			20	0	35.071	52	71	4.8e-17	1	2285	242047	HUMAN	AT-rich interactive domain-containing protein 1A
O14497	ARI1A_HUMAN	ARID1A	6	8	6.3	1.1e-19	620.987	3	1.4	K	AAAGQESEGPAVGPPQPLGK	E			20	0	35.135	52	71	2.8e-08	1	2285	242047	HUMAN	AT-rich interactive domain-containing protein 1A
O14497	ARI1A_HUMAN	ARID1A	6	8	6.3	1.1e-19	1104.88	3	1.1	R	FGAMGGGGPSAAGGGTPQPTATPTLNQLLTSPSSAR	G			36	0	58.388	271	306	2.7e-13	1	2285	242047	HUMAN	AT-rich interactive domain-containing protein 1A
O14497	ARI1A_HUMAN	ARID1A	6	8	6.3	1.1e-19	1031.82	3	2	R	GGTPGSGAAAAAGSKPPPSSSASASSSSSSFAQQR	F			35	0	27.688	236	270	1.1e-19	1	2285	242047	HUMAN	AT-rich interactive domain-containing protein 1A
[truncated: 16,906 more rows]

## Sheet: Peptides with C-terminal mods 
Supplemental Table S4
Full list of peptides with various potential C-terminal modifications (from OPP-treated sample)
[truncated: 75 more rows]
