# Supplementary material for: Capture, Release, and Identification of Newly Synthesized Proteins for Improved Profiling of Functional Translatomes
Source: Mol Cell Proteomics. 2023 Jan 13;22(3):100497. doi: 10.1016/j.mcpro.2023.100497 (PMC9971285; doi:10.1016/j.mcpro.2023.100497)
Supplement: Supplemental Table S5 [file mmc5.xlsx]

## Sheet: All quantified proteins
Supplemental Table S5								DMSO, PBS			MLN128, PBS			DMSO, OPP			MLN128, OPP			DMSO, PBS			MLN128, PBS			DMSO, OPP			MLN128, OPP
K562 cells in four treatment conditions (DMSO-PBS, MLN128-PBS, DMSO-OPP, and MLN128-OPP)								# unique peptides			# unique peptides			# unique peptides			# unique peptides			Protein intensity			Protein intensity			Protein intensity			Protein intensity
3547 quantified proteins
								# peps	# peps	# peps	# peps	# peps	# peps	# peps	# peps	# peps	# peps	# peps	# peps	Intensity	Intensity	Intensity	Intensity	Intensity	Intensity	Intensity	Intensity	Intensity	Intensity	Intensity	Intensity
Acc #	UniProt ID	Gene	Protein Length	Protein MW	Protein pI	Species	Protein Name	rep 1	rep 2	rep 3	rep 1	rep 2	rep 3	rep 1	rep 2	rep 3	rep 1	rep 2	rep 3	rep 1	rep 2	rep 3	rep 1	rep 2	rep 3	rep 1	rep 2	rep 3	rep 1	rep 2	rep 3
A0AVT1	UBA6_HUMAN	UBA6	1052	117971	5.8	HUMAN	Ubiquitin-like modifier-activating enzyme 6	0	0	0	0	0	0	10	13	18	8	15	17	0	0	0	0	0	0	340189	535824	683860	191151	502872	611522
A0FGR8	ESYT2_HUMAN	ESYT2	921	102358	9.3	HUMAN	Extended synaptotagmin-2	0	0	0	0	0	0	3	4	4	2	4	6	0	0	0	0	0	0	96904	105206	81974	193148	62992	104819
A0MZ66	SHOT1_HUMAN	SHTN1	631	71640.5	5.3	HUMAN	Shootin-1	0	0	0	0	0	0	0	0	1	1	1	0	0	0	0	0	0	0	0	0	8960	10765	70263	0
A3KN83	SBNO1_HUMAN	SBNO1	1393	154314	8	HUMAN	Protein strawberry notch homolog 1	0	0	0	0	0	0	0	1	0	0	0	0	0	0	0	0	0	0	0	10470	0	0	0	0
A5YKK6	CNOT1_HUMAN	CNOT1	2376	266941	6.7	HUMAN	CCR4-NOT transcription complex subunit 1	0	0	0	0	0	0	0	1	2	0	1	2	0	0	0	0	0	0	0	11908	18170	0	8534	20404
A6NCN2	KR87P_HUMAN	KRT87P	255	29117.3	5.6	HUMAN	Putative keratin-87 protein	0	0	0	0	0	0	0	0	0	2	0	0	0	0	0	0	0	0	0	0	0	20023	0	0
A6NDG6	PGP_HUMAN	PGP	321	34006.4	5.9	HUMAN	Glycerol-3-phosphate phosphatase	0	0	0	0	0	0	3	4	3	1	3	2	0	0	0	0	0	0	93498	99039	54386	11977	96816	31262
A6NDU8	CE051_HUMAN	C5orf51	294	33620.7	5.1	HUMAN	UPF0600 protein C5orf51	0	0	0	0	0	0	1	0	1	1	0	0	0	0	0	0	0	0	9324	0	24813	9270	0	0
A6NFI3	ZN316_HUMAN	ZNF316	1004	108438	5.2	HUMAN	Zinc finger protein 316	0	0	0	0	0	0	1	1	0	1	1	1	0	0	0	0	0	0	41241	49755	0	17421	50523	49311
A6NHL2	TBAL3_HUMAN	TUBAL3	446	49909.2	5.7	HUMAN	Tubulin alpha chain-like 3	0	0	0	0	0	0	2	2	2	2	2	2	0	0	0	0	0	0	88975	403359	425925	89044	273935	395150
A6NHR9	SMHD1_HUMAN	SMCHD1	2005	226376	7	HUMAN	Structural maintenance of chromosomes flexible hinge domain-containing protein 1	0	0	0	0	0	0	4	3	1	1	2	3	0	0	0	0	0	0	217748	74417	7348	5297	20511	94306
L0R6Q1	S35U4_HUMAN	SLC35A4	103	11132.9	7.8	HUMAN	SLC35A4 upstream open reading frame protein	0	0	0	0	0	0	0	1	1	1	2	1	0	0	0	0	0	0	0	9105	57785	20087	52819	43488
O00115	DNS2A_HUMAN	DNASE2	360	39581.2	8.3	HUMAN	Deoxyribonuclease-2-alpha	0	0	0	0	0	0	0	0	0	1	0	0	0	0	0	0	0	0	0	0	0	10158	0	0
O00116	ADAS_HUMAN	AGPS	658	72912.5	7	HUMAN	Alkyldihydroxyacetonephosphate synthase, peroxisomal	0	0	0	0	0	0	4	5	4	2	4	5	0	0	0	0	0	0	88377	129824	134482	6718	95440	80399
O00139	KIF2A_HUMAN	KIF2A	706	79955.2	6.3	HUMAN	Kinesin-like protein KIF2A	0	0	0	0	0	0	1	3	3	2	1	3	0	0	0	0	0	0	10327	49029	35078	17626	5273	42600
O00148	DX39A_HUMAN	DDX39A	427	49130	5.5	HUMAN	ATP-dependent RNA helicase DDX39A	0	0	0	0	0	0	6	4	4	3	7	5	0	0	0	0	0	0	311900	239668	245881	57444	220939	174785
O00151	PDLI1_HUMAN	PDLIM1	329	36072	6.6	HUMAN	PDZ and LIM domain protein 1	0	0	0	0	0	0	15	16	13	5	14	14	0	0	0	0	0	0	1660445	2027102	1774624	245231	1168687	1070812
O00154	BACH_HUMAN	ACOT7	380	41796.4	8.9	HUMAN	Cytosolic acyl coenzyme A thioester hydrolase	0	0	0	0	0	0	4	6	5	3	6	6	0	0	0	0	0	0	59873	410335	335224	78119	327883	281858
O00161	SNP23_HUMAN	SNAP23	211	23354.3	4.9	HUMAN	Synaptosomal-associated protein 23	0	0	0	0	0	0	6	5	9	5	9	6	0	0	0	0	0	0	622279	736914	1023915	224192	780242	571430
O00165	HAX1_HUMAN	HAX1	279	31620.8	4.8	HUMAN	HCLS1-associated protein X-1	0	0	0	0	0	0	1	2	2	2	2	4	0	0	0	0	0	0	22097	38897	39322	55838	32501	59417
O00170	AIP_HUMAN	AIP	330	37636.4	5.9	HUMAN	AH receptor-interacting protein	0	0	0	0	0	0	0	1	1	2	2	2	0	0	0	0	0	0	0	49097	31601	35023	40834	46726
O00178	GTPB1_HUMAN	GTPBP1	669	72454.5	8.6	HUMAN	GTP-binding protein 1	0	0	0	0	0	0	0	0	1	1	0	1	0	0	0	0	0	0	0	0	26996	17519	0	22903
O00192	ARVC_HUMAN	ARVCF	962	104643	6.4	HUMAN	Armadillo repeat protein deleted in velo-cardio-facial syndrome	0	0	0	0	0	0	1	0	0	0	0	0	0	0	0	0	0	0	10132	0	0	0	0	0
O00193	SMAP_HUMAN	SMAP	183	20332.7	4.6	HUMAN	Small acidic protein	0	0	0	0	0	0	3	3	3	3	3	3	0	0	0	0	0	0	185107	233273	188531	35155	170420	154128
O00203	AP3B1_HUMAN	AP3B1	1094	121321	5.8	HUMAN	AP-3 complex subunit beta-1	0	0	0	0	0	0	1	1	1	0	0	0	0	0	0	0	0	0	63262	38824	141191	0	0	0
O00217	NDUS8_HUMAN	NDUFS8	210	23705.3	6	HUMAN	NADH dehydrogenase [ubiquinone] iron-sulfur protein 8, mitochondrial	0	0	0	0	0	0	2	1	3	2	2	2	0	0	0	0	0	0	31046	25206	102644	28340	70463	41211
O00221	IKBE_HUMAN	NFKBIE	500	52864	6.2	HUMAN	NF-kappa-B inhibitor epsilon	0	0	0	0	0	0	1	1	1	0	1	1	0	0	0	0	0	0	4152	8082	8031	0	5899	3969
O00231	PSD11_HUMAN	PSMD11	422	47464.2	6.1	HUMAN	26S proteasome non-ATPase regulatory subunit 11	0	0	0	0	0	0	10	9	8	5	12	12	0	0	0	0	0	0	668846	622890	523491	168492	567266	701270
O00232	PSD12_HUMAN	PSMD12	456	52904.9	7.5	HUMAN	26S proteasome non-ATPase regulatory subunit 12	0	0	0	0	0	0	17	14	21	9	13	18	0	0	0	0	0	0	948121	1142644	1046003	193583	623464	752483
O00233	PSMD9_HUMAN	PSMD9	223	24682	6.5	HUMAN	26S proteasome non-ATPase regulatory subunit 9	0	0	0	0	0	0	4	2	3	3	4	3	0	0	0	0	0	0	507776	191920	332750	102626	233696	162967
O00244	ATOX1_HUMAN	ATOX1	68	7401.7	6.7	HUMAN	Copper transport protein ATOX1	0	0	0	0	0	0	0	0	1	0	0	0	0	0	0	0	0	0	0	0	15974	0	0	0
O00264	PGRC1_HUMAN	PGRMC1	195	21671.3	4.6	HUMAN	Membrane-associated progesterone receptor component 1	0	0	0	0	0	0	5	4	4	3	4	4	0	0	0	0	0	0	593713	481723	468935	143414	329094	349430
O00267	SPT5H_HUMAN	SUPT5H	1087	121001	5	HUMAN	Transcription elongation factor SPT5	0	0	0	0	0	0	14	11	11	8	12	11	0	0	0	0	0	0	579320	540533	373464	157044	387769	503216
O00268	TAF4_HUMAN	TAF4	1085	110115	9.9	HUMAN	Transcription initiation factor TFIID subunit 4	0	0	0	0	0	0	0	1	1	0	1	1	0	0	0	0	0	0	0	11476	8639	0	4224	5285
O00273	DFFA_HUMAN	DFFA	331	36522.2	4.7	HUMAN	DNA fragmentation factor subunit alpha	0	0	0	0	0	0	5	6	6	4	3	5	0	0	0	0	0	0	335599	284083	237070	90932	116822	82380
O00299	CLIC1_HUMAN	CLIC1	241	26923	5.1	HUMAN	Chloride intracellular channel protein 1	1	1	1	1	0	0	13	15	14	14	15	15	2098	3473	3698	2028	0	0	8975541	18904670	15701246	7013376	14438894	12167839
O00303	EIF3F_HUMAN	EIF3F	357	37564.2	5.2	HUMAN	Eukaryotic translation initiation factor 3 subunit F	0	0	0	0	0	0	9	7	5	5	7	7	0	0	0	0	0	0	799287	715877	403038	130849	607594	413835
O00330	ODPX_HUMAN	PDHX	501	54122.8	8.8	HUMAN	Pyruvate dehydrogenase protein X component, mitochondrial	0	0	0	0	0	0	1	1	1	0	1	2	0	0	0	0	0	0	11135	7498	6343	0	4098	32381
O00410	IPO5_HUMAN	IPO5	1097	123631	4.8	HUMAN	Importin-5	0	0	0	0	0	0	19	25	23	13	21	23	0	0	0	0	0	0	710271	1407200	1297327	296569	1186385	1011384
O00411	RPOM_HUMAN	POLRMT	1230	138622	9.2	HUMAN	DNA-directed RNA polymerase, mitochondrial	0	0	0	0	0	0	0	2	1	0	0	0	0	0	0	0	0	0	0	11390	38334	0	0	0
O00418	EF2K_HUMAN	EEF2K	725	82144.8	5.2	HUMAN	Eukaryotic elongation factor 2 kinase	0	0	0	0	0	0	0	0	0	0	1	1	0	0	0	0	0	0	0	0	0	0	16242	13098
O00425	IF2B3_HUMAN	IGF2BP3	579	63705.6	9	HUMAN	Insulin-like growth factor 2 mRNA-binding protein 3	0	0	0	0	0	0	8	5	3	5	4	6	0	0	0	0	0	0	1810811	220430	103220	74522	196897	238496
O00429	DNM1L_HUMAN	DNM1L	736	81877.8	6.4	HUMAN	Dynamin-1-like protein	0	0	0	0	0	0	2	7	10	3	8	9	0	0	0	0	0	0	36126	128081	193048	26115	99495	130655
O00442	RTCA_HUMAN	RTCA	366	39337.1	8	HUMAN	RNA 3'-terminal phosphate cyclase	0	0	0	0	0	0	1	2	2	2	1	1	0	0	0	0	0	0	8239	41962	38314	15448	36319	9676
O00459	P85B_HUMAN	PIK3R2	728	81545.9	6	HUMAN	Phosphatidylinositol 3-kinase regulatory subunit beta	0	0	0	0	0	0	1	0	0	0	0	0	0	0	0	0	0	0	3426	0	0	0	0	0
O00461	GOLI4_HUMAN	GOLIM4	696	81880.9	4.7	HUMAN	Golgi integral membrane protein 4	0	0	0	0	0	0	2	1	0	2	0	1	0	0	0	0	0	0	33849	10282	0	19092	0	8845
O00468	AGRIN_HUMAN	AGRN	2067	217235	6	HUMAN	Agrin	0	0	0	0	0	0	1	1	1	0	0	0	0	0	0	0	0	0	9811	7518	8599	0	0	0
O00483	NDUA4_HUMAN	NDUFA4	81	9369.9	9.4	HUMAN	Cytochrome c oxidase subunit NDUFA4	0	0	0	0	0	0	2	3	3	0	3	3	0	0	0	0	0	0	143365	389903	342807	0	300712	342588
O00487	PSDE_HUMAN	PSMD14	310	34577.4	6.1	HUMAN	26S proteasome non-ATPase regulatory subunit 14	0	0	0	0	0	0	6	6	8	3	5	7	0	0	0	0	0	0	362528	527066	498559	147838	279802	400818
O00505	IMA4_HUMAN	KPNA3	521	57811.4	4.8	HUMAN	Importin subunit alpha-4	0	0	0	0	0	0	4	1	2	0	2	2	0	0	0	0	0	0	71932	10728	32573	0	21477	21047
O00541	PESC_HUMAN	PES1	588	68003.2	6.9	HUMAN	Pescadillo homolog	0	0	0	0	0	0	0	0	0	0	1	0	0	0	0	0	0	0	0	0	0	0	5392	0
O00560	SDCB1_HUMAN	SDCBP	298	32444.7	7.1	HUMAN	Syntenin-1	0	0	0	0	0	0	1	2	2	1	2	2	0	0	0	0	0	0	7335	59118	55259	18869	46466	37689
O00566	MPP10_HUMAN	MPHOSPH10	681	78864.4	4.8	HUMAN	U3 small nucleolar ribonucleoprotein protein MPP10	0	0	0	0	0	0	0	0	1	1	1	1	0	0	0	0	0	0	0	0	15196	5011	9792	12205
O00571	DDX3X_HUMAN	DDX3X	662	73244	6.7	HUMAN	ATP-dependent RNA helicase DDX3X	0	0	0	0	0	0	11	8	10	6	8	7	0	0	0	0	0	0	582053	336167	412280	82766	211670	202810
O00584	RNT2_HUMAN	RNASET2	256	29481.1	6.7	HUMAN	Ribonuclease T2	0	0	0	0	0	0	0	0	3	1	0	0	0	0	0	0	0	0	0	0	58924	16924	0	0
O00629	IMA3_HUMAN	KPNA4	521	57887.2	4.8	HUMAN	Importin subunit alpha-3	0	0	0	0	0	0	2	6	8	4	6	6	0	0	0	0	0	0	195465	374680	575591	108155	262825	277080
O00743	PPP6_HUMAN	PPP6C	305	35144.6	5.4	HUMAN	Serine/threonine-protein phosphatase 6 catalytic subunit	0	0	0	0	0	0	2	4	5	1	3	4	0	0	0	0	0	0	27533	90476	110095	7422	34397	63417
O00764	PDXK_HUMAN	PDXK	312	35102.6	5.7	HUMAN	Pyridoxal kinase	0	0	0	0	0	0	1	2	2	2	1	1	0	0	0	0	0	0	45664	79625	62483	29364	20181	21344
O00767	ACOD_HUMAN	SCD	359	41523	9.1	HUMAN	Acyl-CoA desaturase	0	0	0	0	0	0	3	0	0	0	2	1	0	0	0	0	0	0	324969	0	0	0	168431	89980
O14497	ARI1A_HUMAN	ARID1A	2285	242047	6.2	HUMAN	AT-rich interactive domain-containing protein 1A	0	0	0	0	0	0	4	4	5	4	4	6	0	0	0	0	0	0	326159	283185	287593	111295	241776	337665
O14503	BHE40_HUMAN	BHLHE40	412	45510.4	8.3	HUMAN	Class E basic helix-loop-helix protein 40	0	0	0	0	0	0	1	1	1	1	2	1	0	0	0	0	0	0	130910	50508	56209	40134	87505	83496
O14524	NEMP1_HUMAN	NEMP1	444	50640.5	6.6	HUMAN	Nuclear envelope integral membrane protein 1	0	0	0	0	0	0	1	0	1	1	1	1	0	0	0	0	0	0	9742	0	2641	2697	10396	4767
O14545	TRAD1_HUMAN	TRAFD1	582	64841.6	5.2	HUMAN	TRAF-type zinc finger domain-containing protein 1	0	0	0	0	0	0	2	2	3	1	1	2	0	0	0	0	0	0	41082	23477	144184	57308	109641	101684
O14548	COX7R_HUMAN	COX7A2L	114	12614.8	9.4	HUMAN	Cytochrome c oxidase subunit 7A-related protein, mitochondrial	0	0	0	0	0	0	2	2	2	1	1	1	0	0	0	0	0	0	94281	59642	45449	9733	14317	29643
O14561	ACPM_HUMAN	NDUFAB1	156	17417.5	4.8	HUMAN	Acyl carrier protein, mitochondrial	0	0	0	0	0	0	0	1	1	0	2	1	0	0	0	0	0	0	0	44174	27875	0	52257	26277
O14579	COPE_HUMAN	COPE	308	34482.3	5	HUMAN	Coatomer subunit epsilon	0	0	0	0	0	0	6	9	9	5	6	9	0	0	0	0	0	0	148561	781826	485217	108595	297930	569276
O14593	RFXK_HUMAN	RFXANK	260	28102.6	4.4	HUMAN	DNA-binding protein RFXANK	0	0	0	0	0	0	1	1	1	0	1	1	0	0	0	0	0	0	5009	9047	8304	0	6426	8009
O14595	CTDS2_HUMAN	CTDSP2	271	30664.3	5.3	HUMAN	Carboxy-terminal domain RNA polymerase II polypeptide A small phosphatase 2	0	0	0	0	0	0	0	0	0	0	0	1	0	0	0	0	0	0	0	0	0	0	0	6122
O14602	IF1AY_HUMAN	EIF1AY	144	16442.5	5.1	HUMAN	Eukaryotic translation initiation factor 1A, Y-chromosomal	0	0	0	0	0	0	3	2	3	2	3	2	0	0	0	0	0	0	126786	38304	129278	13600	83588	79460
O14617	AP3D1_HUMAN	AP3D1	1153	130159	8.7	HUMAN	AP-3 complex subunit delta-1	0	0	0	0	0	0	1	0	1	0	0	2	0	0	0	0	0	0	9039	0	6261	0	0	10218
O14618	CCS_HUMAN	CCS	274	29040.9	5.3	HUMAN	Copper chaperone for superoxide dismutase	0	0	0	0	0	0	0	1	1	0	1	1	0	0	0	0	0	0	0	38603	59992	0	32347	20038
O14641	DVL2_HUMAN	DVL2	736	78948.6	5.7	HUMAN	Segment polarity protein dishevelled homolog DVL-2	0	0	0	0	0	0	2	1	0	1	2	0	0	0	0	0	0	0	37260	23411	0	11208	77020	0
O14646	CHD1_HUMAN	CHD1	1710	196689	6.7	HUMAN	Chromodomain-helicase-DNA-binding protein 1	0	0	0	0	0	0	0	0	0	1	0	1	0	0	0	0	0	0	0	0	0	28306	0	1474000
O14653	GOSR2_HUMAN	GOSR2	212	24775.6	7.9	HUMAN	Golgi SNAP receptor complex member 2	0	0	0	0	0	0	0	3	1	1	1	0	0	0	0	0	0	0	0	64691	10977	13544	33579	0
O14672	ADA10_HUMAN	ADAM10	748	84142.9	8	HUMAN	Disintegrin and metalloproteinase domain-containing protein 10	0	0	0	0	0	0	0	0	1	0	0	0	0	0	0	0	0	0	0	0	30710	0	0	0
O14737	PDCD5_HUMAN	PDCD5	125	14285.2	5.8	HUMAN	Programmed cell death protein 5	0	0	0	0	0	0	3	2	3	0	1	1	0	0	0	0	0	0	1001410	1057189	1456664	0	997040	34534
O14744	ANM5_HUMAN	PRMT5	637	72684.5	5.9	HUMAN	Protein arginine N-methyltransferase 5	0	0	0	0	0	0	12	10	12	8	13	10	0	0	0	0	0	0	1725749	952564	1147683	288009	941167	949548
O14745	NHRF1_HUMAN	SLC9A3R1	358	38868.7	5.6	HUMAN	Na(+)/H(+) exchange regulatory cofactor NHE-RF1	0	0	0	0	0	0	4	4	4	2	3	3	0	0	0	0	0	0	406663	211046	192049	82503	192358	168028
O14757	CHK1_HUMAN	CHEK1	476	54434.1	8.5	HUMAN	Serine/threonine-protein kinase Chk1	0	0	0	0	0	0	0	0	0	1	1	0	0	0	0	0	0	0	0	0	0	14349	8570	0
O14763	TR10B_HUMAN	TNFRSF10B	440	47878.8	5.4	HUMAN	Tumor necrosis factor receptor superfamily member 10B	0	0	0	0	0	0	1	1	1	1	0	1	0	0	0	0	0	0	10974	3262	8721	3320	0	5502
O14773	TPP1_HUMAN	TPP1	563	61248.4	6	HUMAN	Tripeptidyl-peptidase 1	0	0	0	0	0	0	1	1	2	1	1	0	0	0	0	0	0	0	91780	14052	16613	7412	11721	0
O14776	TCRG1_HUMAN	TCERG1	1098	123902	8.7	HUMAN	Transcription elongation regulator 1	0	0	0	0	0	0	1	4	3	2	2	3	0	0	0	0	0	0	954361	1310069	76724	132765	1446360	1068587
O14777	NDC80_HUMAN	NDC80	642	73913.3	5.5	HUMAN	Kinetochore protein NDC80 homolog	0	0	0	0	0	0	3	2	2	2	4	3	0	0	0	0	0	0	80428	53294	39810	51812	83698	59408
O14787	TNPO2_HUMAN	TNPO2	897	101389	4.9	HUMAN	Transportin-2	0	0	0	0	0	0	4	3	2	0	1	3	0	0	0	0	0	0	65928	29272	20425	0	11790	39808
O14818	PSA7_HUMAN	PSMA7	248	27887.1	8.6	HUMAN	Proteasome subunit alpha type-7	0	0	0	0	0	0	9	8	7	6	7	8	0	0	0	0	0	0	1568051	1302439	1195726	418857	887707	895581
O14828	SCAM3_HUMAN	SCAMP3	347	38287.3	7.6	HUMAN	Secretory carrier-associated membrane protein 3	0	0	0	0	0	0	4	5	5	3	3	4	0	0	0	0	0	0	166012	433741	342045	42072	282391	218560
O14841	OPLA_HUMAN	OPLAH	1288	137458	6.1	HUMAN	5-oxoprolinase	0	0	0	0	0	0	1	2	2	0	2	1	0	0	0	0	0	0	5655	51260	42718	0	44723	8375
O14867	BACH1_HUMAN	BACH1	736	81958.4	5	HUMAN	Transcription regulator protein BACH1	0	0	0	0	0	0	1	0	0	0	0	2	0	0	0	0	0	0	12505	0	0	0	0	11634
O14880	MGST3_HUMAN	MGST3	152	16516.5	9.5	HUMAN	Microsomal glutathione S-transferase 3	0	0	0	0	0	0	0	1	1	2	1	1	0	0	0	0	0	0	0	37957	31336	19396	16224	23772
O14893	GEMI2_HUMAN	GEMIN2	280	31585.4	5.4	HUMAN	Gem-associated protein 2	0	0	0	0	0	0	1	1	1	0	0	0	0	0	0	0	0	0	29911	24611	3377	0	0	0
O14925	TIM23_HUMAN	TIMM23	209	21943.4	8.8	HUMAN	Mitochondrial import inner membrane translocase subunit Tim23	0	0	0	0	0	0	1	2	3	1	4	4	0	0	0	0	0	0	18576	79363	92339	30231	332127	274196
O14929	HAT1_HUMAN	HAT1	419	49513	5.5	HUMAN	Histone acetyltransferase type B catalytic subunit	0	0	0	0	0	0	11	11	12	8	12	11	0	0	0	0	0	0	1014406	2125256	2459669	563868	1401440	806155
O14950	ML12B_HUMAN	MYL12B	172	19779.3	4.7	HUMAN	Myosin regulatory light chain 12B	0	0	0	0	0	0	4	7	7	5	5	8	0	0	0	0	0	0	383082	643394	641194	145490	305514	458956
O14964	HGS_HUMAN	HGS	777	86192.8	5.8	HUMAN	Hepatocyte growth factor-regulated tyrosine kinase substrate	0	0	0	0	0	0	2	3	3	1	2	1	0	0	0	0	0	0	66397	70943	84179	5330	34433	29189
O14965	AURKA_HUMAN	AURKA	403	45809.7	9.5	HUMAN	Aurora kinase A	0	0	0	0	0	0	1	0	0	0	0	0	0	0	0	0	0	0	195837	0	0	0	0	0
O14974	MYPT1_HUMAN	PPP1R12A	1030	115282	5.3	HUMAN	Protein phosphatase 1 regulatory subunit 12A	0	0	0	0	0	0	4	4	4	6	4	5	0	0	0	0	0	0	49279	61024	54967	80813	65601	55676
O14975	S27A2_HUMAN	SLC27A2	620	70312.9	8.8	HUMAN	Very long-chain acyl-CoA synthetase	0	0	0	0	0	0	2	1	2	0	0	0	0	0	0	0	0	0	16927	11204	15718	0	0	0
O14979	HNRDL_HUMAN	HNRNPDL	420	46437.9	9.6	HUMAN	Heterogeneous nuclear ribonucleoprotein D-like	0	0	0	0	0	0	7	8	8	4	5	7	0	0	0	0	0	0	1879486	1906267	1556967	175089	392150	480766
O14980	XPO1_HUMAN	XPO1	1071	123387	5.7	HUMAN	Exportin-1	0	0	0	0	0	0	34	38	39	22	39	34	0	0	0	0	0	0	2813612	3201958	3858352	1302958	3230569	2525999
O14983	AT2A1_HUMAN	ATP2A1	1001	110254	5.1	HUMAN	Sarcoplasmic/endoplasmic reticulum calcium ATPase 1	0	0	0	0	0	0	1	1	1	1	1	1	0	0	0	0	0	0	16313	26268	56101	8967	24940	14945
O15014	ZN609_HUMAN	ZNF609	1411	151192	8.2	HUMAN	Zinc finger protein 609	0	0	0	0	0	0	0	0	0	2	2	2	0	0	0	0	0	0	0	0	0	30513	56408	44148
O15020	SPTN2_HUMAN	SPTBN2	2390	271327	5.8	HUMAN	Spectrin beta chain, non-erythrocytic 2	0	0	0	0	0	0	0	1	1	1	1	1	0	0	0	0	0	0	0	14140	9482	9075	11375	6512
O15042	SR140_HUMAN	U2SURP	1029	118293	8.6	HUMAN	U2 snRNP-associated SURP motif-containing protein	0	0	0	0	0	0	3	4	3	3	3	2	0	0	0	0	0	0	164785	157291	118328	44145	80122	80292
O15067	PUR4_HUMAN	PFAS	1338	144736	5.5	HUMAN	Phosphoribosylformylglycinamidine synthase	0	0	0	0	0	0	11	9	8	6	10	9	0	0	0	0	0	0	247350	253098	217842	96416	246098	250603
O15117	FYB1_HUMAN	FYB1	783	85387.7	6.1	HUMAN	FYN-binding protein 1	0	0	0	0	0	0	1	0	0	0	0	0	0	0	0	0	0	0	249238	0	0	0	0	0
O15118	NPC1_HUMAN	NPC1	1278	142168	5.2	HUMAN	Niemann-Pick C1 protein	0	0	0	0	0	0	0	2	2	1	0	3	0	0	0	0	0	0	0	26803	36868	11362	0	78247
O15126	SCAM1_HUMAN	SCAMP1	338	37920.8	7	HUMAN	Secretory carrier-associated membrane protein 1	0	0	0	0	0	0	1	1	0	1	1	1	0	0	0	0	0	0	10854	13669	0	3811	9947	12152
O15127	SCAM2_HUMAN	SCAMP2	329	36649.2	5.7	HUMAN	Secretory carrier-associated membrane protein 2	0	0	0	0	0	0	0	1	2	0	0	0	0	0	0	0	0	0	0	78743	111698	0	0	0
O15143	ARC1B_HUMAN	ARPC1B	372	40950.2	8.7	HUMAN	Actin-related protein 2/3 complex subunit 1B	0	0	0	0	0	0	5	4	5	2	6	5	0	0	0	0	0	0	11549903	8455806	8313785	2654425	187414	6056936
O15144	ARPC2_HUMAN	ARPC2	300	34333.3	6.8	HUMAN	Actin-related protein 2/3 complex subunit 2	0	0	0	0	0	0	2	5	4	0	2	5	0	0	0	0	0	0	45434	732929	709041	0	36934	210179
O15145	ARPC3_HUMAN	ARPC3	178	20546.9	8.8	HUMAN	Actin-related protein 2/3 complex subunit 3	0	0	0	0	0	0	2	2	0	1	1	1	0	0	0	0	0	0	170349	62714	0	12830	8862	15069
O15155	BET1_HUMAN	BET1	118	13289.6	9.1	HUMAN	BET1 homolog	0	0	0	0	0	0	0	0	1	0	0	0	0	0	0	0	0	0	0	0	4261	0	0	0
O15160	RPAC1_HUMAN	POLR1C	346	39250	5.3	HUMAN	DNA-directed RNA polymerases I and III subunit RPAC1	0	0	0	0	0	0	3	4	1	2	2	1	0	0	0	0	0	0	108405	132273	8696	22646	46797	14984
O15162	PLS1_HUMAN	PLSCR1	318	35049.4	4.8	HUMAN	Phospholipid scramblase 1	0	0	0	0	0	0	2	1	1	0	1	1	0	0	0	0	0	0	47198	19747	15244	0	13728	14733
O15164	TIF1A_HUMAN	TRIM24	1050	116832	6.7	HUMAN	Transcription intermediary factor 1-alpha	0	0	0	0	0	0	3	1	1	1	3	2	0	0	0	0	0	0	206758	42155	47481	9525	117837	60717
O15173	PGRC2_HUMAN	PGRMC2	223	23818.6	4.8	HUMAN	Membrane-associated progesterone receptor component 2	0	0	0	0	0	0	2	3	2	1	2	2	0	0	0	0	0	0	141451	204746	182547	31460	146078	134042
O15182	CETN3_HUMAN	CETN3	167	19550.2	4.6	HUMAN	Centrin-3	0	0	0	0	0	0	0	1	1	0	1	2	0	0	0	0	0	0	0	35195	15159	0	16892	39768
O15212	PFD6_HUMAN	PFDN6	129	14582.8	8.8	HUMAN	Prefoldin subunit 6	0	0	0	0	0	0	0	0	0	1	1	1	0	0	0	0	0	0	0	0	0	14239	23996	25083
O15226	NKRF_HUMAN	NKRF	690	77673.6	8.9	HUMAN	NF-kappa-B-repressing factor	0	0	0	0	0	0	0	0	0	0	1	0	0	0	0	0	0	0	0	0	0	0	63495	0
O15228	GNPAT_HUMAN	GNPAT	680	77188.6	6.2	HUMAN	Dihydroxyacetone phosphate acyltransferase	0	0	0	0	0	0	0	0	1	0	0	1	0	0	0	0	0	0	0	0	12242	0	0	7085
O15234	CASC3_HUMAN	CASC3	703	76278.6	6.1	HUMAN	Protein CASC3	0	0	0	0	0	0	1	1	2	1	1	1	0	0	0	0	0	0	22229	11105	16276	5641	9499	12763
O15247	CLIC2_HUMAN	CLIC2	247	28356.6	5.4	HUMAN	Chloride intracellular channel protein 2	0	0	0	0	0	0	6	4	6	5	7	5	0	0	0	0	0	0	145433	219352	286571	54649	396076	93726
O15258	RER1_HUMAN	RER1	196	22958.2	9.6	HUMAN	Protein RER1	0	0	0	0	0	0	3	5	3	3	4	3	0	0	0	0	0	0	177494	150802	158158	56159	147236	112140
O15260	SURF4_HUMAN	SURF4	269	30394.3	7.6	HUMAN	Surfeit locus protein 4	0	0	0	0	0	0	3	4	7	2	5	6	0	0	0	0	0	0	74078	200868	333077	27070	251359	284219
O15269	SPTC1_HUMAN	SPTLC1	473	52744.4	5.7	HUMAN	Serine palmitoyltransferase 1	0	0	0	0	0	0	3	3	6	2	2	4	0	0	0	0	0	0	137236	148129	363335	35272	140978	172003
O15270	SPTC2_HUMAN	SPTLC2	562	62924.9	7.9	HUMAN	Serine palmitoyltransferase 2	0	0	0	0	0	0	1	1	2	0	0	1	0	0	0	0	0	0	5141	10740	23553	0	0	7658
O15294	OGT1_HUMAN	OGT	1046	116926	6.2	HUMAN	UDP-N-acetylglucosamine--peptide N-acetylglucosaminyltransferase 110 kDa subunit	0	0	0	0	0	0	2	2	2	2	3	4	0	0	0	0	0	0	57399	31639	79764	6830	83043	49294
O15305	PMM2_HUMAN	PMM2	246	28082.4	6.4	HUMAN	Phosphomannomutase 2	0	0	0	0	0	0	1	2	1	0	1	1	0	0	0	0	0	0	10079	21190	9446	0	6251	7732
O15347	HMGB3_HUMAN	HMGB3	200	22980.2	8.5	HUMAN	High mobility group protein B3	0	0	0	0	0	0	3	3	2	2	1	4	0	0	0	0	0	0	216456	265910	178070	56562	108794	342150
O15355	PPM1G_HUMAN	PPM1G	546	59272.1	4.3	HUMAN	Protein phosphatase 1G	0	0	0	0	0	0	9	13	11	6	11	11	0	0	0	0	0	0	823298	933021	921562	371323	693530	597857
O15371	EIF3D_HUMAN	EIF3D	548	63973.3	5.8	HUMAN	Eukaryotic translation initiation factor 3 subunit D	0	0	0	0	0	0	8	7	7	2	9	8	0	0	0	0	0	0	250592	259454	261142	42500	256001	250589
O15372	EIF3H_HUMAN	EIF3H	352	39930.7	6.1	HUMAN	Eukaryotic translation initiation factor 3 subunit H	0	0	0	0	0	0	10	11	10	4	5	6	0	0	0	0	0	0	685005	711392	509562	45327	160341	426774
O15382	BCAT2_HUMAN	BCAT2	392	44288.1	8.9	HUMAN	Branched-chain-amino-acid aminotransferase, mitochondrial	0	0	0	0	0	0	0	0	0	0	0	1	0	0	0	0	0	0	0	0	0	0	0	10688
O15397	IPO8_HUMAN	IPO8	1037	119939	5	HUMAN	Importin-8	0	0	0	0	0	0	1	2	1	1	0	1	0	0	0	0	0	0	23150	14728	16762	4492	0	13449
O15400	STX7_HUMAN	STX7	261	29815.8	5.4	HUMAN	Syntaxin-7	0	0	0	0	0	0	4	1	2	1	4	2	0	0	0	0	0	0	129779	10089	102997	19113	160793	74361
O15405	TOX3_HUMAN	TOX3	576	63342.5	7.4	HUMAN	TOX high mobility group box family member 3	0	0	0	0	0	0	2	0	1	0	0	0	0	0	0	0	0	0	67252	0	98685	0	0	0
O15417	TNC18_HUMAN	TNRC18	2968	314522	8.9	HUMAN	Trinucleotide repeat-containing gene 18 protein	0	0	0	0	0	0	1	1	0	0	1	1	0	0	0	0	0	0	60051	20948	0	0	17652	21922
O15439	MRP4_HUMAN	ABCC4	1325	149528	8.4	HUMAN	Multidrug resistance-associated protein 4	0	0	0	0	0	0	0	1	0	0	0	0	0	0	0	0	0	0	0	5051	0	0	0	0
O15479	MAGB2_HUMAN	MAGEB2	319	35277.3	8.9	HUMAN	Melanoma-associated antigen B2	0	0	0	0	0	0	3	4	4	3	2	3	0	0	0	0	0	0	241087	297319	340029	34732	32993	120124
O15498	YKT6_HUMAN	YKT6	198	22417.8	6.4	HUMAN	Synaptobrevin homolog YKT6	0	0	0	0	0	0	1	3	2	3	2	2	0	0	0	0	0	0	21845	106940	61433	74681	105523	96267
O15511	ARPC5_HUMAN	ARPC5	151	16320.6	5.5	HUMAN	Actin-related protein 2/3 complex subunit 5	0	0	0	0	0	0	1	0	0	0	0	0	0	0	0	0	0	0	6979	0	0	0	0	0
O15530	PDPK1_HUMAN	PDPK1	556	63152.4	7	HUMAN	3-phosphoinositide-dependent protein kinase 1	0	0	0	0	0	0	0	0	0	0	0	1	0	0	0	0	0	0	0	0	0	0	0	2544
O15541	R113A_HUMAN	RNF113A	343	38787.5	5.5	HUMAN	RING finger protein 113A	0	0	0	0	0	0	1	1	2	0	1	2	0	0	0	0	0	0	9461	40205	98808	0	38587	74396
O43143	DHX15_HUMAN	DHX15	795	90933.6	7.1	HUMAN	Pre-mRNA-splicing factor ATP-dependent RNA helicase DHX15	0	0	0	0	0	0	5	7	10	1	11	8	0	0	0	0	0	0	1234677	310562	479502	93694	782950	462340
O43148	MCES_HUMAN	RNMT	476	54844.6	6.3	HUMAN	mRNA cap guanine-N7 methyltransferase	0	0	0	0	0	0	3	2	3	2	3	4	0	0	0	0	0	0	201117	64240	134987	59646	121725	187194
O43156	TTI1_HUMAN	TTI1	1089	122070	5.6	HUMAN	TELO2-interacting protein 1 homolog	0	0	0	0	0	0	1	1	2	1	1	2	0	0	0	0	0	0	28137	3566	20055	9818	25322	25663
O43164	PJA2_HUMAN	PJA2	708	78214.8	4.3	HUMAN	E3 ubiquitin-protein ligase Praja-2	0	0	0	0	0	0	5	8	5	5	6	5	0	0	0	0	0	0	120736	287299	183905	104041	243554	168943
O43169	CYB5B_HUMAN	CYB5B	146	16332.3	4.9	HUMAN	Cytochrome b5 type B	0	0	0	0	0	0	1	1	1	0	1	1	0	0	0	0	0	0	4572	32102	37284	0	18619	24343
O43172	PRP4_HUMAN	PRPF4	522	58449.7	7	HUMAN	U4/U6 small nuclear ribonucleoprotein Prp4	0	0	0	0	0	0	2	2	2	2	3	4	0	0	0	0	0	0	161774	92079	42203	35849	171302	80677
O43175	SERA_HUMAN	PHGDH	533	56651	6.3	HUMAN	D-3-phosphoglycerate dehydrogenase	0	0	0	0	0	0	15	13	14	11	15	14	0	0	0	0	0	0	2946736	2041944	2117240	815181	1708564	1517585
O43182	RHG06_HUMAN	ARHGAP6	974	105948	7	HUMAN	Rho GTPase-activating protein 6	0	0	0	0	0	0	1	0	2	0	1	1	0	0	0	0	0	0	7763	0	23489	0	4901	10394
O43242	PSMD3_HUMAN	PSMD3	534	60978.1	8.5	HUMAN	26S proteasome non-ATPase regulatory subunit 3	0	0	0	0	0	0	10	13	11	8	10	14	0	0	0	0	0	0	519667	696350	699711	288872	510871	724666
O43252	PAPS1_HUMAN	PAPSS1	624	70833.8	6.4	HUMAN	Bifunctional 3'-phosphoadenosine 5'-phosphosulfate synthase 1	0	0	0	0	0	0	2	2	4	0	2	1	0	0	0	0	0	0	31625	48954	94896	0	36808	11899
O43264	ZW10_HUMAN	ZW10	779	88830.3	5.9	HUMAN	Centromere/kinetochore protein zw10 homolog	0	0	0	0	0	0	2	4	2	1	4	5	0	0	0	0	0	0	11238	39524	30024	10616	57033	80593
O43290	SNUT1_HUMAN	SART1	800	90255.5	5.9	HUMAN	U4/U6.U5 tri-snRNP-associated protein 1	0	0	0	0	0	0	5	5	4	5	4	2	0	0	0	0	0	0	197579	253831	364611	101255	221042	169837
O43292	GPAA1_HUMAN	GPAA1	621	67623.8	8.2	HUMAN	Glycosylphosphatidylinositol anchor attachment 1 protein	0	0	0	0	0	0	1	1	0	0	1	0	0	0	0	0	0	0	6747	42036	0	0	20393	0
O43293	DAPK3_HUMAN	DAPK3	454	52536.1	6.4	HUMAN	Death-associated protein kinase 3	0	0	0	0	0	0	0	1	1	0	0	1	0	0	0	0	0	0	0	30938	25664	0	0	32258
O43318	M3K7_HUMAN	MAP3K7	606	67196.7	6.7	HUMAN	Mitogen-activated protein kinase kinase kinase 7	0	0	0	0	0	0	0	0	0	1	0	0	0	0	0	0	0	0	0	0	0	5135	0	0
O43324	MCA3_HUMAN	EEF1E1	174	19810.7	8.5	HUMAN	Eukaryotic translation elongation factor 1 epsilon-1	0	0	0	0	0	0	3	5	1	2	2	1	0	0	0	0	0	0	77622	349564	107555	97093	144524	85489
O43390	HNRPR_HUMAN	HNRNPR	633	70943.6	8.2	HUMAN	Heterogeneous nuclear ribonucleoprotein R	0	0	0	0	0	0	7	7	7	5	4	8	0	0	0	0	0	0	148670	408406	377220	281678	173011	381584
O43395	PRPF3_HUMAN	PRPF3	683	77529.6	9.5	HUMAN	U4/U6 small nuclear ribonucleoprotein Prp3	0	0	0	0	0	0	1	1	0	1	0	2	0	0	0	0	0	0	6423	90245	0	24161	0	18423
O43396	TXNL1_HUMAN	TXNL1	289	32251.6	4.8	HUMAN	Thioredoxin-like protein 1	0	0	0	0	0	0	5	6	7	5	7	8	0	0	0	0	0	0	664901	642648	686419	175401	463582	544669
O43399	TPD54_HUMAN	TPD52L2	206	22237.9	5.3	HUMAN	Tumor protein D54	0	0	0	0	0	0	7	7	6	9	8	7	0	0	0	0	0	0	513027	418529	322490	310947	497600	363805
O43402	EMC8_HUMAN	EMC8	210	23773.3	5.9	HUMAN	ER membrane protein complex subunit 8	0	0	0	0	0	0	0	1	1	1	1	2	0	0	0	0	0	0	0	16549	21188	60563	19507	170711
O43414	ERI3_HUMAN	ERI3	337	37238.6	8.3	HUMAN	ERI1 exoribonuclease 3	0	0	0	0	0	0	0	0	0	0	1	1	0	0	0	0	0	0	0	0	0	0	34353	11085
O43447	PPIH_HUMAN	PPIH	177	19208.3	8.3	HUMAN	Peptidyl-prolyl cis-trans isomerase H	0	0	0	0	0	0	4	6	6	1	3	5	0	0	0	0	0	0	300003	453404	492055	11886	204118	283159
O43482	MS18B_HUMAN	OIP5	229	24691.7	7	HUMAN	Protein Mis18-beta	0	0	0	0	0	0	0	1	0	0	0	0	0	0	0	0	0	0	0	5534	0	0	0	0
O43488	ARK72_HUMAN	AKR7A2	359	39589.3	6.7	HUMAN	Aflatoxin B1 aldehyde reductase member 2	0	0	0	0	0	0	2	4	4	3	3	4	0	0	0	0	0	0	61600	134574	173384	42431	73007	92192
O43491	E41L2_HUMAN	EPB41L2	1005	112589	5.3	HUMAN	Band 4.1-like protein 2	0	0	0	0	0	0	8	7	7	10	8	6	0	0	0	0	0	0	1782379	238025	251585	211654	278358	113035
O43493	TGON2_HUMAN	TGOLN2	480	51113.2	5.5	HUMAN	Trans-Golgi network integral membrane protein 2	0	0	0	0	0	0	6	3	4	3	5	6	0	0	0	0	0	0	518572	125907	141101	138727	213457	341160
O43502	RA51C_HUMAN	RAD51C	376	42190	6.3	HUMAN	DNA repair protein RAD51 homolog 3	0	0	0	0	0	0	1	1	2	0	0	0	0	0	0	0	0	0	16318	83244	104856	0	0	0
O43504	LTOR5_HUMAN	LAMTOR5	91	9614	4.7	HUMAN	Ragulator complex protein LAMTOR5	0	0	0	0	0	0	1	3	1	0	1	2	0	0	0	0	0	0	17700	441925	58093	0	39829	189278
O43583	DENR_HUMAN	DENR	198	22092.2	5.2	HUMAN	Density-regulated protein	0	0	0	0	0	0	5	5	5	3	3	7	0	0	0	0	0	0	518968	277387	297963	55929	145266	265773
O43592	XPOT_HUMAN	XPOT	962	109965	5.2	HUMAN	Exportin-T	0	0	0	0	0	0	16	15	23	10	16	22	0	0	0	0	0	0	692433	757424	999198	237424	542650	800151
O43598	DNPH1_HUMAN	DNPH1	174	19108.6	5	HUMAN	2'-deoxynucleoside 5'-phosphate N-hydrolase 1	0	0	0	0	0	0	2	4	4	2	2	1	0	0	0	0	0	0	38192	250338	244109	26632	39953	26794
O43615	TIM44_HUMAN	TIMM44	452	51356.2	8.5	HUMAN	Mitochondrial import inner membrane translocase subunit TIM44	0	0	0	0	0	0	7	5	3	4	6	7	0	0	0	0	0	0	410766	256309	180439	85584	230981	209154
O43639	NCK2_HUMAN	NCK2	380	42915.4	6.5	HUMAN	Cytoplasmic protein NCK2	0	0	0	0	0	0	0	0	0	1	0	0	0	0	0	0	0	0	0	0	0	12464	0	0
O43660	PLRG1_HUMAN	PLRG1	514	57194.3	9.2	HUMAN	Pleiotropic regulator 1	0	0	0	0	0	0	2	4	6	0	3	4	0	0	0	0	0	0	204584	116782	168351	0	77210	78145
O43663	PRC1_HUMAN	PRC1	620	71607.2	6.3	HUMAN	Protein regulator of cytokinesis 1	0	0	0	0	0	0	2	2	2	1	1	2	0	0	0	0	0	0	17527	52612	55756	17135	5902	43972
O43670	ZN207_HUMAN	ZNF207	478	50751	9.2	HUMAN	BUB3-interacting and GLEBS motif-containing protein ZNF207	0	0	0	0	0	0	1	2	2	1	1	2	0	0	0	0	0	0	203677	231589	222767	43158	107885	152258
O43681	ASNA_HUMAN	ASNA1	348	38793.2	4.8	HUMAN	ATPase ASNA1	0	0	0	0	0	0	1	1	2	2	1	2	0	0	0	0	0	0	8289	8994	71216	42283	4848	119746
O43683	BUB1_HUMAN	BUB1	1085	122376	6	HUMAN	Mitotic checkpoint serine/threonine-protein kinase BUB1	0	0	0	0	0	0	0	1	2	0	0	2	0	0	0	0	0	0	0	35314	57912	0	0	40550
O43684	BUB3_HUMAN	BUB3	328	37155.1	6.4	HUMAN	Mitotic checkpoint protein BUB3	0	0	0	0	0	0	8	7	8	4	8	7	0	0	0	0	0	0	797341	656226	770727	173072	583654	600784
O43707	ACTN4_HUMAN	ACTN4	911	104855	5.3	HUMAN	Alpha-actinin-4	0	0	0	0	0	0	40	45	51	33	44	50	0	0	0	0	0	0	6487721	9104167	9228594	2564040	6742152	7478699
O43719	HTSF1_HUMAN	HTATSF1	755	85853.5	4.3	HUMAN	HIV Tat-specific factor 1	0	0	0	0	0	0	5	5	4	5	7	7	0	0	0	0	0	0	122558	118141	93367	59000	463537	515857
O43736	ITM2A_HUMAN	ITM2A	263	29741.7	5.6	HUMAN	Integral membrane protein 2A	0	0	0	0	0	0	1	2	1	1	3	1	0	0	0	0	0	0	3166	32693	42033	21717	97731	24080
O43747	AP1G1_HUMAN	AP1G1	822	91352.3	6.4	HUMAN	AP-1 complex subunit gamma-1	0	0	0	0	0	0	2	5	3	1	7	2	0	0	0	0	0	0	12771	76678	34207	3194	108604	16331
O43752	STX6_HUMAN	STX6	255	29176.2	4.8	HUMAN	Syntaxin-6	0	0	0	0	0	0	0	1	1	2	1	1	0	0	0	0	0	0	0	210338	247071	100820	131192	178012
O43760	SNG2_HUMAN	SYNGR2	224	24810.3	4.7	HUMAN	Synaptogyrin-2	0	0	0	0	0	0	4	1	1	1	2	1	0	0	0	0	0	0	447802	96170	52686	58100	118937	94159
O43765	SGTA_HUMAN	SGTA	313	34063.4	4.8	HUMAN	Small glutamine-rich tetratricopeptide repeat-containing protein alpha	0	0	0	0	0	0	6	8	8	4	6	5	0	0	0	0	0	0	1350453	921012	917262	250070	540186	588414
O43768	ENSA_HUMAN	ENSA	121	13389.1	6.6	HUMAN	Alpha-endosulfine	0	0	0	0	0	0	2	1	3	1	2	3	0	0	0	0	0	0	281953	90768	154777	26177	88896	165185
O43776	SYNC_HUMAN	NARS	548	62943.5	5.9	HUMAN	Asparagine--tRNA ligase, cytoplasmic	0	0	0	0	0	0	17	16	17	15	18	17	0	0	0	0	0	0	2078812	2142304	2304770	957877	2062859	1815104
O43790	KRT86_HUMAN	KRT86	486	53501.2	5.6	HUMAN	Keratin, type II cuticular Hb6	0	0	0	0	0	0	0	0	0	14	0	0	0	0	0	0	0	0	0	0	0	4063649	0	0
O43809	CPSF5_HUMAN	NUDT21	227	26227.5	8.9	HUMAN	Cleavage and polyadenylation specificity factor subunit 5	0	0	0	0	0	0	1	3	1	1	2	0	0	0	0	0	0	0	3291	83251	8483	20238	106332	0
O43813	LANC1_HUMAN	LANCL1	399	45283.5	7.9	HUMAN	LanC-like protein 1	0	0	0	0	0	0	1	0	0	1	0	0	0	0	0	0	0	0	36545	0	0	14435	0	0
O43815	STRN_HUMAN	STRN	780	86132.8	5.1	HUMAN	Striatin	0	0	0	0	0	0	1	1	3	1	0	0	0	0	0	0	0	0	12112	44478	91693	5315	0	0
O43823	AKAP8_HUMAN	AKAP8	692	76108.9	5	HUMAN	A-kinase anchor protein 8	0	0	0	0	0	0	1	1	0	0	2	0	0	0	0	0	0	0	13510	7865	0	0	7898	0
O43837	IDH3B_HUMAN	IDH3B	385	42184.1	8.6	HUMAN	Isocitrate dehydrogenase [NAD] subunit beta, mitochondrial	0	0	0	0	0	0	1	2	1	0	1	0	0	0	0	0	0	0	31966	63334	39497	0	21334	0
O43847	NRDC_HUMAN	NRDC	1150	131573	4.9	HUMAN	Nardilysin	0	0	0	0	0	0	8	10	11	7	11	9	0	0	0	0	0	0	860358	558507	521696	118816	718296	297909
O43852	CALU_HUMAN	CALU	315	37107.1	4.5	HUMAN	Calumenin	0	0	0	0	0	0	10	13	16	8	14	14	0	0	0	0	0	0	1230753	2011851	1996673	526946	1299888	1200964
O43865	SAHH2_HUMAN	AHCYL1	530	58952	6.5	HUMAN	S-adenosylhomocysteine hydrolase-like protein 1	0	0	0	0	0	0	0	1	3	0	3	3	0	0	0	0	0	0	0	41256	319144	0	292809	31724
O43920	NDUS5_HUMAN	NDUFS5	106	12517.6	9.3	HUMAN	NADH dehydrogenase [ubiquinone] iron-sulfur protein 5	0	0	0	0	0	0	0	1	1	0	0	0	0	0	0	0	0	0	0	20970	24582	0	0	0
O60216	RAD21_HUMAN	RAD21	631	71690.1	4.5	HUMAN	Double-strand-break repair protein rad21 homolog	0	0	0	0	0	0	10	3	9	4	8	9	0	0	0	0	0	0	255132	153018	265087	120494	256950	351722
O60220	TIM8A_HUMAN	TIMM8A	97	10998.5	5.1	HUMAN	Mitochondrial import inner membrane translocase subunit Tim8 A	0	0	0	0	0	0	1	0	0	0	0	0	0	0	0	0	0	0	15205	0	0	0	0	0
O60231	DHX16_HUMAN	DHX16	1041	119265	6.4	HUMAN	Putative pre-mRNA-splicing factor ATP-dependent RNA helicase DHX16	0	0	0	0	0	0	2	1	1	1	2	0	0	0	0	0	0	0	62149	14062	4211	5553	9895	0
O60232	SSA27_HUMAN	SSSCA1	199	21474.5	5.1	HUMAN	Sjoegren syndrome/scleroderma autoantigen 1	0	0	0	0	0	0	1	2	2	0	1	1	0	0	0	0	0	0	15853	79043	70845	0	24918	14242
O60234	GMFG_HUMAN	GMFG	142	16801.5	5.2	HUMAN	Glia maturation factor gamma	0	0	0	0	0	0	0	2	1	1	1	1	0	0	0	0	0	0	0	65720	31467	13338	26661	28013
O60264	SMCA5_HUMAN	SMARCA5	1052	121906	8.3	HUMAN	SWI/SNF-related matrix-associated actin-dependent regulator of chromatin subfamily A member 5	0	0	0	0	0	0	7	9	8	6	7	8	0	0	0	0	0	0	630822	815667	388830	110717	271783	608033
O60268	K0513_HUMAN	KIAA0513	411	46639	5	HUMAN	Uncharacterized protein KIAA0513	0	0	0	0	0	0	1	1	1	1	1	1	0	0	0	0	0	0	34039	13381	13356	10383	15890	17455
O60271	JIP4_HUMAN	SPAG9	1321	146207	5	HUMAN	C-Jun-amino-terminal kinase-interacting protein 4	0	0	0	0	0	0	6	8	9	5	4	6	0	0	0	0	0	0	112205	297892	289637	102391	155406	215062
O60313	OPA1_HUMAN	OPA1	960	111632	7.9	HUMAN	Dynamin-like 120 kDa protein, mitochondrial	0	0	0	0	0	0	1	2	3	0	1	0	0	0	0	0	0	0	13111	30002	72323	0	19474	0
O60315	ZEB2_HUMAN	ZEB2	1214	136449	5.9	HUMAN	Zinc finger E-box-binding homeobox 2	0	0	0	0	0	0	1	2	2	1	1	2	0	0	0	0	0	0	6970	61099	52085	10035	41595	60648
O60318	GANP_HUMAN	MCM3AP	1980	218406	6	HUMAN	Germinal-center associated nuclear protein	0	0	0	0	0	0	1	0	1	0	0	1	0	0	0	0	0	0	2736	0	3870	0	0	2511
O60337	MARH6_HUMAN	MARCH6	910	102546	5.9	HUMAN	E3 ubiquitin-protein ligase MARCH6	0	0	0	0	0	0	1	0	1	0	1	1	0	0	0	0	0	0	118335	0	54845	0	40093	54695
O60341	KDM1A_HUMAN	KDM1A	852	92903.4	6.1	HUMAN	Lysine-specific histone demethylase 1A	0	0	0	0	0	0	3	2	3	2	3	2	0	0	0	0	0	0	55548	15605	64738	14213	60951	57862
O60361	NDK8_HUMAN	NME2P1	137	15529.2	8.8	HUMAN	Putative nucleoside diphosphate kinase	0	0	0	0	0	0	1	1	0	0	1	1	0	0	0	0	0	0	26553	33171	0	0	25522	27400
O60427	FADS1_HUMAN	FADS1	444	51964.7	9	HUMAN	Fatty acid desaturase 1	0	0	0	0	0	0	1	2	3	0	2	1	0	0	0	0	0	0	99649	73165	287872	0	29654	53416
O60488	ACSL4_HUMAN	ACSL4	711	79188.8	8.7	HUMAN	Long-chain-fatty-acid--CoA ligase 4	0	0	0	0	0	0	0	0	0	0	1	1	0	0	0	0	0	0	0	0	0	0	11783	8187
O60493	SNX3_HUMAN	SNX3	162	18762.5	8.7	HUMAN	Sorting nexin-3	0	0	0	0	0	0	6	3	3	1	0	1	0	0	0	0	0	0	270361	135857	127238	16883	0	36068
O60499	STX10_HUMAN	STX10	249	28114.3	4.8	HUMAN	Syntaxin-10	0	0	0	0	0	0	0	0	0	1	0	1	0	0	0	0	0	0	0	0	0	7645	0	7521
O60502	OGA_HUMAN	MGEA5	916	102916	4.8	HUMAN	Protein O-GlcNAcase	0	0	0	0	0	0	3	3	1	0	4	4	0	0	0	0	0	0	30202	55149	20938	0	44849	273935
O60506	HNRPQ_HUMAN	SYNCRIP	623	69603.2	8.7	HUMAN	Heterogeneous nuclear ribonucleoprotein Q	0	0	0	0	0	0	18	17	15	12	13	15	0	0	0	0	0	0	1814185	2082630	1770590	850812	1453520	1351160
O60508	PRP17_HUMAN	CDC40	579	65521.8	6.6	HUMAN	Pre-mRNA-processing factor 17	0	0	0	0	0	0	1	0	0	0	0	0	0	0	0	0	0	0	3416	0	0	0	0	0
O60547	GMDS_HUMAN	GMDS	372	41950.1	6.9	HUMAN	GDP-mannose 4,6 dehydratase	0	0	0	0	0	0	1	0	0	0	0	0	0	0	0	0	0	0	19587	0	0	0	0	0
O60551	NMT2_HUMAN	NMT2	498	56980.7	7.2	HUMAN	Glycylpeptide N-tetradecanoyltransferase 2	0	0	0	0	0	0	1	1	0	0	0	0	0	0	0	0	0	0	9943	3708	0	0	0	0
O60566	BUB1B_HUMAN	BUB1B	1050	119546	5.2	HUMAN	Mitotic checkpoint serine/threonine-protein kinase BUB1 beta	0	0	0	0	0	0	1	2	1	1	1	1	0	0	0	0	0	0	2179	8601	2321	4681	8737	12800
O60568	PLOD3_HUMAN	PLOD3	738	84785.9	5.7	HUMAN	Procollagen-lysine,2-oxoglutarate 5-dioxygenase 3	0	0	0	0	0	0	0	2	1	0	0	0	0	0	0	0	0	0	0	5252	2447	0	0	0
O60610	DIAP1_HUMAN	DIAPH1	1272	141349	5.3	HUMAN	Protein diaphanous homolog 1	0	0	0	0	0	0	5	9	14	11	12	14	0	0	0	0	0	0	58005	716223	1048991	446992	647613	778336
O60664	PLIN3_HUMAN	PLIN3	434	47075.4	5.3	HUMAN	Perilipin-3	0	0	0	0	0	0	12	11	12	8	9	11	0	0	0	0	0	0	902938	1358685	1550872	445591	1264339	1293690
O60678	ANM3_HUMAN	PRMT3	531	59876.7	5.2	HUMAN	Protein arginine N-methyltransferase 3	0	0	0	0	0	0	3	3	4	1	2	2	0	0	0	0	0	0	141660	85945	87623	4979	28627	20491
O60684	IMA7_HUMAN	KPNA6	536	60030	4.9	HUMAN	Importin subunit alpha-7	0	0	0	0	0	0	1	2	2	2	2	4	0	0	0	0	0	0	1963	66306	57125	20633	42480	107580
O60701	UGDH_HUMAN	UGDH	494	55024.6	6.7	HUMAN	UDP-glucose 6-dehydrogenase	0	0	0	0	0	0	0	2	0	1	0	0	0	0	0	0	0	0	0	40203	0	8174	0	0
O60716	CTND1_HUMAN	CTNND1	968	108171	5.9	HUMAN	Catenin delta-1	0	0	0	0	0	0	2	3	0	1	2	4	0	0	0	0	0	0	51717	28628	0	7871	19858	57992
O60732	MAGC1_HUMAN	MAGEC1	1142	123644	4.2	HUMAN	Melanoma-associated antigen C1	0	0	0	0	0	0	4	5	6	4	2	4	0	0	0	0	0	0	173025	307691	342574	89862	120883	167729
O60739	EIF1B_HUMAN	EIF1B	113	12823.7	6.8	HUMAN	Eukaryotic translation initiation factor 1b	0	0	0	0	0	0	3	2	4	3	1	1	0	0	0	0	0	0	97703	24973	195591	48643	11946	10407
O60749	SNX2_HUMAN	SNX2	519	58471.6	5	HUMAN	Sorting nexin-2	0	0	0	0	0	0	1	2	3	0	5	2	0	0	0	0	0	0	50886	49803	88423	0	162059	27889
O60762	DPM1_HUMAN	DPM1	260	29634.5	9.6	HUMAN	Dolichol-phosphate mannosyltransferase subunit 1	0	0	0	0	0	0	0	2	2	1	2	1	0	0	0	0	0	0	0	35227	29200	4383	41898	19950
O60763	USO1_HUMAN	USO1	962	107896	4.8	HUMAN	General vesicular transport factor p115	0	0	0	0	0	0	9	8	5	7	12	8	0	0	0	0	0	0	1919715	226808	148558	174447	855465	263327
O60784	TOM1_HUMAN	TOM1	492	53818.9	4.6	HUMAN	Target of Myb protein 1	0	0	0	0	0	0	1	2	2	1	2	1	0	0	0	0	0	0	9710	18488	39929	8928	38956	9462
O60814	H2B1K_HUMAN	HIST1H2BK	126	13890.3	10.3	HUMAN	Histone H2B type 1-K	0	0	0	0	0	0	7	6	7	2	4	4	0	0	0	0	0	0	18473572	3856666	7780195	72575	149230	226091
O60826	CCD22_HUMAN	CCDC22	627	70756.1	6.3	HUMAN	Coiled-coil domain-containing protein 22	0	0	0	0	0	0	0	0	1	0	1	1	0	0	0	0	0	0	0	0	16475	0	3636	3703
O60828	PQBP1_HUMAN	PQBP1	265	30472.5	5.9	HUMAN	Polyglutamine-binding protein 1	0	0	0	0	0	0	2	2	2	0	0	1	0	0	0	0	0	0	37108	51616	44876	0	0	15448
O60830	TI17B_HUMAN	TIMM17B	172	18273.2	9.2	HUMAN	Mitochondrial import inner membrane translocase subunit Tim17-B	0	0	0	0	0	0	2	2	2	0	2	1	0	0	0	0	0	0	51904	35579	48109	0	29610	28496
O60832	DKC1_HUMAN	DKC1	514	57674.6	9.5	HUMAN	H/ACA ribonucleoprotein complex subunit 4	0	0	0	0	0	0	0	3	2	1	2	1	0	0	0	0	0	0	0	53954	38925	14629	48645	41339
O60841	IF2P_HUMAN	EIF5B	1220	138828	5.4	HUMAN	Eukaryotic translation initiation factor 5B	0	0	0	0	0	0	11	15	18	7	10	12	0	0	0	0	0	0	1180124	789990	773167	211787	427870	555463
O60869	EDF1_HUMAN	EDF1	148	16368.8	9.9	HUMAN	Endothelial differentiation-related factor 1	0	0	0	0	0	0	4	1	2	1	2	2	0	0	0	0	0	0	317204	219845	203114	39653	100203	140892
O60884	DNJA2_HUMAN	DNAJA2	412	45746	6.1	HUMAN	DnaJ homolog subfamily A member 2	0	0	0	0	0	0	5	5	5	3	5	6	0	0	0	0	0	0	68020	259064	257105	87590	123870	150626
O60885	BRD4_HUMAN	BRD4	1362	152220	9.2	HUMAN	Bromodomain-containing protein 4	0	0	0	0	0	0	1	0	0	0	1	1	0	0	0	0	0	0	134398	0	0	0	17465	40144
O60888	CUTA_HUMAN	CUTA	179	19116.5	5.4	HUMAN	Protein CutA	0	0	0	0	0	0	3	3	3	3	4	3	0	0	0	0	0	0	133358	497588	468228	156221	786025	275314
O60925	PFD1_HUMAN	PFDN1	122	14210.6	6.3	HUMAN	Prefoldin subunit 1	0	0	0	0	0	0	2	1	1	1	2	1	0	0	0	0	0	0	205388	68711	48813	17539	63024	34760
O60934	NBN_HUMAN	NBN	754	84959.8	6.5	HUMAN	Nibrin	0	0	0	0	0	0	0	0	0	0	1	1	0	0	0	0	0	0	0	0	0	0	4548	8887
O75056	SDC3_HUMAN	SDC3	442	45497.3	4.6	HUMAN	Syndecan-3	0	0	0	0	0	0	1	0	0	1	0	0	0	0	0	0	0	0	2438	0	0	6817	0	0
O75081	MTG16_HUMAN	CBFA2T3	653	71192.7	8.5	HUMAN	Protein CBFA2T3	0	0	0	0	0	0	1	2	1	1	2	2	0	0	0	0	0	0	63886	32664	10160	8304	30696	34596
O75083	WDR1_HUMAN	WDR1	606	66194.1	6.2	HUMAN	WD repeat-containing protein 1	0	0	0	0	0	0	12	13	13	8	14	17	0	0	0	0	0	0	854741	1090359	1082982	272109	999301	1043324
O75112	LDB3_HUMAN	LDB3	727	77135.6	8.5	HUMAN	LIM domain-binding protein 3	0	0	0	0	0	0	1	0	1	0	0	0	0	0	0	0	0	0	55734	0	18276	0	0	0
O75131	CPNE3_HUMAN	CPNE3	537	60131.2	5.6	HUMAN	Copine-3	0	0	0	0	0	0	4	6	7	2	4	6	0	0	0	0	0	0	90124	147827	208676	24030	79111	115030
O75150	BRE1B_HUMAN	RNF40	1001	113651	5.9	HUMAN	E3 ubiquitin-protein ligase BRE1B	0	0	0	0	0	0	1	0	0	0	0	0	0	0	0	0	0	0	221984	0	0	0	0	0
O75152	ZC11A_HUMAN	ZC3H11A	810	89131.9	8.6	HUMAN	Zinc finger CCCH domain-containing protein 11A	0	0	0	0	0	0	1	0	0	0	0	1	0	0	0	0	0	0	32193	0	0	0	0	18254
O75153	CLU_HUMAN	CLUH	1309	146671	5.8	HUMAN	Clustered mitochondria protein homolog	0	0	0	0	0	0	2	0	4	0	2	1	0	0	0	0	0	0	49176	0	160087	0	56542	17345
O75157	T22D2_HUMAN	TSC22D2	780	79228.9	4.9	HUMAN	TSC22 domain family protein 2	0	0	0	0	0	0	1	0	0	0	1	1	0	0	0	0	0	0	32820	0	0	0	49463	18250
O75170	PP6R2_HUMAN	PPP6R2	966	104943	4.7	HUMAN	Serine/threonine-protein phosphatase 6 regulatory subunit 2	0	0	0	0	0	0	0	1	0	0	0	0	0	0	0	0	0	0	0	59613	0	0	0	0
O75175	CNOT3_HUMAN	CNOT3	753	81872.7	5.8	HUMAN	CCR4-NOT transcription complex subunit 3	0	0	0	0	0	0	3	2	1	1	2	3	0	0	0	0	0	0	59477	58766	23272	10923	114749	117972
O75179	ANR17_HUMAN	ANKRD17	2603	274260	6.1	HUMAN	Ankyrin repeat domain-containing protein 17	0	0	0	0	0	0	3	3	3	2	2	3	0	0	0	0	0	0	97419	111484	122700	56517	102629	107014
O75182	SIN3B_HUMAN	SIN3B	1162	133068	6.5	HUMAN	Paired amphipathic helix protein Sin3b	0	0	0	0	0	0	1	1	2	1	0	2	0	0	0	0	0	0	41625	8541	25260	28027	0	17726
O75190	DNJB6_HUMAN	DNAJB6	326	36087.3	9.2	HUMAN	DnaJ homolog subfamily B member 6	0	0	0	0	0	0	2	1	1	2	2	1	0	0	0	0	0	0	210585	78845	47487	37999	135394	29407
O75223	GGCT_HUMAN	GGCT	188	21007.9	5.1	HUMAN	Gamma-glutamylcyclotransferase	0	1	0	0	0	0	4	4	5	3	2	4	0	8313	0	0	0	0	300649	213896	248463	102975	169489	206569
O75251	NDUS7_HUMAN	NDUFS7	213	23563.7	10	HUMAN	NADH dehydrogenase [ubiquinone] iron-sulfur protein 7, mitochondrial	0	0	0	0	0	0	1	1	1	0	2	1	0	0	0	0	0	0	37224	99286	4562	0	114205	73285
O75306	NDUS2_HUMAN	NDUFS2	463	52546.1	7.2	HUMAN	NADH dehydrogenase [ubiquinone] iron-sulfur protein 2, mitochondrial	0	0	0	0	0	0	2	2	4	2	2	1	0	0	0	0	0	0	101065	27044	283849	56644	50835	15697
O75312	ZPR1_HUMAN	ZPR1	459	50925.7	4.7	HUMAN	Zinc finger protein ZPR1	0	0	0	0	0	0	5	2	4	1	4	3	0	0	0	0	0	0	117630	86228	150905	17000	138161	89125
O75330	HMMR_HUMAN	HMMR	724	84101.1	5.7	HUMAN	Hyaluronan mediated motility receptor	0	0	0	0	0	0	5	6	4	1	3	3	0	0	0	0	0	0	361200	254955	101672	6347	80969	54270
O75340	PDCD6_HUMAN	PDCD6	191	21868.7	5.2	HUMAN	Programmed cell death protein 6	0	0	0	0	0	0	3	6	5	3	4	4	0	0	0	0	0	0	50101	299737	237012	54183	226209	175701
O75347	TBCA_HUMAN	TBCA	108	12854.9	5.3	HUMAN	Tubulin-specific chaperone A	0	0	0	0	0	0	6	6	5	7	8	5	0	0	0	0	0	0	2627916	1272168	1093620	784066	1119576	1092957
O75348	VATG1_HUMAN	ATP6V1G1	118	13757.6	8.9	HUMAN	V-type proton ATPase subunit G 1	0	0	0	0	0	0	2	2	2	3	3	2	0	0	0	0	0	0	307265	345266	338456	191105	264455	261478
O75352	MPU1_HUMAN	MPDU1	247	26638.1	9.1	HUMAN	Mannose-P-dolichol utilization defect 1 protein	0	0	0	0	0	0	0	2	2	1	2	2	0	0	0	0	0	0	0	44034	45847	6364	30179	40975
O75362	ZN217_HUMAN	ZNF217	1048	115273	8.8	HUMAN	Zinc finger protein 217	0	0	0	0	0	0	0	0	1	1	0	2	0	0	0	0	0	0	0	0	21328	17570	0	62728
O75369	FLNB_HUMAN	FLNB	2602	278166	5.5	HUMAN	Filamin-B	0	0	0	0	0	0	31	29	33	13	32	30	0	0	0	0	0	0	1474479	1889723	1852980	228641	1531351	1438364
O75380	NDUS6_HUMAN	NDUFS6	124	13711.7	8.6	HUMAN	NADH dehydrogenase [ubiquinone] iron-sulfur protein 6, mitochondrial	0	0	0	0	0	0	2	2	1	1	1	1	0	0	0	0	0	0	53261	55924	24818	4945	23263	20851
O75381	PEX14_HUMAN	PEX14	377	41236.9	4.9	HUMAN	Peroxisomal membrane protein PEX14	0	0	0	0	0	0	2	1	0	1	0	1	0	0	0	0	0	0	137535	21829	0	13973	0	19539
O75390	CISY_HUMAN	CS	466	51712.9	8.4	HUMAN	Citrate synthase, mitochondrial	0	0	0	0	0	0	8	10	10	6	9	9	0	0	0	0	0	0	1984248	1914458	1578831	524141	1478673	1418135
O75391	SPAG7_HUMAN	SPAG7	227	26034.7	7.7	HUMAN	Sperm-associated antigen 7	0	0	0	0	0	0	1	3	1	1	1	2	0	0	0	0	0	0	16535	68238	26427	7184	7710	32077
O75396	SC22B_HUMAN	SEC22B	215	24593.6	6.4	HUMAN	Vesicle-trafficking protein SEC22b	0	0	0	0	0	0	4	5	6	5	6	6	0	0	0	0	0	0	300902	215820	260066	110365	249199	222197
O75400	PR40A_HUMAN	PRPF40A	957	108806	7.2	HUMAN	Pre-mRNA-processing factor 40 homolog A	0	0	0	0	0	0	3	4	3	5	4	4	0	0	0	0	0	0	258299	299022	219218	104159	143468	166692
O75410	TACC1_HUMAN	TACC1	805	87795	4.8	HUMAN	Transforming acidic coiled-coil-containing protein 1	0	0	0	0	0	0	4	4	2	4	3	4	0	0	0	0	0	0	58403	127302	35195	46914	45622	140374
O75419	CDC45_HUMAN	CDC45	566	65569.2	5.3	HUMAN	Cell division control protein 45 homolog	0	0	0	0	0	0	4	4	5	0	3	4	0	0	0	0	0	0	411277	278029	279580	0	84289	240871
O75420	GGYF1_HUMAN	GIGYF1	1035	114602	5.3	HUMAN	GRB10-interacting GYF protein 1	0	0	0	0	0	0	1	0	0	0	0	0	0	0	0	0	0	0	2155	0	0	0	0	0
O75431	MTX2_HUMAN	MTX2	263	29763.5	5.9	HUMAN	Metaxin-2	0	0	0	0	0	0	0	1	0	0	0	1	0	0	0	0	0	0	0	23614	0	0	0	15938
O75436	VP26A_HUMAN	VPS26A	327	38170.2	6.1	HUMAN	Vacuolar protein sorting-associated protein 26A	0	0	0	0	0	0	1	2	2	2	2	2	0	0	0	0	0	0	40553	114051	57042	36037	89089	85874
O75438	NDUB1_HUMAN	NDUFB1	58	6961.3	9	HUMAN	NADH dehydrogenase [ubiquinone] 1 beta subcomplex subunit 1	0	0	0	0	0	0	1	1	1	1	0	1	0	0	0	0	0	0	81228	58662	52855	16742	0	19003
O75439	MPPB_HUMAN	PMPCB	489	54366.6	6.4	HUMAN	Mitochondrial-processing peptidase subunit beta	0	0	0	0	0	0	4	8	7	4	5	7	0	0	0	0	0	0	387304	302187	247918	71805	153139	237388
O75475	PSIP1_HUMAN	PSIP1	530	60103.7	9.1	HUMAN	PC4 and SFRS1-interacting protein	0	0	0	0	0	0	5	4	4	1	3	2	0	0	0	0	0	0	567753	417325	322667	11656	56531	35965
O75489	NDUS3_HUMAN	NDUFS3	264	30241.8	7	HUMAN	NADH dehydrogenase [ubiquinone] iron-sulfur protein 3, mitochondrial	0	0	0	0	0	0	4	5	2	3	4	4	0	0	0	0	0	0	29917	108850	30067	43382	219691	158662
O75494	SRS10_HUMAN	SRSF10	262	31300.8	11.3	HUMAN	Serine/arginine-rich splicing factor 10	0	0	0	0	0	0	1	1	1	1	1	1	0	0	0	0	0	0	8483	20527	16793	5929	12293	13553
O75496	GEMI_HUMAN	GMNN	209	23565.3	4.9	HUMAN	Geminin	0	0	0	0	0	0	4	4	4	1	3	4	0	0	0	0	0	0	478577	1045921	578122	25095	132763	265944
O75506	HSBP1_HUMAN	HSBP1	76	8543.7	4.2	HUMAN	Heat shock factor-binding protein 1	0	0	0	0	0	0	1	0	1	0	0	0	0	0	0	0	0	0	7581	0	6281	0	0	0
O75521	ECI2_HUMAN	ECI2	394	43585.5	9.1	HUMAN	Enoyl-CoA delta isomerase 2, mitochondrial	0	0	0	0	0	0	2	1	2	0	0	0	0	0	0	0	0	0	8622	7354	28522	0	0	0
O75528	TADA3_HUMAN	TADA3	432	48902.7	5.9	HUMAN	Transcriptional adapter 3	0	0	0	0	0	0	3	2	1	3	4	2	0	0	0	0	0	0	47891	100846	59598	73555	128608	92981
O75531	BAF_HUMAN	BANF1	89	10058.7	5.8	HUMAN	Barrier-to-autointegration factor	0	0	0	0	0	0	4	5	4	4	4	4	0	0	0	0	0	0	520972	529092	491522	152333	319606	347843
O75533	SF3B1_HUMAN	SF3B1	1304	145832	6.6	HUMAN	Splicing factor 3B subunit 1	0	0	1	0	0	0	16	13	17	8	14	15	0	0	3110	0	0	0	2049676	1770213	1423142	325396	982618	1472323
O75534	CSDE1_HUMAN	CSDE1	798	88885.4	5.9	HUMAN	Cold shock domain-containing protein E1	0	0	0	0	0	0	16	15	20	4	7	10	0	0	0	0	0	0	1818852	983014	2104508	119371	320376	823193
O75600	KBL_HUMAN	GCAT	419	45285.5	8.3	HUMAN	2-amino-3-ketobutyrate coenzyme A ligase, mitochondrial	0	0	0	0	0	0	1	0	1	0	1	0	0	0	0	0	0	0	6288	0	9152	0	1257	0
O75607	NPM3_HUMAN	NPM3	178	19343.9	4.6	HUMAN	Nucleoplasmin-3	0	0	0	0	0	0	0	1	0	1	1	0	0	0	0	0	0	0	0	8895	0	22835	7533	0
O75608	LYPA1_HUMAN	LYPLA1	230	24669.8	6.3	HUMAN	Acyl-protein thioesterase 1	0	0	0	0	0	0	5	5	4	3	5	5	0	0	0	0	0	0	369834	370721	261360	120628	204046	333867
O75616	ERAL1_HUMAN	ERAL1	437	48350.5	9.1	HUMAN	GTPase Era, mitochondrial	0	0	0	0	0	0	0	0	0	2	1	1	0	0	0	0	0	0	0	0	0	10154	22815	25023
O75629	CREG1_HUMAN	CREG1	220	24074.7	7.1	HUMAN	Protein CREG1	0	0	0	0	0	0	0	1	1	0	0	1	0	0	0	0	0	0	0	14835	9323	0	0	10328
O75643	U520_HUMAN	SNRNP200	2136	244510	5.7	HUMAN	U5 small nuclear ribonucleoprotein 200 kDa helicase	0	0	0	0	0	0	7	8	12	7	6	7	0	0	0	0	0	0	260371	386931	488678	141910	150398	182623
O75663	TIPRL_HUMAN	TIPRL	272	31444.3	5.6	HUMAN	TIP41-like protein	0	0	0	0	0	0	2	2	4	0	2	2	0	0	0	0	0	0	161617	127125	263537	0	80168	79813
O75683	SURF6_HUMAN	SURF6	361	41450.7	10.6	HUMAN	Surfeit locus protein 6	0	0	0	0	0	0	1	2	1	0	1	1	0	0	0	0	0	0	6171	33782	6351	0	4150	5941
O75688	PPM1B_HUMAN	PPM1B	479	52643.1	4.9	HUMAN	Protein phosphatase 1B	0	0	0	0	0	0	2	1	2	0	1	0	0	0	0	0	0	0	30111	5270	56953	0	35568	0
O75694	NU155_HUMAN	NUP155	1391	155201	5.8	HUMAN	Nuclear pore complex protein Nup155	0	0	0	0	0	0	3	2	4	0	5	5	0	0	0	0	0	0	23503	27565	55146	0	55123	67045
O75717	WDHD1_HUMAN	WDHD1	1129	125968	5.4	HUMAN	WD repeat and HMG-box DNA-binding protein 1	0	0	0	0	0	0	0	0	0	0	1	1	0	0	0	0	0	0	0	0	0	0	10771	13784
O75746	CMC1_HUMAN	SLC25A12	678	74762.5	8.6	HUMAN	Calcium-binding mitochondrial carrier protein Aralar1	0	0	0	0	0	0	2	2	2	0	6	3	0	0	0	0	0	0	89586	26992	78020	0	112956	33123
O75791	GRAP2_HUMAN	GRAP2	330	37909.5	6.4	HUMAN	GRB2-related adapter protein 2	0	0	0	0	0	0	1	0	0	2	1	0	0	0	0	0	0	0	23334	0	0	60995	10405	0
O75792	RNH2A_HUMAN	RNASEH2A	299	33395.2	5.1	HUMAN	Ribonuclease H2 subunit A	0	0	0	0	0	0	0	0	0	1	0	1	0	0	0	0	0	0	0	0	0	4117	0	6574
O75794	CD123_HUMAN	CDC123	336	39135.1	4.6	HUMAN	Cell division cycle protein 123 homolog	0	0	0	0	0	0	0	1	1	1	0	1	0	0	0	0	0	0	0	11935	12674	11117	0	8655
O75821	EIF3G_HUMAN	EIF3G	320	35611.3	5.9	HUMAN	Eukaryotic translation initiation factor 3 subunit G	0	0	0	0	0	0	9	11	9	5	8	9	0	0	0	0	0	0	951582	1194654	651857	266962	569576	586315
O75822	EIF3J_HUMAN	EIF3J	258	29062.6	4.7	HUMAN	Eukaryotic translation initiation factor 3 subunit J	0	0	0	0	0	0	7	8	7	5	7	7	0	0	0	0	0	0	2512634	2131163	1545460	486032	976990	1211659
O75832	PSD10_HUMAN	PSMD10	226	24428.1	5.7	HUMAN	26S proteasome non-ATPase regulatory subunit 10	0	0	0	0	0	0	2	1	2	1	2	3	0	0	0	0	0	0	146366	27886	162345	28854	29173	46453
O75844	FACE1_HUMAN	ZMPSTE24	475	54813.4	7.1	HUMAN	CAAX prenyl protease 1 homolog	0	0	0	0	0	0	4	3	4	3	6	3	0	0	0	0	0	0	147531	96808	221554	62211	179627	107157
O75874	IDHC_HUMAN	IDH1	414	46659.7	6.5	HUMAN	Isocitrate dehydrogenase [NADP] cytoplasmic	0	0	0	0	0	0	12	14	15	10	13	9	0	0	0	0	0	0	1987622	809054	932827	250397	791584	537657
O75886	STAM2_HUMAN	STAM2	525	58164.8	4.9	HUMAN	Signal transducing adapter molecule 2	0	0	0	0	0	0	0	0	0	0	1	0	0	0	0	0	0	0	0	0	0	0	15730	0
O75891	AL1L1_HUMAN	ALDH1L1	902	98830.1	5.6	HUMAN	Cytosolic 10-formyltetrahydrofolate dehydrogenase	0	0	0	0	0	0	1	1	1	0	1	1	0	0	0	0	0	0	46393	15843	26833	0	23579	19982
O75907	DGAT1_HUMAN	DGAT1	488	55278.8	9.4	HUMAN	Diacylglycerol O-acyltransferase 1	0	0	0	0	0	0	0	1	1	0	0	1	0	0	0	0	0	0	0	8095	4924	0	0	37240
O75911	DHRS3_HUMAN	DHRS3	302	33548.7	9.1	HUMAN	Short-chain dehydrogenase/reductase 3	0	0	0	0	0	0	0	0	1	0	0	0	0	0	0	0	0	0	0	0	15769	0	0	0
O75925	PIAS1_HUMAN	PIAS1	651	71836.6	6.9	HUMAN	E3 SUMO-protein ligase PIAS1	0	0	0	0	0	0	0	0	0	0	0	1	0	0	0	0	0	0	0	0	0	0	0	9166
O75934	SPF27_HUMAN	BCAS2	225	26131.7	5.5	HUMAN	Pre-mRNA-splicing factor SPF27	0	0	0	0	0	0	1	2	1	1	1	1	0	0	0	0	0	0	46075	46193	36835	17686	22686	32700
O75937	DNJC8_HUMAN	DNAJC8	253	29841.9	9	HUMAN	DnaJ homolog subfamily C member 8	0	0	0	0	0	0	5	6	5	4	5	4	0	0	0	0	0	0	736304	400592	278010	109157	218479	217715
O75940	SPF30_HUMAN	SMNDC1	238	26711.3	6.8	HUMAN	Survival of motor neuron-related-splicing factor 30	0	0	0	0	0	0	2	1	0	2	2	1	0	0	0	0	0	0	26504	38385	0	15526	148982	30260
O75947	ATP5H_HUMAN	ATP5H	161	18491.4	5.2	HUMAN	ATP synthase subunit d, mitochondrial	0	0	0	0	0	0	8	6	6	4	6	6	0	0	0	0	0	0	873983	614058	569993	164487	366616	316758
O75955	FLOT1_HUMAN	FLOT1	427	47355.7	7.1	HUMAN	Flotillin-1	0	0	0	0	0	0	3	4	4	3	2	3	0	0	0	0	0	0	145944	897512	1183812	131376	18571	55902
O75995	SASH3_HUMAN	SASH3	380	41595.8	5.2	HUMAN	SAM and SH3 domain-containing protein 3	0	0	0	0	0	0	0	1	0	1	0	0	0	0	0	0	0	0	0	86379	0	38289	0	0
O76003	GLRX3_HUMAN	GLRX3	335	37432.4	5.3	HUMAN	Glutaredoxin-3	0	0	1	1	0	1	10	11	10	6	7	6	0	0	1388	1367	0	1057	914773	1263624	1293300	278835	425237	396127
O76009	KT33A_HUMAN	KRT33A	404	45940.8	4.8	HUMAN	Keratin, type I cuticular Ha3-I	0	0	0	0	0	0	0	0	0	1	0	0	0	0	0	0	0	0	0	0	0	95873	0	0
O76011	KRT34_HUMAN	KRT34	436	49424.1	5	HUMAN	Keratin, type I cuticular Ha4	0	0	0	0	0	0	0	0	0	1	0	0	0	0	0	0	0	0	0	0	0	48212	0	0
O76013	KRT36_HUMAN	KRT36	467	52247.6	4.9	HUMAN	Keratin, type I cuticular Ha6	0	0	0	0	0	0	0	0	0	1	0	0	0	0	0	0	0	0	0	0	0	92395	0	0
O76021	RL1D1_HUMAN	RSL1D1	490	54973	10.1	HUMAN	Ribosomal L1 domain-containing protein 1	0	0	0	0	0	0	1	2	1	0	0	1	0	0	0	0	0	0	8887	39137	8518	0	0	29105
O76031	CLPX_HUMAN	CLPX	633	69224.3	7.5	HUMAN	ATP-dependent Clp protease ATP-binding subunit clpX-like, mitochondrial	0	0	0	0	0	0	0	1	1	2	1	5	0	0	0	0	0	0	0	31312	28123	18801	19640	78059
O76070	SYUG_HUMAN	SNCG	127	13330.9	4.9	HUMAN	Gamma-synuclein	0	0	0	0	0	0	0	1	1	0	1	1	0	0	0	0	0	0	0	24027	34240	0	18006	17100
O76071	CIAO1_HUMAN	CIAO1	339	37840.4	4.8	HUMAN	Probable cytosolic iron-sulfur protein assembly protein CIAO1	0	0	0	0	0	0	1	3	2	2	5	4	0	0	0	0	0	0	15804	133405	40809	16202	144891	78369
O76087	GAGE7_HUMAN	GAGE7	117	12978	4.3	HUMAN	G antigen 7	0	0	0	0	0	0	5	2	2	0	1	1	0	0	0	0	0	0	106321	51354	47284	0	9639	6826
O76094	SRP72_HUMAN	SRP72	671	74606.8	9.3	HUMAN	Signal recognition particle subunit SRP72	0	0	0	0	0	0	3	3	6	3	4	5	0	0	0	0	0	0	50147	50488	130436	31861	59816	87399
O94776	MTA2_HUMAN	MTA2	668	75023.8	9.7	HUMAN	Metastasis-associated protein MTA2	0	0	0	0	0	0	4	7	10	9	11	10	0	0	0	0	0	0	69348	341837	503004	204850	468569	360300
O94782	UBP1_HUMAN	USP1	785	88208	5.4	HUMAN	Ubiquitin carboxyl-terminal hydrolase 1	0	0	0	0	0	0	0	0	1	0	0	0	0	0	0	0	0	0	0	0	3220	0	0	0
O94788	AL1A2_HUMAN	ALDH1A2	518	56724.4	5.8	HUMAN	Retinal dehydrogenase 2	0	0	0	0	0	0	17	22	22	12	19	18	0	0	0	0	0	0	1374254	1637263	1518396	614970	1097647	1054828
O94817	ATG12_HUMAN	ATG12	140	15113.4	5	HUMAN	Ubiquitin-like protein ATG12	0	0	0	0	0	0	1	1	0	0	0	1	0	0	0	0	0	0	2135	2501	0	0	0	1763
O94822	LTN1_HUMAN	LTN1	1766	200554	5.9	HUMAN	E3 ubiquitin-protein ligase listerin	0	0	0	0	0	0	1	1	2	0	1	1	0	0	0	0	0	0	11955	7930	78651	0	6958	12607
O94826	TOM70_HUMAN	TOMM70	608	67455.4	6.8	HUMAN	Mitochondrial import receptor subunit TOM70	0	0	0	0	0	0	11	14	10	5	13	13	0	0	0	0	0	0	748895	768325	435794	104468	849237	562819
O94829	IPO13_HUMAN	IPO13	963	108196	5.1	HUMAN	Importin-13	0	0	0	0	0	0	1	0	0	0	0	0	0	0	0	0	0	0	60220	0	0	0	0	0
O94832	MYO1D_HUMAN	MYO1D	1006	116203	9.4	HUMAN	Unconventional myosin-Id	0	0	0	0	0	0	0	0	1	0	0	1	0	0	0	0	0	0	0	0	6094	0	0	2803
O94864	ST65G_HUMAN	SUPT7L	414	46193.2	5	HUMAN	STAGA complex 65 subunit gamma	0	0	0	0	0	0	0	1	0	0	0	0	0	0	0	0	0	0	0	2647	0	0	0	0
O94874	UFL1_HUMAN	UFL1	794	89596	6.3	HUMAN	E3 UFM1-protein ligase 1	0	0	0	0	0	0	1	0	0	2	2	1	0	0	0	0	0	0	18937	0	0	21553	33980	12224
O94888	UBXN7_HUMAN	UBXN7	489	54862.8	5.1	HUMAN	UBX domain-containing protein 7	0	0	0	0	0	0	1	1	2	1	2	2	0	0	0	0	0	0	4274	30953	50886	7966	63500	86780
O94903	PLPHP_HUMAN	PROSC	275	30344.2	7.1	HUMAN	Pyridoxal phosphate homeostasis protein	0	0	0	0	0	0	0	1	0	0	0	0	0	0	0	0	0	0	0	13161	0	0	0	0
O94905	ERLN2_HUMAN	ERLIN2	339	37839.9	5.5	HUMAN	Erlin-2	0	0	0	0	0	0	5	5	6	5	5	6	0	0	0	0	0	0	357712	276139	359725	107594	184093	301327
O94906	PRP6_HUMAN	PRPF6	941	106926	8.5	HUMAN	Pre-mRNA-processing factor 6	0	0	0	0	0	0	3	3	2	3	3	3	0	0	0	0	0	0	84613	118710	49201	59673	52285	74069
O94913	PCF11_HUMAN	PCF11	1555	173052	8.7	HUMAN	Pre-mRNA cleavage complex 2 protein Pcf11	0	0	0	0	0	0	1	0	0	0	1	1	0	0	0	0	0	0	5085	0	0	0	7970	6066
O94925	GLSK_HUMAN	GLS	669	73461.8	7.8	HUMAN	Glutaminase kidney isoform, mitochondrial	0	0	0	0	0	0	2	2	3	0	2	4	0	0	0	0	0	0	62705	63212	69853	0	35659	181885
O94966	UBP19_HUMAN	USP19	1318	145652	5.9	HUMAN	Ubiquitin carboxyl-terminal hydrolase 19	0	0	0	0	0	0	3	2	2	0	1	3	0	0	0	0	0	0	72522	45737	32816	0	31359	46546
O94979	SC31A_HUMAN	SEC31A	1220	133016	6.4	HUMAN	Protein transport protein Sec31A	0	0	0	0	0	0	4	9	9	6	5	7	0	0	0	0	0	0	15987	403581	329375	137522	180663	207663
O94992	HEXI1_HUMAN	HEXIM1	359	40623.8	4.8	HUMAN	Protein HEXIM1	0	0	0	0	0	0	0	0	0	0	0	1	0	0	0	0	0	0	0	0	0	0	0	7457
O95070	YIF1A_HUMAN	YIF1A	293	32011.5	9	HUMAN	Protein YIF1A	0	0	0	0	0	0	1	0	0	1	1	1	0	0	0	0	0	0	6621	0	0	9511	27513	28172
O95071	UBR5_HUMAN	UBR5	2799	309355	5.6	HUMAN	E3 ubiquitin-protein ligase UBR5	0	0	0	0	0	0	1	0	0	0	0	0	0	0	0	0	0	0	3285	0	0	0	0	0
O95104	SFR15_HUMAN	SCAF4	1147	125870	9.6	HUMAN	Splicing factor, arginine/serine-rich 15	0	0	0	0	0	0	1	0	3	0	0	0	0	0	0	0	0	0	23396	0	36186	0	0	0
O95140	MFN2_HUMAN	MFN2	757	86402.9	6.5	HUMAN	Mitofusin-2	0	0	0	0	0	0	0	0	0	1	0	1	0	0	0	0	0	0	0	0	0	9729	0	16414
O95149	SPN1_HUMAN	SNUPN	360	41142.9	6.2	HUMAN	Snurportin-1	0	0	0	0	0	0	0	0	1	0	0	0	0	0	0	0	0	0	0	0	3713	0	0	0
O95155	UBE4B_HUMAN	UBE4B	1302	146186	6.1	HUMAN	Ubiquitin conjugation factor E4 B	0	0	0	0	0	0	2	1	2	1	3	3	0	0	0	0	0	0	98034	54850	67888	12692	40283	61036
O95159	ZFPL1_HUMAN	ZFPL1	310	34114.3	8.4	HUMAN	Zinc finger protein-like 1	0	0	0	0	0	0	1	0	1	0	1	1	0	0	0	0	0	0	105787	0	50782	0	30316	39512
O95163	ELP1_HUMAN	ELP1	1332	150256	5.6	HUMAN	Elongator complex protein 1	0	0	0	0	0	0	0	2	1	2	4	4	0	0	0	0	0	0	0	17612	18422	15806	63498	56257
O95168	NDUB4_HUMAN	NDUFB4	129	15208.7	9.8	HUMAN	NADH dehydrogenase [ubiquinone] 1 beta subcomplex subunit 4	0	0	0	0	0	0	1	1	1	1	1	1	0	0	0	0	0	0	12438	37157	32702	12837	29506	30560
O95169	NDUB8_HUMAN	NDUFB8	186	21766	6.3	HUMAN	NADH dehydrogenase [ubiquinone] 1 beta subcomplex subunit 8, mitochondrial	0	0	0	0	0	0	1	1	0	1	1	1	0	0	0	0	0	0	13185	11725	0	87886	9365	5999
O95197	RTN3_HUMAN	RTN3	1032	112612	4.8	HUMAN	Reticulon-3	0	0	0	0	0	0	2	2	2	1	2	2	0	0	0	0	0	0	476232	265011	338687	65432	191287	265171
O95202	LETM1_HUMAN	LETM1	739	83354.9	6.3	HUMAN	Mitochondrial proton/calcium exchanger protein	0	0	0	0	0	0	6	4	3	3	5	6	0	0	0	0	0	0	271345	149846	134437	101918	264021	203664
O95218	ZRAB2_HUMAN	ZRANB2	330	37404.7	10	HUMAN	Zinc finger Ran-binding domain-containing protein 2	0	0	0	0	0	0	3	3	1	2	2	3	0	0	0	0	0	0	75353	133895	32552	69837	60522	128468
O95229	ZWINT_HUMAN	ZWINT	277	31293.7	5.1	HUMAN	ZW10 interactor	0	0	0	0	0	0	2	2	4	0	1	4	0	0	0	0	0	0	55901	23189	137240	0	8586	106883
O95232	LC7L3_HUMAN	LUC7L3	432	51466.6	9.8	HUMAN	Luc7-like protein 3	0	0	0	0	0	0	1	1	1	2	1	3	0	0	0	0	0	0	5133	11508	10330	31603	5768	27970
O95251	KAT7_HUMAN	KAT7	611	70643	9	HUMAN	Histone acetyltransferase KAT7	0	0	0	0	0	0	3	3	2	2	1	2	0	0	0	0	0	0	112567	81996	41018	23195	24361	34110
O95273	CCDB1_HUMAN	CCNDBP1	360	40262.3	4.7	HUMAN	Cyclin-D1-binding protein 1	0	0	0	0	0	0	3	1	3	1	1	1	0	0	0	0	0	0	85536	30438	70100	4018	13786	22246
O95292	VAPB_HUMAN	VAPB	243	27228.6	6.9	HUMAN	Vesicle-associated membrane protein-associated protein B/C	0	0	0	0	0	0	4	4	3	2	6	3	0	0	0	0	0	0	402542	338273	313255	97433	372648	206113
O95297	MPZL1_HUMAN	MPZL1	269	29082.4	8.8	HUMAN	Myelin protein zero-like protein 1	0	0	0	0	0	0	0	0	0	0	1	0	0	0	0	0	0	0	0	0	0	0	15305	0
O95299	NDUAA_HUMAN	NDUFA10	355	40751	8.7	HUMAN	NADH dehydrogenase [ubiquinone] 1 alpha subcomplex subunit 10, mitochondrial	0	0	0	0	0	0	2	3	3	1	2	3	0	0	0	0	0	0	141629	116138	128164	11761	70180	116699
O95319	CELF2_HUMAN	CELF2	508	54285.3	9	HUMAN	CUGBP Elav-like family member 2	0	0	0	0	0	0	1	0	1	0	0	0	0	0	0	0	0	0	6102	0	18164	0	0	0
O95336	6PGL_HUMAN	PGLS	258	27547.1	5.7	HUMAN	6-phosphogluconolactonase	0	0	0	0	0	0	2	4	3	2	2	1	0	0	0	0	0	0	75480	144722	125302	46407	38698	27796
O95347	SMC2_HUMAN	SMC2	1197	135657	8.5	HUMAN	Structural maintenance of chromosomes protein 2	0	0	0	0	0	0	3	2	5	1	3	2	0	0	0	0	0	0	98998	76265	154450	21619	106589	64245
O95365	ZBT7A_HUMAN	ZBTB7A	584	61439.6	5	HUMAN	Zinc finger and BTB domain-containing protein 7A	0	0	0	0	0	0	0	0	0	0	1	1	0	0	0	0	0	0	0	0	0	0	4489	5074
O95372	LYPA2_HUMAN	LYPLA2	231	24737.2	6.7	HUMAN	Acyl-protein thioesterase 2	0	0	0	0	0	0	1	2	1	0	0	1	0	0	0	0	0	0	35104	21906	8442	0	0	2678
O95373	IPO7_HUMAN	IPO7	1038	119518	4.7	HUMAN	Importin-7	0	0	0	0	0	0	18	20	24	14	16	19	0	0	0	0	0	0	1014777	1544028	1551619	452729	1248542	1338410
O95376	ARI2_HUMAN	ARIH2	493	57819.4	5.4	HUMAN	E3 ubiquitin-protein ligase ARIH2	0	0	0	0	0	0	0	0	1	0	1	1	0	0	0	0	0	0	0	0	8062	0	11968	8701
O95379	TFIP8_HUMAN	TNFAIP8	198	23003.7	7.7	HUMAN	Tumor necrosis factor alpha-induced protein 8	0	0	0	0	0	0	1	0	0	0	0	0	0	0	0	0	0	0	4416	0	0	0	0	0
O95391	SLU7_HUMAN	SLU7	586	68387.2	6.7	HUMAN	Pre-mRNA-splicing factor SLU7	0	0	0	0	0	0	0	1	2	1	2	2	0	0	0	0	0	0	0	45349	1715457	28835	80191	76122
O95394	AGM1_HUMAN	PGM3	542	59852.5	5.8	HUMAN	Phosphoacetylglucosamine mutase	0	0	0	0	0	0	4	7	5	4	5	4	0	0	0	0	0	0	206806	212751	130554	95581	131245	67449
O95399	UTS2_HUMAN	UTS2	124	14295.8	7.7	HUMAN	Urotensin-2	0	0	0	0	0	0	1	1	1	1	1	1	0	0	0	0	0	0	1374000	681605	66805	338382	314167	120270
O95400	CD2B2_HUMAN	CD2BP2	341	37646.8	4.5	HUMAN	CD2 antigen cytoplasmic tail-binding protein 2	0	0	0	0	0	0	2	1	0	0	0	0	0	0	0	0	0	0	52240	16649	0	0	0	0
O95429	BAG4_HUMAN	BAG4	457	49594.5	5	HUMAN	BAG family molecular chaperone regulator 4	0	0	0	0	0	0	0	1	1	2	1	1	0	0	0	0	0	0	0	13374	10182	14384	95951	17572
O95433	AHSA1_HUMAN	AHSA1	338	38274.6	5.4	HUMAN	Activator of 90 kDa heat shock protein ATPase homolog 1	0	0	0	0	0	0	4	4	2	2	6	2	0	0	0	0	0	0	98714	231343	107139	11238	362249	106856
O95453	PARN_HUMAN	PARN	639	73451.6	5.9	HUMAN	Poly(A)-specific ribonuclease PARN	0	0	0	0	0	0	0	0	1	0	0	0	0	0	0	0	0	0	0	0	7196	0	0	0
O95456	PSMG1_HUMAN	PSMG1	288	32854.2	6.9	HUMAN	Proteasome assembly chaperone 1	0	0	0	0	0	0	4	6	4	3	5	4	0	0	0	0	0	0	144224	622946	207784	80356	259995	209337
O95486	SC24A_HUMAN	SEC24A	1093	119750	7.6	HUMAN	Protein transport protein Sec24A	0	0	0	0	0	0	0	0	2	0	0	0	0	0	0	0	0	0	0	0	17157	0	0	0
O95487	SC24B_HUMAN	SEC24B	1268	137419	6.2	HUMAN	Protein transport protein Sec24B	0	0	0	0	0	0	1	0	0	0	0	0	0	0	0	0	0	0	75131	0	0	0	0	0
O95551	TYDP2_HUMAN	TDP2	362	40930	5	HUMAN	Tyrosyl-DNA phosphodiesterase 2	0	0	0	0	0	0	1	1	1	1	1	2	0	0	0	0	0	0	21129	18816	11458	7676	9873	30887
O95562	SFT2B_HUMAN	SFT2D2	160	17779.6	9.3	HUMAN	Vesicle transport protein SFT2B	0	0	0	0	0	0	0	0	1	0	0	0	0	0	0	0	0	0	0	0	14070	0	0	0
O95563	MPC2_HUMAN	MPC2	127	14279	10.4	HUMAN	Mitochondrial pyruvate carrier 2	0	0	0	0	0	0	0	0	0	0	1	0	0	0	0	0	0	0	0	0	0	0	15128	0
O95573	ACSL3_HUMAN	ACSL3	720	80420.8	8.7	HUMAN	Long-chain-fatty-acid--CoA ligase 3	0	0	0	0	0	0	6	8	11	5	8	5	0	0	0	0	0	0	641740	643244	697105	76114	435930	210450
O95613	PCNT_HUMAN	PCNT	3336	378040	5.4	HUMAN	Pericentrin	0	0	0	0	0	0	2	1	2	1	1	2	0	0	0	0	0	0	70254	17372	14705	3380	581510	32164
O95628	CNOT4_HUMAN	CNOT4	575	63510.6	6.6	HUMAN	CCR4-NOT transcription complex subunit 4	0	0	0	0	0	0	0	0	0	0	0	2	0	0	0	0	0	0	0	0	0	0	0	11484
O95674	CDS2_HUMAN	CDS2	445	51418.5	6.6	HUMAN	Phosphatidate cytidylyltransferase 2	0	0	0	0	0	0	2	2	2	2	2	2	0	0	0	0	0	0	23166	34913	38197	15540	30734	35480
O95678	K2C75_HUMAN	KRT75	551	59560.9	7.6	HUMAN	Keratin, type II cytoskeletal 75	0	0	0	0	0	0	0	0	0	1	0	0	0	0	0	0	0	0	0	0	0	22726	0	0
O95684	FR1OP_HUMAN	FGFR1OP	399	43065.2	4.7	HUMAN	FGFR1 oncogene partner	0	0	0	0	0	0	1	1	0	0	0	0	0	0	0	0	0	0	12732	4979	0	0	0	0
O95716	RAB3D_HUMAN	RAB3D	219	24267.4	4.8	HUMAN	Ras-related protein Rab-3D	0	0	0	0	0	0	1	0	0	0	0	0	0	0	0	0	0	0	223372	0	0	0	0	0
O95721	SNP29_HUMAN	SNAP29	258	28970.6	5.6	HUMAN	Synaptosomal-associated protein 29	0	0	0	0	0	0	5	4	5	5	5	6	0	0	0	0	0	0	822786	878482	746344	419868	677517	670223
O95747	OXSR1_HUMAN	OXSR1	527	58022.7	6	HUMAN	Serine/threonine-protein kinase OSR1	0	0	0	0	0	0	6	7	8	7	8	7	0	0	0	0	0	0	188648	288754	333665	224917	366914	295479
O95749	GGPPS_HUMAN	GGPS1	300	34871.2	5.8	HUMAN	Geranylgeranyl pyrophosphate synthase	0	0	0	0	0	0	0	1	0	0	0	1	0	0	0	0	0	0	0	89649	0	0	0	82606
O95757	HS74L_HUMAN	HSPA4L	839	94513.3	5.6	HUMAN	Heat shock 70 kDa protein 4L	0	0	0	0	0	0	7	8	10	5	9	8	0	0	0	0	0	0	225311	270143	488426	215719	408973	274873
O95777	LSM8_HUMAN	LSM8	96	10402.7	4.3	HUMAN	U6 snRNA-associated Sm-like protein LSm8	0	0	0	0	0	0	1	0	0	0	0	0	0	0	0	0	0	0	5854	0	0	0	0	0
O95782	AP2A1_HUMAN	AP2A1	977	107547	6.6	HUMAN	AP-2 complex subunit alpha-1	0	0	0	0	0	0	6	10	8	5	8	11	0	0	0	0	0	0	186756	421271	316241	36705	241686	250381
O95793	STAU1_HUMAN	STAU1	577	63182.8	9.5	HUMAN	Double-stranded RNA-binding protein Staufen homolog 1	0	0	0	0	0	0	4	5	4	6	5	5	0	0	0	0	0	0	127791	278245	194801	101752	117214	138649
O95801	TTC4_HUMAN	TTC4	387	44678.9	5.4	HUMAN	Tetratricopeptide repeat protein 4	0	0	0	0	0	0	2	2	2	0	3	2	0	0	0	0	0	0	17277	33683	26517	0	44120	17863
O95807	TM50A_HUMAN	TMEM50A	157	17400.4	5.6	HUMAN	Transmembrane protein 50A	0	0	0	0	0	0	1	1	2	1	1	1	0	0	0	0	0	0	7496	64401	95675	30490	57529	61762
O95810	CAVN2_HUMAN	CAVIN2	425	47173.5	5.1	HUMAN	Caveolae-associated protein 2	0	0	0	0	0	0	3	3	4	4	3	5	0	0	0	0	0	0	63429	87359	125930	62798	112285	151475
O95816	BAG2_HUMAN	BAG2	211	23772.1	6.2	HUMAN	BAG family molecular chaperone regulator 2	0	0	0	0	0	0	3	3	3	2	4	5	0	0	0	0	0	0	94601	89513	89096	44916	156970	175943
O95817	BAG3_HUMAN	BAG3	575	61595.2	6.5	HUMAN	BAG family molecular chaperone regulator 3	0	0	0	0	0	0	4	3	2	1	3	2	0	0	0	0	0	0	87519	165167	58026	9057	99322	65529
O95825	QORL1_HUMAN	CRYZL1	349	38696.9	5.5	HUMAN	Quinone oxidoreductase-like protein 1	0	0	0	0	0	0	1	1	1	1	1	1	0	0	0	0	0	0	4508	3295	2296	7780	2302	2861
O95831	AIFM1_HUMAN	AIFM1	613	66901.2	9	HUMAN	Apoptosis-inducing factor 1, mitochondrial	0	0	0	0	0	0	9	7	6	5	7	6	0	0	0	0	0	0	1352580	447364	383886	175471	470765	326287
O95834	EMAL2_HUMAN	EML2	649	70679.4	5.9	HUMAN	Echinoderm microtubule-associated protein-like 2	0	0	0	0	0	0	1	1	1	0	2	0	0	0	0	0	0	0	18944	31690	26768	0	132534	0
O95861	BPNT1_HUMAN	BPNT1	308	33392.6	5.5	HUMAN	3'(2'),5'-bisphosphate nucleotidase 1	0	0	0	0	0	0	6	4	5	1	5	5	0	0	0	0	0	0	251324	101400	179718	2670	197459	174368
O95865	DDAH2_HUMAN	DDAH2	285	29644.1	5.7	HUMAN	N(G),N(G)-dimethylarginine dimethylaminohydrolase 2	0	0	0	0	0	0	2	1	1	0	1	1	0	0	0	0	0	0	102473	12338	8671	0	19127	16558
O95870	ABHGA_HUMAN	ABHD16A	558	63243.9	8.4	HUMAN	Protein ABHD16A	0	0	0	0	0	0	0	0	1	0	1	0	0	0	0	0	0	0	0	0	19935	0	5928	0
O95872	GPAN1_HUMAN	GPANK1	356	39314.3	8.4	HUMAN	G patch domain and ankyrin repeat-containing protein 1	0	0	0	0	0	0	1	0	1	0	0	0	0	0	0	0	0	0	41247	0	17972	0	0	0
O95881	TXD12_HUMAN	TXNDC12	172	19205.9	5.2	HUMAN	Thioredoxin domain-containing protein 12	0	0	0	0	0	0	1	1	0	1	2	0	0	0	0	0	0	0	14123	67930	0	27425	107370	0
O95905	ECD_HUMAN	ECD	644	72758.7	4.7	HUMAN	Protein ecdysoneless homolog	0	0	0	0	0	0	0	1	0	0	0	0	0	0	0	0	0	0	0	4305	0	0	0	0
O95926	SYF2_HUMAN	SYF2	243	28722.6	8.4	HUMAN	Pre-mRNA-splicing factor SYF2	0	0	0	0	0	0	0	2	2	0	1	2	0	0	0	0	0	0	0	70040	79601	0	26532	79146
O95969	SG1D2_HUMAN	SCGB1D2	90	9925.2	8.6	HUMAN	Secretoglobin family 1D member 2	1	1	0	1	0	0	0	0	0	0	0	1	9923	19515	0	17384	0	0	0	0	0	0	0	12644
O95989	NUDT3_HUMAN	NUDT3	172	19471.1	6	HUMAN	Diphosphoinositol polyphosphate phosphohydrolase 1	0	0	0	0	0	0	1	1	2	2	1	1	0	0	0	0	0	0	98236	42225	102067	77788	68273	32599
O95997	PTTG1_HUMAN	PTTG1	202	22024.5	6.2	HUMAN	Securin	0	0	0	0	0	0	1	1	1	0	1	0	0	0	0	0	0	0	113300	59077	48792	0	32391	0
O95999	BCL10_HUMAN	BCL10	233	26251.8	5.6	HUMAN	B-cell lymphoma/leukemia 10	0	0	0	0	0	0	0	0	0	1	1	0	0	0	0	0	0	0	0	0	0	25140	35817	0
O96000	NDUBA_HUMAN	NDUFB10	172	20776.9	8.7	HUMAN	NADH dehydrogenase [ubiquinone] 1 beta subcomplex subunit 10	0	0	0	0	0	0	1	2	0	1	2	2	0	0	0	0	0	0	188762	94562	0	18455	55018	83822
O96008	TOM40_HUMAN	TOMM40	361	37893.4	6.8	HUMAN	Mitochondrial import receptor subunit TOM40 homolog	0	0	0	0	0	0	7	5	9	1	6	9	0	0	0	0	0	0	198230	248614	512948	22890	396629	380779
O96011	PX11B_HUMAN	PEX11B	259	28431.5	9.9	HUMAN	Peroxisomal membrane protein 11B	0	0	0	0	0	0	0	1	0	0	1	0	0	0	0	0	0	0	0	16285	0	0	27277	0
O96019	ACL6A_HUMAN	ACTL6A	429	47461.4	5.4	HUMAN	Actin-like protein 6A	0	0	0	0	0	0	4	5	5	4	8	8	0	0	0	0	0	0	104661	352247	153984	91724	338261	340290
O96028	NSD2_HUMAN	NSD2	1365	152260	9	HUMAN	Histone-lysine N-methyltransferase NSD2	0	0	0	0	0	0	1	0	0	0	0	1	0	0	0	0	0	0	17073	0	0	0	0	10923
P00156	CYB_HUMAN	MT-CYB	380	42718	7.8	HUMAN	Cytochrome b	0	0	0	0	0	0	0	0	0	0	1	1	0	0	0	0	0	0	0	0	0	0	24778	21510
P00338	LDHA_HUMAN	LDHA	332	36689.1	8.4	HUMAN	L-lactate dehydrogenase A chain	1	0	1	0	0	0	26	28	33	15	22	29	15347	0	4242	0	0	0	23631664	21172333	23417505	6076051	15689033	17636729
P00352	AL1A1_HUMAN	ALDH1A1	501	54862.3	6.3	HUMAN	Retinal dehydrogenase 1	0	0	0	0	0	0	5	4	7	3	8	7	0	0	0	0	0	0	321143	160154	205253	40808	468976	203015
P00367	DHE3_HUMAN	GLUD1	558	61398.4	7.7	HUMAN	Glutamate dehydrogenase 1, mitochondrial	0	0	0	0	0	0	11	8	10	3	8	11	0	0	0	0	0	0	728439	565307	717307	74041	473586	528759
P00374	DYR_HUMAN	DHFR	187	21452.9	6.9	HUMAN	Dihydrofolate reductase	0	0	0	0	0	0	2	1	1	1	1	1	0	0	0	0	0	0	42347	27671	36425	9953	6785	29179
P00387	NB5R3_HUMAN	CYB5R3	301	34235.2	7.2	HUMAN	NADH-cytochrome b5 reductase 3	0	0	0	0	0	0	2	0	1	0	2	0	0	0	0	0	0	0	169432	0	16398	0	129668	0
P00390	GSHR_HUMAN	GSR	522	56257.5	8.7	HUMAN	Glutathione reductase, mitochondrial	0	0	0	0	0	0	7	9	10	4	8	10	0	0	0	0	0	0	887234	779526	4348794	156874	379352	5243338
P00403	COX2_HUMAN	MT-CO2	227	25565.3	4.7	HUMAN	Cytochrome c oxidase subunit 2	0	0	0	0	0	0	5	6	7	3	5	7	0	0	0	0	0	0	259921	231866	505007	87251	367837	462152
P00441	SODC_HUMAN	SOD1	154	15935.9	5.7	HUMAN	Superoxide dismutase [Cu-Zn]	1	1	0	0	0	0	1	3	2	1	2	1	5895	7188	0	0	0	0	115359	403426	336040	58390	231742	187487
P00491	PNPH_HUMAN	PNP	289	32118.2	6.5	HUMAN	Purine nucleoside phosphorylase	0	0	0	0	0	0	10	11	13	7	13	10	0	0	0	0	0	0	348153	616958	769877	186849	685049	476623
P00492	HPRT_HUMAN	HPRT1	218	24579.6	6.2	HUMAN	Hypoxanthine-guanine phosphoribosyltransferase	0	0	0	0	0	0	8	8	8	5	9	9	0	0	0	0	0	0	555334	719937	696831	200215	642118	582804
P00505	AATM_HUMAN	GOT2	430	47518.1	9.1	HUMAN	Aspartate aminotransferase, mitochondrial	0	0	0	0	0	0	5	9	7	5	8	9	0	0	0	0	0	0	492875	764699	782049	196779	605235	588170
P00558	PGK1_HUMAN	PGK1	417	44615.1	8.3	HUMAN	Phosphoglycerate kinase 1	0	0	0	0	0	0	28	25	27	17	27	26	0	0	0	0	0	0	9652845	9900896	9280025	2103716	8245154	7199198
P00568	KAD1_HUMAN	AK1	194	21635	8.7	HUMAN	Adenylate kinase isoenzyme 1	0	0	0	0	0	0	4	2	3	2	4	2	0	0	0	0	0	0	88583	94477	125002	28641	69760	58824
P01033	TIMP1_HUMAN	TIMP1	207	23171.1	8.5	HUMAN	Metalloproteinase inhibitor 1	0	0	0	0	0	0	2	5	4	2	5	4	0	0	0	0	0	0	85968	483119	461384	70165	453921	331511
P01040	CYTA_HUMAN	CSTA	98	11006.6	5.4	HUMAN	Cystatin-A	2	2	2	3	2	0	2	2	1	1	1	2	41051	61900	24778	68046	28072	0	93346	47105	10940	16666	32763	49493
P01111	RASN_HUMAN	NRAS	189	21229.4	5	HUMAN	GTPase NRas	0	0	0	0	0	0	2	3	2	2	2	2	0	0	0	0	0	0	78039	46410	44261	22652	22098	30993
P01137	TGFB1_HUMAN	TGFB1	390	44341.6	8.8	HUMAN	Transforming growth factor beta-1	0	0	0	0	0	0	1	1	1	1	0	0	0	0	0	0	0	0	20805	6841	8483	6125	0	0
P01834	IGKC_HUMAN	IGKC	107	11765.1	6.1	HUMAN	Immunoglobulin kappa constant	1	2	1	4	0	0	1	0	0	0	0	0	5851	25073	2124	59386	0	0	102312	0	0	0	0	0
P01857	IGHG1_HUMAN	IGHG1	330	36106.2	8.5	HUMAN	Immunoglobulin heavy constant gamma 1	2	5	1	6	1	0	3	0	0	3	3	2	13339	102414	5419	126074	4444	0	60129	0	0	43181	152037	26375
P01876	IGHA1_HUMAN	IGHA1	353	37655	6.1	HUMAN	Immunoglobulin heavy constant alpha 1	1	2	0	1	0	0	0	0	0	0	0	0	8936	10663	0	7938	0	0	0	0	0	0	0	0
P02008	HBAZ_HUMAN	HBZ	142	15637.2	7.9	HUMAN	Hemoglobin subunit zeta	1	0	0	2	0	0	10	9	11	9	10	10	4447	0	0	12007	0	0	8676830	7044664	7049247	2687357	4878459	5273070
P02100	HBE_HUMAN	HBE1	147	16203	8.7	HUMAN	Hemoglobin subunit epsilon	0	0	0	1	0	0	9	7	8	5	7	7	0	0	0	12288	0	0	2946034	2256585	2509171	562385	1559386	1455451
P02533	K1C14_HUMAN	KRT14	472	51561.9	5.1	HUMAN	Keratin, type I cytoskeletal 14	14	8	6	25	9	0	16	10	9	17	11	9	718474	183433	47032	1508551	117474	0	2041901	699597	677463	1880162	1111887	717494
P02538	K2C6A_HUMAN	KRT6A	564	60045.4	8.1	HUMAN	Keratin, type II cytoskeletal 6A	3	16	0	5	0	0	5	0	0	10	1	0	60265	610045	0	114217	0	0	290815	0	0	501188	140790	0
P02545	LMNA_HUMAN	LMNA	664	74140.1	6.6	HUMAN	Prelamin-A/C	0	0	0	0	0	0	19	18	23	17	19	20	0	0	0	0	0	0	8983358	6361661	5939770	2689251	4256539	5366799
P02549	SPTA1_HUMAN	SPTA1	2419	280017	5	HUMAN	Spectrin alpha chain, erythrocytic 1	0	0	0	0	0	0	1	4	5	1	4	5	0	0	0	0	0	0	16994	35022	616828	37087	127882	50814
P02647	APOA1_HUMAN	APOA1	267	30778.1	5.6	HUMAN	Apolipoprotein A-I	0	2	0	4	0	0	2	1	1	2	1	1	0	8154	0	18885	0	0	174177	368173	152835	44134	827272	103255
P02649	APOE_HUMAN	APOE	317	36154.4	5.6	HUMAN	Apolipoprotein E	0	0	0	0	0	0	7	5	5	2	3	1	0	0	0	0	0	0	292630	244194	179361	130078	69644	47276
P02763	A1AG1_HUMAN	ORM1	201	23511.8	4.9	HUMAN	Alpha-1-acid glycoprotein 1	1	2	1	1	1	1	0	0	0	1	1	0	6496	17051	7154	16395	5001	6468	0	0	0	5377	7331	0
P02768	ALBU_HUMAN	ALB	609	69367.4	5.9	HUMAN	Serum albumin	30	35	37	41	33	34	37	24	23	24	33	29	5734033	6585137	2919053	7851910	2743736	2422769	14225361	3987730	2247847	2707024	6223196	9880985
P02786	TFR1_HUMAN	TFRC	760	84872.1	6.2	HUMAN	Transferrin receptor protein 1	0	0	0	0	0	0	17	22	24	14	18	19	0	0	0	0	0	0	1920687	2288533	4010157	579111	1337158	1773870
P02787	TRFE_HUMAN	TF	698	77064.7	6.8	HUMAN	Serotransferrin	0	8	1	8	1	0	1	0	0	1	0	0	0	70306	4433	80145	3717	0	69078	0	0	3425	0	0
P02792	FRIL_HUMAN	FTL	175	20019.8	5.5	HUMAN	Ferritin light chain	0	0	0	0	0	0	2	2	3	1	1	2	0	0	0	0	0	0	252871	346829	280437	92794	248077	192200
P02794	FRIH_HUMAN	FTH1	183	21225.8	5.3	HUMAN	Ferritin heavy chain	0	0	0	0	0	0	5	3	4	3	5	3	0	0	0	0	0	0	1084522	614218	775408	306167	734311	616999
P02795	MT2_HUMAN	MT2A	61	6042.3	8.2	HUMAN	Metallothionein-2	0	0	0	0	0	0	1	0	0	0	0	0	0	0	0	0	0	0	91283	0	0	0	0	0
P03897	NU3M_HUMAN	MT-ND3	115	13186.2	4.5	HUMAN	NADH-ubiquinone oxidoreductase chain 3	0	0	0	0	0	0	0	0	0	0	1	0	0	0	0	0	0	0	0	0	0	0	17980	0
P04004	VTNC_HUMAN	VTN	478	54306.1	5.6	HUMAN	Vitronectin	0	0	0	0	0	0	0	1	1	0	0	1	0	0	0	0	0	0	0	11333	21414	0	0	14738
P04040	CATA_HUMAN	CAT	527	59756.7	6.9	HUMAN	Catalase	0	0	0	0	0	0	14	13	15	8	12	16	0	0	0	0	0	0	1098873	821577	1007643	419856	673967	891875
P04075	ALDOA_HUMAN	ALDOA	364	39420.4	8.3	HUMAN	Fructose-bisphosphate aldolase A	1	1	2	2	0	1	26	28	27	22	26	27	30109	2644	56518	19821	0	23114	47997637	38262984	38172049	8997568	25009417	29972360
P04080	CYTB_HUMAN	CSTB	98	11139.7	7	HUMAN	Cystatin-B	0	0	0	0	0	0	2	1	2	1	1	1	0	0	0	0	0	0	177025	153442	170762	78505	114582	112401
P04083	ANXA1_HUMAN	ANXA1	346	38714.6	6.6	HUMAN	Annexin A1	0	0	0	0	0	0	21	22	21	21	22	21	0	0	0	0	0	0	10465648	7769608	6234778	3662832	5861162	5672826
P04114	APOB_HUMAN	APOB	4563	515609	6.6	HUMAN	Apolipoprotein B-100	0	0	0	0	0	0	1	2	2	2	2	3	0	0	0	0	0	0	111680	166686	138507	124756	142311	327300
P04150	GCR_HUMAN	NR3C1	777	85660.1	6	HUMAN	Glucocorticoid receptor	0	0	0	0	0	0	0	1	1	0	0	1	0	0	0	0	0	0	0	7601	8248	0	0	9509
P04179	SODM_HUMAN	SOD2	222	24722.3	8.3	HUMAN	Superoxide dismutase [Mn], mitochondrial	0	0	0	0	0	0	3	3	3	2	2	2	0	0	0	0	0	0	223715	224434	248634	71602	120510	131267
P04181	OAT_HUMAN	OAT	439	48535.3	6.6	HUMAN	Ornithine aminotransferase, mitochondrial	0	0	0	0	0	0	13	14	13	7	11	13	0	0	0	0	0	0	457546	780466	643729	219127	726229	607931
P04183	KITH_HUMAN	TK1	234	25468.9	8.8	HUMAN	Thymidine kinase, cytosolic	0	0	0	0	0	0	7	6	7	4	6	8	0	0	0	0	0	0	337538	388926	521797	117593	477666	471798
P04259	K2C6B_HUMAN	KRT6B	564	60067.4	8.1	HUMAN	Keratin, type II cytoskeletal 6B	11	0	1	0	2	1	0	4	0	0	6	1	401419	0	10346	0	16674	5971	0	204387	0	0	948839	60945
P04264	K2C1_HUMAN	KRT1	644	66039.2	8.1	HUMAN	Keratin, type II cytoskeletal 1	34	33	32	42	33	22	42	31	24	43	28	38	15033668	6611361	4038320	25708821	4.69853e+06	1193390	49758596	22545866	16073008	35423396	10659881	34733986
P04350	TBB4A_HUMAN	TUBB4A	444	49586.2	4.8	HUMAN	Tubulin beta-4A chain	0	0	0	0	0	0	1	2	1	1	2	1	0	0	0	0	0	0	6495	125569	86516	13176	63750	57341
P04406	G3P_HUMAN	GAPDH	335	36053.5	8.6	HUMAN	Glyceraldehyde-3-phosphate dehydrogenase	3	1	2	2	0	0	21	18	20	10	18	20	18564	5445	13719	18377	0	0	11811905	12577654	13294832	2204512	10003407	10438070
P04632	CPNS1_HUMAN	CAPNS1	268	28316	5	HUMAN	Calpain small subunit 1	0	0	0	0	0	0	11	13	14	3	11	10	0	0	0	0	0	0	617988	581694	701348	98263	447924	355311
P04792	HSPB1_HUMAN	HSPB1	205	22782.7	6	HUMAN	Heat shock protein beta-1	0	0	0	1	0	0	8	8	7	6	7	7	0	0	0	4733	0	0	744140	1031802	967565	246281	842836	620389
P04818	TYSY_HUMAN	TYMS	313	35716.3	6.5	HUMAN	Thymidylate synthase	0	0	0	0	0	0	3	3	4	3	3	3	0	0	0	0	0	0	61622	147776	176252	63775	179512	122899
P04843	RPN1_HUMAN	RPN1	607	68570	6	HUMAN	Dolichyl-diphosphooligosaccharide--protein glycosyltransferase subunit 1	0	0	0	0	0	0	12	11	12	7	13	10	0	0	0	0	0	0	1755557	813353	934393	332754	1046530	524974
P04844	RPN2_HUMAN	RPN2	631	69284.6	5.4	HUMAN	Dolichyl-diphosphooligosaccharide--protein glycosyltransferase subunit 2	0	0	0	0	0	0	7	10	11	4	9	10	0	0	0	0	0	0	191310	502811	477000	58445	245258	269565
P04899	GNAI2_HUMAN	GNAI2	355	40451.3	5.3	HUMAN	Guanine nucleotide-binding protein G(i) subunit alpha-2	0	0	0	0	0	0	1	1	1	0	1	1	0	0	0	0	0	0	2063	20039	27302	0	19029	1991
P04908	H2A1B_HUMAN	HIST1H2AB	130	14135.6	11	HUMAN	Histone H2A type 1-B/E	0	0	0	0	0	0	0	2	3	0	0	2	0	0	0	0	0	0	0	990273	1137313	0	0	86934
P04920	B3A2_HUMAN	SLC4A2	1241	137010	5.9	HUMAN	Anion exchange protein 2	0	0	0	0	0	0	2	3	3	2	0	5	0	0	0	0	0	0	74729	102205	103357	29397	0	84969
P04921	GLPC_HUMAN	GYPC	128	13810.8	4.7	HUMAN	Glycophorin-C	0	0	0	0	0	0	1	0	1	0	0	0	0	0	0	0	0	0	5099	0	14887	0	0	0
P05023	AT1A1_HUMAN	ATP1A1	1023	112897	5.3	HUMAN	Sodium/potassium-transporting ATPase subunit alpha-1	0	0	0	0	0	0	28	30	26	20	30	31	0	0	0	0	0	0	6627204	5520810	3599057	906352	3939241	4335646
P05090	APOD_HUMAN	APOD	189	21275.8	5.1	HUMAN	Apolipoprotein D	0	0	0	0	0	0	2	0	0	0	0	0	0	0	0	0	0	0	116220	0	0	0	0	0
P05091	ALDH2_HUMAN	ALDH2	517	56381.8	6.6	HUMAN	Aldehyde dehydrogenase, mitochondrial	0	0	0	0	0	0	6	4	5	3	5	4	0	0	0	0	0	0	260021	98294	267579	88930	250312	192659
P05109	S10A8_HUMAN	S100A8	93	10834.6	6.5	HUMAN	Protein S100-A8	4	5	5	5	3	5	3	3	3	3	3	3	290013	1290360	346658	548082	187963	141321	1880036	519580	305120	148671	556122	439269
P05141	ADT2_HUMAN	SLC25A5	298	32852.5	9.7	HUMAN	ADP/ATP translocase 2	0	0	0	0	0	0	20	21	23	17	25	24	0	0	0	0	0	0	25867993	20405836	22392165	5670588	16094367	18963003
P05165	PCCA_HUMAN	PCCA	728	80059.7	7.2	HUMAN	Propionyl-CoA carboxylase alpha chain, mitochondrial	0	0	0	0	0	0	0	0	1	1	0	0	0	0	0	0	0	0	0	0	20184	9944	0	0
P05166	PCCB_HUMAN	PCCB	539	58216.2	7.6	HUMAN	Propionyl-CoA carboxylase beta chain, mitochondrial	0	0	0	0	0	0	1	2	1	2	2	1	0	0	0	0	0	0	52822	55095	14499	15161	38496	10978
P05198	IF2A_HUMAN	EIF2S1	315	36112.5	5	HUMAN	Eukaryotic translation initiation factor 2 subunit 1	0	0	0	0	0	0	14	14	15	8	12	13	0	0	0	0	0	0	2094563	1335428	1286825	316556	723408	987864
P05362	ICAM1_HUMAN	ICAM1	532	57825.7	8.3	HUMAN	Intercellular adhesion molecule 1	0	0	0	0	0	0	4	2	0	3	5	2	0	0	0	0	0	0	66607	24364	0	39783	168475	29959
P05386	RLA1_HUMAN	RPLP1	114	11514	4.3	HUMAN	60S acidic ribosomal protein P1	0	0	1	0	0	0	4	4	4	4	5	5	0	0	7799	0	0	0	550562	1619760	1072947	99402	614632	523815
P05387	RLA2_HUMAN	RPLP2	115	11665	4.4	HUMAN	60S acidic ribosomal protein P2	0	0	0	0	0	0	7	8	7	2	3	2	0	0	0	0	0	0	1804694	2974753	2658730	33120	354622	212823
P05388	RLA0_HUMAN	RPLP0	317	34273.8	5.7	HUMAN	60S acidic ribosomal protein P0	0	0	0	0	0	0	12	14	11	11	12	13	0	0	0	0	0	0	2806416	4833617	3751367	1139121	2090458	2586911
P05412	JUN_HUMAN	JUN	331	35675.9	8.9	HUMAN	Transcription factor AP-1	0	0	0	0	0	0	1	1	0	1	1	1	0	0	0	0	0	0	23959	61302	0	29799	66110	63826
P05423	RPC4_HUMAN	POLR3D	398	44396.2	6.5	HUMAN	DNA-directed RNA polymerase III subunit RPC4	0	0	0	0	0	0	1	0	1	1	1	0	0	0	0	0	0	0	3975	0	33657	10014	9813	0
P05455	LA_HUMAN	SSB	408	46837.4	6.7	HUMAN	Lupus La protein	0	0	0	0	0	0	21	20	23	13	17	21	0	0	0	0	0	0	5209431	5094843	3805658	1476833	3142733	3283477
P05556	ITB1_HUMAN	ITGB1	798	88416.2	5.3	HUMAN	Integrin beta-1	0	0	0	0	0	0	7	6	8	5	5	7	0	0	0	0	0	0	574642	414990	508186	169124	285895	393091
P05771	KPCB_HUMAN	PRKCB	671	76869.7	6.6	HUMAN	Protein kinase C beta type	0	0	0	0	0	0	7	10	13	5	8	10	0	0	0	0	0	0	624973	817755	773963	127071	352020	385547
P05783	K1C18_HUMAN	KRT18	430	48058.2	5.3	HUMAN	Keratin, type I cytoskeletal 18	0	0	0	0	0	0	9	7	9	3	3	2	0	0	0	0	0	0	2018485	579759	832500	142213	130813	89859
P05787	K2C8_HUMAN	KRT8	483	53704.7	5.5	HUMAN	Keratin, type II cytoskeletal 8	0	1	0	1	1	2	19	19	20	13	16	17	0	28649	0	512622	28188	21449	4264427	6013683	13689160	1767378	3373044	3097939
P05937	CALB1_HUMAN	CALB1	261	30025.4	4.7	HUMAN	Calbindin	0	0	0	0	0	0	1	3	4	4	5	4	0	0	0	0	0	0	178825	262185	221119	90950	265572	198671
P06132	DCUP_HUMAN	UROD	367	40787.3	5.8	HUMAN	Uroporphyrinogen decarboxylase	0	0	0	0	0	0	8	7	10	5	9	10	0	0	0	0	0	0	827997	786273	870663	172646	715504	696446
P06396	GELS_HUMAN	GSN	782	85698.2	5.9	HUMAN	Gelsolin	0	0	0	0	0	0	2	0	0	2	0	0	0	0	0	0	0	0	207692	0	0	28755	0	0
P06400	RB_HUMAN	RB1	928	106160	8.1	HUMAN	Retinoblastoma-associated protein	0	0	0	0	0	0	0	0	2	0	0	0	0	0	0	0	0	0	0	0	11438	0	0	0
P06454	PTMA_HUMAN	PTMA	111	12203	3.7	HUMAN	Prothymosin alpha	1	0	0	1	1	2	2	1	1	2	2	2	18941	0	0	4608	2046	11865	748237	49154	30652	146509	234827	166710
P06493	CDK1_HUMAN	CDK1	297	34095.7	8.4	HUMAN	Cyclin-dependent kinase 1	0	0	0	0	0	0	6	6	8	4	9	9	0	0	0	0	0	0	1393281	524199	1054382	193616	967842	762613
P06576	ATPB_HUMAN	ATP5B	529	56560.4	5.3	HUMAN	ATP synthase subunit beta, mitochondrial	0	0	0	0	0	0	23	22	22	13	16	20	0	0	0	0	0	0	4401597	3724368	3821830	909123	2296322	2719247
P06702	S10A9_HUMAN	S100A9	114	13242.1	5.7	HUMAN	Protein S100-A9	3	4	4	5	3	3	5	3	3	2	2	4	34802	304683	91210.5	204200	87040	27596.3	1470764	340440	175321	120044	209306	324740
P06730	IF4E_HUMAN	EIF4E	217	25097.5	5.8	HUMAN	Eukaryotic translation initiation factor 4E	0	0	0	0	0	0	3	1	1	1	3	3	0	0	0	0	0	0	275024	130478	115663	44071	145923	180504
P06733	ENOA_HUMAN	ENO1	434	47169.4	7	HUMAN	Alpha-enolase	3	1	2	2	0	1	31	33	33	29	30	33	17922	6314	27095	17673	0	16079	30542267	37816355	34162233	12175781	24184504	29597978
P06744	G6PI_HUMAN	GPI	558	63147.7	8.4	HUMAN	Glucose-6-phosphate isomerase	0	0	0	0	0	0	16	18	18	10	17	18	0	0	0	0	0	0	3895901	3894106	3784994	1209472	2292783	2904936
P06746	DPOLB_HUMAN	POLB	335	38178	9	HUMAN	DNA polymerase beta	0	0	0	0	0	0	0	1	1	0	0	0	0	0	0	0	0	0	0	154762	131106	0	0	0
P06748	NPM_HUMAN	NPM1	294	32575.3	4.6	HUMAN	Nucleophosmin	0	0	0	1	0	0	22	20	17	12	17	20	0	0	0	10228	0	0	16751922	9050563	7733339	1688926	5402478	6591141
P06753	TPM3_HUMAN	TPM3	285	32950.2	4.7	HUMAN	Tropomyosin alpha-3 chain	0	0	0	0	0	0	9	10	9	7	9	8	0	0	0	0	0	0	4408329	3621278	3904359	1674228	2554512	2610055
P06865	HEXA_HUMAN	HEXA	529	60703.3	5	HUMAN	Beta-hexosaminidase subunit alpha	0	0	0	0	0	0	2	1	1	2	4	2	0	0	0	0	0	0	13406	25941	35444	29230	179614	40790
P06899	H2B1J_HUMAN	HIST1H2BJ	126	13904.3	10.3	HUMAN	Histone H2B type 1-J	0	0	0	0	0	0	1	1	1	0	0	0	0	0	0	0	0	0	125996	138261	128933	0	0	0
P07099	HYEP_HUMAN	EPHX1	455	52949.3	6.8	HUMAN	Epoxide hydrolase 1	0	0	0	0	0	0	1	0	0	0	0	1	0	0	0	0	0	0	59381	0	0	0	0	12272
P07195	LDHB_HUMAN	LDHB	334	36638.8	5.7	HUMAN	L-lactate dehydrogenase B chain	1	0	1	0	0	0	19	16	21	12	19	21	8421	0	10444	0	0	0	13470975	9524333	10162820	2900089	8081215	7243555
P07225	PROS_HUMAN	PROS1	676	75123.3	5.5	HUMAN	Vitamin K-dependent protein S	0	0	0	0	0	0	0	0	0	0	0	1	0	0	0	0	0	0	0	0	0	0	0	6050
P07237	PDIA1_HUMAN	P4HB	508	57116.8	4.8	HUMAN	Protein disulfide-isomerase	0	0	1	0	0	0	29	28	26	23	23	26	0	0	8010	0	0	0	7029993	8797093	7541049	2347808	5640154	5031861
P07339	CATD_HUMAN	CTSD	412	44552.6	6.1	HUMAN	Cathepsin D	0	1	0	0	0	0	2	3	3	3	3	2	0	4925	0	0	0	0	30812	63567	175327	24602	35435	23193
P07355	ANXA2_HUMAN	ANXA2	339	38604.4	7.6	HUMAN	Annexin A2	0	0	0	1	0	0	14	15	15	12	18	16	0	0	0	2916	0	0	3158786	3512333	2851933	1129560	2620879	2389043
P07384	CAN1_HUMAN	CAPN1	714	81890.8	5.5	HUMAN	Calpain-1 catalytic subunit	0	0	0	0	0	0	10	16	19	8	14	13	0	0	0	0	0	0	565882	880647	1266121	220763	695844	669085
P07437	TBB5_HUMAN	TUBB	444	49671.3	4.8	HUMAN	Tubulin beta chain	3	0	4	1	0	0	41	42	9	36	40	42	12888	0	35684	5179	0	0	69404721	80089030	29079097	19353259	63854777	71067861
P07477	TRY1_HUMAN	PRSS1	247	26558.3	6.1	HUMAN	Trypsin-1	0	1	0	0	0	0	1	0	0	1	1	1	0	95312	0	0	0	0	818583	0	0	429909	1920000	17229
P07602	SAP_HUMAN	PSAP	524	58113.3	5.1	HUMAN	Prosaposin	0	1	0	0	0	0	21	15	18	16	15	17	0	10985	0	0	0	0	3002145	3021460	3151366	1471869	2648839	2146505
P07686	HEXB_HUMAN	HEXB	556	63111.9	6.3	HUMAN	Beta-hexosaminidase subunit beta	0	0	0	0	0	0	5	1	1	2	5	3	0	0	0	0	0	0	303873	25464	21384	38025	297938	66963
P07711	CATL1_HUMAN	CTSL	333	37564.5	5.3	HUMAN	Cathepsin L1	0	0	0	0	0	0	2	1	1	0	1	1	0	0	0	0	0	0	32103	56306	59298	0	73098	44999
P07737	PROF1_HUMAN	PFN1	140	15054.4	8.4	HUMAN	Profilin-1	2	0	1	1	0	0	12	11	13	9	12	13	10289	0	8063	5367	0	0	7234406	9707854	10201618	2932212	8339354	7139139
P07741	APT_HUMAN	APRT	180	19607.9	5.8	HUMAN	Adenine phosphoribosyltransferase	0	0	0	0	0	0	11	9	10	8	9	9	0	0	0	0	0	0	1018801	1071957	1212446	511323	735946	845505
P07814	SYEP_HUMAN	EPRS	1512	170592	7	HUMAN	Bifunctional glutamate/proline--tRNA ligase	0	0	0	0	0	0	29	30	38	17	30	32	0	0	0	0	0	0	2779377	2864359	2458722	773835	2257962	2410696
P07858	CATB_HUMAN	CTSB	339	37822	5.9	HUMAN	Cathepsin B	0	0	0	0	0	0	5	6	7	1	4	6	0	0	0	0	0	0	825421	401983	410167	17489	205212	264893
P07900	HS90A_HUMAN	HSP90AA1	732	84660.4	4.9	HUMAN	Heat shock protein HSP 90-alpha	7	0	0	1	0	0	38	41	42	27	36	39	71246	0	0	4920	0	0	16592070	24857711	27080163	5663978	15828073	18831982
P07910	HNRPC_HUMAN	HNRNPC	306	33670.3	5	HUMAN	Heterogeneous nuclear ribonucleoproteins C1/C2	0	0	0	0	0	0	6	7	7	6	7	7	0	0	0	0	0	0	105877	718760	711815	259687	771972	740551
P07919	QCR6_HUMAN	UQCRH	91	10738.9	4.4	HUMAN	Cytochrome b-c1 complex subunit 6, mitochondrial	0	0	0	0	0	0	1	2	2	1	1	2	0	0	0	0	0	0	209678	84630	84877	23887	51048	80921
P07947	YES_HUMAN	YES1	543	60801.8	6.3	HUMAN	Tyrosine-protein kinase Yes	0	0	0	0	0	0	0	2	0	0	0	1	0	0	0	0	0	0	0	468733	0	0	0	8049
P07948	LYN_HUMAN	LYN	512	58574.6	6.7	HUMAN	Tyrosine-protein kinase Lyn	0	0	0	0	0	0	2	1	4	3	1	4	0	0	0	0	0	0	413799	8355	387367	214278	23689	355064
P07951	TPM2_HUMAN	TPM2	284	32851	4.7	HUMAN	Tropomyosin beta chain	0	0	0	0	0	0	0	1	0	0	1	0	0	0	0	0	0	0	0	243001	0	0	66624	0
P07954	FUMH_HUMAN	FH	510	54637.5	8.8	HUMAN	Fumarate hydratase, mitochondrial	0	0	0	0	0	0	15	14	15	11	13	13	0	0	0	0	0	0	1445939	2279180	3742426	621355	1483278	1627693
P08047	SP1_HUMAN	SP1	785	80693.6	6.9	HUMAN	Transcription factor Sp1	0	0	0	0	0	0	1	3	2	1	2	3	0	0	0	0	0	0	39770	63196	38781	8793	27644	38862
P08134	RHOC_HUMAN	RHOC	193	22006.6	6.2	HUMAN	Rho-related GTP-binding protein RhoC	0	0	0	0	0	0	1	1	2	2	2	8	0	0	0	0	0	0	28565	25230	76630	17446	50095	9636713
P08195	4F2_HUMAN	SLC3A2	630	67994.6	4.9	HUMAN	4F2 cell-surface antigen heavy chain	0	0	0	0	0	0	22	23	22	14	17	20	0	0	0	0	0	0	4068718	3969159	3950453	1187499	2360362	2647508
P08236	BGLR_HUMAN	GUSB	651	74732.6	6.5	HUMAN	Beta-glucuronidase	0	0	0	0	0	0	0	2	3	0	1	2	0	0	0	0	0	0	0	36987	65492	0	11452	27665
P08237	PFKAM_HUMAN	PFKM	780	85183.3	8.2	HUMAN	ATP-dependent 6-phosphofructokinase, muscle type	0	0	0	0	0	0	0	0	0	0	1	1	0	0	0	0	0	0	0	0	0	0	59013	22496
P08238	HS90B_HUMAN	HSP90AB1	724	83264.9	5	HUMAN	Heat shock protein HSP 90-beta	2	6	6	6	4	5	60	59	58	47	57	59	13582	69957.3	49480	70798	19838.9	34435.7	105763837	105427312	103201379	28311232	70343809	73364622
P08240	SRPRA_HUMAN	SRPRA	638	69811.8	9.1	HUMAN	Signal recognition particle receptor subunit alpha	0	0	0	0	0	0	2	4	2	0	4	4	0	0	0	0	0	0	28855	109311	32360	0	134272	87285
P08243	ASNS_HUMAN	ASNS	561	64370.5	6.4	HUMAN	Asparagine synthetase [glutamine-hydrolyzing]	0	0	0	0	0	0	16	18	19	10	17	19	0	0	0	0	0	0	2338756	2653994	2320249	392858	1223353	1850524
P08397	HEM3_HUMAN	HMBS	361	39330.4	6.7	HUMAN	Porphobilinogen deaminase	0	0	0	0	0	0	8	7	10	3	9	10	0	0	0	0	0	0	445461	412655	419256	60631	285170	339570
P08559	ODPA_HUMAN	PDHA1	390	43296.1	8.3	HUMAN	Pyruvate dehydrogenase E1 component subunit alpha, somatic form, mitochondrial	0	0	0	0	0	0	1	1	3	0	4	2	0	0	0	0	0	0	35975	20629	72929	0	172052	64921
P08574	CY1_HUMAN	CYC1	325	35422.3	9.1	HUMAN	Cytochrome c1, heme protein, mitochondrial	0	0	0	0	0	0	5	3	5	1	3	3	0	0	0	0	0	0	433534	261724	536193	6566	317492	309671
P08575	PTPRC_HUMAN	PTPRC	1304	147255	5.8	HUMAN	Receptor-type tyrosine-protein phosphatase C	0	0	0	0	0	0	3	5	6	4	4	3	0	0	0	0	0	0	121522	183433	232803	58072	240010	85203
P08579	RU2B_HUMAN	SNRPB2	225	25486.6	9.7	HUMAN	U2 small nuclear ribonucleoprotein B''	0	0	0	0	0	0	1	1	1	0	1	1	0	0	0	0	0	0	26651	5309	7307	0	4928	8408
P08590	MYL3_HUMAN	MYL3	195	21932.3	5	HUMAN	Myosin light chain 3	0	0	0	0	0	0	0	1	0	0	0	0	0	0	0	0	0	0	0	646100	0	0	0	0
P08603	CFAH_HUMAN	CFH	1231	139098	6.2	HUMAN	Complement factor H	0	0	0	0	0	0	1	1	1	0	1	1	0	0	0	0	0	0	5799	25399	25301	0	18151	10539
P08621	RU17_HUMAN	SNRNP70	437	51557.1	9.9	HUMAN	U1 small nuclear ribonucleoprotein 70 kDa	0	0	0	1	0	0	2	0	0	0	0	1	0	0	0	3234	0	0	37502	0	0	0	0	9840
P08631	HCK_HUMAN	HCK	526	59600.4	6.3	HUMAN	Tyrosine-protein kinase HCK	0	0	0	0	0	0	0	0	0	0	2	0	0	0	0	0	0	0	0	0	0	0	323362	0
P08648	ITA5_HUMAN	ITGA5	1049	114537	5.5	HUMAN	Integrin alpha-5	0	0	0	0	0	0	1	1	1	1	1	1	0	0	0	0	0	0	20543	26040	22920	9851	14104	15809
P08670	VIME_HUMAN	VIM	466	53652.1	5.1	HUMAN	Vimentin	0	0	0	0	0	0	23	24	28	10	17	10	0	0	0	0	0	0	6433218	6513543	5398159	376732	1102679	861783
P08708	RS17_HUMAN	RPS17	135	15550.3	9.8	HUMAN	40S ribosomal protein S17	0	0	0	0	0	0	8	6	7	5	7	6	0	0	0	0	0	0	1029173	839307	792839	121151	480114	422623
P08727	K1C19_HUMAN	KRT19	400	44106.3	5	HUMAN	Keratin, type I cytoskeletal 19	0	0	0	0	0	0	4	11	5	3	7	8	0	0	0	0	0	0	1173941	1459076	375049	55400	333078	451718
P08754	GNAI3_HUMAN	GNAI3	354	40532.6	5.5	HUMAN	Guanine nucleotide-binding protein G(k) subunit alpha	0	0	0	0	0	0	3	6	6	2	5	5	0	0	0	0	0	0	52756	184224	227076	26249	137617	150382
P08758	ANXA5_HUMAN	ANXA5	320	35937.1	4.9	HUMAN	Annexin A5	0	0	0	0	0	0	5	7	5	8	8	6	0	0	0	0	0	0	114044	524952	214418	280449	587958	467193
P08779	K1C16_HUMAN	KRT16	473	51268.3	5	HUMAN	Keratin, type I cytoskeletal 16	10	15	0	13	0	0	0	0	0	5	2	2	203898	371949	0	347726	0	0	0	0	0	164800	182763	45977
P08865	RSSA_HUMAN	RPSA	295	32854.4	4.8	HUMAN	40S ribosomal protein SA	0	0	0	0	0	0	12	13	15	8	13	13	0	0	0	0	0	0	2791584	3906608	3307084	512822	2276375	1784503
P08962	CD63_HUMAN	CD63	238	25636.9	8.1	HUMAN	CD63 antigen	0	0	0	0	0	0	2	2	3	2	2	3	0	0	0	0	0	0	384782	204801	232995	130401	164732	229030
P09001	RM03_HUMAN	MRPL3	348	38633	9.5	HUMAN	39S ribosomal protein L3, mitochondrial	0	0	0	0	0	0	0	1	1	0	1	1	0	0	0	0	0	0	0	24723	11257	0	10021	9855
P09012	SNRPA_HUMAN	SNRPA	282	31279.8	9.8	HUMAN	U1 small nuclear ribonucleoprotein A	0	0	0	0	0	0	1	1	1	0	1	1	0	0	0	0	0	0	33525	32350	28400	0	15198	18437
P09104	ENOG_HUMAN	ENO2	434	47269	4.9	HUMAN	Gamma-enolase	0	0	0	0	0	0	2	7	3	1	0	1	0	0	0	0	0	0	39396	3002620	160363	5818	0	3574
P09105	HBAT_HUMAN	HBQ1	142	15507.9	7.1	HUMAN	Hemoglobin subunit theta-1	0	0	0	0	0	0	1	1	0	0	0	0	0	0	0	0	0	0	18832	34648	0	0	0	0
P09110	THIK_HUMAN	ACAA1	424	44292.4	8.8	HUMAN	3-ketoacyl-CoA thiolase, peroxisomal	0	0	0	0	0	0	1	2	1	0	2	3	0	0	0	0	0	0	2166	21655	9437	0	7457	20970
P09132	SRP19_HUMAN	SRP19	144	16155.8	9.9	HUMAN	Signal recognition particle 19 kDa protein	0	0	0	0	0	0	1	1	0	0	1	1	0	0	0	0	0	0	7910	13165	0	0	4865	7246
P09211	GSTP1_HUMAN	GSTP1	210	23356	5.4	HUMAN	Glutathione S-transferase P	1	0	1	0	0	0	13	15	14	14	15	16	7037	0	8586	0	0	0	6299024	9658416	8859933	2904526	9114439	7348033
P09234	RU1C_HUMAN	SNRPC	159	17393.9	9.7	HUMAN	U1 small nuclear ribonucleoprotein C	0	0	0	0	0	0	1	3	1	0	2	1	0	0	0	0	0	0	52499	272738	56175	0	62432	30201
P09382	LEG1_HUMAN	LGALS1	135	14715.8	5.3	HUMAN	Galectin-1	0	0	0	0	0	0	10	8	9	8	8	9	0	0	0	0	0	0	2454938	2624466	2803950	727238	1607091	1902206
P09429	HMGB1_HUMAN	HMGB1	215	24894	5.6	HUMAN	High mobility group protein B1	0	0	0	0	0	0	10	10	11	6	6	11	0	0	0	0	0	0	2938235	2115254	2096070	154006	695683	1626810
P09493	TPM1_HUMAN	TPM1	284	32708.8	4.7	HUMAN	Tropomyosin alpha-1 chain	0	0	0	0	0	0	3	0	0	0	0	0	0	0	0	0	0	0	490057	0	0	0	0	0
P09496	CLCA_HUMAN	CLTA	248	27076.9	4.4	HUMAN	Clathrin light chain A	0	0	0	0	0	0	2	1	1	1	2	1	0	0	0	0	0	0	289314	141082	121633	69473	181279	97489
P09497	CLCB_HUMAN	CLTB	229	25190.7	4.6	HUMAN	Clathrin light chain B	0	0	0	0	0	0	2	4	1	0	1	0	0	0	0	0	0	0	117299	320992	51288	0	30526	0
P09543	CN37_HUMAN	CNP	421	47579	9.2	HUMAN	2',3'-cyclic-nucleotide 3'-phosphodiesterase	0	0	0	0	0	0	1	1	2	0	1	1	0	0	0	0	0	0	12539	11573	46258	0	9020	9456
P09619	PGFRB_HUMAN	PDGFRB	1106	123969	4.9	HUMAN	Platelet-derived growth factor receptor beta	0	0	0	0	0	0	0	0	1	0	0	0	0	0	0	0	0	0	0	0	30766	0	0	0
P09622	DLDH_HUMAN	DLD	509	54177.7	8	HUMAN	Dihydrolipoyl dehydrogenase, mitochondrial	0	0	0	0	0	0	11	9	12	6	9	11	0	0	0	0	0	0	2328877	1314144	1480460	434713	1012921	1147110
P09651	ROA1_HUMAN	HNRNPA1	372	38746.9	9.2	HUMAN	Heterogeneous nuclear ribonucleoprotein A1	0	0	0	0	0	0	15	16	17	7	10	9	0	0	0	0	0	0	8348476	7226238	7429892	691017	2096864	2057362
P09661	RU2A_HUMAN	SNRPA1	255	28415.8	8.7	HUMAN	U2 small nuclear ribonucleoprotein A'	0	0	0	0	0	0	1	3	1	1	2	1	0	0	0	0	0	0	13577	295536	13510	32985	16429	11585
P09874	PARP1_HUMAN	PARP1	1014	113085	9	HUMAN	Poly [ADP-ribose] polymerase 1	0	0	0	0	0	0	15	23	23	16	26	20	0	0	0	0	0	0	1200751	1674600	1540800	652618	1827070	1313505
P09884	DPOLA_HUMAN	POLA1	1462	165914	5.6	HUMAN	DNA polymerase alpha catalytic subunit	0	0	0	0	0	0	1	1	3	1	1	3	0	0	0	0	0	0	4089	5699	31814	5391	2600	22353
P09960	LKHA4_HUMAN	LTA4H	611	69285.9	5.8	HUMAN	Leukotriene A-4 hydrolase	0	0	0	0	0	0	6	4	7	2	5	5	0	0	0	0	0	0	193636	88903	190500	15070	97139	109579
P09972	ALDOC_HUMAN	ALDOC	364	39456.2	6.4	HUMAN	Fructose-bisphosphate aldolase C	0	0	0	0	0	0	11	12	14	11	12	16	0	0	0	0	0	0	1285680	1933744	2427426	521784	1587558	2013090
P0C0S5	H2AZ_HUMAN	H2AFZ	128	13552.8	10.6	HUMAN	Histone H2A.Z	0	0	0	0	0	0	3	0	0	2	2	0	0	0	0	0	0	0	1190996	0	0	189934	347490	0
P0CB38	PAB4L_HUMAN	PABPC4L	370	41854.3	9.5	HUMAN	Polyadenylate-binding protein 4-like	0	0	0	0	0	0	0	0	1	0	0	1	0	0	0	0	0	0	0	0	141234	0	0	52946
P0CG08	GPHRB_HUMAN	GPR89B	455	52917.5	9.3	HUMAN	Golgi pH regulator B	0	0	0	0	0	0	1	1	2	0	0	0	0	0	0	0	0	0	7657	7356	20491	0	0	0
P0CG39	POTEJ_HUMAN	POTEJ	1038	117391	5.7	HUMAN	POTE ankyrin domain family member J	0	0	0	0	0	0	0	0	1	0	0	0	0	0	0	0	0	0	0	0	76264	0	0	0
P0CG47	UBB_HUMAN	UBB	229	25761.8	6.9	HUMAN	Polyubiquitin-B	2	3	3	3	3	3	0	0	0	9	1	1	139892	239996	100454	219918	91047	102712	0	0	0	7167561	168954	180920
P0CJ79	ZN888_HUMAN	ZNF888	500	58727.6	9.3	HUMAN	Zinc finger protein 888	0	0	0	0	0	0	0	1	1	0	0	1	0	0	0	0	0	0	0	15111	14317	0	0	17574
P0DMU9	CT45A_HUMAN	CT45A10	189	21145.7	9.6	HUMAN	Cancer/testis antigen family 45 member A10	0	0	0	0	0	0	6	4	6	2	4	5	0	0	0	0	0	0	248633	287418	265167	90921	259419	234596
P0DMV8	HS71A_HUMAN	HSPA1A	641	70052.8	5.5	HUMAN	Heat shock 70 kDa protein 1A	0	1	0	1	1	2	45	34	36	26	31	29	0	3993	0	5561	3339	9405	49202504	27444462	26893241	4109199	10283138	9865664
P0DN76	U2AF5_HUMAN	U2AF1L5	240	27872.3	9.1	HUMAN	Splicing factor U2AF 35 kDa subunit-like protein	0	0	0	0	0	0	2	2	2	1	1	2	0	0	0	0	0	0	79921	140394	170348	35035	57128	75105
P0DN79	CBSL_HUMAN	CBSL	551	60587.1	6.2	HUMAN	Cystathionine beta-synthase-like protein	0	0	0	0	0	0	7	13	9	6	7	8	0	0	0	0	0	0	928369	1153726	1094168	234502	403529	415854
P0DOY2	IGLC2_HUMAN	IGLC2	106	11293.7	6.9	HUMAN	Immunoglobulin lambda constant 2	1	3	0	2	2	0	0	0	0	1	0	0	4260	47931	0	31780	9607	0	0	0	0	48216	0	0
P0DP23	CALM1_HUMAN	CALM1	149	16837.7	4.1	HUMAN	Calmodulin-1	2	3	2	3	2	0	5	7	6	6	6	8	31836	52994	15564	28229	14269	0	916535	1941708	1488999	962433	1432584	1617082
P10155	RO60_HUMAN	TROVE2	538	60671.2	8.3	HUMAN	60 kDa SS-A/Ro ribonucleoprotein	0	0	0	0	0	0	4	7	9	2	8	9	0	0	0	0	0	0	1349703	488244	568619	90882	354887	490809
P10398	ARAF_HUMAN	ARAF	606	67586	9.2	HUMAN	Serine/threonine-protein kinase A-Raf	0	0	0	0	0	0	0	1	1	0	0	0	0	0	0	0	0	0	0	15961	18845	0	0	0
P10412	H14_HUMAN	HIST1H1E	219	21865.4	11	HUMAN	Histone H1.4	0	0	0	0	0	0	1	1	1	0	6	1	0	0	0	0	0	0	968912	498180	579531	0	2630078	218752
P10515	ODP2_HUMAN	DLAT	647	68997.3	8	HUMAN	Dihydrolipoyllysine-residue acetyltransferase component of pyruvate dehydrogenase complex, mitochondrial	0	0	0	0	0	0	9	9	10	6	10	9	0	0	0	0	0	0	613380	576784	636500	142401	550632	585852
P10599	THIO_HUMAN	TXN	105	11737.6	4.8	HUMAN	Thioredoxin	1	2	1	2	1	1	6	5	5	4	6	5	28653	161869	160911	262278	138282	142480	3467872	2677793	2545868	1432650	2786630	2388062
P10606	COX5B_HUMAN	COX5B	129	13695.8	9.1	HUMAN	Cytochrome c oxidase subunit 5B, mitochondrial	0	0	0	0	0	0	6	5	6	3	6	5	0	0	0	0	0	0	1694222	1507417	1442353	375953	1048460	1076248
P10619	PPGB_HUMAN	CTSA	480	54466.6	6.2	HUMAN	Lysosomal protective protein	0	0	0	0	0	0	0	1	0	0	0	1	0	0	0	0	0	0	0	9689	0	0	0	10198
P10644	KAP0_HUMAN	PRKAR1A	381	42982	5.3	HUMAN	cAMP-dependent protein kinase type I-alpha regulatory subunit	0	0	0	0	0	0	3	1	5	2	3	3	0	0	0	0	0	0	91759	13974	411154	73285	122369	125752
P10646	TFPI1_HUMAN	TFPI	304	35015.5	8.6	HUMAN	Tissue factor pathway inhibitor	0	0	0	0	0	0	1	2	2	0	2	1	0	0	0	0	0	0	7371	25790	25145	0	9283	8348
P10746	HEM4_HUMAN	UROS	265	28627.9	5.4	HUMAN	Uroporphyrinogen-III synthase	0	0	0	0	0	0	1	0	0	0	0	0	0	0	0	0	0	0	5646	0	0	0	0	0
P10768	ESTD_HUMAN	ESD	282	31463.1	6.5	HUMAN	S-formylglutathione hydrolase	0	0	0	0	0	0	11	11	10	7	10	10	0	0	0	0	0	0	1497102	1311206	1174951	175453	618598	924701
P10809	CH60_HUMAN	HSPD1	573	61055.2	5.7	HUMAN	60 kDa heat shock protein, mitochondrial	0	0	1	0	0	1	36	35	37	28	33	37	0	0	829.7	0	0	532	20717763	14346373	12318737	4849180	9264987	9914866
P11021	GRP78_HUMAN	HSPA5	654	72333.5	5.1	HUMAN	78 kDa glucose-regulated protein	2	0	2	2	0	0	30	31	31	25	27	31	13309	0	9625	7026	0	0	15815567	13949597	12710066	5098541	8606322	10292824
P11142	HSP7C_HUMAN	HSPA8	646	70898.7	5.4	HUMAN	Heat shock cognate 71 kDa protein	0	3	0	2	0	0	42	44	42	35	45	43	0	9340532	0	11591289	0	0	35736838	61779172	47477125	18845493	37683417	39585091
P11166	GTR1_HUMAN	SLC2A1	492	54084.3	8.9	HUMAN	Solute carrier family 2, facilitated glucose transporter member 1	0	0	0	0	0	0	3	5	4	2	3	5	0	0	0	0	0	0	123660	423338	402763	37631	275088	363533
P11169	GTR3_HUMAN	SLC2A3	496	53924.8	6.8	HUMAN	Solute carrier family 2, facilitated glucose transporter member 3	0	0	0	0	0	0	4	7	7	5	6	7	0	0	0	0	0	0	255615	407354	441581	95153	355129	402344
P11171	41_HUMAN	EPB41	864	97017.7	5.4	HUMAN	Protein 4.1	0	0	0	0	0	0	7	4	7	5	3	7	0	0	0	0	0	0	659076	287021	334305	74262.1	143111	320305
P11172	UMPS_HUMAN	UMPS	480	52222	6.8	HUMAN	Uridine 5'-monophosphate synthase	0	0	0	0	0	0	1	3	3	2	1	2	0	0	0	0	0	0	42202	45785	73722	54470	9708	23902
P11177	ODPB_HUMAN	PDHB	359	39233.8	6.2	HUMAN	Pyruvate dehydrogenase E1 component subunit beta, mitochondrial	0	0	0	0	0	0	5	7	6	6	5	4	0	0	0	0	0	0	46135	451729	315048	144819	203052	206510
P11279	LAMP1_HUMAN	LAMP1	417	44882.8	9	HUMAN	Lysosome-associated membrane glycoprotein 1	0	0	0	0	0	0	0	0	0	1	1	1	0	0	0	0	0	0	0	0	0	59490	84773	136628
P11309	PIM1_HUMAN	PIM1	404	45412.7	6.5	HUMAN	Serine/threonine-protein kinase pim-1	0	0	0	0	0	0	1	0	1	1	1	0	0	0	0	0	0	0	114301	0	67516	24239	62612	0
P11310	ACADM_HUMAN	ACADM	421	46588.8	8.6	HUMAN	Medium-chain specific acyl-CoA dehydrogenase, mitochondrial	0	0	0	0	0	0	6	6	4	5	7	6	0	0	0	0	0	0	334749	296669	296969	213648	394234	338404
P11387	TOP1_HUMAN	TOP1	765	90726.5	9.3	HUMAN	DNA topoisomerase 1	0	0	0	0	0	0	3	2	3	3	6	3	0	0	0	0	0	0	328271	152908	165592	62158	343541	144226
P11388	TOP2A_HUMAN	TOP2A	1531	174387	8.8	HUMAN	DNA topoisomerase 2-alpha	0	0	0	0	0	0	7	6	5	2	3	6	0	0	0	0	0	0	110801	195496	136816	71431	255513	239427
P11413	G6PD_HUMAN	G6PD	515	59257.3	6.4	HUMAN	Glucose-6-phosphate 1-dehydrogenase	0	0	0	0	0	0	17	19	23	15	21	16	0	0	0	0	0	0	2974962	2525735	3225679	1291778	2943916	2048825
P11441	UBL4A_HUMAN	UBL4A	157	17776.6	8.7	HUMAN	Ubiquitin-like protein 4A	0	0	0	0	0	0	1	0	2	0	0	1	0	0	0	0	0	0	24617	0	27176	0	0	8962
P11498	PYC_HUMAN	PC	1178	129635	6.4	HUMAN	Pyruvate carboxylase, mitochondrial	2	4	2	3	3	3	13	4	19	9	16	17	3904.5	19973.9	8767	20927.4	10663.5	9371	564731	136974	1204857	299210	586432	991878
P11532	DMD_HUMAN	DMD	3685	426753	5.6	HUMAN	Dystrophin	0	0	0	0	0	0	0	0	2	0	0	1	0	0	0	0	0	0	0	0	37042	0	0	15218
P11586	C1TC_HUMAN	MTHFD1	935	101560	6.9	HUMAN	C-1-tetrahydrofolate synthase, cytoplasmic	0	0	0	0	0	0	11	9	10	7	8	11	0	0	0	0	0	0	691813	477047	502411	143357	390981	474354
P11717	MPRI_HUMAN	IGF2R	2491	274377	5.6	HUMAN	Cation-independent mannose-6-phosphate receptor	0	0	0	0	0	0	14	17	16	13	15	13	0	0	0	0	0	0	360747	584678	505112	233835	316576	388910
P11766	ADHX_HUMAN	ADH5	374	39724.6	7.5	HUMAN	Alcohol dehydrogenase class-3	0	0	0	0	0	0	11	9	10	6	9	9	0	0	0	0	0	0	922457	1145983	1097976	271578	837010	717198
P11802	CDK4_HUMAN	CDK4	303	33730.1	6.5	HUMAN	Cyclin-dependent kinase 4	0	0	0	0	0	0	0	1	0	0	1	2	0	0	0	0	0	0	0	17523	0	0	33428	32623
P11908	PRPS2_HUMAN	PRPS2	318	34769.4	6.2	HUMAN	Ribose-phosphate pyrophosphokinase 2	0	0	0	0	0	0	7	1	2	3	6	6	0	0	0	0	0	0	505051	38478	76723	75473	281339	222743
P11940	PABP1_HUMAN	PABPC1	636	70671.5	9.5	HUMAN	Polyadenylate-binding protein 1	0	0	0	0	0	0	25	20	22	5	6	15	0	0	0	0	0	0	4392524	4045643	4607082	205598	442737	875571
P12004	PCNA_HUMAN	PCNA	261	28769.1	4.6	HUMAN	Proliferating cell nuclear antigen	0	0	0	0	0	0	12	10	10	7	11	13	0	0	0	0	0	0	1756302	1800136	2163009	580178	1758858	2059367
P12035	K2C3_HUMAN	KRT3	628	64417.5	6.1	HUMAN	Keratin, type II cytoskeletal 3	1	0	0	2	0	0	0	0	0	0	0	0	18785	0	0	187519	0	0	0	0	0	0	0	0
P12081	SYHC_HUMAN	HARS	509	57411	5.7	HUMAN	Histidine--tRNA ligase, cytoplasmic	0	0	0	0	0	0	8	10	10	7	9	10	0	0	0	0	0	0	923377	971741	640402	180078	1157941	1120453
P12235	ADT1_HUMAN	SLC25A4	298	33064.8	9.8	HUMAN	ADP/ATP translocase 1	0	0	0	0	0	0	2	0	1	1	2	2	0	0	0	0	0	0	56596	0	69515	30678	97914	101543
P12236	ADT3_HUMAN	SLC25A6	298	32866.6	9.8	HUMAN	ADP/ATP translocase 3	0	0	0	0	0	0	6	9	9	6	8	9	0	0	0	0	0	0	786685	2035568	2216219	515750	1363578	1809705
P12268	IMDH2_HUMAN	IMPDH2	514	55805.5	6.4	HUMAN	Inosine-5'-monophosphate dehydrogenase 2	0	0	0	0	0	0	18	15	15	11	13	15	0	0	0	0	0	0	2845441	1673694	1510202	566251	1023752	1206180
P12270	TPR_HUMAN	TPR	2363	267295	5	HUMAN	Nucleoprotein TPR	0	0	0	0	0	0	10	7	10	11	7	8	0	0	0	0	0	0	745430	531180	808321	717244	333396	475930
P12273	PIP_HUMAN	PIP	146	16572.6	8.3	HUMAN	Prolactin-inducible protein	6	4	6	7	6	4	5	2	2	4	2	3	156564	169408	80480	258924	89788	46863	179037	87676	53696	81609	156406	120639
P12277	KCRB_HUMAN	CKB	381	42644.7	5.3	HUMAN	Creatine kinase B-type	0	0	0	0	0	0	10	16	16	12	12	14	0	0	0	0	0	0	1137028	3172247	2382947	1173348	2383301	1600777
P12429	ANXA3_HUMAN	ANXA3	323	36375.6	5.6	HUMAN	Annexin A3	0	0	0	0	0	0	1	0	0	1	0	0	0	0	0	0	0	0	128877	0	0	19064	0	0
P12532	KCRU_HUMAN	CKMT1A	417	47037.2	8.6	HUMAN	Creatine kinase U-type, mitochondrial	0	0	0	0	0	0	1	0	0	0	1	1	0	0	0	0	0	0	4598	0	0	0	23501	12637
P12814	ACTN1_HUMAN	ACTN1	892	103058	5.2	HUMAN	Alpha-actinin-1	0	0	0	0	0	0	8	7	7	3	5	8	0	0	0	0	0	0	110953	227020	209923	38806	111045	186877
P12829	MYL4_HUMAN	MYL4	197	21564.8	5	HUMAN	Myosin light chain 4	0	0	0	0	0	0	7	8	8	6	5	5	0	0	0	0	0	0	1745711	1813562	1804472	509320	843954	843718
P12955	PEPD_HUMAN	PEPD	493	54548.7	5.6	HUMAN	Xaa-Pro dipeptidase	0	0	0	0	0	0	0	0	1	0	2	1	0	0	0	0	0	0	0	0	448095	0	152658	114058
P12956	XRCC6_HUMAN	XRCC6	609	69843.7	6.2	HUMAN	X-ray repair cross-complementing protein 6	0	0	0	0	0	0	21	22	24	15	24	20	0	0	0	0	0	0	1512368	2355124	2305334	664751	1885908	1671427
P13010	XRCC5_HUMAN	XRCC5	732	82705.3	5.5	HUMAN	X-ray repair cross-complementing protein 5	0	0	0	0	0	0	19	21	23	12	17	20	0	0	0	0	0	0	1619581	2215838	2214845	444089	1621181	1502705
P13073	COX41_HUMAN	COX4I1	169	19576.9	9.5	HUMAN	Cytochrome c oxidase subunit 4 isoform 1, mitochondrial	0	0	0	0	0	0	6	5	5	4	4	5	0	0	0	0	0	0	1651582	1168556	1305436	121196	505481	710977
P13164	IFM1_HUMAN	IFITM1	125	13964.6	7.8	HUMAN	Interferon-induced transmembrane protein 1	0	0	0	0	0	0	3	3	2	2	3	3	0	0	0	0	0	0	1413185	746871	799455	245113	714571	979361
P13196	HEM1_HUMAN	ALAS1	640	70581.5	8.7	HUMAN	5-aminolevulinate synthase, nonspecific, mitochondrial	0	0	0	0	0	0	2	3	1	0	1	1	0	0	0	0	0	0	67371	76406	16942	0	2469	3980
P13224	GP1BB_HUMAN	GP1BB	206	21717.9	9.7	HUMAN	Platelet glycoprotein Ib beta chain	0	0	0	0	0	0	0	0	1	0	1	0	0	0	0	0	0	0	0	0	46284	0	45882	0
P13473	LAMP2_HUMAN	LAMP2	410	44961.1	5.4	HUMAN	Lysosome-associated membrane glycoprotein 2	0	0	0	0	0	0	2	3	3	3	3	3	0	0	0	0	0	0	87890	205253	196218	117303	212860	152493
P13489	RINI_HUMAN	RNH1	461	49974	4.7	HUMAN	Ribonuclease inhibitor	0	0	0	0	0	0	19	20	20	15	19	19	0	0	0	0	0	0	7623721	6585190	5956089	2150386	3742647	4543226
P13639	EF2_HUMAN	EEF2	858	95339	6.4	HUMAN	Elongation factor 2	0	0	0	0	0	0	55	55	57	38	48	50	0	0	0	0	0	0	26159983	25800119	25910719	5351257	15529167	16390290
P13645	K1C10_HUMAN	KRT10	584	58827.5	5.1	HUMAN	Keratin, type I cytoskeletal 10	38	25	23	39	28	26	37	34	34	36	35	35	12053689	3689616	1086252	11878141	2979438	1180973	31726549	12477377	15770415	16402075	10053383	16406565
P13646	K1C13_HUMAN	KRT13	458	49588.6	4.9	HUMAN	Keratin, type I cytoskeletal 13	0	0	0	0	0	0	0	1	0	0	0	0	0	0	0	0	0	0	0	30768	0	0	0	0
P13647	K2C5_HUMAN	KRT5	590	62378.9	7.6	HUMAN	Keratin, type II cytoskeletal 5	13	10	7	23	13	2	15	3	9	18	5	17	700741	193247	85321	1132208	256970	12055	3054249	230925	633195	2309467	280654	1798912
P13667	PDIA4_HUMAN	PDIA4	645	72933.1	5	HUMAN	Protein disulfide-isomerase A4	0	0	0	0	0	0	21	23	23	18	19	24	0	0	0	0	0	0	2988826	2833062	2722515	955000	1842984	2504011
P13674	P4HA1_HUMAN	P4HA1	534	61049.8	5.7	HUMAN	Prolyl 4-hydroxylase subunit alpha-1	0	0	0	0	0	0	3	6	6	5	5	6	0	0	0	0	0	0	136692	365396	296785	110760	186476	220319
P13693	TCTP_HUMAN	TPT1	172	19595.5	4.8	HUMAN	Translationally-controlled tumor protein	0	0	0	0	0	0	5	5	4	1	3	2	0	0	0	0	0	0	130018	395519	315558	34157	186796	131798
P13796	PLSL_HUMAN	LCP1	627	70289	5.3	HUMAN	Plastin-2	0	0	0	0	0	0	34	34	37	30	32	32	0	0	0	0	0	0	6222617	8317723	7832584	2984126	6691970	5818473
P13798	ACPH_HUMAN	APEH	732	81225.3	5.3	HUMAN	Acylamino-acid-releasing enzyme	0	0	0	0	0	0	9	11	8	6	9	10	0	0	0	0	0	0	272228	536314	274671	178326	294441	482980
P13804	ETFA_HUMAN	ETFA	333	35079.9	8.6	HUMAN	Electron transfer flavoprotein subunit alpha, mitochondrial	0	0	0	0	0	0	11	11	12	9	11	9	0	0	0	0	0	0	721654	1055100	978017	293777	797502	697918
P13861	KAP2_HUMAN	PRKAR2A	404	45518.8	5	HUMAN	cAMP-dependent protein kinase type II-alpha regulatory subunit	0	0	0	0	0	0	7	9	7	8	6	7	0	0	0	0	0	0	347674	319791	249507	82978	148719	201029
P13984	T2FB_HUMAN	GTF2F2	249	28380.5	9.2	HUMAN	General transcription factor IIF subunit 2	0	0	0	0	0	0	0	0	0	1	0	1	0	0	0	0	0	0	0	0	0	33800	0	20922
P13995	MTDC_HUMAN	MTHFD2	350	37895.4	8.9	HUMAN	Bifunctional methylenetetrahydrofolate dehydrogenase/cyclohydrolase, mitochondrial	0	0	0	0	0	0	1	1	2	1	2	1	0	0	0	0	0	0	230583	85505	120296	5150	54550	19318
P14136	GFAP_HUMAN	GFAP	432	49880.6	5.4	HUMAN	Glial fibrillary acidic protein	0	0	0	0	0	0	1	1	0	0	1	0	0	0	0	0	0	0	179837	70950	0	0	26393	0
P14174	MIF_HUMAN	MIF	115	12476.4	7.7	HUMAN	Macrophage migration inhibitory factor	0	0	0	0	0	0	1	2	3	1	2	2	0	0	0	0	0	0	269233	845955	985316	18368	48975	604844
P14314	GLU2B_HUMAN	PRKCSH	528	59425.9	4.3	HUMAN	Glucosidase 2 subunit beta	0	0	0	0	0	0	10	8	5	6	7	6	0	0	0	0	0	0	1115378	839247	646842	280065	558169	513298
P14317	HCLS1_HUMAN	HCLS1	486	54014.4	4.7	HUMAN	Hematopoietic lineage cell-specific protein	0	0	0	0	0	0	7	7	5	4	7	7	0	0	0	0	0	0	756956	623850	257201	236668	451424	547978
P14324	FPPS_HUMAN	FDPS	419	48275.9	5.8	HUMAN	Farnesyl pyrophosphate synthase	0	0	0	0	0	0	7	8	7	4	7	8	0	0	0	0	0	0	2060993	1018801	992089	246915	701617	890725
P14550	AK1A1_HUMAN	AKR1A1	325	36573.4	6.3	HUMAN	Alcohol dehydrogenase [NADP(+)]	0	0	0	0	0	0	6	8	9	3	6	6	0	0	0	0	0	0	438951	572080	647268	143297	342749	346366
P14618	KPYM_HUMAN	PKM	531	57937.4	8	HUMAN	Pyruvate kinase PKM	0	0	0	0	0	0	30	29	30	21	26	29	0	0	0	0	0	0	8588515	12209143	11113795	2578711	9540032	7876061
P14625	ENPL_HUMAN	HSP90B1	803	92469.6	4.8	HUMAN	Endoplasmin	1	0	1	1	0	0	35	34	39	25	32	27	8430	0	8863	4937	0	0	10593626	9743421	10288231	3701505	7278148	6424878
P14635	CCNB1_HUMAN	CCNB1	433	48337.9	7.1	HUMAN	G2/mitotic-specific cyclin-B1	0	0	0	0	0	0	2	2	3	0	0	3	0	0	0	0	0	0	27429	39034	56823	0	0	201568
P14678	RSMB_HUMAN	SNRPB	240	24610.3	11.2	HUMAN	Small nuclear ribonucleoprotein-associated proteins B and B'	0	0	0	0	0	0	0	1	1	1	2	1	0	0	0	0	0	0	0	37422	44479	28867	135523	27596
P14735	IDE_HUMAN	IDE	1019	117970	6.2	HUMAN	Insulin-degrading enzyme	0	0	0	0	0	0	3	4	4	4	6	0	0	0	0	0	0	0	32401	110289	115615	53592	110886	0
P14854	CX6B1_HUMAN	COX6B1	86	10192.5	6.5	HUMAN	Cytochrome c oxidase subunit 6B1	0	0	0	0	0	0	4	4	4	2	2	3	0	0	0	0	0	0	524852	551802	439954	57770	151122	265483
P14866	HNRPL_HUMAN	HNRNPL	589	64133.3	8.5	HUMAN	Heterogeneous nuclear ribonucleoprotein L	0	0	0	0	0	0	5	7	7	3	7	7	0	0	0	0	0	0	304195	482650	409181	112342	412156	409929
P14868	SYDC_HUMAN	DARS	501	57136.7	6.1	HUMAN	Aspartate--tRNA ligase, cytoplasmic	0	0	0	0	0	0	22	20	18	12	21	19	0	0	0	0	0	0	2456283	1730843	1996922	542200	1366207	1501664
P14923	PLAK_HUMAN	JUP	745	81745.5	5.8	HUMAN	Junction plakoglobin	0	0	0	4	0	0	4	5	2	4	6	4	0	0	0	28147	0	0	136781	208677	55643	126252	191253	127155
P15104	GLNA_HUMAN	GLUL	373	42064.8	6.4	HUMAN	Glutamine synthetase	0	0	0	0	0	0	6	5	5	2	5	5	0	0	0	0	0	0	348411	297789	225531	16142	222101	201789
P15153	RAC2_HUMAN	RAC2	192	21429	7.5	HUMAN	Ras-related C3 botulinum toxin substrate 2	0	0	0	0	0	0	3	1	0	1	1	0	0	0	0	0	0	0	964188	57670	0	116553	37325	0
P15170	ERF3A_HUMAN	GSPT1	499	55756.4	5.4	HUMAN	Eukaryotic peptide chain release factor GTP-binding subunit ERF3A	0	0	0	0	0	0	7	10	11	5	7	7	0	0	0	0	0	0	1645167	910049	894465	209604	482929	677517
P15311	EZRI_HUMAN	EZR	586	69413.4	5.9	HUMAN	Ezrin	0	0	0	0	0	0	13	14	15	13	12	10	0	0	0	0	0	0	1390166	1775473	1682899	965762	1284508	1224442
P15374	UCHL3_HUMAN	UCHL3	230	26182.8	4.8	HUMAN	Ubiquitin carboxyl-terminal hydrolase isozyme L3	0	0	0	0	0	0	1	1	1	1	2	2	0	0	0	0	0	0	85342	57294	59207	7485	42581	62363
P15529	MCP_HUMAN	CD46	392	43747.7	6.3	HUMAN	Membrane cofactor protein	0	0	0	0	0	0	0	1	1	0	1	0	0	0	0	0	0	0	0	19108	13669	0	17380	0
P15531	NDKA_HUMAN	NME1	152	17148.9	5.8	HUMAN	Nucleoside diphosphate kinase A	0	0	0	0	0	0	9	10	5	6	4	9	0	0	0	0	0	0	7480062	5619698	1736083	715884	724141	3328809
P15559	NQO1_HUMAN	NQO1	274	30867.9	8.9	HUMAN	NAD(P)H dehydrogenase [quinone] 1	0	0	0	0	0	0	2	1	2	0	1	2	0	0	0	0	0	0	24957	33710	70188	0	38830	59030
P15880	RS2_HUMAN	RPS2	293	31324.7	10.3	HUMAN	40S ribosomal protein S2	0	0	0	0	0	0	11	12	15	7	11	10	0	0	0	0	0	0	3633980	2218458	2711318	486274	1500926	1560093
P15923	TFE2_HUMAN	TCF3	654	67600.9	6	HUMAN	Transcription factor E2-alpha	0	0	0	0	0	0	2	1	1	0	1	1	0	0	0	0	0	0	9411	15746	5755	0	3727	5940
P15924	DESP_HUMAN	DSP	2871	331777	6.4	HUMAN	Desmoplakin	3	5	1	17	1	0	2	0	0	2	1	0	15718	79235	1743	233818	24955	0	11475	0	0	41895	14610	0
P15927	RFA2_HUMAN	RPA2	270	29247.1	5.8	HUMAN	Replication protein A 32 kDa subunit	0	0	0	0	0	0	5	3	4	1	5	4	0	0	0	0	0	0	193883	79354	74604	26026	115426	138946
P15954	COX7C_HUMAN	COX7C	63	7245.6	10.3	HUMAN	Cytochrome c oxidase subunit 7C, mitochondrial	0	0	0	0	0	0	2	0	1	0	0	0	0	0	0	0	0	0	281799	0	165227	0	0	0
P15976	GATA1_HUMAN	GATA1	413	42751.8	9	HUMAN	Erythroid transcription factor	0	0	0	0	0	0	4	4	4	3	4	3	0	0	0	0	0	0	402093	269580	279804	92430	181293	232326
P16083	NQO2_HUMAN	NQO2	231	25918.8	5.9	HUMAN	Ribosyldihydronicotinamide dehydrogenase [quinone]	0	0	0	0	0	0	4	3	1	1	1	2	0	0	0	0	0	0	281330	82276	40701	24566	32066	71790
P16150	LEUK_HUMAN	SPN	400	40322.3	5	HUMAN	Leukosialin	0	0	0	0	0	0	6	5	5	2	4	6	0	0	0	0	0	0	878858	380203	346113	85811	256963	310283
P16152	CBR1_HUMAN	CBR1	277	30375.2	8.6	HUMAN	Carbonyl reductase [NADPH] 1	0	0	0	0	0	0	3	2	2	1	1	1	0	0	0	0	0	0	37755	7086	39627	4276	10390	12613
P16157	ANK1_HUMAN	ANK1	1881	206266	5.7	HUMAN	Ankyrin-1	0	0	0	0	0	0	1	4	4	4	4	7	0	0	0	0	0	0	10186	48606	75615	32936	106192	161669
P16234	PGFRA_HUMAN	PDGFRA	1089	122671	5.1	HUMAN	Platelet-derived growth factor receptor alpha	0	0	0	0	0	0	0	0	1	0	0	0	0	0	0	0	0	0	0	0	30766	0	0	0
P16278	BGAL_HUMAN	GLB1	677	76075.5	6.1	HUMAN	Beta-galactosidase	0	0	0	0	0	0	4	1	2	3	2	3	0	0	0	0	0	0	30756	32315	66572	81537	63186	70455
P16401	H15_HUMAN	HIST1H1B	226	22580.3	10.9	HUMAN	Histone H1.5	0	0	0	0	0	0	3	4	4	2	2	3	0	0	0	0	0	0	912928	606834	513601	88761	178182	268919
P16402	H13_HUMAN	HIST1H1D	221	22350.1	11	HUMAN	Histone H1.3	0	0	0	0	0	0	1	6	1	0	0	0	0	0	0	0	0	0	13262	6764196	65711	0	0	0
P16403	H12_HUMAN	HIST1H1C	213	21364.9	10.9	HUMAN	Histone H1.2	1	1	0	0	0	0	7	1	6	5	1	6	8581	9141	0	0	0	0	15403139	1628000	8171179	1858373	731700	5209509
P16435	NCPR_HUMAN	POR	677	76690.4	5.4	HUMAN	NADPH--cytochrome P450 reductase	0	0	0	0	0	0	4	9	11	2	5	6	0	0	0	0	0	0	401062	305960	464170	38871	149672	191568
P16615	AT2A2_HUMAN	ATP2A2	1042	114758	5.2	HUMAN	Sarcoplasmic/endoplasmic reticulum calcium ATPase 2	0	0	0	0	0	0	23	24	25	15	26	29	0	0	0	0	0	0	2196100	2292736	2900547	476278	3699197	2244102
P16930	FAAA_HUMAN	FAH	419	46374.8	6.5	HUMAN	Fumarylacetoacetase	0	0	0	0	0	0	5	8	7	4	7	7	0	0	0	0	0	0	140604	445777	390062	98759	417941	328861
P16949	STMN1_HUMAN	STMN1	149	17302.7	5.8	HUMAN	Stathmin	0	0	0	0	0	0	9	10	10	11	9	9	0	0	0	0	0	0	15286285	14294214	11901958	8013605	12601381	12084369
P16989	YBOX3_HUMAN	YBX3	372	40090.2	9.8	HUMAN	Y-box-binding protein 3	0	0	0	0	0	0	3	2	3	1	3	1	0	0	0	0	0	0	591968	175881	337898	11423	74702	36554
P17066	HSP76_HUMAN	HSPA6	643	71028.7	5.8	HUMAN	Heat shock 70 kDa protein 6	0	0	0	0	0	0	2	1	1	1	1	1	0	0	0	0	0	0	5579039	5243000	3700000	1212000	1829000	2550000
P17096	HMGA1_HUMAN	HMGA1	107	11676.1	10.3	HUMAN	High mobility group protein HMG-I/HMG-Y	0	0	0	0	0	0	0	1	0	0	0	0	0	0	0	0	0	0	0	172531	0	0	0	0
P17174	AATC_HUMAN	GOT1	413	46247.9	6.5	HUMAN	Aspartate aminotransferase, cytoplasmic	0	0	0	0	0	0	14	13	14	12	11	14	0	0	0	0	0	0	1470891	1247996	1276408	361808	876029	979997
P17181	INAR1_HUMAN	IFNAR1	557	63525.9	5.6	HUMAN	Interferon alpha/beta receptor 1	0	0	0	0	0	0	0	1	0	1	0	0	0	0	0	0	0	0	0	46210	0	13305	0	0
P17252	KPCA_HUMAN	PRKCA	672	76750.7	6.6	HUMAN	Protein kinase C alpha type	0	0	0	0	0	0	0	0	0	0	1	0	0	0	0	0	0	0	0	0	0	0	23434	0
P17275	JUNB_HUMAN	JUNB	347	35879.6	9.3	HUMAN	Transcription factor jun-B	0	0	0	0	0	0	0	1	1	2	3	3	0	0	0	0	0	0	0	11558	23116	24364	69173	100826
P17480	UBF1_HUMAN	UBTF	764	89406.7	5.6	HUMAN	Nucleolar transcription factor 1	0	0	0	0	0	0	1	1	0	0	1	1	0	0	0	0	0	0	31907	23016	0	0	15473	20413
P17483	HXB4_HUMAN	HOXB4	251	27604.6	9.8	HUMAN	Homeobox protein Hox-B4	0	0	0	0	0	0	1	0	0	0	1	0	0	0	0	0	0	0	49793	0	0	0	28933	0
P17535	JUND_HUMAN	JUND	347	35174.2	6.9	HUMAN	Transcription factor jun-D	0	0	0	0	0	0	5	5	5	3	3	5	0	0	0	0	0	0	154201	279246	186803	158980	292908	354557
P17544	ATF7_HUMAN	ATF7	494	52967.8	8.9	HUMAN	Cyclic AMP-dependent transcription factor ATF-7	0	0	0	0	0	0	1	1	1	1	1	1	0	0	0	0	0	0	71513	44920	45555	15032	19556	30940
P17612	KAPCA_HUMAN	PRKACA	351	40590	8.8	HUMAN	cAMP-dependent protein kinase catalytic subunit alpha	0	0	0	0	0	0	1	2	2	0	1	1	0	0	0	0	0	0	4137	18594	21824	0	8148	10345
P17655	CAN2_HUMAN	CAPN2	700	79996	4.9	HUMAN	Calpain-2 catalytic subunit	0	0	0	0	0	0	9	9	10	6	11	10	0	0	0	0	0	0	254601	310671	338948	145438	386635	321284
P17661	DESM_HUMAN	DES	470	53536.2	5.2	HUMAN	Desmin	0	0	0	0	0	0	0	1	0	0	0	0	0	0	0	0	0	0	0	2890	0	0	0	0
P17812	PYRG1_HUMAN	CTPS1	591	66690.9	6	HUMAN	CTP synthase 1	0	0	0	0	0	0	9	9	12	7	6	9	0	0	0	0	0	0	637322	586577	635863	121878	321528	360029
P17844	DDX5_HUMAN	DDX5	614	69148.7	9.1	HUMAN	Probable ATP-dependent RNA helicase DDX5	0	0	0	0	0	0	17	15	17	8	16	18	0	0	0	0	0	0	1283944	1177230	1380514	233360	1185801	1190758
P17858	PFKAL_HUMAN	PFKL	780	85019.2	7.3	HUMAN	ATP-dependent 6-phosphofructokinase, liver type	0	0	0	0	0	0	7	8	9	5	7	8	0	0	0	0	0	0	218066	278391	910700	61905	246562	203647
P17861	XBP1_HUMAN	XBP1	261	28695.1	9.7	HUMAN	X-box-binding protein 1	0	0	0	0	0	0	1	0	0	0	1	1	0	0	0	0	0	0	12429	0	0	0	80423	26478
P17900	SAP3_HUMAN	GM2A	193	20838.6	5.2	HUMAN	Ganglioside GM2 activator	1	1	0	0	0	0	0	0	0	0	1	0	6998	7148	0	0	0	0	0	0	0	0	39528	0
P17980	PRS6A_HUMAN	PSMC3	439	49204	5.1	HUMAN	26S proteasome regulatory subunit 6A	0	0	0	0	0	0	11	13	14	8	10	10	0	0	0	0	0	0	577076	951289	873667	199245	752173	522548
P17987	TCPA_HUMAN	TCP1	556	60344.1	5.8	HUMAN	T-complex protein 1 subunit alpha	0	0	0	0	0	0	35	33	31	28	33	33	0	0	0	0	0	0	5719499	6136936	6333180	2114609	4466468	4990407
P18031	PTN1_HUMAN	PTPN1	435	49967.3	5.9	HUMAN	Tyrosine-protein phosphatase non-receptor type 1	0	0	0	0	0	0	4	4	6	2	5	6	0	0	0	0	0	0	185272	260678	617431	199342	287049	406346
P18074	ERCC2_HUMAN	ERCC2	760	86910	6.7	HUMAN	TFIIH basal transcription factor complex helicase XPD subunit	0	0	0	0	0	0	1	2	2	0	0	1	0	0	0	0	0	0	4449	15538	20718	0	0	12915
P18077	RL35A_HUMAN	RPL35A	110	12537.8	11.1	HUMAN	60S ribosomal protein L35a	0	0	0	0	0	0	3	3	4	3	3	2	0	0	0	0	0	0	574354	252936	573373	155992	284468	124708
P18085	ARF4_HUMAN	ARF4	180	20511	6.6	HUMAN	ADP-ribosylation factor 4	0	0	0	0	0	0	1	1	2	2	3	2	0	0	0	0	0	0	5936	115464	187423	68874	145771	146500
P18124	RL7_HUMAN	RPL7	248	29226	10.7	HUMAN	60S ribosomal protein L7	0	0	0	0	0	0	7	6	6	2	4	4	0	0	0	0	0	0	2667095	817854	840223	301796	484829	445871
P18146	EGR1_HUMAN	EGR1	543	57507.3	8.5	HUMAN	Early growth response protein 1	0	0	0	0	0	0	0	0	0	1	0	1	0	0	0	0	0	0	0	0	0	35047	0	36830
P18206	VINC_HUMAN	VCL	1134	123800	5.5	HUMAN	Vinculin	0	0	0	0	0	0	41	41	46	25	41	47	0	0	0	0	0	0	8222937	7327503	7584393	1999196	4606176	6181791
P18583	SON_HUMAN	SON	2426	263832	5.5	HUMAN	Protein SON	0	0	0	0	0	0	14	8	7	7	10	10	0	0	0	0	0	0	1355365	441695	545450	379151	553311	492938
P18615	NELFE_HUMAN	NELFE	380	43240.1	9.4	HUMAN	Negative elongation factor E	0	0	0	0	0	0	4	3	4	3	2	3	0	0	0	0	0	0	187707	109094	97847	45326	44109	59975
P18621	RL17_HUMAN	RPL17	184	21397.2	10.2	HUMAN	60S ribosomal protein L17	0	0	0	0	0	0	6	6	6	5	6	7	0	0	0	0	0	0	1796804	1394416	1166720	285849	933754	682249
P18669	PGAM1_HUMAN	PGAM1	254	28804.2	6.7	HUMAN	Phosphoglycerate mutase 1	0	0	0	0	0	0	9	9	9	5	7	9	0	0	0	0	0	0	486726	1075471	1069342	204094	524418	725872
P18754	RCC1_HUMAN	RCC1	421	44969.4	7.2	HUMAN	Regulator of chromosome condensation	0	0	0	0	0	0	11	8	8	5	9	9	0	0	0	0	0	0	1454924	935154	789477	246822	704724	830469
P18846	ATF1_HUMAN	ATF1	271	29232.8	8.4	HUMAN	Cyclic AMP-dependent transcription factor ATF-1	0	0	0	0	0	0	0	0	1	0	1	2	0	0	0	0	0	0	0	0	34266	0	24432	36533
P18848	ATF4_HUMAN	ATF4	351	38589.9	4.8	HUMAN	Cyclic AMP-dependent transcription factor ATF-4	0	0	0	0	0	0	1	0	0	0	0	0	0	0	0	0	0	0	2557	0	0	0	0	0
P18850	ATF6A_HUMAN	ATF6	670	74585.3	8.4	HUMAN	Cyclic AMP-dependent transcription factor ATF-6 alpha	0	0	0	0	0	0	1	1	1	1	1	1	0	0	0	0	0	0	42181	24402	22006	6377	14730	15748
P18858	DNLI1_HUMAN	LIG1	919	101737	5.5	HUMAN	DNA ligase 1	0	0	0	0	0	0	6	5	4	3	3	3	0	0	0	0	0	0	606921	229773	175486	75866	95200	120258
P18859	ATP5J_HUMAN	ATP5J	108	12587.6	9.5	HUMAN	ATP synthase-coupling factor 6, mitochondrial	0	0	0	0	0	0	0	1	0	0	0	1	0	0	0	0	0	0	0	5382	0	0	0	4288
P18887	XRCC1_HUMAN	XRCC1	633	69477.1	6	HUMAN	DNA repair protein XRCC1	0	0	0	0	0	0	0	1	1	0	0	0	0	0	0	0	0	0	0	19870	19542	0	0	0
P19013	K2C4_HUMAN	KRT4	534	57285.7	6.3	HUMAN	Keratin, type II cytoskeletal 4	2	0	1	0	0	0	0	0	0	0	0	0	217875	0	71864	0	0	0	0	0	0	0	0	0
P19256	LFA3_HUMAN	CD58	250	28147.7	6.3	HUMAN	Lymphocyte function-associated antigen 3	0	0	0	0	0	0	0	1	1	0	0	1	0	0	0	0	0	0	0	32390	38266	0	0	28460
P19338	NUCL_HUMAN	NCL	710	76615	4.6	HUMAN	Nucleolin	0	0	0	0	0	0	20	18	14	14	19	16	0	0	0	0	0	0	9002708	5547752	3984029	3204758	3699305	3019446
P19367	HXK1_HUMAN	HK1	917	102487	6.4	HUMAN	Hexokinase-1	0	0	0	0	0	0	7	10	11	4	15	9	0	0	0	0	0	0	341432	536846	519544	65005	781295	372473
P19388	RPAB1_HUMAN	POLR2E	210	24551.4	5.7	HUMAN	DNA-directed RNA polymerases I, II, and III subunit RPABC1	0	0	0	0	0	0	2	0	1	1	0	1	0	0	0	0	0	0	36093	0	55679	21660	0	38706
P19404	NDUV2_HUMAN	NDUFV2	249	27391.8	8.2	HUMAN	NADH dehydrogenase [ubiquinone] flavoprotein 2, mitochondrial	0	0	0	0	0	0	4	5	6	3	6	5	0	0	0	0	0	0	136864	441002	477495	124129	356330	284205
P19419	ELK1_HUMAN	ELK1	428	44888.4	6.4	HUMAN	ETS domain-containing protein Elk-1	0	0	0	0	0	0	0	0	0	1	0	0	0	0	0	0	0	0	0	0	0	19923	0	0
P19447	ERCC3_HUMAN	ERCC3	782	89278.5	6.8	HUMAN	TFIIH basal transcription factor complex helicase XPB subunit	0	0	0	0	0	0	1	0	0	0	0	0	0	0	0	0	0	0	8806	0	0	0	0	0
P19525	E2AK2_HUMAN	EIF2AK2	551	62094.8	8.6	HUMAN	Interferon-induced, double-stranded RNA-activated protein kinase	0	0	0	0	0	0	1	1	0	1	0	0	0	0	0	0	0	0	38276	3305	0	22429	0	0
P19623	SPEE_HUMAN	SRM	302	33825	5.3	HUMAN	Spermidine synthase	0	0	0	0	0	0	13	14	15	7	13	13	0	0	0	0	0	0	381128	1446383	1300200	327273	1245505	869672
P19784	CSK22_HUMAN	CSNK2A2	350	41213.6	8.6	HUMAN	Casein kinase II subunit alpha'	0	0	0	0	0	0	0	0	1	0	0	0	0	0	0	0	0	0	0	0	18122	0	0	0
P20020	AT2B1_HUMAN	ATP2B1	1258	138756	5.7	HUMAN	Plasma membrane calcium-transporting ATPase 1	0	0	0	0	0	0	0	5	5	0	2	2	0	0	0	0	0	0	0	106050	111647	0	56531	32693
P20042	IF2B_HUMAN	EIF2S2	333	38388.7	5.6	HUMAN	Eukaryotic translation initiation factor 2 subunit 2	0	0	0	0	0	0	12	9	12	7	8	8	0	0	0	0	0	0	1685878	1550687	2342753	510119	814386	713050
P20073	ANXA7_HUMAN	ANXA7	488	52739.7	5.5	HUMAN	Annexin A7	0	0	0	0	0	0	8	8	4	2	7	4	0	0	0	0	0	0	733503	891568	460161	205331	636018	362158
P20248	CCNA2_HUMAN	CCNA2	432	48551.2	6.1	HUMAN	Cyclin-A2	0	0	0	0	0	0	3	3	2	2	1	2	0	0	0	0	0	0	87058	150570	45517	42004	24727	43167
P20290	BTF3_HUMAN	BTF3	206	22168.1	9.4	HUMAN	Transcription factor BTF3	0	0	0	0	0	0	4	3	2	0	1	1	0	0	0	0	0	0	110634	172298	124962	0	18246	23296
P20338	RAB4A_HUMAN	RAB4A	218	24389.9	5.8	HUMAN	Ras-related protein Rab-4A	0	0	0	0	0	0	0	0	0	1	0	0	0	0	0	0	0	0	0	0	0	52894	0	0
P20339	RAB5A_HUMAN	RAB5A	215	23658.9	8.3	HUMAN	Ras-related protein Rab-5A	0	0	0	0	0	0	0	0	0	0	4	1	0	0	0	0	0	0	0	0	0	0	770334	9883
P20340	RAB6A_HUMAN	RAB6A	208	23593	5.4	HUMAN	Ras-related protein Rab-6A	0	0	0	0	0	0	2	0	2	0	2	2	0	0	0	0	0	0	757595	0	748487	0	667445	569213
P20618	PSB1_HUMAN	PSMB1	241	26489.6	8.3	HUMAN	Proteasome subunit beta type-1	0	0	0	0	0	0	5	6	7	2	5	7	0	0	0	0	0	0	327797	605092	1221940	81444	460028	590675
P20645	MPRD_HUMAN	M6PR	277	30993.6	5.6	HUMAN	Cation-dependent mannose-6-phosphate receptor	0	0	0	0	0	0	1	2	2	1	1	1	0	0	0	0	0	0	73289	51937	67704	10162	10346	12117
P20674	COX5A_HUMAN	COX5A	150	16762.3	6.3	HUMAN	Cytochrome c oxidase subunit 5A, mitochondrial	0	0	0	0	0	0	4	3	4	1	1	3	0	0	0	0	0	0	528640	163358	234147	19549	148977	137391
P20700	LMNB1_HUMAN	LMNB1	586	66408.9	5.1	HUMAN	Lamin-B1	0	0	0	0	0	0	14	7	9	10	11	10	0	0	0	0	0	0	2269534	1088979	1151180	974581	1202988	1487312
P20810	ICAL_HUMAN	CAST	708	76573.4	5	HUMAN	Calpastatin	0	0	0	0	0	0	8	10	8	2	8	9	0	0	0	0	0	0	388981	394357	336988	63934	207615	327133
P20839	IMDH1_HUMAN	IMPDH1	514	55406.3	6.4	HUMAN	Inosine-5'-monophosphate dehydrogenase 1	0	0	0	0	0	0	0	1	1	0	2	2	0	0	0	0	0	0	0	21189	17732	0	30763	42268
P20930	FILA_HUMAN	FLG	4061	435172	9.2	HUMAN	Filaggrin	1	1	1	1	1	0	0	0	0	0	0	0	11931	9399	1725	8896	1685	0	0	0	0	0	0	0
P20962	PTMS_HUMAN	PTMS	102	11530	4.1	HUMAN	Parathymosin	0	0	0	0	0	0	3	3	3	2	2	3	0	0	0	0	0	0	252046	236373	155859	83555	25666	143032
P21127	CD11B_HUMAN	CDK11B	795	92707.8	5.4	HUMAN	Cyclin-dependent kinase 11B	0	0	0	0	0	0	0	1	1	2	1	2	0	0	0	0	0	0	0	26465	19382	20113	10510	46274
P21281	VATB2_HUMAN	ATP6V1B2	511	56501.2	5.6	HUMAN	V-type proton ATPase subunit B, brain isoform	0	0	0	0	0	0	7	9	10	3	5	9	0	0	0	0	0	0	176424	386359	324149	66713	122050	182540
P21283	VATC1_HUMAN	ATP6V1C1	382	43942	7	HUMAN	V-type proton ATPase subunit C 1	0	0	0	0	0	0	2	3	3	2	3	3	0	0	0	0	0	0	255958	706017	655405	181333	332313	352344
P21291	CSRP1_HUMAN	CSRP1	193	20567.6	8.9	HUMAN	Cysteine and glycine-rich protein 1	0	0	0	0	0	0	2	3	2	0	1	2	0	0	0	0	0	0	66872	53287	48800	0	18386	22654
P21333	FLNA_HUMAN	FLNA	2647	280741	5.7	HUMAN	Filamin-A	0	0	0	0	0	0	74	75	71	42	63	66	0	0	0	0	0	0	12862956	9763963	8897271	2077942	5336615	5750408
P21399	ACOC_HUMAN	ACO1	889	98399.7	6.2	HUMAN	Cytoplasmic aconitate hydratase	0	0	0	0	0	0	1	2	2	0	2	2	0	0	0	0	0	0	12284	31701	14778	0	27629	11895
P21796	VDAC1_HUMAN	VDAC1	283	30772.8	8.6	HUMAN	Voltage-dependent anion-selective channel protein 1	0	0	0	0	0	0	11	14	12	4	13	11	0	0	0	0	0	0	582293	1762254	1471332	355955	1313667	1271975
P21912	SDHB_HUMAN	SDHB	280	31630	9	HUMAN	Succinate dehydrogenase [ubiquinone] iron-sulfur subunit, mitochondrial	0	0	0	0	0	0	2	2	3	4	3	4	0	0	0	0	0	0	270601	150928	284156	106498	221426	337035
P21964	COMT_HUMAN	COMT	271	30037.3	5.3	HUMAN	Catechol O-methyltransferase	0	0	0	0	0	0	6	10	10	6	9	9	0	0	0	0	0	0	192169	876486	534674	174911	703758	633372
P21980	TGM2_HUMAN	TGM2	687	77329.5	5.1	HUMAN	Protein-glutamine gamma-glutamyltransferase 2	0	0	0	0	0	0	16	15	12	11	13	14	0	0	0	0	0	0	974763	988729	959262	359340	832775	797659
P22059	OSBP1_HUMAN	OSBP	807	89421.3	6.9	HUMAN	Oxysterol-binding protein 1	0	0	0	0	0	0	4	5	5	2	6	5	0	0	0	0	0	0	91900	403899	306405	56205	112837	224702
P22061	PIMT_HUMAN	PCMT1	227	24636.6	6.7	HUMAN	Protein-L-isoaspartate(D-aspartate) O-methyltransferase	0	0	0	0	0	0	9	7	8	4	8	8	0	0	0	0	0	0	1195006	621013	668257	166373	510617	648668
P22102	PUR2_HUMAN	GART	1010	107768	6.3	HUMAN	Trifunctional purine biosynthetic protein adenosine-3	0	0	0	0	0	0	37	37	39	22	34	33	0	0	0	0	0	0	9460438	5285433	6683114	1006919	3697023	3962227
P22234	PUR6_HUMAN	PAICS	425	47079.7	6.9	HUMAN	Multifunctional protein ADE2	0	0	0	0	0	0	25	25	24	16	25	26	0	0	0	0	0	0	5379690	5669194	5882261	1703146	4996394	5143790
P22307	NLTP_HUMAN	SCP2	547	58994.2	6.4	HUMAN	Non-specific lipid-transfer protein	0	0	0	0	0	0	2	2	2	1	1	3	0	0	0	0	0	0	145378	50831	68692	13746	39656	92492
P22314	UBA1_HUMAN	UBA1	1058	117850	5.5	HUMAN	Ubiquitin-like modifier-activating enzyme 1	0	0	0	0	0	0	27	28	31	23	26	27	0	0	0	0	0	0	2823916	3514906	4101015	1171163	2737121	2827862
P22392	NDKB_HUMAN	NME2	152	17298.2	8.5	HUMAN	Nucleoside diphosphate kinase B	0	0	0	0	0	0	5	5	13	1	11	4	0	0	0	0	0	0	541599	1081411	5021124	45283	3013165	556619
P22532	SPR2D_HUMAN	SPRR2D	72	7905.5	8.8	HUMAN	Small proline-rich protein 2D	0	1	0	2	0	0	2	1	0	0	0	0	0	17048	0	21267	0	0	174766	39374	0	0	0	0
P22570	ADRO_HUMAN	FDXR	491	53837.2	8.7	HUMAN	NADPH:adrenodoxin oxidoreductase, mitochondrial	0	0	0	0	0	0	5	5	2	0	5	4	0	0	0	0	0	0	465535	201925	90703	0	146133	228330
P22626	ROA2_HUMAN	HNRNPA2B1	353	37430	9	HUMAN	Heterogeneous nuclear ribonucleoproteins A2/B1	0	0	1	0	0	0	11	14	15	10	14	17	0	0	5071	0	0	0	5430855	6631721	5796976	2379494	5747720	6152778
P22670	RFX1_HUMAN	RFX1	979	104759	5.9	HUMAN	MHC class II regulatory factor RFX1	0	0	0	0	0	0	1	1	0	0	0	0	0	0	0	0	0	0	7567	11729	0	0	0	0
P22695	QCR2_HUMAN	UQCRC2	453	48443.4	8.7	HUMAN	Cytochrome b-c1 complex subunit 2, mitochondrial	0	0	0	0	0	0	5	7	8	3	8	5	0	0	0	0	0	0	343502	381607	693633	77064	490491	225902
P22830	HEMH_HUMAN	FECH	423	47862.6	9	HUMAN	Ferrochelatase, mitochondrial	0	0	0	0	0	0	0	0	0	1	3	2	0	0	0	0	0	0	0	0	0	24129	78250	49758
P23025	XPA_HUMAN	XPA	273	31368.2	6.3	HUMAN	DNA repair protein complementing XP-A cells	0	0	0	0	0	0	0	0	0	1	0	0	0	0	0	0	0	0	0	0	0	28245	0	0
P23193	TCEA1_HUMAN	TCEA1	301	33970	8.6	HUMAN	Transcription elongation factor A protein 1	0	0	0	0	0	0	17	13	14	11	14	14	0	0	0	0	0	0	6598841	1754242	1616552	601346	1562349	1322178
P23246	SFPQ_HUMAN	SFPQ	707	76150	9.5	HUMAN	Splicing factor, proline- and glutamine-rich	0	0	0	0	0	0	13	11	10	8	5	10	0	0	0	0	0	0	2274771	1911057	1673181	581515	613206	1110285
P23258	TBG1_HUMAN	TUBG1	451	51170.4	5.7	HUMAN	Tubulin gamma-1 chain	0	0	0	0	0	0	3	3	2	0	2	3	0	0	0	0	0	0	16936	39797	29152	0	45608	33553
P23284	PPIB_HUMAN	PPIB	216	23742.7	9.4	HUMAN	Peptidyl-prolyl cis-trans isomerase B	0	0	0	0	0	0	12	9	10	6	10	11	0	0	0	0	0	0	2373264	1544267	1783775	213977	1438116	1321125
P23368	MAOM_HUMAN	ME2	584	65444.2	7.5	HUMAN	NAD-dependent malic enzyme, mitochondrial	0	0	0	0	0	0	0	0	2	0	1	1	0	0	0	0	0	0	0	0	21127	0	9452	6369
P23381	SYWC_HUMAN	WARS	471	53165.9	5.8	HUMAN	Tryptophan--tRNA ligase, cytoplasmic	0	0	0	0	0	0	22	21	23	13	17	18	0	0	0	0	0	0	2857233	3115295	2789558	830182	2530265	2538225
P23396	RS3_HUMAN	RPS3	243	26688.6	9.7	HUMAN	40S ribosomal protein S3	0	0	0	0	0	0	18	17	21	11	16	16	0	0	0	0	0	0	8978678	7098153	8323783	1610204	4522556	4463162
P23434	GCSH_HUMAN	GCSH	173	18884.7	4.9	HUMAN	Glycine cleavage system H protein, mitochondrial	0	0	0	0	0	0	1	1	1	1	1	2	0	0	0	0	0	0	5019	19526	15512	15080	17738	84260
P23490	LORI_HUMAN	LOR	312	25760.9	8.5	HUMAN	Loricrin	1	0	0	1	0	0	0	0	0	0	0	0	6179	0	0	10885	0	0	0	0	0	0	0	0
P23497	SP100_HUMAN	SP100	879	100418	8.5	HUMAN	Nuclear autoantigen Sp-100	0	0	0	0	0	0	0	3	2	2	2	1	0	0	0	0	0	0	0	81872	65158	12965	29844	32167
P23526	SAHH_HUMAN	AHCY	432	47716.5	5.9	HUMAN	Adenosylhomocysteinase	0	0	0	0	0	0	17	12	14	9	14	15	0	0	0	0	0	0	3651256	2343006	2645461	1038245	2149434	2510880
P23528	COF1_HUMAN	CFL1	166	18502.7	8.2	HUMAN	Cofilin-1	0	0	0	0	0	0	15	13	12	10	14	11	0	0	0	0	0	0	6338924	7530905	6787498	2335174	5372447	3981117
P23588	IF4B_HUMAN	EIF4B	611	69151.7	5.5	HUMAN	Eukaryotic translation initiation factor 4B	0	0	0	0	0	0	11	9	10	2	2	3	0	0	0	0	0	0	1800620	768684	551723	38370	43379	92410
P23634	AT2B4_HUMAN	ATP2B4	1241	137921	6.2	HUMAN	Plasma membrane calcium-transporting ATPase 4	0	0	0	0	0	0	4	1	1	4	5	5	0	0	0	0	0	0	61330	22068	26980	38703	89251	84555
P23677	IP3KA_HUMAN	ITPKA	461	51009.3	7.6	HUMAN	Inositol-trisphosphate 3-kinase A	0	0	0	0	0	0	1	0	0	0	0	0	0	0	0	0	0	0	2780	0	0	0	0	0
P23786	CPT2_HUMAN	CPT2	658	73777.7	8.4	HUMAN	Carnitine O-palmitoyltransferase 2, mitochondrial	0	0	0	0	0	0	1	0	0	0	0	0	0	0	0	0	0	0	8774	0	0	0	0	0
P23919	KTHY_HUMAN	DTYMK	212	23819.5	8.4	HUMAN	Thymidylate kinase	0	0	0	0	0	0	0	0	1	1	0	0	0	0	0	0	0	0	0	0	20710	13268	0	0
P23921	RIR1_HUMAN	RRM1	792	90071	6.8	HUMAN	Ribonucleoside-diphosphate reductase large subunit	0	0	0	0	0	0	7	9	8	5	8	9	0	0	0	0	0	0	172705	610405	278969	78220	320969	255602
P24390	ERD21_HUMAN	KDELR1	212	24542.3	8.8	HUMAN	ER lumen protein-retaining receptor 1	0	0	0	0	0	0	0	0	0	0	0	1	0	0	0	0	0	0	0	0	0	0	0	11561
P24468	COT2_HUMAN	NR2F2	414	45571.6	8.7	HUMAN	COUP transcription factor 2	0	0	0	0	0	0	0	0	0	0	0	1	0	0	0	0	0	0	0	0	0	0	0	29087
P24534	EF1B_HUMAN	EEF1B2	225	24763.9	4.5	HUMAN	Elongation factor 1-beta	0	0	0	0	0	0	12	10	10	9	10	10	0	0	0	0	0	0	2288010	3916061	3218167	948857	2221004	1652111
P24539	AT5F1_HUMAN	ATP5F1	256	28908.9	9.4	HUMAN	ATP synthase F(0) complex subunit B1, mitochondrial	0	0	0	0	0	0	2	3	2	2	0	0	0	0	0	0	0	0	102958	89295	65640	23403	0	0
P24666	PPAC_HUMAN	ACP1	158	18042.7	6.3	HUMAN	Low molecular weight phosphotyrosine protein phosphatase	0	0	0	0	0	0	6	7	7	5	6	6	0	0	0	0	0	0	401519	477501	546541	257772	448530	337061
P24752	THIL_HUMAN	ACAT1	427	45200	9	HUMAN	Acetyl-CoA acetyltransferase, mitochondrial	0	0	0	0	0	0	12	11	11	7	10	10	0	0	0	0	0	0	1156785	858989	856842	265022	553987	531213
P24928	RPB1_HUMAN	POLR2A	1970	217178	7	HUMAN	DNA-directed RNA polymerase II subunit RPB1	0	0	0	0	0	0	0	1	1	0	0	1	0	0	0	0	0	0	0	22321	19022	0	0	15630
P24941	CDK2_HUMAN	CDK2	298	33929.8	8.8	HUMAN	Cyclin-dependent kinase 2	0	0	0	0	0	0	2	7	2	2	1	3	0	0	0	0	0	0	191031	766828	94502	73815	18122	76982
P25205	MCM3_HUMAN	MCM3	808	90981.6	5.5	HUMAN	DNA replication licensing factor MCM3	0	0	0	0	0	0	20	20	20	14	22	20	0	0	0	0	0	0	1650551	1262618	1254760	616640	1243510	1023841
P25208	NFYB_HUMAN	NFYB	207	22831.5	4.5	HUMAN	Nuclear transcription factor Y subunit beta	0	0	0	0	0	0	1	1	1	0	1	1	0	0	0	0	0	0	6045	9336	6416	0	170747	6323
P25311	ZA2G_HUMAN	AZGP1	298	34259	5.7	HUMAN	Zinc-alpha-2-glycoprotein	2	7	3	4	2	0	3	0	0	2	1	1	23892	122197	17654	46605	12848	0	171006	0	0	30281	38059	26725
P25325	THTM_HUMAN	MPST	297	33178.7	6.1	HUMAN	3-mercaptopyruvate sulfurtransferase	0	0	0	0	0	0	1	2	2	1	2	3	0	0	0	0	0	0	15043	31636	56366	8826	56105	55961
P25398	RS12_HUMAN	RPS12	132	14515.1	6.8	HUMAN	40S ribosomal protein S12	0	0	1	0	0	0	10	7	7	5	6	6	0	0	6666	0	0	0	1375787	2671277	2194296	561314	1648672	1228999
P25490	TYY1_HUMAN	YY1	414	44712.9	5.8	HUMAN	Transcriptional repressor protein YY1	0	0	0	0	0	0	2	0	1	0	0	1	0	0	0	0	0	0	39745	0	24160	0	0	23679
P25685	DNJB1_HUMAN	DNAJB1	340	38044.4	8.7	HUMAN	DnaJ homolog subfamily B member 1	0	0	0	0	0	0	8	8	8	3	4	6	0	0	0	0	0	0	582339	990182	980846	60079	441521	418445
P25705	ATPA_HUMAN	ATP5A1	553	59751.1	9.2	HUMAN	ATP synthase subunit alpha, mitochondrial	0	0	0	0	0	0	21	20	22	13	16	22	0	0	0	0	0	0	6192016	5669399	5843569	1760289	4057057	4442868
P25786	PSA1_HUMAN	PSMA1	263	29555.9	6.1	HUMAN	Proteasome subunit alpha type-1	0	0	0	0	0	0	8	9	10	8	8	8	0	0	0	0	0	0	1795387	1353072	1337903	619269	946056	1049278
P25787	PSA2_HUMAN	PSMA2	234	25898.8	6.9	HUMAN	Proteasome subunit alpha type-2	0	0	0	0	0	0	4	5	6	3	5	3	0	0	0	0	0	0	86762	387903	522591	87066	282899	129234
P25788	PSA3_HUMAN	PSMA3	255	28433.5	5.2	HUMAN	Proteasome subunit alpha type-3	0	0	0	0	0	0	6	8	7	5	7	5	0	0	0	0	0	0	1066722	850662	885220	272510	696873	493770
P25789	PSA4_HUMAN	PSMA4	261	29484.1	7.6	HUMAN	Proteasome subunit alpha type-4	0	0	0	0	0	0	8	7	9	8	9	8	0	0	0	0	0	0	1995978	1090191	1411290	405222	1265919	1204834
P25815	S100P_HUMAN	S100P	95	10400	4.8	HUMAN	Protein S100-P	0	1	0	0	0	0	1	2	1	2	1	2	0	3690	0	0	0	0	128529	110841	30678	70292	36502	186378
P26038	MOES_HUMAN	MSN	577	67820.6	6.1	HUMAN	Moesin	0	0	0	0	0	0	29	25	30	25	23	31	0	0	0	0	0	0	6091944	6265709	6260803	2694182	3945303	4394036
P26196	DDX6_HUMAN	DDX6	483	54417.3	8.8	HUMAN	Probable ATP-dependent RNA helicase DDX6	0	0	0	0	0	0	3	7	7	4	4	4	0	0	0	0	0	0	151747	459397	410158	121860	248853	217336
P26232	CTNA2_HUMAN	CTNNA2	953	105314	5.5	HUMAN	Catenin alpha-2	0	0	0	0	0	0	1	1	1	1	1	1	0	0	0	0	0	0	7038	18876	17179	7475	11443	12068
P26358	DNMT1_HUMAN	DNMT1	1616	183167	8	HUMAN	DNA (cytosine-5)-methyltransferase 1	0	0	0	0	0	0	5	5	6	2	2	5	0	0	0	0	0	0	87677	117572	104999	41370	24939	82409
P26368	U2AF2_HUMAN	U2AF2	475	53501.5	9.2	HUMAN	Splicing factor U2AF 65 kDa subunit	0	0	0	0	0	0	7	7	9	7	8	8	0	0	0	0	0	0	125087	524874	601681	260471	421240	348681
P26373	RL13_HUMAN	RPL13	211	24261.7	11.7	HUMAN	60S ribosomal protein L13	0	0	0	1	0	0	8	8	6	4	8	7	0	0	0	4647	0	0	1902127	1415219	1155325	134023	1085268	1067082
P26583	HMGB2_HUMAN	HMGB2	209	24034	7.6	HUMAN	High mobility group protein B2	0	0	0	0	0	0	8	6	5	2	7	7	0	0	0	0	0	0	1410544	1318948	1023719	137489	1030004	1323756
P26599	PTBP1_HUMAN	PTBP1	531	57221.8	9.2	HUMAN	Polypyrimidine tract-binding protein 1	0	0	1	0	0	0	15	16	21	11	16	18	0	0	3314	0	0	0	1232356	2224888	2720688	578575	1863002	2001389
P26639	SYTC_HUMAN	TARS	723	83435.8	6.2	HUMAN	Threonine--tRNA ligase, cytoplasmic	0	0	0	0	0	0	25	22	30	17	29	27	0	0	0	0	0	0	2974541	3127812	4144347	911422	3293980	2842897
P26640	SYVC_HUMAN	VARS	1264	140477	7.5	HUMAN	Valine--tRNA ligase	0	0	0	0	0	0	28	27	30	12	26	29	0	0	0	0	0	0	2014837	2233727	2389908	624251	1852432	1891671
P26641	EF1G_HUMAN	EEF1G	437	50119.2	6.3	HUMAN	Elongation factor 1-gamma	0	0	0	0	0	0	28	29	31	17	24	26	0	0	0	0	0	0	17857959	11611425	10884530	2434117	6171558	7521058
P27105	STOM_HUMAN	STOM	288	31731.1	7.7	HUMAN	Erythrocyte band 7 integral membrane protein	0	0	0	0	0	0	0	1	1	1	2	2	0	0	0	0	0	0	0	33292	47609	8403	40297	62194
P27348	1433T_HUMAN	YWHAQ	245	27764.5	4.7	HUMAN	14-3-3 protein theta	0	0	0	1	0	0	9	9	8	7	10	9	0	0	0	7705	0	0	2647982	2154524	1867560	703728	1375101	1500148
P27449	VATL_HUMAN	ATP6V0C	155	15735.9	8	HUMAN	V-type proton ATPase 16 kDa proteolipid subunit	0	0	0	0	0	0	0	0	0	1	0	0	0	0	0	0	0	0	0	0	0	580.8	0	0
P27469	G0S2_HUMAN	G0S2	103	11321.4	9.7	HUMAN	G0/G1 switch protein 2	0	0	0	0	0	0	1	0	1	0	1	1	0	0	0	0	0	0	5120	0	9715	0	4038	5311
P27482	CALL3_HUMAN	CALML3	149	16890.9	4.3	HUMAN	Calmodulin-like protein 3	1	4	0	1	0	0	0	0	0	0	0	0	4947	35390	0	4992	0	0	0	0	0	0	0	0
P27540	ARNT_HUMAN	ARNT	789	86637.3	6.1	HUMAN	Aryl hydrocarbon receptor nuclear translocator	0	0	0	0	0	0	1	0	0	0	0	0	0	0	0	0	0	0	26453	0	0	0	0	0
P27635	RL10_HUMAN	RPL10	214	24604.1	10.1	HUMAN	60S ribosomal protein L10	0	0	0	0	0	0	9	9	10	4	10	9	0	0	0	0	0	0	1701898	1571517	1803275	147479	1433436	1439244
P27694	RFA1_HUMAN	RPA1	616	68138.8	6.9	HUMAN	Replication protein A 70 kDa DNA-binding subunit	0	0	0	0	0	0	4	6	4	4	2	5	0	0	0	0	0	0	108807	196560	127541	51819	23586	91015
P27695	APEX1_HUMAN	APEX1	318	35554.8	8.3	HUMAN	DNA-(apurinic or apyrimidinic site) lyase	0	0	0	0	0	0	11	10	9	7	11	10	0	0	0	0	0	0	699397	913296	761080	212533	577420	564916
P27707	DCK_HUMAN	DCK	260	30518.8	5.1	HUMAN	Deoxycytidine kinase	0	0	0	0	0	0	2	1	1	2	2	0	0	0	0	0	0	0	31476	35429	37892	28301	54021	0
P27708	PYR1_HUMAN	CAD	2225	242986	6	HUMAN	CAD protein	0	0	0	0	0	0	2	2	2	4	3	1	0	0	0	0	0	0	14015	35971	48545	42455	59909	29015
P27797	CALR_HUMAN	CALR	417	48141.9	4.3	HUMAN	Calreticulin	0	0	0	0	0	0	18	15	16	12	16	16	0	0	0	0	0	0	5069111	3576839	2976497	1308410	2110531	2287835
P27816	MAP4_HUMAN	MAP4	1152	121006	5.3	HUMAN	Microtubule-associated protein 4	0	0	0	0	0	0	28	24	26	15	26	29	0	0	0	0	0	0	1970086	1468305	1542934	581866	1498537	1383250
P27824	CALX_HUMAN	CANX	592	67568.9	4.5	HUMAN	Calnexin	0	0	0	0	0	0	26	18	21	15	19	16	0	0	0	0	0	0	8705150	7702362	7313965	2173972	5074274	4952318
P27986	P85A_HUMAN	PIK3R1	724	83599.1	5.8	HUMAN	Phosphatidylinositol 3-kinase regulatory subunit alpha	0	0	0	0	0	0	1	0	0	0	0	0	0	0	0	0	0	0	3754	0	0	0	0	0
P28066	PSA5_HUMAN	PSMA5	241	26411.3	4.7	HUMAN	Proteasome subunit alpha type-5	0	0	0	0	0	0	13	12	11	6	11	12	0	0	0	0	0	0	2583925	1801125	1756627	590616	1168896	1480636
P28070	PSB4_HUMAN	PSMB4	264	29204.5	5.7	HUMAN	Proteasome subunit beta type-4	0	0	0	0	0	0	4	4	4	2	3	8	0	0	0	0	0	0	215332	105291	94016	25066	71080	190900
P28072	PSB6_HUMAN	PSMB6	239	25358	4.8	HUMAN	Proteasome subunit beta type-6	0	0	0	0	0	0	3	5	5	3	4	4	0	0	0	0	0	0	1005249	626263	704246	298083	422338	550052
P28074	PSB5_HUMAN	PSMB5	263	28480.5	6.4	HUMAN	Proteasome subunit beta type-5	0	0	0	0	0	0	7	9	9	5	7	10	0	0	0	0	0	0	1154697	796783	835329	214870	445975	729184
P28289	TMOD1_HUMAN	TMOD1	359	40569.5	5	HUMAN	Tropomodulin-1	0	0	0	0	0	0	3	3	4	3	3	2	0	0	0	0	0	0	49443	124707	132959	266731	107130	83972
P28331	NDUS1_HUMAN	NDUFS1	727	79468.3	5.9	HUMAN	NADH-ubiquinone oxidoreductase 75 kDa subunit, mitochondrial	0	0	0	0	0	0	11	10	10	7	15	14	0	0	0	0	0	0	408477	414987	424208	112585	548573	520972
P28340	DPOD1_HUMAN	POLD1	1107	123632	6.6	HUMAN	DNA polymerase delta catalytic subunit	0	0	0	0	0	0	0	3	1	0	1	2	0	0	0	0	0	0	0	42851	2022	0	15858	42372
P28482	MK01_HUMAN	MAPK1	360	41390.1	6.5	HUMAN	Mitogen-activated protein kinase 1	0	0	0	0	0	0	13	11	14	10	13	13	0	0	0	0	0	0	1471404	1286368	1137765	434209	1031214	1163675
P28799	GRN_HUMAN	GRN	593	63545.3	6.4	HUMAN	Granulins	1	2	0	1	1	0	5	2	3	0	3	2	5849	20637	0	6698	1505	0	279029	66098	126717	0	55461	87811
P28838	AMPL_HUMAN	LAP3	519	56166.8	8	HUMAN	Cytosol aminopeptidase	0	0	0	0	0	0	10	11	11	10	13	12	0	0	0	0	0	0	380851	705121	1251726	1234445	521055	2521729
P29083	T2EA_HUMAN	GTF2E1	439	49452.6	4.7	HUMAN	General transcription factor IIE subunit 1	0	0	0	0	0	0	1	1	1	0	1	1	0	0	0	0	0	0	6154	17403	20848	0	13771	13310
P29144	TPP2_HUMAN	TPP2	1249	138351	5.9	HUMAN	Tripeptidyl-peptidase 2	0	0	0	0	0	0	8	7	10	4	7	9	0	0	0	0	0	0	488981	815758	1054321	291680	236624	1135205
P29218	IMPA1_HUMAN	IMPA1	277	30189.1	5.2	HUMAN	Inositol monophosphatase 1	0	0	0	0	0	0	3	2	2	2	1	1	0	0	0	0	0	0	87667	71818	73158	18842	13907	18046
P29353	SHC1_HUMAN	SHC1	583	62822.7	6	HUMAN	SHC-transforming protein 1	0	0	0	0	0	0	1	1	1	1	1	1	0	0	0	0	0	0	6803	25542	23562	14122	21296	19182
P29374	ARI4A_HUMAN	ARID4A	1257	142753	5	HUMAN	AT-rich interactive domain-containing protein 4A	0	0	0	0	0	0	0	0	1	0	0	1	0	0	0	0	0	0	0	0	51435	0	0	50708
P29401	TKT_HUMAN	TKT	623	67878.2	7.6	HUMAN	Transketolase	0	0	0	0	0	0	19	22	25	12	20	20	0	0	0	0	0	0	3416540	3401202	3465677	706490	2554775	2605972
P29508	SPB3_HUMAN	SERPINB3	390	44565	6.3	HUMAN	Serpin B3	1	4	0	1	0	0	3	0	0	0	1	1	8511	47870	0	14026	0	0	190090	0	0	0	7569	4132
P29692	EF1D_HUMAN	EEF1D	281	31122.1	4.9	HUMAN	Elongation factor 1-delta	0	0	0	0	0	0	12	10	13	7	7	7	0	0	0	0	0	0	7061274	4028508	4014759	588893	1341524	976641
P29966	MARCS_HUMAN	MARCKS	332	31554.9	4.5	HUMAN	Myristoylated alanine-rich C-kinase substrate	0	0	0	0	0	0	2	0	0	1	1	1	0	0	0	0	0	0	35150	0	0	2633	7195	9187
P30038	AL4A1_HUMAN	ALDH4A1	563	61720	8.2	HUMAN	Delta-1-pyrroline-5-carboxylate dehydrogenase, mitochondrial	0	0	0	0	0	0	3	1	2	0	1	0	0	0	0	0	0	0	67201	26434	68384	0	20909	0
P30040	ERP29_HUMAN	ERP29	261	28993.7	6.8	HUMAN	Endoplasmic reticulum resident protein 29	0	0	0	0	0	0	11	11	9	7	8	9	0	0	0	0	0	0	657156	1141066	1300708	211850	806220	1129805
P30041	PRDX6_HUMAN	PRDX6	224	25035.2	6	HUMAN	Peroxiredoxin-6	0	0	0	0	0	0	17	13	14	14	16	15	0	0	0	0	0	0	4750318	5666855	5398863	1786242	4045328	4275558
P30042	ES1_HUMAN	C21orf33	268	28170.7	8.5	HUMAN	ES1 protein homolog, mitochondrial	0	0	0	0	0	0	4	1	1	2	2	2	0	0	0	0	0	0	375377	96637	76806	56627	149329	145177
P30043	BLVRB_HUMAN	BLVRB	206	22119.5	7.1	HUMAN	Flavin reductase (NADPH)	0	0	0	0	0	0	8	8	9	6	7	8	0	0	0	0	0	0	1277733	1761545	1611725	588415	1814659	1326096
P30044	PRDX5_HUMAN	PRDX5	214	22086.6	8.9	HUMAN	Peroxiredoxin-5, mitochondrial	0	0	0	0	0	0	7	5	5	3	4	4	0	0	0	0	0	0	223930	262169	189624	69660	278684	161399
P30046	DOPD_HUMAN	DDT	118	12711.9	6.7	HUMAN	D-dopachrome decarboxylase	0	0	0	0	0	0	3	2	2	1	2	2	0	0	0	0	0	0	123854	176024	202732	41321	221573	176564
P30048	PRDX3_HUMAN	PRDX3	256	27692.9	7.7	HUMAN	Thioredoxin-dependent peroxide reductase, mitochondrial	0	0	0	0	0	0	6	6	5	4	5	5	0	0	0	0	0	0	408638	788342	814530	281128	550060	579528
P30049	ATPD_HUMAN	ATP5D	168	17490.1	5.4	HUMAN	ATP synthase subunit delta, mitochondrial	0	0	0	0	0	0	1	0	0	0	0	0	0	0	0	0	0	0	31210	0	0	0	0	0
P30050	RL12_HUMAN	RPL12	165	17818.7	9.5	HUMAN	60S ribosomal protein L12	0	0	0	0	0	0	8	6	7	5	6	7	0	0	0	0	0	0	3323650	2123922	2469956	387477	1342315	1318635
P30084	ECHM_HUMAN	ECHS1	290	31387.7	8.3	HUMAN	Enoyl-CoA hydratase, mitochondrial	0	0	0	0	0	0	5	5	6	2	4	5	0	0	0	0	0	0	177997	301017	267788	44112	159127	298802
P30085	KCY_HUMAN	CMPK1	196	22222.5	5.4	HUMAN	UMP-CMP kinase	0	0	0	0	0	0	9	8	10	5	6	8	0	0	0	0	0	0	386817	805858	772988	189434	436926	440339
P30086	PEBP1_HUMAN	PEBP1	187	21057	7	HUMAN	Phosphatidylethanolamine-binding protein 1	0	0	0	0	0	0	8	8	9	4	7	8	0	0	0	0	0	0	2323804	1961993	2125908	308225	1306216	1572937
P30101	PDIA3_HUMAN	PDIA3	505	56782.9	6	HUMAN	Protein disulfide-isomerase A3	0	0	0	0	0	0	22	27	27	22	24	25	0	0	0	0	0	0	7164693	7320222	6518176	2624570	4072343	5181452
P30153	2AAA_HUMAN	PPP2R1A	589	65309.2	5	HUMAN	Serine/threonine-protein phosphatase 2A 65 kDa regulatory subunit A alpha isoform	0	0	0	0	0	0	19	16	19	12	17	18	0	0	0	0	0	0	1909790	1560470	1716587	406514	1340444	1593846
P30154	2AAB_HUMAN	PPP2R1B	601	66214.1	4.8	HUMAN	Serine/threonine-protein phosphatase 2A 65 kDa regulatory subunit A beta isoform	0	0	0	0	0	0	1	4	5	0	1	4	0	0	0	0	0	0	11517	50047	101098	0	375860	59161
P30307	MPIP3_HUMAN	CDC25C	473	53365.2	6.3	HUMAN	M-phase inducer phosphatase 3	0	0	0	0	0	0	1	1	0	1	2	0	0	0	0	0	0	0	37069	30384	0	15992	68464	0
P30405	PPIF_HUMAN	PPIF	207	22040.4	9.5	HUMAN	Peptidyl-prolyl cis-trans isomerase F, mitochondrial	0	0	0	0	0	0	3	3	1	0	3	3	0	0	0	0	0	0	229577	337359	20593	0	274289	221630
P30419	NMT1_HUMAN	NMT1	496	56806.7	7.7	HUMAN	Glycylpeptide N-tetradecanoyltransferase 1	0	0	0	0	0	0	9	12	11	4	8	7	0	0	0	0	0	0	1445231	1108284	781990	220710	504142	505287
P30519	HMOX2_HUMAN	HMOX2	316	36033.2	5.3	HUMAN	Heme oxygenase 2	0	0	0	0	0	0	5	3	3	2	4	3	0	0	0	0	0	0	246094	86032	102266	22047	117229	121010
P30520	PURA2_HUMAN	ADSS	456	50097.8	6.1	HUMAN	Adenylosuccinate synthetase isozyme 2	0	0	0	0	0	0	5	7	4	2	5	3	0	0	0	0	0	0	85367	566169	299497	129704	395786	231341
P30566	PUR8_HUMAN	ADSL	484	54889.8	6.7	HUMAN	Adenylosuccinate lyase	0	0	0	0	0	0	6	4	5	1	5	3	0	0	0	0	0	0	299359	191591	199970	25125	166596	73199
P30613	KPYR_HUMAN	PKLR	574	61830.7	7.6	HUMAN	Pyruvate kinase PKLR	0	0	0	0	0	0	9	10	10	6	5	8	0	0	0	0	0	0	225912	418064	476842	124911	223573	291084
P30622	CLIP1_HUMAN	CLIP1	1438	162248	5.3	HUMAN	CAP-Gly domain-containing linker protein 1	0	0	0	0	0	0	1	1	2	1	1	3	0	0	0	0	0	0	40205	14484	62038	9511	19750	120163
P30626	SORCN_HUMAN	SRI	198	21676.6	5.3	HUMAN	Sorcin	0	0	0	0	0	0	2	3	1	1	3	0	0	0	0	0	0	0	27295	199541	64291	23844	155573	0
P30740	ILEU_HUMAN	SERPINB1	379	42742.2	5.9	HUMAN	Leukocyte elastase inhibitor	0	0	0	0	0	0	4	4	3	1	1	2	0	0	0	0	0	0	23898	133719	115611	48830	52656	40756
P30837	AL1B1_HUMAN	ALDH1B1	517	57206.8	6.4	HUMAN	Aldehyde dehydrogenase X, mitochondrial	0	0	0	0	0	0	4	5	4	0	4	4	0	0	0	0	0	0	42086	149353	78987	0	74719	83503
P30876	RPB2_HUMAN	POLR2B	1174	133898	6.4	HUMAN	DNA-directed RNA polymerase II subunit RPB2	0	0	0	0	0	0	1	2	3	2	2	2	0	0	0	0	0	0	4376	47055	53277	25412	26823	50330
P31025	LCN1_HUMAN	LCN1	176	19250.2	5.4	HUMAN	Lipocalin-1	0	1	0	1	0	0	0	0	0	0	0	0	0	9121	0	6340	0	0	0	0	0	0	0	0
P31040	SDHA_HUMAN	SDHA	664	72692.2	7.1	HUMAN	Succinate dehydrogenase [ubiquinone] flavoprotein subunit, mitochondrial	0	0	0	0	0	0	15	11	13	4	11	14	0	0	0	0	0	0	1392704	707847	790988	105327	490968	709270
P31150	GDIA_HUMAN	GDI1	447	50583.2	5	HUMAN	Rab GDP dissociation inhibitor alpha	0	0	0	0	0	0	8	8	7	3	6	6	0	0	0	0	0	0	473711	218390	185108	22988	460903	319921
P31151	S10A7_HUMAN	S100A7	101	11471.1	6.3	HUMAN	Protein S100-A7	2	6	3	6	2	1	3	1	1	2	3	1	91634	378488	110935	209000	74481	42837	101014	75644	55591	165107	149109	72783
P31153	METK2_HUMAN	MAT2A	395	43661	6	HUMAN	S-adenosylmethionine synthase isoform type-2	0	0	0	0	0	0	7	9	8	2	9	8	0	0	0	0	0	0	423905	773127	663868	74019	592839	492468
P31323	KAP3_HUMAN	PRKAR2B	418	46302.5	4.8	HUMAN	cAMP-dependent protein kinase type II-beta regulatory subunit	0	0	0	0	0	0	5	6	5	3	6	5	0	0	0	0	0	0	148394	198747	204468	32889	140889	145893
P31350	RIR2_HUMAN	RRM2	389	44878.1	5.3	HUMAN	Ribonucleoside-diphosphate reductase subunit M2	0	0	0	0	0	0	1	4	4	2	3	3	0	0	0	0	0	0	73961	111577	95843	21182	47814	48098
P31431	SDC4_HUMAN	SDC4	198	21641.7	4.4	HUMAN	Syndecan-4	0	0	0	0	0	0	0	0	0	1	0	0	0	0	0	0	0	0	0	0	0	64291	0	0
P31483	TIA1_HUMAN	TIA1	386	42963.5	7.6	HUMAN	Nucleolysin TIA-1 isoform p40	0	0	0	0	0	0	3	2	1	0	1	3	0	0	0	0	0	0	248421	39633	18767	0	5720	36262
P31641	SC6A6_HUMAN	SLC6A6	620	69830.7	7.4	HUMAN	Sodium- and chloride-dependent taurine transporter	0	0	0	0	0	0	0	0	0	1	0	0	0	0	0	0	0	0	0	0	0	5065	0	0
P31689	DNJA1_HUMAN	DNAJA1	397	44868.6	6.7	HUMAN	DnaJ homolog subfamily A member 1	0	0	0	0	0	0	8	7	7	4	6	4	0	0	0	0	0	0	570820	692235	710486	187089	442177	264668
P31930	QCR1_HUMAN	UQCRC1	480	52646.3	5.9	HUMAN	Cytochrome b-c1 complex subunit 1, mitochondrial	0	0	0	0	0	0	11	9	10	6	8	7	0	0	0	0	0	0	803002	938528	1033724	277682	781931	495623
P31937	3HIDH_HUMAN	HIBADH	336	35329.2	8.4	HUMAN	3-hydroxyisobutyrate dehydrogenase, mitochondrial	0	0	0	0	0	0	2	3	2	2	3	2	0	0	0	0	0	0	49725	160416	118795	40117	121545	100563
P31939	PUR9_HUMAN	ATIC	592	64616.4	6.3	HUMAN	Bifunctional purine biosynthesis protein PURH	0	0	0	0	0	0	29	27	29	21	27	30	0	0	0	0	0	0	2914499	3722650	3488718	912438	2715741	2844389
P31942	HNRH3_HUMAN	HNRNPH3	346	36926.8	6.4	HUMAN	Heterogeneous nuclear ribonucleoprotein H3	0	0	0	0	0	0	2	1	1	1	2	2	0	0	0	0	0	0	83694	25839	21944	4941	56968	62555
P31943	HNRH1_HUMAN	HNRNPH1	449	49229.9	5.9	HUMAN	Heterogeneous nuclear ribonucleoprotein H	0	0	0	0	0	0	15	11	17	11	13	16	0	0	0	0	0	0	4174055	2742439	3047828	833979	2094894	2917707
P31944	CASPE_HUMAN	CASP14	242	27679.8	5.4	HUMAN	Caspase-14	2	2	1	2	1	0	3	0	0	2	1	1	15998	37766	8336	31451	7119	0	349694	0	0	96540	30132	23155
P31946	1433B_HUMAN	YWHAB	246	28082.6	4.8	HUMAN	14-3-3 protein beta/alpha	0	0	0	0	0	0	13	12	13	12	12	12	0	0	0	0	0	0	9344243	4594236	3850970	2014176	2659793	4103301
P31947	1433S_HUMAN	SFN	248	27774.3	4.7	HUMAN	14-3-3 protein sigma	0	1	0	0	0	0	2	1	1	1	1	1	0	2958	0	0	0	0	4949514	2222000	1616000	900965	1151000	1774000
P31948	STIP1_HUMAN	STIP1	543	62639.8	6.4	HUMAN	Stress-induced-phosphoprotein 1	0	0	0	0	0	0	33	27	30	21	26	30	0	0	0	0	0	0	10822962	8460270	8548098	2297621	4976370	5909186
P31949	S10AB_HUMAN	S100A11	105	11740.6	6.6	HUMAN	Protein S100-A11	0	0	0	0	0	0	4	4	4	4	3	4	0	0	0	0	0	0	2440431	1401302	1110189	549594	588119	868481
P32119	PRDX2_HUMAN	PRDX2	198	21892.1	5.7	HUMAN	Peroxiredoxin-2	0	0	0	0	0	0	8	10	8	6	8	7	0	0	0	0	0	0	3138195	2734056	2696754	1150152	1751231	1663403
P32321	DCTD_HUMAN	DCTD	178	20016.2	7.5	HUMAN	Deoxycytidylate deaminase	0	0	0	0	0	0	0	0	0	0	0	1	0	0	0	0	0	0	0	0	0	0	0	18168
P32322	P5CR1_HUMAN	PYCR1	319	33360.9	7.2	HUMAN	Pyrroline-5-carboxylate reductase 1, mitochondrial	0	0	0	0	0	0	4	3	7	2	4	2	0	0	0	0	0	0	311314	54577	407695	48342	56847	34841
P32519	ELF1_HUMAN	ELF1	619	67498.5	5.1	HUMAN	ETS-related transcription factor Elf-1	0	0	0	0	0	0	3	3	2	1	4	4	0	0	0	0	0	0	17194	56113	18985	9261	43440	51158
P32780	TF2H1_HUMAN	GTF2H1	548	62032.1	8.8	HUMAN	General transcription factor IIH subunit 1	0	0	0	0	0	0	1	1	1	0	0	0	0	0	0	0	0	0	45215	6900	5788	0	0	0
P32856	STX2_HUMAN	STX2	288	33341.3	5.9	HUMAN	Syntaxin-2	0	0	0	0	0	0	1	1	0	0	0	0	0	0	0	0	0	0	7244	7584	0	0	0	0
P32929	CGL_HUMAN	CTH	405	44508.4	6.2	HUMAN	Cystathionine gamma-lyase	0	0	0	0	0	0	8	7	6	3	5	4	0	0	0	0	0	0	614301	313013	277947	64856	240755	205152
P32969	RL9_HUMAN	RPL9	192	21863.6	10	HUMAN	60S ribosomal protein L9	0	0	1	0	0	0	6	6	5	5	6	6	0	0	3679	0	0	0	500115	951574	476498	287079	712682	652715
P33176	KINH_HUMAN	KIF5B	963	109686	6.1	HUMAN	Kinesin-1 heavy chain	0	0	0	0	0	0	2	5	6	7	6	9	0	0	0	0	0	0	106270	137183	133053	161638	77564	205682
P33240	CSTF2_HUMAN	CSTF2	577	60960.1	6.4	HUMAN	Cleavage stimulation factor subunit 2	0	0	0	0	0	0	4	8	8	6	7	8	0	0	0	0	0	0	271668	412422	447366	172313	319160	441244
P33316	DUT_HUMAN	DUT	252	26563.5	9.5	HUMAN	Deoxyuridine 5'-triphosphate nucleotidohydrolase, mitochondrial	0	0	0	0	0	0	7	7	6	6	6	6	0	0	0	0	0	0	893780	1350274	1044646	365929	846457	832795
P33527	MRP1_HUMAN	ABCC1	1531	171593	6.7	HUMAN	Multidrug resistance-associated protein 1	0	0	0	0	0	0	0	0	0	0	0	1	0	0	0	0	0	0	0	0	0	0	0	9972
P33908	MA1A1_HUMAN	MAN1A1	653	72969.2	6	HUMAN	Mannosyl-oligosaccharide 1,2-alpha-mannosidase IA	0	0	0	0	0	0	0	0	1	1	1	2	0	0	0	0	0	0	0	0	24741	15475	27530	30563
P33981	TTK_HUMAN	TTK	857	97073.1	8.4	HUMAN	Dual specificity protein kinase TTK	0	0	0	0	0	0	1	0	1	0	0	1	0	0	0	0	0	0	38602	0	8228	0	0	35313
P33991	MCM4_HUMAN	MCM4	863	96558.8	6.3	HUMAN	DNA replication licensing factor MCM4	0	0	1	0	0	0	14	12	13	8	13	11	0	0	3002	0	0	0	1154651	1486743	1511549	596328	1006061	1096502
P33992	MCM5_HUMAN	MCM5	734	82286.3	8.6	HUMAN	DNA replication licensing factor MCM5	0	0	0	0	0	0	11	8	12	6	13	11	0	0	0	0	0	0	436702	450504	690605	170212	539493	516368
P33993	MCM7_HUMAN	MCM7	719	81308.7	6.1	HUMAN	DNA replication licensing factor MCM7	0	0	0	0	0	0	15	13	18	12	16	18	0	0	0	0	0	0	700679	971977	1135098	350504	962803	935759
P34897	GLYM_HUMAN	SHMT2	504	55993.5	8.8	HUMAN	Serine hydroxymethyltransferase, mitochondrial	0	0	0	0	0	0	18	17	21	13	21	18	0	0	0	0	0	0	2403770	2007170	2628841	703555	2123548	1814209
P34913	HYES_HUMAN	EPHX2	555	62616.4	5.9	HUMAN	Bifunctional epoxide hydrolase 2	0	0	0	0	0	0	1	4	2	1	4	4	0	0	0	0	0	0	7612	71534	42410	13794	62211	49309
P34931	HS71L_HUMAN	HSPA1L	641	70375.6	5.8	HUMAN	Heat shock 70 kDa protein 1-like	0	0	0	0	0	0	2	2	2	1	0	0	0	0	0	0	0	0	150259	139707	95897	12586	0	0
P34932	HSP74_HUMAN	HSPA4	840	94331.8	5.1	HUMAN	Heat shock 70 kDa protein 4	0	0	0	0	0	0	37	30	31	25	30	35	0	0	0	0	0	0	3981564	4107037	4149321	1493770	3434400	3641488
P34949	MPI_HUMAN	MPI	423	46656.3	5.6	HUMAN	Mannose-6-phosphate isomerase	0	0	0	0	0	0	0	1	0	0	0	0	0	0	0	0	0	0	0	19905	0	0	0	0
P35219	CAH8_HUMAN	CA8	290	32973.4	4.8	HUMAN	Carbonic anhydrase-related protein	0	0	0	0	0	0	3	2	3	1	2	2	0	0	0	0	0	0	265646	46928	194091	16591	50770	44151
P35221	CTNA1_HUMAN	CTNNA1	906	100072	5.9	HUMAN	Catenin alpha-1	0	0	0	0	0	0	9	13	13	8	6	13	0	0	0	0	0	0	279433	327277	473413	189575	93969	1304450
P35222	CTNB1_HUMAN	CTNNB1	781	85497.4	5.5	HUMAN	Catenin beta-1	0	0	0	0	0	0	5	3	4	1	8	6	0	0	0	0	0	0	409396	186486	201812	125283	399398	258479
P35232	PHB_HUMAN	PHB	272	29804.3	5.6	HUMAN	Prohibitin	0	0	0	0	0	0	13	11	12	13	11	12	0	0	0	0	0	0	2159371	2226900	2445557	1080215	1679822	1481680
P35236	PTN7_HUMAN	PTPN7	360	40529.6	6.3	HUMAN	Tyrosine-protein phosphatase non-receptor type 7	0	0	0	0	0	0	1	2	1	1	1	2	0	0	0	0	0	0	48838	41917	22305	14417	38122	33618
P35237	SPB6_HUMAN	SERPINB6	376	42622.3	5.2	HUMAN	Serpin B6	0	0	0	0	0	0	8	11	15	9	12	12	0	0	0	0	0	0	195391	825452	958761	279306	806415	729786
P35241	RADI_HUMAN	RDX	583	68564.5	6	HUMAN	Radixin	0	0	0	0	0	0	3	3	4	2	4	4	0	0	0	0	0	0	138015	42389	92211	32672	71701	70109
P35244	RFA3_HUMAN	RPA3	121	13568.9	5	HUMAN	Replication protein A 14 kDa subunit	0	0	0	0	0	0	4	3	3	1	3	2	0	0	0	0	0	0	234531	228534	100245	66711	121720	52255
P35249	RFC4_HUMAN	RFC4	363	39682.1	8.3	HUMAN	Replication factor C subunit 4	0	0	0	0	0	0	0	3	4	3	4	5	0	0	0	0	0	0	0	148361	197508	64079	147090	178556
P35250	RFC2_HUMAN	RFC2	354	39157.6	6	HUMAN	Replication factor C subunit 2	0	0	0	0	0	0	5	8	8	3	3	6	0	0	0	0	0	0	393914	309516	312538	69976	144496	250350
P35251	RFC1_HUMAN	RFC1	1148	128256	9.4	HUMAN	Replication factor C subunit 1	0	0	0	0	0	0	1	2	2	1	1	1	0	0	0	0	0	0	33282	40010	29082	5306	9782	13453
P35268	RL22_HUMAN	RPL22	128	14787.1	9.2	HUMAN	60S ribosomal protein L22	0	0	0	0	0	0	5	5	6	4	4	5	0	0	0	0	0	0	2128839	1771837	2248473	686628	1099800	1585024
P35269	T2FA_HUMAN	GTF2F1	517	58240.9	7	HUMAN	General transcription factor IIF subunit 1	0	0	0	0	0	0	3	1	0	0	1	1	0	0	0	0	0	0	148443	22338	0	0	7368	12689
P35270	SPRE_HUMAN	SPR	261	28048.7	8.2	HUMAN	Sepiapterin reductase	0	0	0	0	0	0	0	1	1	0	0	0	0	0	0	0	0	0	0	9044	5691	0	0	0
P35527	K1C9_HUMAN	KRT9	623	62064.8	5.1	HUMAN	Keratin, type I cytoskeletal 9	30	30	31	46	29	17	35	29	24	42	21	37	3116867	2000667	2259205	10528955	1920529	388104	2.0808e+07	9564113	6749137	17099323	2226999	18947109
P35544	UBIM_HUMAN	FAU	74	7759.9	4.3	HUMAN	Ubiquitin-like protein FUBI	0	0	0	0	0	0	2	2	1	0	1	1	0	0	0	0	0	0	53186	80418	89192	0	20150	30620
P35579	MYH9_HUMAN	MYH9	1960	226534	5.5	HUMAN	Myosin-9	0	0	0	0	0	0	6	9	18	12	8	14	0	0	0	0	0	0	249612	310515	873759	1001092	228830	338138
P35580	MYH10_HUMAN	MYH10	1976	229001	5.4	HUMAN	Myosin-10	0	0	0	0	0	0	2	3	3	10	3	5	0	0	0	0	0	0	17504	49314	66460	124301	44486	89837
P35606	COPB2_HUMAN	COPB2	906	102488	5.1	HUMAN	Coatomer subunit beta'	0	0	0	0	0	0	19	19	18	13	17	18	0	0	0	0	0	0	1137501	1256214	1325944	373850	949795	889462
P35609	ACTN2_HUMAN	ACTN2	894	103855	5.3	HUMAN	Alpha-actinin-2	0	0	0	0	0	0	1	0	0	0	1	2	0	0	0	0	0	0	350454	0	0	0	62285	247370
P35611	ADDA_HUMAN	ADD1	737	80955.8	5.6	HUMAN	Alpha-adducin	0	0	0	0	0	0	4	2	2	4	3	5	0	0	0	0	0	0	120162	44348	73395	59522	84051	134221
P35613	BASI_HUMAN	BSG	385	42200.7	5.4	HUMAN	Basigin	0	0	0	0	0	0	8	6	7	2	5	7	0	0	0	0	0	0	978941	570528	509348	105964	190165	461792
P35637	FUS_HUMAN	FUS	526	53426.2	9.4	HUMAN	RNA-binding protein FUS	0	0	0	0	0	0	7	6	5	6	5	5	0	0	0	0	0	0	2076673	1382153	1156696	696127	1054001	1054231
P35658	NU214_HUMAN	NUP214	2090	213621	7.1	HUMAN	Nuclear pore complex protein Nup214	0	0	0	0	0	0	9	9	4	6	7	6	0	0	0	0	0	0	213389	165261	129741	96085	136094	91654
P35659	DEK_HUMAN	DEK	375	42674.6	8.7	HUMAN	Protein DEK	0	0	0	0	0	0	9	10	7	8	9	10	0	0	0	0	0	0	5874605	4573136	3725920	243256	480117	4003446
P35790	CHKA_HUMAN	CHKA	457	52249.5	6.2	HUMAN	Choline kinase alpha	0	0	0	0	0	0	1	0	0	0	0	1	0	0	0	0	0	0	4280	0	0	0	0	3108
P35908	K22E_HUMAN	KRT2	639	65433.4	8.1	HUMAN	Keratin, type II cytoskeletal 2 epidermal	29	21	14	37	22	15	27	25	33	29	22	34	6622712	1552704	317336	5990531	1372624	397707	10752076	4193455	13257832	6943679	3509500	9933519
P35914	HMGCL_HUMAN	HMGCL	325	34360.5	8.8	HUMAN	Hydroxymethylglutaryl-CoA lyase, mitochondrial	0	0	0	0	0	0	0	2	0	0	1	1	0	0	0	0	0	0	0	18780	0	0	6784	7538
P35998	PRS7_HUMAN	PSMC2	433	48634.3	5.7	HUMAN	26S proteasome regulatory subunit 7	0	0	0	0	0	0	20	25	19	14	18	21	0	0	0	0	0	0	1890322	2986458	2336326	908510	1759146	1964759
P36404	ARL2_HUMAN	ARL2	184	20878.2	6	HUMAN	ADP-ribosylation factor-like protein 2	0	0	0	0	0	0	0	0	0	0	1	1	0	0	0	0	0	0	0	0	0	0	10700	10705
P36507	MP2K2_HUMAN	MAP2K2	400	44424.5	6.1	HUMAN	Dual specificity mitogen-activated protein kinase kinase 2	0	0	0	0	0	0	1	0	1	0	0	0	0	0	0	0	0	0	5982	0	25775	0	0	0
P36542	ATPG_HUMAN	ATP5C1	298	32996.3	9.2	HUMAN	ATP synthase subunit gamma, mitochondrial	0	0	0	0	0	0	4	5	6	2	4	6	0	0	0	0	0	0	364613	382810	474536	88082	329838	713080
P36543	VATE1_HUMAN	ATP6V1E1	226	26145.5	7.7	HUMAN	V-type proton ATPase subunit E 1	0	0	0	0	0	0	3	4	3	3	4	2	0	0	0	0	0	0	543763	274261	220606	83470	157028	92020
P36551	HEM6_HUMAN	CPOX	454	50152.4	8.6	HUMAN	Oxygen-dependent coproporphyrinogen-III oxidase, mitochondrial	0	0	0	0	0	0	2	3	5	1	3	4	0	0	0	0	0	0	62536	118491	224656	18491	121541	100687
P36578	RL4_HUMAN	RPL4	427	47697.7	11.1	HUMAN	60S ribosomal protein L4	0	0	0	0	0	0	13	14	15	7	12	12	0	0	0	0	0	0	1539655	2089417	2163854	422859	1391140	1246567
P36776	LONM_HUMAN	LONP1	959	106490	6	HUMAN	Lon protease homolog, mitochondrial	0	0	0	0	0	0	19	16	18	11	14	19	0	0	0	0	0	0	1132035	1228401	1030964	358853	825454	941877
P36873	PP1G_HUMAN	PPP1CC	323	36984.1	6.1	HUMAN	Serine/threonine-protein phosphatase PP1-gamma catalytic subunit	0	0	0	0	0	0	9	12	11	7	9	10	0	0	0	0	0	0	731519	944201	858572	139553	571025	615190
P36915	GNL1_HUMAN	GNL1	607	68661.4	5.6	HUMAN	Guanine nucleotide-binding protein-like 1	0	0	0	0	0	0	1	0	1	2	0	1	0	0	0	0	0	0	30233	0	16747	26639	0	607.4
P36954	RPB9_HUMAN	POLR2I	125	14523.4	5	HUMAN	DNA-directed RNA polymerase II subunit RPB9	0	0	0	0	0	0	0	0	1	0	0	0	0	0	0	0	0	0	0	0	7405	0	0	0
P36956	SRBP1_HUMAN	SREBF1	1147	121676	8.4	HUMAN	Sterol regulatory element-binding protein 1	0	0	0	0	0	0	1	1	1	1	0	1	0	0	0	0	0	0	5281	2894	2489	16337	0	3403
P36957	ODO2_HUMAN	DLST	453	48755.7	9.1	HUMAN	Dihydrolipoyllysine-residue succinyltransferase component of 2-oxoglutarate dehydrogenase complex, mitochondrial	0	0	0	0	0	0	2	2	0	1	1	0	0	0	0	0	0	0	247225	72625	0	76293	800696	0
P36969	GPX4_HUMAN	GPX4	197	22174.9	8.7	HUMAN	Phospholipid hydroperoxide glutathione peroxidase, mitochondrial	0	0	0	0	0	0	1	0	0	0	2	0	0	0	0	0	0	0	29357	0	0	0	63673	0
P37108	SRP14_HUMAN	SRP14	136	14570.1	10	HUMAN	Signal recognition particle 14 kDa protein	0	0	0	0	0	0	5	5	2	2	2	4	0	0	0	0	0	0	915719	490778	200507	118653	169162	301652
P37198	NUP62_HUMAN	NUP62	522	53255.4	5.2	HUMAN	Nuclear pore glycoprotein p62	0	0	0	0	0	0	3	3	4	3	3	2	0	0	0	0	0	0	66272	120340	152565	66231	72381	62505
P37235	HPCL1_HUMAN	HPCAL1	193	22313.4	5.2	HUMAN	Hippocalcin-like protein 1	0	0	0	0	0	0	1	4	3	2	4	3	0	0	0	0	0	0	12804	194992	160425	53399	168674	96403
P37268	FDFT_HUMAN	FDFT1	417	48115.7	6.1	HUMAN	Squalene synthase	0	0	0	0	0	0	6	8	10	3	9	9	0	0	0	0	0	0	148218	565511	650692	92989	430558	375072
P37802	TAGL2_HUMAN	TAGLN2	199	22391.7	8.4	HUMAN	Transgelin-2	0	0	0	0	0	0	18	15	16	15	17	15	0	0	0	0	0	0	3802085	5351832	5051849	1596521	3549189	3625952
P37837	TALDO_HUMAN	TALDO1	337	37540.5	6.4	HUMAN	Transaldolase	0	0	0	0	0	0	14	10	10	9	9	12	0	0	0	0	0	0	8609564	3605982	3398698	1367328	3024284	3172444
P38117	ETFB_HUMAN	ETFB	255	27843.9	8.2	HUMAN	Electron transfer flavoprotein subunit beta	0	0	0	0	0	0	10	10	9	9	7	9	0	0	0	0	0	0	2146678	1082526	949080	450178	619889	684806
P38159	RBMX_HUMAN	RBMX	391	42332.2	10.1	HUMAN	RNA-binding motif protein, X chromosome	0	0	0	0	0	0	6	5	4	4	2	1	0	0	0	0	0	0	1232020	1188746	578674	166442	193504	78982
P38606	VATA_HUMAN	ATP6V1A	617	68304.7	5.4	HUMAN	V-type proton ATPase catalytic subunit A	0	0	0	0	0	0	11	9	11	8	12	10	0	0	0	0	0	0	395444	317759	524007	85773	606541	598606
P38646	GRP75_HUMAN	HSPA9	679	73681.1	5.9	HUMAN	Stress-70 protein, mitochondrial	0	0	0	0	0	0	48	38	44	32	40	42	0	0	0	0	0	0	19544151	16701108	16917843	7024429	12889742	13966718
P38919	IF4A3_HUMAN	EIF4A3	411	46871.5	6.3	HUMAN	Eukaryotic initiation factor 4A-III	0	0	0	0	0	0	2	2	1	1	4	1	0	0	0	0	0	0	273226	34718	4764	20528	96344	44495
P38936	CDN1A_HUMAN	CDKN1A	164	18119.5	8.7	HUMAN	Cyclin-dependent kinase inhibitor 1	0	0	0	0	0	0	0	0	0	0	1	0	0	0	0	0	0	0	0	0	0	0	35035	0
P39019	RS19_HUMAN	RPS19	145	16060.6	10.3	HUMAN	40S ribosomal protein S19	0	0	0	0	0	0	2	1	2	0	0	1	0	0	0	0	0	0	123809	39786	89408	0	0	7566
P39023	RL3_HUMAN	RPL3	403	46109.3	10.2	HUMAN	60S ribosomal protein L3	0	0	0	0	0	0	13	13	14	5	12	13	0	0	0	0	0	0	1941280	2581363	2661740	225591	1464389	1802347
P39210	MPV17_HUMAN	MPV17	176	19733.4	9.5	HUMAN	Protein Mpv17	0	0	0	0	0	0	1	0	1	0	0	1	0	0	0	0	0	0	3286	0	5240	0	0	4472
P39656	OST48_HUMAN	DDOST	456	50801.2	6.1	HUMAN	Dolichyl-diphosphooligosaccharide--protein glycosyltransferase 48 kDa subunit	0	0	0	0	0	0	8	6	6	5	5	6	0	0	0	0	0	0	402983	645334	674946	281758	475691	426684
P39687	AN32A_HUMAN	ANP32A	249	28585.6	4	HUMAN	Acidic leucine-rich nuclear phosphoprotein 32 family member A	0	0	0	0	0	0	6	4	0	3	3	0	0	0	0	0	0	0	1060356	420570	0	281359	306887	0
P39748	FEN1_HUMAN	FEN1	380	42593.4	8.8	HUMAN	Flap endonuclease 1	0	0	0	0	0	0	7	6	6	3	5	3	0	0	0	0	0	0	395988	392881	381080	129824	266198	192076
P39880	CUX1_HUMAN	CUX1	1505	164189	5.7	HUMAN	Homeobox protein cut-like 1	0	0	0	0	0	0	3	3	2	4	1	3	0	0	0	0	0	0	423371	49095	168954	48223	164390	170921
P40121	CAPG_HUMAN	CAPG	348	38498.9	5.8	HUMAN	Macrophage-capping protein	0	0	0	0	0	0	1	0	2	1	2	2	0	0	0	0	0	0	56047	0	26924	5467	18213	33468
P40222	TXLNA_HUMAN	TXLNA	546	61891.6	6.1	HUMAN	Alpha-taxilin	0	0	0	0	0	0	5	2	3	2	3	2	0	0	0	0	0	0	555603	112026	115359	17736	82994	76827
P40227	TCPZ_HUMAN	CCT6A	531	58024.7	6.2	HUMAN	T-complex protein 1 subunit zeta	0	0	0	0	0	0	22	21	24	18	21	19	0	0	0	0	0	0	5878886	4976359	4810499	1670313	3748067	3704068
P40425	PBX2_HUMAN	PBX2	430	45881.7	7.2	HUMAN	Pre-B-cell leukemia transcription factor 2	0	0	0	0	0	0	0	0	0	0	1	1	0	0	0	0	0	0	0	0	0	0	11714	14208
P40429	RL13A_HUMAN	RPL13A	203	23577.4	10.9	HUMAN	60S ribosomal protein L13a	0	0	0	0	0	0	5	4	4	2	1	4	0	0	0	0	0	0	1142427	605010	751484	115845	128760	451996
P40616	ARL1_HUMAN	ARL1	181	20417.7	5.6	HUMAN	ADP-ribosylation factor-like protein 1	0	0	0	0	0	0	2	3	3	3	2	2	0	0	0	0	0	0	16457	81983	91487	51899	80764	60082
P40692	MLH1_HUMAN	MLH1	756	84601.7	5.5	HUMAN	DNA mismatch repair protein Mlh1	0	0	0	0	0	0	1	2	2	0	2	0	0	0	0	0	0	0	27115	30490	19073	0	22094	0
P40763	STAT3_HUMAN	STAT3	770	88068.6	5.9	HUMAN	Signal transducer and activator of transcription 3	0	0	0	0	0	0	8	9	11	6	9	8	0	0	0	0	0	0	203402	326669	376218	139268	292093	282188
P40818	UBP8_HUMAN	USP8	1118	127524	8.7	HUMAN	Ubiquitin carboxyl-terminal hydrolase 8	0	0	0	0	0	0	1	1	2	1	0	1	0	0	0	0	0	0	10910	29643	58851	13190	0	21197
P40855	PEX19_HUMAN	PEX19	299	32806.8	4.3	HUMAN	Peroxisomal biogenesis factor 19	0	0	0	0	0	0	10	8	9	5	8	8	0	0	0	0	0	0	1104006	746603	706100	182228	450003	601926
P40925	MDHC_HUMAN	MDH1	334	36426.4	6.9	HUMAN	Malate dehydrogenase, cytoplasmic	0	0	0	0	0	0	9	12	10	8	11	11	0	0	0	0	0	0	2900027	2576311	2348545	547271	1857560	2167393
P40926	MDHM_HUMAN	MDH2	338	35503.6	8.9	HUMAN	Malate dehydrogenase, mitochondrial	0	0	0	0	0	0	20	19	21	16	20	21	0	0	0	0	0	0	14503523	12143746	12004236	3491928	10253230	10419713
P40937	RFC5_HUMAN	RFC5	340	38496.9	6.7	HUMAN	Replication factor C subunit 5	0	0	0	0	0	0	1	0	1	0	1	1	0	0	0	0	0	0	34051	0	19234	0	56438	156431
P40938	RFC3_HUMAN	RFC3	356	40556.7	8.7	HUMAN	Replication factor C subunit 3	0	0	0	0	0	0	1	0	0	0	2	1	0	0	0	0	0	0	3404	0	0	0	75389	76934
P40939	ECHA_HUMAN	HADHA	763	83000.4	9.2	HUMAN	Trifunctional enzyme subunit alpha, mitochondrial	0	0	0	0	0	0	20	22	25	12	21	20	0	0	0	0	0	0	2050862	1423229	1707389	386619	1226046	1247434
P41091	IF2G_HUMAN	EIF2S3	472	51109.9	8.7	HUMAN	Eukaryotic translation initiation factor 2 subunit 3	0	0	0	0	0	0	12	10	10	8	9	8	0	0	0	0	0	0	1893018	1537190	1699967	249459	837245	856433
P41134	ID1_HUMAN	ID1	155	16132.7	6.6	HUMAN	DNA-binding protein inhibitor ID-1	0	0	0	0	0	0	1	0	0	0	0	0	0	0	0	0	0	0	3456	0	0	0	0	0
P41208	CETN2_HUMAN	CETN2	172	19738.6	4.9	HUMAN	Centrin-2	0	0	0	0	0	0	1	1	2	1	1	1	0	0	0	0	0	0	16450	21938	23037	10712	5461	5644
P41214	EIF2D_HUMAN	EIF2D	584	64707	7.6	HUMAN	Eukaryotic translation initiation factor 2D	0	0	0	0	0	0	2	1	2	0	1	1	0	0	0	0	0	0	20046	18905	30085	0	5281	9934
P41223	BUD31_HUMAN	BUD31	144	16999.9	9.1	HUMAN	Protein BUD31 homolog	0	0	0	0	0	0	1	2	1	0	0	1	0	0	0	0	0	0	5514	17321	28865	0	0	4819
P41227	NAA10_HUMAN	NAA10	235	26458.7	5.4	HUMAN	N-alpha-acetyltransferase 10	0	0	0	0	0	0	3	3	2	2	3	2	0	0	0	0	0	0	131410	56641	43127	54766	61861	24896
P41236	IPP2_HUMAN	PPP1R2	205	23015.4	4.6	HUMAN	Protein phosphatase inhibitor 2	0	0	0	0	0	0	2	0	0	0	0	0	0	0	0	0	0	0	30331	0	0	0	0	0
P41240	CSK_HUMAN	CSK	450	50704.8	6.6	HUMAN	Tyrosine-protein kinase CSK	0	0	0	0	0	0	0	2	2	1	5	4	0	0	0	0	0	0	0	45206	29577	71005	78111	60093
P41250	GARS_HUMAN	GARS	739	83166.3	6.6	HUMAN	Glycine--tRNA ligase	0	0	0	0	0	0	23	26	27	18	24	23	0	0	0	0	0	0	5733490	3217661	3258789	931797	2078410	2612311
P41252	SYIC_HUMAN	IARS	1262	144499	5.8	HUMAN	Isoleucine--tRNA ligase, cytoplasmic	0	0	0	0	0	0	26	21	22	10	27	20	0	0	0	0	0	0	835349	895684	1139759	182168	1296631	937998
P41440	S19A1_HUMAN	SLC19A1	591	64868.9	9.1	HUMAN	Folate transporter 1	0	0	0	0	0	0	0	0	0	0	0	1	0	0	0	0	0	0	0	0	0	0	0	7889
P41567	EIF1_HUMAN	EIF1	113	12732.6	6.9	HUMAN	Eukaryotic translation initiation factor 1	0	0	0	0	0	0	1	5	2	0	3	4	0	0	0	0	0	0	22218	381694	87644	0	217449	175221
P41743	KPCI_HUMAN	PRKCI	596	68263	5.5	HUMAN	Protein kinase C iota type	0	0	0	0	0	0	1	3	2	0	0	2	0	0	0	0	0	0	3778	50035	32702	0	0	31598
P42025	ACTY_HUMAN	ACTR1B	376	42293.8	6	HUMAN	Beta-centractin	0	0	0	0	0	0	1	0	1	0	0	0	0	0	0	0	0	0	3557	0	2886	0	0	0
P42126	ECI1_HUMAN	ECI1	302	32816.3	8.8	HUMAN	Enoyl-CoA delta isomerase 1, mitochondrial	0	0	0	0	0	0	6	4	4	2	4	3	0	0	0	0	0	0	617101	310774	215576	85823	322922	263739
P42166	LAP2A_HUMAN	TMPO	694	75492.7	7.6	HUMAN	Lamina-associated polypeptide 2, isoform alpha	0	0	0	0	0	0	3	2	3	15	4	16	0	0	0	0	0	0	219156	55216	97182	1313322	61173	1854812
P42167	LAP2B_HUMAN	TMPO	454	50670.6	9.4	HUMAN	Lamina-associated polypeptide 2, isoforms beta/gamma	0	0	0	0	0	0	12	14	12	3	14	3	0	0	0	0	0	0	2753911	2183302	2003271	74648	2012599	96137
P42224	STAT1_HUMAN	STAT1	750	87335.5	5.7	HUMAN	Signal transducer and activator of transcription 1-alpha/beta	0	0	0	0	0	0	2	3	3	2	3	6	0	0	0	0	0	0	27722	67829	62709	42008	102631	162973
P42229	STA5A_HUMAN	STAT5A	794	90647.8	6	HUMAN	Signal transducer and activator of transcription 5A	0	0	0	0	0	0	15	10	16	8	11	10	0	0	0	0	0	0	1260128	1316920	966986	408953	581912	424489
P42262	GRIA2_HUMAN	GRIA2	883	98821.9	7.5	HUMAN	Glutamate receptor 2	0	0	0	0	0	0	0	1	1	0	0	1	0	0	0	0	0	0	0	9189	6878	0	0	5192
P42285	SK2L2_HUMAN	SKIV2L2	1042	117806	6.1	HUMAN	Superkiller viralicidic activity 2-like 2	0	0	0	0	0	0	5	7	8	4	3	5	0	0	0	0	0	0	278939	518108	532382	159869	281120	336710
P42566	EPS15_HUMAN	EPS15	896	98656.5	4.5	HUMAN	Epidermal growth factor receptor substrate 15	0	0	0	0	0	0	8	11	11	5	9	12	0	0	0	0	0	0	301501	558582	666307	88724	358517	402679
P42574	CASP3_HUMAN	CASP3	277	31608.2	6.1	HUMAN	Caspase-3	0	0	0	0	0	0	1	0	2	0	0	2	0	0	0	0	0	0	13377	0	9708	0	0	44265
P42677	RS27_HUMAN	RPS27	84	9461.2	9.6	HUMAN	40S ribosomal protein S27	0	0	0	0	0	0	4	1	1	2	4	1	0	0	0	0	0	0	3024215	369085	664095	193887	1015777	421614
P42696	RBM34_HUMAN	RBM34	430	48565.2	10.1	HUMAN	RNA-binding protein 34	0	0	0	0	0	0	3	4	2	1	3	3	0	0	0	0	0	0	129335	96348	78696	3390	64366	81895
P42704	LPPRC_HUMAN	LRPPRC	1394	157906	5.8	HUMAN	Leucine-rich PPR motif-containing protein, mitochondrial	0	0	0	0	0	0	45	48	50	30	45	51	0	0	0	0	0	0	4136650	5041534	4947543	1307713	4253130	4439803
P42765	THIM_HUMAN	ACAA2	397	41924.5	8.3	HUMAN	3-ketoacyl-CoA thiolase, mitochondrial	0	0	0	0	0	0	1	1	1	1	1	0	0	0	0	0	0	0	6467	6712	5523	10063	2916	0
P42766	RL35_HUMAN	RPL35	123	14551.6	11	HUMAN	60S ribosomal protein L35	0	0	0	0	0	0	2	2	2	2	1	1	0	0	0	0	0	0	474550	289878	220885	48555	53257	94259
P42892	ECE1_HUMAN	ECE1	770	87164.4	5.6	HUMAN	Endothelin-converting enzyme 1	0	0	0	0	0	0	0	0	0	0	0	1	0	0	0	0	0	0	0	0	0	0	0	8313
P42898	MTHR_HUMAN	MTHFR	656	74597.2	5.2	HUMAN	Methylenetetrahydrofolate reductase	0	0	0	0	0	0	2	3	2	0	3	3	0	0	0	0	0	0	143127	94806	86757	0	64890	81229
P43007	SATT_HUMAN	SLC1A4	532	55723.6	5.9	HUMAN	Neutral amino acid transporter A	0	0	0	0	0	0	2	2	1	1	1	2	0	0	0	0	0	0	31439	77587	52870	31904	9435	39175
P43034	LIS1_HUMAN	PAFAH1B1	410	46638.4	7	HUMAN	Platelet-activating factor acetylhydrolase IB subunit alpha	0	0	0	0	0	0	5	3	8	5	4	4	0	0	0	0	0	0	482977	160257	408687	110311	166794	173184
P43121	MUC18_HUMAN	MCAM	646	71608	5.6	HUMAN	Cell surface glycoprotein MUC18	0	0	0	0	0	0	2	3	3	2	3	2	0	0	0	0	0	0	50937	95510	85355	37295	87351	85539
P43243	MATR3_HUMAN	MATR3	847	94624	5.9	HUMAN	Matrin-3	0	0	0	0	0	0	6	7	7	3	4	6	0	0	0	0	0	0	137000	223863	221984	83417	107679	1009460
P43246	MSH2_HUMAN	MSH2	934	104744	5.6	HUMAN	DNA mismatch repair protein Msh2	0	0	0	0	0	0	17	21	17	10	16	17	0	0	0	0	0	0	733297	972173	592680	303078	423068	544674
P43304	GPDM_HUMAN	GPD2	727	80853.4	7.6	HUMAN	Glycerol-3-phosphate dehydrogenase, mitochondrial	0	0	0	0	0	0	1	2	2	3	0	5	0	0	0	0	0	0	6014	29860	34251	184442	0	72663
P43307	SSRA_HUMAN	SSR1	286	32235.6	4.4	HUMAN	Translocon-associated protein subunit alpha	0	0	0	0	0	0	3	3	3	3	3	3	0	0	0	0	0	0	277612	243068	280440	141480	178037	177208
P43355	MAGA1_HUMAN	MAGEA1	309	34342.4	4.8	HUMAN	Melanoma-associated antigen 1	0	0	0	0	0	0	2	1	2	2	3	3	0	0	0	0	0	0	29025	17680	78568	26942	44955	87811
P43356	MAGA2_HUMAN	MAGEA2	314	35055.1	4.7	HUMAN	Melanoma-associated antigen 2	0	0	0	0	0	0	1	0	2	1	1	2	0	0	0	0	0	0	88591	0	42676	5839	17653	41152
P43362	MAGA9_HUMAN	MAGEA9	315	35088.7	4.5	HUMAN	Melanoma-associated antigen 9	0	0	0	0	0	0	0	3	2	1	1	2	0	0	0	0	0	0	0	74985	40448	15637	21241	26632
P43487	RANG_HUMAN	RANBP1	201	23310.3	5.2	HUMAN	Ran-specific GTPase-activating protein	0	0	0	0	0	0	8	8	9	8	7	9	0	0	0	0	0	0	5510278	5363458	5122874	2181008	3721930	3391728
P43490	NAMPT_HUMAN	NAMPT	491	55521.6	6.7	HUMAN	Nicotinamide phosphoribosyltransferase	0	0	0	0	0	0	14	16	18	4	15	12	0	0	0	0	0	0	586406	1106354	1427153	94183	1019565	781559
P43686	PRS6B_HUMAN	PSMC4	418	47366.7	5.1	HUMAN	26S proteasome regulatory subunit 6B	0	0	0	0	0	0	8	10	14	5	9	10	0	0	0	0	0	0	504892	641546	831814	99029	326668	484460
P43897	EFTS_HUMAN	TSFM	325	35391	8.6	HUMAN	Elongation factor Ts, mitochondrial	0	0	0	0	0	0	5	3	3	0	1	2	0	0	0	0	0	0	100394	54834	73624	0	1202	4644
P45880	VDAC2_HUMAN	VDAC2	294	31566.8	7.5	HUMAN	Voltage-dependent anion-selective channel protein 2	0	0	0	0	0	0	12	12	12	10	12	13	0	0	0	0	0	0	3376610	5017707	4957816	1244799	4030133	3905733
P45973	CBX5_HUMAN	CBX5	191	22225.2	5.7	HUMAN	Chromobox protein homolog 5	0	0	0	0	0	0	3	2	2	1	2	4	0	0	0	0	0	0	151923	48510	16189	5443	157104	130120
P45974	UBP5_HUMAN	USP5	858	95787.1	4.9	HUMAN	Ubiquitin carboxyl-terminal hydrolase 5	0	0	0	0	0	0	12	15	17	9	13	16	0	0	0	0	0	0	516249	962573	704175	202710	542577	587343
P45983	MK08_HUMAN	MAPK8	427	48296	6.4	HUMAN	Mitogen-activated protein kinase 8	0	0	0	0	0	0	0	2	0	0	0	0	0	0	0	0	0	0	0	66535	0	0	0	0
P46013	KI67_HUMAN	MKI67	3256	358697	9.5	HUMAN	Proliferation marker protein Ki-67	0	0	0	0	0	0	0	0	0	0	1	2	0	0	0	0	0	0	0	0	0	0	19576	32227
P46060	RAGP1_HUMAN	RANGAP1	587	63542.5	4.6	HUMAN	Ran GTPase-activating protein 1	0	0	0	0	0	0	5	6	7	8	8	8	0	0	0	0	0	0	375812	225125	480256	168275	271314	366282
P46063	RECQ1_HUMAN	RECQL	649	73458	8.1	HUMAN	ATP-dependent DNA helicase Q1	0	0	0	0	0	0	1	1	4	2	1	1	0	0	0	0	0	0	6038	35115	80171	29544	24498	26824
P46108	CRK_HUMAN	CRK	304	33831	5.4	HUMAN	Adapter molecule crk	0	0	0	0	0	0	2	4	1	2	3	2	0	0	0	0	0	0	21572	84789	12327	18491	52348	30457
P46109	CRKL_HUMAN	CRKL	303	33777.3	6.3	HUMAN	Crk-like protein	0	0	0	0	0	0	9	12	12	9	13	10	0	0	0	0	0	0	740614	2275604	1945001	588584	2051829	1583801
P46379	BAG6_HUMAN	BAG6	1132	119410	5.4	HUMAN	Large proline-rich protein BAG6	0	0	0	0	0	0	14	13	13	7	5	7	0	0	0	0	0	0	1713667	1263642	1544571	361694	241606	604643
P46459	NSF_HUMAN	NSF	744	82595.1	6.5	HUMAN	Vesicle-fusing ATPase	0	0	0	0	0	0	4	4	3	2	3	6	0	0	0	0	0	0	150226	134891	76999	31015	167347	112061
P46527	CDN1B_HUMAN	CDKN1B	198	22073.5	6.5	HUMAN	Cyclin-dependent kinase inhibitor 1B	0	0	0	0	0	0	0	2	0	0	2	2	0	0	0	0	0	0	0	54629	0	0	44808	52450
P46776	RL27A_HUMAN	RPL27A	148	16561.5	11	HUMAN	60S ribosomal protein L27a	1	2	0	2	1	0	3	5	6	3	3	3	5378	23344	0	50874	6342	0	1122095	1435255	1552546	451501	948045	1004569
P46777	RL5_HUMAN	RPL5	297	34362.9	9.7	HUMAN	60S ribosomal protein L5	0	0	0	0	0	0	11	7	7	3	10	7	0	0	0	0	0	0	2509282	954608	1041751	169847	900866	825861
P46778	RL21_HUMAN	RPL21	160	18565	10.5	HUMAN	60S ribosomal protein L21	0	0	0	0	0	0	3	3	3	2	3	1	0	0	0	0	0	0	688111	304772	373543	26219	306806	164690
P46779	RL28_HUMAN	RPL28	137	15747.6	12	HUMAN	60S ribosomal protein L28	0	0	0	0	0	0	5	4	5	1	5	5	0	0	0	0	0	0	969752	425500	322522	9249	514197	637413
P46781	RS9_HUMAN	RPS9	194	22591.6	10.7	HUMAN	40S ribosomal protein S9	0	0	0	0	0	0	10	10	9	5	7	9	0	0	0	0	0	0	2187956	1571492	1907719	196912	1260920	1328325
P46782	RS5_HUMAN	RPS5	204	22876.6	9.7	HUMAN	40S ribosomal protein S5	0	0	0	0	0	0	8	8	8	6	8	8	0	0	0	0	0	0	1626338	1921534	1702484	484845	1198910	1457676
P46783	RS10_HUMAN	RPS10	165	18897.9	10.2	HUMAN	40S ribosomal protein S10	0	0	0	0	0	0	1	1	2	1	1	1	0	0	0	0	0	0	10790	33981	65137	8163	10933	14966
P46821	MAP1B_HUMAN	MAP1B	2468	270637	4.7	HUMAN	Microtubule-associated protein 1B	0	0	0	0	0	0	21	12	16	10	14	13	0	0	0	0	0	0	719678	260122	360835	154220	263332	322267
P46926	GNPI1_HUMAN	GNPDA1	289	32668.8	6.4	HUMAN	Glucosamine-6-phosphate isomerase 1	0	0	0	0	0	0	1	3	2	1	2	1	0	0	0	0	0	0	29986	1133509	122365	32346	86580	24762
P46934	NEDD4_HUMAN	NEDD4	1319	149116	6.1	HUMAN	E3 ubiquitin-protein ligase NEDD4	0	0	0	0	0	0	1	1	1	2	2	2	0	0	0	0	0	0	18228	39451	38110	9134	29909	26662
P46940	IQGA1_HUMAN	IQGAP1	1657	189254	6.1	HUMAN	Ras GTPase-activating-like protein IQGAP1	0	0	0	0	0	0	27	29	32	24	32	35	0	0	0	0	0	0	1094003	1581229	1692304	692945	1385934	1298178
P46977	STT3A_HUMAN	STT3A	705	80530.4	8.3	HUMAN	Dolichyl-diphosphooligosaccharide--protein glycosyltransferase subunit STT3A	0	0	0	0	0	0	8	7	9	2	6	4	0	0	0	0	0	0	478428	1958792	2108654	91714	341819	228160
P47736	RPGP1_HUMAN	RAP1GAP	663	73362	5.6	HUMAN	Rap1 GTPase-activating protein 1	0	0	0	0	0	0	1	1	1	0	0	0	0	0	0	0	0	0	30578	8726	10002	0	0	0
P47755	CAZA2_HUMAN	CAPZA2	286	32949.4	5.6	HUMAN	F-actin-capping protein subunit alpha-2	0	0	0	0	0	0	1	3	3	2	3	2	0	0	0	0	0	0	13382	116937	100281	39226	108949	63444
P47756	CAPZB_HUMAN	CAPZB	277	31350.8	5.4	HUMAN	F-actin-capping protein subunit beta	0	0	0	0	0	0	12	7	11	5	11	7	0	0	0	0	0	0	4679624	1046849	7872382	224308	4023452	911481
P47897	SYQ_HUMAN	QARS	775	87799.5	6.7	HUMAN	Glutamine--tRNA ligase	0	0	0	0	0	0	11	8	10	5	7	8	0	0	0	0	0	0	1045877	645017	920811	93016	432075	339887
P47914	RL29_HUMAN	RPL29	159	17752.2	11.7	HUMAN	60S ribosomal protein L29	1	0	0	1	0	0	1	1	1	1	0	1	8600	0	0	4495	0	0	506234	350680	315520	186799	0	233067
P47929	LEG7_HUMAN	LGALS7	136	15075.2	7	HUMAN	Galectin-7	0	0	0	0	0	0	1	0	0	1	0	0	0	0	0	0	0	0	25831	0	0	3027	0	0
P47974	TISD_HUMAN	ZFP36L2	494	51063.2	8.5	HUMAN	mRNA decay activator protein ZFP36L2	0	0	0	0	0	0	0	0	0	0	0	1	0	0	0	0	0	0	0	0	0	0	0	12224
P47985	UCRI_HUMAN	UQCRFS1	274	29668.2	8.6	HUMAN	Cytochrome b-c1 complex subunit Rieske, mitochondrial	0	0	0	0	0	0	3	3	3	2	4	3	0	0	0	0	0	0	62741	183540	150562	28071	178548	123775
P48029	SC6A8_HUMAN	SLC6A8	635	70523.5	6	HUMAN	Sodium- and chloride-dependent creatine transporter 1	0	0	0	0	0	0	0	0	0	0	1	0	0	0	0	0	0	0	0	0	0	0	19299	0
P48047	ATPO_HUMAN	ATP5O	213	23277.5	10	HUMAN	ATP synthase subunit O, mitochondrial	0	0	0	0	0	0	4	1	1	1	2	2	0	0	0	0	0	0	526389	145893	36426	14769	122654	108662
P48059	LIMS1_HUMAN	LIMS1	325	37251.8	8.4	HUMAN	LIM and senescent cell antigen-like-containing domain protein 1	0	0	0	0	0	0	1	3	2	1	2	2	0	0	0	0	0	0	29516	67901	17425	13898	25583	23189
P48147	PPCE_HUMAN	PREP	710	80700.2	5.5	HUMAN	Prolyl endopeptidase	0	0	0	0	0	0	8	11	10	7	14	13	0	0	0	0	0	0	120028	755010	405684	184787	384884	372194
P48201	AT5G3_HUMAN	ATP5G3	142	14693.2	9.6	HUMAN	ATP synthase F(0) complex subunit C3, mitochondrial	0	0	0	0	0	0	1	0	0	0	0	0	0	0	0	0	0	0	7527	0	0	0	0	0
P48426	PI42A_HUMAN	PIP4K2A	406	46225	6.5	HUMAN	Phosphatidylinositol 5-phosphate 4-kinase type-2 alpha	0	0	0	0	0	0	2	3	2	2	3	0	0	0	0	0	0	0	78956	67703	44293	36360	61747	0
P48444	COPD_HUMAN	ARCN1	511	57210.9	5.9	HUMAN	Coatomer subunit delta	0	0	0	0	0	0	6	10	10	2	8	8	0	0	0	0	0	0	250821	555739	613639	53479	322995	478081
P48449	ERG7_HUMAN	LSS	732	83309.5	6.2	HUMAN	Lanosterol synthase	0	0	0	0	0	0	2	1	1	0	3	4	0	0	0	0	0	0	34901	41576	30410	0	39270	59698
P48507	GSH0_HUMAN	GCLM	274	30727.3	5.7	HUMAN	Glutamate--cysteine ligase regulatory subunit	0	0	0	0	0	0	2	3	2	1	3	2	0	0	0	0	0	0	15053	113770	87101	19371	100761	69350
P48556	PSMD8_HUMAN	PSMD8	350	39612.2	9.7	HUMAN	26S proteasome non-ATPase regulatory subunit 8	0	0	0	0	0	0	4	5	3	3	3	3	0	0	0	0	0	0	357177	506164	137165	76312	113940	90266
P48634	PRC2A_HUMAN	PRRC2A	2157	228865	9.5	HUMAN	Protein PRRC2A	0	0	0	0	0	0	8	7	9	10	5	8	0	0	0	0	0	0	712292	418383	444733	248663	164269	364061
P48637	GSHB_HUMAN	GSS	474	52385.3	5.7	HUMAN	Glutathione synthetase	0	0	0	0	0	0	6	3	3	1	3	6	0	0	0	0	0	0	124001	115082	124551	29245	82963	189535
P48643	TCPE_HUMAN	CCT5	541	59671.6	5.5	HUMAN	T-complex protein 1 subunit epsilon	0	0	1	0	0	0	35	33	35	17	36	34	0	0	1859	0	0	0	5797212	6205593	6578669	1858519	4705301	4458519
P48668	K2C6C_HUMAN	KRT6C	564	60025.4	8.1	HUMAN	Keratin, type II cytoskeletal 6C	0	1	0	0	0	0	0	0	0	0	0	0	0	18193	0	0	0	0	0	0	0	0	0	0
P48723	HSP13_HUMAN	HSPA13	471	51927.9	5.5	HUMAN	Heat shock 70 kDa protein 13	0	0	0	0	0	0	0	0	0	0	1	0	0	0	0	0	0	0	0	0	0	0	103893	0
P48735	IDHP_HUMAN	IDH2	452	50909.7	8.9	HUMAN	Isocitrate dehydrogenase [NADP], mitochondrial	0	0	0	0	0	0	4	8	7	0	2	7	0	0	0	0	0	0	146899	334282	340752	0	88442	223908
P48736	PK3CG_HUMAN	PIK3CG	1102	126455	7.2	HUMAN	Phosphatidylinositol 4,5-bisphosphate 3-kinase catalytic subunit gamma isoform	0	0	0	0	0	0	0	0	1	0	0	0	0	0	0	0	0	0	0	0	15164	0	0	0
P48739	PIPNB_HUMAN	PITPNB	271	31540.3	6.4	HUMAN	Phosphatidylinositol transfer protein beta isoform	0	0	0	0	0	0	2	5	3	1	3	3	0	0	0	0	0	0	77596	152688	74405	19339	63752	66688
P48960	CD97_HUMAN	CD97	835	91870.2	6.5	HUMAN	CD97 antigen	0	0	0	0	0	0	1	3	0	0	3	2	0	0	0	0	0	0	1427	33701	0	0	32206	37547
P49005	DPOD2_HUMAN	POLD2	469	51289.9	5.3	HUMAN	DNA polymerase delta subunit 2	0	0	0	0	0	0	2	2	3	0	0	1	0	0	0	0	0	0	15021	26331	24062	0	0	3310
P49006	MRP_HUMAN	MARCKSL1	195	19528.9	4.7	HUMAN	MARCKS-related protein	0	0	0	0	0	0	3	2	2	2	2	0	0	0	0	0	0	0	647528	221630	275045	167033	369617	0
P49023	PAXI_HUMAN	PXN	591	64505.9	5.8	HUMAN	Paxillin	0	0	0	0	0	0	3	3	3	0	3	5	0	0	0	0	0	0	19127	38607	26168	0	33929	67026
P49069	CAMLG_HUMAN	CAMLG	296	32952.8	8.2	HUMAN	Calcium signal-modulating cyclophilin ligand	0	0	0	0	0	0	1	1	0	0	0	0	0	0	0	0	0	0	14298	8440	0	0	0	0
P49137	MAPK2_HUMAN	MAPKAPK2	400	45568.2	8.9	HUMAN	MAP kinase-activated protein kinase 2	0	0	0	0	0	0	0	0	1	0	0	0	0	0	0	0	0	0	0	0	17806	0	0	0
P49189	AL9A1_HUMAN	ALDH9A1	494	53802.4	5.7	HUMAN	4-trimethylaminobutyraldehyde dehydrogenase	0	0	0	0	0	0	5	5	6	3	5	3	0	0	0	0	0	0	322507	203168	204349	40690	174260	109682
P49207	RL34_HUMAN	RPL34	117	13293.1	11.5	HUMAN	60S ribosomal protein L34	0	0	0	1	1	0	5	2	4	2	4	4	0	0	0	3183	2323	0	1747840	441620	811927	80357	591259	684437
P49247	RPIA_HUMAN	RPIA	311	33269.2	8.8	HUMAN	Ribose-5-phosphate isomerase	0	0	0	0	0	0	0	1	1	0	1	2	0	0	0	0	0	0	0	34221	21084	0	4230	21858
P49257	LMAN1_HUMAN	LMAN1	510	57549.4	6.3	HUMAN	Protein ERGIC-53	0	0	0	0	0	0	3	2	3	0	3	2	0	0	0	0	0	0	290825	209430	208176	0	53338	113343
P49321	NASP_HUMAN	NASP	788	85238.4	4.3	HUMAN	Nuclear autoantigenic sperm protein	0	0	0	0	0	0	41	37	32	30	35	35	0	0	0	0	0	0	8158794	5416972	3967424	2131802	3442841	3247202
P49327	FAS_HUMAN	FASN	2511	273429	6	HUMAN	Fatty acid synthase	0	0	0	0	0	0	25	38	43	17	42	43	0	0	0	0	0	0	1556994	2345213	2903192	357878	2854766	2433609
P49354	FNTA_HUMAN	FNTA	379	44409	5	HUMAN	Protein farnesyltransferase/geranylgeranyltransferase type-1 subunit alpha	0	0	0	0	0	0	3	2	3	1	3	3	0	0	0	0	0	0	38130	31821	32954	4243	25528	27762
P49356	FNTB_HUMAN	FNTB	437	48774.1	5.5	HUMAN	Protein farnesyltransferase subunit beta	0	0	0	0	0	0	0	0	0	1	1	1	0	0	0	0	0	0	0	0	0	9658	22904	14010
P49366	DHYS_HUMAN	DHPS	369	40971	5.2	HUMAN	Deoxyhypusine synthase	0	0	0	0	0	0	0	1	2	1	0	1	0	0	0	0	0	0	0	4365	15755	3316	0	5467
P49368	TCPG_HUMAN	CCT3	545	60534.5	6.1	HUMAN	T-complex protein 1 subunit gamma	0	0	0	0	0	0	31	34	35	18	28	32	0	0	0	0	0	0	7040182	8080533	7446525	1827536	5562645	6220579
P49407	ARRB1_HUMAN	ARRB1	418	47066.1	5.8	HUMAN	Beta-arrestin-1	0	0	0	0	0	0	2	1	3	0	1	2	0	0	0	0	0	0	43788	6540	32826	0	3817	18680
P49411	EFTU_HUMAN	TUFM	452	49542	7.3	HUMAN	Elongation factor Tu, mitochondrial	0	0	0	0	0	0	23	19	24	16	22	22	0	0	0	0	0	0	5322792	3110748	3618090	1256314	3110231	2936028
P49427	UB2R1_HUMAN	CDC34	236	26737	4.4	HUMAN	Ubiquitin-conjugating enzyme E2 R1	0	0	0	0	0	0	0	0	0	0	0	1	0	0	0	0	0	0	0	0	0	0	0	12731
P49454	CENPF_HUMAN	CENPF	3210	367768	5	HUMAN	Centromere protein F	0	0	0	0	0	0	1	4	4	5	3	5	0	0	0	0	0	0	62877	107406	105506	90359	62894	81497
P49458	SRP09_HUMAN	SRP9	86	10111.8	7.8	HUMAN	Signal recognition particle 9 kDa protein	0	0	0	0	0	0	3	2	2	0	3	2	0	0	0	0	0	0	272602	157696	214822	0	199000	263469
P49585	PCY1A_HUMAN	PCYT1A	367	41731.4	6.8	HUMAN	Choline-phosphate cytidylyltransferase A	0	0	0	0	0	0	1	0	1	0	0	2	0	0	0	0	0	0	32323	0	18095	0	0	69364
P49588	SYAC_HUMAN	AARS	968	106811	5.3	HUMAN	Alanine--tRNA ligase, cytoplasmic	0	0	0	0	0	0	36	38	35	28	39	39	0	0	0	0	0	0	4179898	4564260	4385301	1224646	3188715	3257885
P49589	SYCC_HUMAN	CARS	748	85474.1	6.3	HUMAN	Cysteine--tRNA ligase, cytoplasmic	0	0	0	0	0	0	9	9	10	10	10	11	0	0	0	0	0	0	561048	413140	532717	224179	339868	355554
P49591	SYSC_HUMAN	SARS	514	58777.8	6	HUMAN	Serine--tRNA ligase, cytoplasmic	0	0	0	0	0	0	19	15	17	13	20	18	0	0	0	0	0	0	1423594	2114715	1943237	751680	1925037	1479774
P49593	PPM1F_HUMAN	PPM1F	454	49831.2	5	HUMAN	Protein phosphatase 1F	0	0	0	0	0	0	6	9	7	3	5	7	0	0	0	0	0	0	430059	470845	177910	56756	273382	285480
P49642	PRI1_HUMAN	PRIM1	420	49902.5	8.4	HUMAN	DNA primase small subunit	0	0	0	0	0	0	1	2	1	1	1	2	0	0	0	0	0	0	13991	15493	9279	130119	5217	10047
P49643	PRI2_HUMAN	PRIM2	509	58806.5	8	HUMAN	DNA primase large subunit	0	0	0	0	0	0	0	1	2	0	1	2	0	0	0	0	0	0	0	140528	133264	0	101334	89546
P49675	STAR_HUMAN	STAR	285	31914.1	9.2	HUMAN	Steroidogenic acute regulatory protein, mitochondrial	0	0	0	0	0	0	0	0	2	1	0	0	0	0	0	0	0	0	0	0	76419	32956	0	0
P49711	CTCF_HUMAN	CTCF	727	82786.2	6.5	HUMAN	Transcriptional repressor CTCF	0	0	0	0	0	0	0	2	1	0	1	2	0	0	0	0	0	0	0	11546	6450	0	5154	14472
P49720	PSB3_HUMAN	PSMB3	205	22949.1	6.1	HUMAN	Proteasome subunit beta type-3	0	0	0	0	0	0	3	4	4	4	5	5	0	0	0	0	0	0	166840	415045	517102	205453	363253	356375
P49721	PSB2_HUMAN	PSMB2	201	22836.5	6.5	HUMAN	Proteasome subunit beta type-2	0	0	0	0	0	0	7	7	7	3	6	7	0	0	0	0	0	0	836574	683160	679626	107085	404398	559407
P49736	MCM2_HUMAN	MCM2	904	101897	5.3	HUMAN	DNA replication licensing factor MCM2	0	0	0	0	0	0	18	23	24	12	17	24	0	0	0	0	0	0	838433	1305686	1189012	223178	836596	975074
P49748	ACADV_HUMAN	ACADVL	655	70390.7	8.9	HUMAN	Very long-chain specific acyl-CoA dehydrogenase, mitochondrial	0	0	0	0	0	0	6	9	9	6	6	8	0	0	0	0	0	0	336499	429070	485374	117718	223244	226699
P49750	YLPM1_HUMAN	YLPM1	1951	219987	6.1	HUMAN	YLP motif-containing protein 1	0	0	0	0	0	0	1	0	0	0	0	0	0	0	0	0	0	0	13430	0	0	0	0	0
P49755	TMEDA_HUMAN	TMED10	219	24976.2	7	HUMAN	Transmembrane emp24 domain-containing protein 10	0	0	0	0	0	0	2	4	3	2	3	2	0	0	0	0	0	0	12743	295524	140880	20417	125255	72497
P49770	EI2BB_HUMAN	EIF2B2	351	38990	5.8	HUMAN	Translation initiation factor eIF-2B subunit beta	0	0	0	0	0	0	2	2	3	2	3	2	0	0	0	0	0	0	63046	37786	63465	19139	49841	39765
P49773	HINT1_HUMAN	HINT1	126	13802	6.4	HUMAN	Histidine triad nucleotide-binding protein 1	0	0	0	0	0	0	2	4	5	1	2	3	0	0	0	0	0	0	1857232	1011787	1018853	109883	398807	610892
P49790	NU153_HUMAN	NUP153	1475	153940	9	HUMAN	Nuclear pore complex protein Nup153	0	0	0	0	0	0	3	1	0	2	3	3	0	0	0	0	0	0	82262	24119	0	18917	101826	70692
P49792	RBP2_HUMAN	RANBP2	3224	358202	5.9	HUMAN	E3 SUMO-protein ligase RanBP2	0	0	0	0	0	0	1	1	1	1	1	1	0	0	0	0	0	0	14855	5739	8313	10826	4018	4693
P49821	NDUV1_HUMAN	NDUFV1	464	50817.5	8.5	HUMAN	NADH dehydrogenase [ubiquinone] flavoprotein 1, mitochondrial	0	0	0	0	0	0	4	7	8	7	8	6	0	0	0	0	0	0	65609	554163	546432	155526	291028	206037
P49840	GSK3A_HUMAN	GSK3A	483	50981.2	9	HUMAN	Glycogen synthase kinase-3 alpha	0	0	0	0	0	0	2	0	0	0	0	0	0	0	0	0	0	0	270360	0	0	0	0	0
P49841	GSK3B_HUMAN	GSK3B	420	46744.7	9	HUMAN	Glycogen synthase kinase-3 beta	0	0	0	0	0	0	0	1	1	0	0	0	0	0	0	0	0	0	0	2610	5482	0	0	0
P49903	SPS1_HUMAN	SEPHS1	392	42911	5.6	HUMAN	Selenide, water dikinase 1	0	0	0	0	0	0	1	4	2	1	1	3	0	0	0	0	0	0	3701	75370	57991	16365	13845	48965
P49915	GUAA_HUMAN	GMPS	693	76716.1	6.4	HUMAN	GMP synthase [glutamine-hydrolyzing]	0	0	0	0	0	0	19	25	23	12	24	24	0	0	0	0	0	0	2343923	2242065	2254472	480873	1605061	1657700
P49959	MRE11_HUMAN	MRE11	708	80593.9	5.6	HUMAN	Double-strand break repair protein MRE11	0	0	0	0	0	0	1	2	0	2	1	1	0	0	0	0	0	0	7404	28534	0	33009	78377	47716
P50213	IDH3A_HUMAN	IDH3A	366	39592.1	6.5	HUMAN	Isocitrate dehydrogenase [NAD] subunit alpha, mitochondrial	0	0	0	0	0	0	3	4	2	3	3	4	0	0	0	0	0	0	118004	261775	95831	54921	167331	257282
P50336	PPOX_HUMAN	PPOX	477	50765.7	8.4	HUMAN	Protoporphyrinogen oxidase	0	0	0	0	0	0	1	1	1	0	1	1	0	0	0	0	0	0	8727	6767	6009	0	4288	6622
P50395	GDIB_HUMAN	GDI2	445	50663.7	6.1	HUMAN	Rab GDP dissociation inhibitor beta	0	0	0	0	0	0	23	26	25	16	22	22	0	0	0	0	0	0	3774946	5636536	4710581	992189	3280184	3431716
P50402	EMD_HUMAN	EMD	254	28994.1	5.3	HUMAN	Emerin	0	0	0	0	0	0	6	5	6	4	5	6	0	0	0	0	0	0	573926	215671	422668	126542	112337	207864
P50416	CPT1A_HUMAN	CPT1A	773	88368.4	8.8	HUMAN	Carnitine O-palmitoyltransferase 1, liver isoform	0	0	0	0	0	0	1	0	1	0	0	0	0	0	0	0	0	0	26235	0	13710	0	0	0
P50452	SPB8_HUMAN	SERPINB8	374	42767.3	5.4	HUMAN	Serpin B8	0	0	0	0	0	0	1	0	1	1	0	0	0	0	0	0	0	0	262575	0	68307	43624	0	0
P50453	SPB9_HUMAN	SERPINB9	376	42404	5.6	HUMAN	Serpin B9	0	0	0	0	0	0	13	12	16	6	10	11	0	0	0	0	0	0	751605	1386651	1458557	270121	823327	629038
P50454	SERPH_HUMAN	SERPINH1	418	46440.9	8.7	HUMAN	Serpin H1	0	0	0	0	0	0	12	11	11	7	9	11	0	0	0	0	0	0	1275612	1342298	1364634	337448	1135872	826411
P50479	PDLI4_HUMAN	PDLIM4	330	35398.3	8.1	HUMAN	PDZ and LIM domain protein 4	0	0	0	0	0	0	2	1	1	0	0	0	0	0	0	0	0	0	79458	40120	48733	0	0	0
P50502	F10A1_HUMAN	ST13	369	41332.1	5.2	HUMAN	Hsc70-interacting protein	0	0	0	0	0	0	8	7	9	4	6	7	0	0	0	0	0	0	2509699	1866455	1936272	539411	932549	868735
P50542	PEX5_HUMAN	PEX5	639	70865.3	4.4	HUMAN	Peroxisomal targeting signal 1 receptor	0	0	0	0	0	0	2	1	1	0	0	0	0	0	0	0	0	0	26393	5868	2657	0	0	0
P50552	VASP_HUMAN	VASP	380	39830.1	9	HUMAN	Vasodilator-stimulated phosphoprotein	0	0	0	0	0	0	12	13	9	6	15	13	0	0	0	0	0	0	2061829	1312642	842977	376212	1070634	1237384
P50570	DYN2_HUMAN	DNM2	870	98065.1	7	HUMAN	Dynamin-2	0	0	0	0	0	0	6	8	12	7	10	13	0	0	0	0	0	0	191149	194291	352791	104519	301875	268890
P50579	MAP2_HUMAN	METAP2	478	52892	5.6	HUMAN	Methionine aminopeptidase 2	0	0	0	0	0	0	8	7	8	1	4	4	0	0	0	0	0	0	2126132	327913	1111491	21029	88910	107844
P50747	BPL1_HUMAN	HLCS	726	80760.7	5.4	HUMAN	Biotin--protein ligase	0	0	0	0	0	0	1	0	0	0	0	0	0	0	0	0	0	0	3267	0	0	0	0	0
P50750	CDK9_HUMAN	CDK9	372	42777.9	9	HUMAN	Cyclin-dependent kinase 9	0	0	0	0	0	0	0	1	2	0	1	1	0	0	0	0	0	0	0	7867	24639	0	6662	8776
P50851	LRBA_HUMAN	LRBA	2863	319111	5.4	HUMAN	Lipopolysaccharide-responsive and beige-like anchor protein	0	0	0	0	0	0	0	2	2	1	3	2	0	0	0	0	0	0	0	9506	57040	8505	33890	26061
P50897	PPT1_HUMAN	PPT1	306	34193.8	6.1	HUMAN	Palmitoyl-protein thioesterase 1	0	0	0	0	0	0	1	1	0	0	1	1	0	0	0	0	0	0	10591	20739	0	0	44984	28769
P50914	RL14_HUMAN	RPL14	215	23432.1	10.9	HUMAN	60S ribosomal protein L14	0	0	0	0	0	0	4	3	3	1	0	1	0	0	0	0	0	0	968600	527966	664838	28011	0	110197
P50990	TCPQ_HUMAN	CCT8	548	59621.1	5.4	HUMAN	T-complex protein 1 subunit theta	0	0	0	0	0	0	35	35	36	25	38	38	0	0	0	0	0	0	11978709	11711262	10945125	3486339	9923717	10417659
P50991	TCPD_HUMAN	CCT4	539	57924.8	8	HUMAN	T-complex protein 1 subunit delta	0	0	0	0	0	0	28	24	29	20	26	28	0	0	0	0	0	0	5697268	5168026	5399171	1390335	3717014	3984730
P50995	ANX11_HUMAN	ANXA11	505	54390.2	7.5	HUMAN	Annexin A11	0	0	0	0	0	0	13	13	13	10	11	10	0	0	0	0	0	0	799028	1456802	1436113	458170	1007756	761513
P51003	PAPOA_HUMAN	PAPOLA	745	82843.3	7	HUMAN	Poly(A) polymerase alpha	0	0	0	0	0	0	0	0	1	0	0	0	0	0	0	0	0	0	0	0	28867	0	0	0
P51114	FXR1_HUMAN	FXR1	621	69721.4	5.8	HUMAN	Fragile X mental retardation syndrome-related protein 1	0	0	0	0	0	0	5	5	2	1	3	4	0	0	0	0	0	0	424735	206842	105607	11591	58445	130602
P51116	FXR2_HUMAN	FXR2	673	74223.9	5.9	HUMAN	Fragile X mental retardation syndrome-related protein 2	0	0	0	0	0	0	1	0	0	0	0	0	0	0	0	0	0	0	40876	0	0	0	0	0
P51148	RAB5C_HUMAN	RAB5C	216	23482.8	8.6	HUMAN	Ras-related protein Rab-5C	0	0	0	0	0	0	5	4	4	3	4	5	0	0	0	0	0	0	373455	844718	787401	274074	63253	582202
P51149	RAB7A_HUMAN	RAB7A	207	23490	6.4	HUMAN	Ras-related protein Rab-7a	0	0	0	0	0	0	10	10	11	12	11	10	0	0	0	0	0	0	1120411	1438078	1598927	820360	1643499	1305786
P51153	RAB13_HUMAN	RAB13	203	22774.3	9.3	HUMAN	Ras-related protein Rab-13	0	0	0	0	0	0	1	1	1	1	3	2	0	0	0	0	0	0	59910	57386	42792	13439	77299	44845
P51159	RB27A_HUMAN	RAB27A	221	24868.3	5.1	HUMAN	Ras-related protein Rab-27A	0	0	0	0	0	0	4	3	3	3	5	5	0	0	0	0	0	0	240622	185418	210247	95665	262975	247175
P51178	PLCD1_HUMAN	PLCD1	756	85665.7	6.2	HUMAN	1-phosphatidylinositol 4,5-bisphosphate phosphodiesterase delta-1	0	0	0	0	0	0	1	4	3	1	3	3	0	0	0	0	0	0	5807	174247	127139	12319	45444	59134
P51398	RT29_HUMAN	DAP3	398	45566.8	9	HUMAN	28S ribosomal protein S29, mitochondrial	0	0	0	0	0	0	2	3	4	1	2	2	0	0	0	0	0	0	45185	109265	160217	12671	42992	51548
P51532	SMCA4_HUMAN	SMARCA4	1647	184647	7.8	HUMAN	Transcription activator BRG1	0	0	0	0	0	0	4	6	6	4	4	6	0	0	0	0	0	0	66029	309848	246860	57128	181088	198042
P51553	IDH3G_HUMAN	IDH3G	393	42794.7	8.7	HUMAN	Isocitrate dehydrogenase [NAD] subunit gamma, mitochondrial	0	0	0	0	0	0	1	0	0	0	0	0	0	0	0	0	0	0	4404	0	0	0	0	0
P51570	GALK1_HUMAN	GALK1	392	42272.6	6	HUMAN	Galactokinase	0	0	0	0	0	0	3	2	1	1	2	0	0	0	0	0	0	0	22175	73271	36244	6653	60646	0
P51571	SSRD_HUMAN	SSR4	173	18998.8	5.8	HUMAN	Translocon-associated protein subunit delta	0	0	0	0	0	0	2	4	5	2	2	3	0	0	0	0	0	0	66686	553849	2157769	100497	297907	269953
P51572	BAP31_HUMAN	BCAP31	246	27991.8	8.4	HUMAN	B-cell receptor-associated protein 31	0	0	0	0	0	0	3	1	1	0	0	0	0	0	0	0	0	0	183757	11821	9518	0	0	0
P51580	TPMT_HUMAN	TPMT	245	28180.6	5.8	HUMAN	Thiopurine S-methyltransferase	0	0	0	0	0	0	3	3	2	2	3	5	0	0	0	0	0	0	152908	75536	79668	37529	102585	126894
P51606	RENBP_HUMAN	RENBP	427	48831.4	6	HUMAN	N-acylglucosamine 2-epimerase	0	0	0	0	0	0	1	0	0	1	0	0	0	0	0	0	0	0	33225	0	0	12107	0	0
P51608	MECP2_HUMAN	MECP2	486	52441.1	9.9	HUMAN	Methyl-CpG-binding protein 2	0	0	0	0	0	0	0	0	0	0	1	0	0	0	0	0	0	0	0	0	0	0	10847	0
P51610	HCFC1_HUMAN	HCFC1	2035	208734	7.3	HUMAN	Host cell factor 1	0	0	0	0	0	0	4	5	4	4	6	8	0	0	0	0	0	0	33343	129262	91498	39091	107605	299345
P51649	SSDH_HUMAN	ALDH5A1	535	57215.3	8.6	HUMAN	Succinate-semialdehyde dehydrogenase, mitochondrial	0	0	0	0	0	0	1	1	1	0	1	1	0	0	0	0	0	0	26754	28913	29013	0	19579	23535
P51659	DHB4_HUMAN	HSD17B4	736	79687	9	HUMAN	Peroxisomal multifunctional enzyme type 2	0	0	0	0	0	0	8	5	4	5	2	3	0	0	0	0	0	0	182869	181856	92234	101816	51368	65047
P51665	PSMD7_HUMAN	PSMD7	324	37025.7	6.3	HUMAN	26S proteasome non-ATPase regulatory subunit 7	0	0	0	0	0	0	5	6	9	2	4	6	0	0	0	0	0	0	176104	384322	476094	82862	304121	301892
P51668	UB2D1_HUMAN	UBE2D1	147	16602.2	6.9	HUMAN	Ubiquitin-conjugating enzyme E2 D1	0	0	0	0	0	0	0	2	0	1	0	0	0	0	0	0	0	0	0	102290	0	30974	0	0
P51687	SUOX_HUMAN	SUOX	545	60283.5	5.7	HUMAN	Sulfite oxidase, mitochondrial	0	0	0	0	0	0	0	1	0	0	0	0	0	0	0	0	0	0	0	4442	0	0	0	0
P51692	STA5B_HUMAN	STAT5B	787	89866.6	5.7	HUMAN	Signal transducer and activator of transcription 5B	0	0	0	0	0	0	2	1	3	3	2	2	0	0	0	0	0	0	19861	69118	118928	43660	69671	76463
P51784	UBP11_HUMAN	USP11	963	109818	5.3	HUMAN	Ubiquitin carboxyl-terminal hydrolase 11	0	0	0	0	0	0	0	2	3	2	1	2	0	0	0	0	0	0	0	54182	100273	37647	18940	50939
P51790	CLCN3_HUMAN	CLCN3	818	90967.1	5.9	HUMAN	H(+)/Cl(-) exchange transporter 3	0	0	0	0	0	0	0	0	1	0	0	1	0	0	0	0	0	0	0	0	4997	0	0	4902
P51809	VAMP7_HUMAN	VAMP7	220	24935.3	8.9	HUMAN	Vesicle-associated membrane protein 7	0	0	0	0	0	0	3	1	1	1	2	1	0	0	0	0	0	0	188439	65303	72912	3234	83207	40893
P51812	KS6A3_HUMAN	RPS6KA3	740	83736.7	6.4	HUMAN	Ribosomal protein S6 kinase alpha-3	0	0	0	0	0	0	2	3	0	3	4	3	0	0	0	0	0	0	174283	295517	0	84147	116088	68094
P51825	AFF1_HUMAN	AFF1	1210	131423	9.3	HUMAN	AF4/FMR2 family member 1	0	0	0	0	0	0	0	0	0	0	0	1	0	0	0	0	0	0	0	0	0	0	0	7909
P51858	HDGF_HUMAN	HDGF	240	26788.5	4.7	HUMAN	Hepatoma-derived growth factor	0	0	0	0	0	0	6	7	9	3	9	10	0	0	0	0	0	0	449548	819805	905641	246112	770211	939848
P51948	MAT1_HUMAN	MNAT1	309	35823.3	5.8	HUMAN	CDK-activating kinase assembly factor MAT1	0	0	0	0	0	0	1	2	1	0	1	0	0	0	0	0	0	0	70629	77787	2829	0	35900	0
P51965	UB2E1_HUMAN	UBE2E1	193	21404.4	8.8	HUMAN	Ubiquitin-conjugating enzyme E2 E1	0	0	0	0	0	0	1	0	1	0	2	0	0	0	0	0	0	0	122650	0	27305	0	184162	0
P51970	NDUA8_HUMAN	NDUFA8	172	20105.2	7.6	HUMAN	NADH dehydrogenase [ubiquinone] 1 alpha subcomplex subunit 8	0	0	0	0	0	0	1	1	2	1	3	2	0	0	0	0	0	0	4981	39499	56416	3733	64319	58262
P51991	ROA3_HUMAN	HNRNPA3	378	39595.3	9.1	HUMAN	Heterogeneous nuclear ribonucleoprotein A3	0	0	0	0	0	0	8	9	8	6	7	6	0	0	0	0	0	0	1497873	1420193	1106042	261867	972759	919030
P52209	6PGD_HUMAN	PGD	483	53140.5	6.8	HUMAN	6-phosphogluconate dehydrogenase, decarboxylating	0	0	0	0	0	0	21	22	22	14	19	23	0	0	0	0	0	0	6929943	5984397	5961364	1475575	4029641	4013905
P52272	HNRPM_HUMAN	HNRNPM	730	77516.4	8.8	HUMAN	Heterogeneous nuclear ribonucleoprotein M	0	0	0	0	0	0	13	13	17	12	16	19	0	0	0	0	0	0	1187605	1954575	2166388	768882	1465790	1757759
P52292	IMA1_HUMAN	KPNA2	529	57862.4	5.3	HUMAN	Importin subunit alpha-1	0	0	0	0	0	0	12	11	11	8	14	9	0	0	0	0	0	0	596171	744347	688252	217102	631518	435043
P52294	IMA5_HUMAN	KPNA1	538	60222.3	4.9	HUMAN	Importin subunit alpha-5	0	0	0	0	0	0	0	0	0	0	1	0	0	0	0	0	0	0	0	0	0	0	21569	0
P52298	NCBP2_HUMAN	NCBP2	156	18001.3	8.3	HUMAN	Nuclear cap-binding protein subunit 2	0	0	0	0	0	0	1	1	0	1	1	0	0	0	0	0	0	0	50115	48409	0	7495	31026	0
P52306	GDS1_HUMAN	RAP1GDS1	607	66317.5	5.2	HUMAN	Rap1 GTPase-GDP dissociation stimulator 1	0	0	0	0	0	0	0	1	2	0	0	0	0	0	0	0	0	0	0	4547	24506	0	0	0
P52434	RPAB3_HUMAN	POLR2H	150	17143.5	4.5	HUMAN	DNA-directed RNA polymerases I, II, and III subunit RPABC3	0	0	0	0	0	0	2	0	2	0	0	2	0	0	0	0	0	0	201405	0	98565	0	0	114349
P52565	GDIR1_HUMAN	ARHGDIA	204	23207.3	5	HUMAN	Rho GDP-dissociation inhibitor 1	0	0	0	0	0	0	5	7	7	4	4	5	0	0	0	0	0	0	363271	559894	513384	189110	357057	398455
P52566	GDIR2_HUMAN	ARHGDIB	201	22988.2	5.1	HUMAN	Rho GDP-dissociation inhibitor 2	0	0	0	0	0	0	2	1	1	1	1	0	0	0	0	0	0	0	120222	47018	53907	24958	45805	0
P52594	AGFG1_HUMAN	AGFG1	562	58260.6	8.8	HUMAN	Arf-GAP domain and FG repeat-containing protein 1	0	0	0	0	0	0	1	1	2	0	0	0	0	0	0	0	0	0	119953	8237	61522	0	0	0
P52597	HNRPF_HUMAN	HNRNPF	415	45672.3	5.4	HUMAN	Heterogeneous nuclear ribonucleoprotein F	0	0	0	0	0	0	15	14	21	12	15	18	0	0	0	0	0	0	3469874	6326479	7850378	1515596	5836290	4972721
P52630	STAT2_HUMAN	STAT2	851	97917.1	5.3	HUMAN	Signal transducer and activator of transcription 2	0	0	0	0	0	0	1	1	1	0	2	1	0	0	0	0	0	0	17902	7754	12980	0	12807	7996
P52701	MSH6_HUMAN	MSH6	1360	152787	6.5	HUMAN	DNA mismatch repair protein Msh6	0	0	0	0	0	0	9	6	10	3	11	7	0	0	0	0	0	0	228446	163778	730605	61370	210025	215436
P52732	KIF11_HUMAN	KIF11	1056	119160	5.5	HUMAN	Kinesin-like protein KIF11	0	0	0	0	0	0	0	2	2	2	3	4	0	0	0	0	0	0	0	66111	62464	27266	38486	82793
P52747	ZN143_HUMAN	ZNF143	638	68896.8	5.6	HUMAN	Zinc finger protein 143	0	0	0	0	0	0	0	0	1	0	0	0	0	0	0	0	0	0	0	0	8235	0	0	0
P52756	RBM5_HUMAN	RBM5	815	92154.6	5.9	HUMAN	RNA-binding protein 5	0	0	0	0	0	0	1	1	2	1	1	0	0	0	0	0	0	0	4890	17381	51794	15407	32271	0
P52758	RIDA_HUMAN	RIDA	137	14493.8	8.7	HUMAN	2-iminobutanoate/2-iminopropanoate deaminase	0	0	0	0	0	0	0	1	0	0	0	0	0	0	0	0	0	0	0	4312	0	0	0	0
P52788	SPSY_HUMAN	SMS	366	41268.6	4.9	HUMAN	Spermine synthase	0	0	0	0	0	0	9	7	12	6	8	8	0	0	0	0	0	0	148436	195256	1215739	104779	169539	211172
P52789	HXK2_HUMAN	HK2	917	102381	5.7	HUMAN	Hexokinase-2	0	0	0	0	0	0	4	8	9	2	7	10	0	0	0	0	0	0	98698	284881	334663	19544	180565	310448
P52815	RM12_HUMAN	MRPL12	198	21348.4	9	HUMAN	39S ribosomal protein L12, mitochondrial	0	0	0	0	0	0	2	2	3	0	1	1	0	0	0	0	0	0	26789	53847	71127	0	3873	5884
P52888	THOP1_HUMAN	THOP1	689	78840.5	5.7	HUMAN	Thimet oligopeptidase	0	0	0	0	0	0	4	7	8	3	7	4	0	0	0	0	0	0	195034	208484	230300	82583	215671	93584
P52895	AK1C2_HUMAN	AKR1C2	323	36735.6	7.1	HUMAN	Aldo-keto reductase family 1 member C2	0	0	0	0	0	0	0	0	1	0	0	0	0	0	0	0	0	0	0	0	11454	0	0	0
P52907	CAZA1_HUMAN	CAPZA1	286	32923	5.4	HUMAN	F-actin-capping protein subunit alpha-1	0	0	0	0	0	0	12	10	11	8	11	10	0	0	0	0	0	0	1328885	1588427	1551898	363198	964616	929148
P52948	NUP98_HUMAN	NUP98	1817	197581	6	HUMAN	Nuclear pore complex protein Nup98-Nup96	0	0	0	0	0	0	0	0	0	0	1	0	0	0	0	0	0	0	0	0	0	0	19278	0
P53004	BIEA_HUMAN	BLVRA	296	33428.8	6.1	HUMAN	Biliverdin reductase A	0	0	0	0	0	0	6	5	7	4	4	5	0	0	0	0	0	0	524504	318518	441799	120245	153018	263816
P53007	TXTP_HUMAN	SLC25A1	311	34013	9.9	HUMAN	Tricarboxylate transport protein, mitochondrial	0	0	0	0	0	0	8	7	11	4	7	7	0	0	0	0	0	0	1508076	1510668	1749078	371668	1336183	1386800
P53041	PPP5_HUMAN	PPP5C	499	56879.2	5.9	HUMAN	Serine/threonine-protein phosphatase 5	0	0	0	0	0	0	7	3	3	2	3	4	0	0	0	0	0	0	1540958	929262	756270	162859	661494	617236
P53350	PLK1_HUMAN	PLK1	603	68255.4	9.1	HUMAN	Serine/threonine-protein kinase PLK1	0	0	0	0	0	0	1	1	0	0	1	0	0	0	0	0	0	0	29703	21103	0	0	9082	0
P53367	ARFP1_HUMAN	ARFIP1	373	41738.6	6.2	HUMAN	Arfaptin-1	0	0	0	0	0	0	1	1	1	0	3	2	0	0	0	0	0	0	34002	16231	10330	0	301797	114886
P53384	NUBP1_HUMAN	NUBP1	320	34534.8	5.1	HUMAN	Cytosolic Fe-S cluster assembly factor NUBP1	0	0	0	0	0	0	3	2	1	0	0	1	0	0	0	0	0	0	45811	62335	37993	0	0	36599
P53396	ACLY_HUMAN	ACLY	1101	120840	6.9	HUMAN	ATP-citrate synthase	0	0	0	0	0	0	21	23	29	14	26	22	0	0	0	0	0	0	2428305	1730216	2379068	541998	1625662	1343797
P53582	MAP11_HUMAN	METAP1	386	43215.6	6.8	HUMAN	Methionine aminopeptidase 1	0	0	0	0	0	0	1	0	0	0	0	0	0	0	0	0	0	0	2946	0	0	0	0	0
P53597	SUCA_HUMAN	SUCLG1	346	36250.1	9	HUMAN	Succinate--CoA ligase [ADP/GDP-forming] subunit alpha, mitochondrial	0	0	0	0	0	0	2	1	2	1	1	2	0	0	0	0	0	0	161580	54467	71871	7310	50325	84994
P53602	MVD1_HUMAN	MVD	400	43405	6.8	HUMAN	Diphosphomevalonate decarboxylase	0	0	0	0	0	0	4	6	5	2	6	6	0	0	0	0	0	0	384835	8597500	368491	55760	1335856	258983
P53611	PGTB2_HUMAN	RABGGTB	331	36924.7	4.9	HUMAN	Geranylgeranyl transferase type-2 subunit beta	0	0	0	0	0	0	0	1	1	1	0	0	0	0	0	0	0	0	0	158813	10096	5161	0	0
P53618	COPB_HUMAN	COPB1	953	107143	5.7	HUMAN	Coatomer subunit beta	0	0	0	0	0	0	13	13	19	8	19	17	0	0	0	0	0	0	293887	517877	709783	92252	1069132	600866
P53621	COPA_HUMAN	COPA	1224	138347	7.7	HUMAN	Coatomer subunit alpha	0	0	0	0	0	0	17	18	22	10	17	17	0	0	0	0	0	0	872834	1064264	1201659	218723	755974	756732
P53634	CATC_HUMAN	CTSC	463	51854.3	6.5	HUMAN	Dipeptidyl peptidase 1	0	0	0	0	0	0	3	2	3	2	4	2	0	0	0	0	0	0	37789	138019	218681	21430	210233	99948
P53680	AP2S1_HUMAN	AP2S1	142	17017.9	5.8	HUMAN	AP-2 complex subunit sigma	0	0	0	0	0	0	1	2	3	1	3	2	0	0	0	0	0	0	160164	138236	189773	41821	314249	56942
P53701	CCHL_HUMAN	HCCS	268	30601.9	6.2	HUMAN	Cytochrome c-type heme lyase	0	0	0	0	0	0	2	3	2	2	2	1	0	0	0	0	0	0	148160	130016	83728	28410	79583	66167
P53801	PTTG_HUMAN	PTTG1IP	180	20324	9.1	HUMAN	Pituitary tumor-transforming gene 1 protein-interacting protein	0	0	0	0	0	0	2	2	2	2	2	1	0	0	0	0	0	0	117763	88209	80558	56631	138444	25017
P53985	MOT1_HUMAN	SLC16A1	500	53944.7	8.9	HUMAN	Monocarboxylate transporter 1	0	0	0	0	0	0	3	2	2	2	4	3	0	0	0	0	0	0	753749	493819	461930	112082	405201	420504
P53990	IST1_HUMAN	IST1	364	39750.9	5.2	HUMAN	IST1 homolog	0	0	0	0	0	0	0	1	0	0	0	0	0	0	0	0	0	0	0	4917	0	0	0	0
P53992	SC24C_HUMAN	SEC24C	1094	118326	6.7	HUMAN	Protein transport protein Sec24C	0	0	0	0	0	0	10	13	14	6	12	13	0	0	0	0	0	0	548158	508481	646496	157690	392061	448721
P53999	TCP4_HUMAN	SUB1	127	14395.5	9.6	HUMAN	Activated RNA polymerase II transcriptional coactivator p15	0	0	0	0	0	0	1	1	1	0	1	1	0	0	0	0	0	0	6067	23687	19545	0	30269	14348
P54105	ICLN_HUMAN	CLNS1A	237	26215.5	4	HUMAN	Methylosome subunit pICln	0	0	0	0	0	0	6	3	5	1	5	5	0	0	0	0	0	0	261262	56298	165823	6347	107474	169771
P54132	BLM_HUMAN	BLM	1417	159002	7.3	HUMAN	Bloom syndrome protein	0	0	0	0	0	0	1	1	0	0	0	1	0	0	0	0	0	0	6322	5570	0	0	0	7207
P54136	SYRC_HUMAN	RARS	660	75379.7	6.3	HUMAN	Arginine--tRNA ligase, cytoplasmic	0	0	0	0	0	0	15	15	19	11	18	20	0	0	0	0	0	0	588086	843144	1087386	265587	997409	908424
P54259	ATN1_HUMAN	ATN1	1190	125415	9	HUMAN	Atrophin-1	0	0	0	0	0	0	1	1	0	0	0	1	0	0	0	0	0	0	33633	10264	0	0	0	18275
P54577	SYYC_HUMAN	YARS	528	59144	6.6	HUMAN	Tyrosine--tRNA ligase, cytoplasmic	0	0	0	0	0	0	23	20	24	18	20	20	0	0	0	0	0	0	4914073	2779616	3363249	1449285	2088558	2270318
P54578	UBP14_HUMAN	USP14	494	56069.6	5.2	HUMAN	Ubiquitin carboxyl-terminal hydrolase 14	0	0	0	0	0	0	19	18	21	12	18	17	0	0	0	0	0	0	1883916	2035098	1944378	413875	1351487	1415787
P54619	AAKG1_HUMAN	PRKAG1	331	37579.7	6.4	HUMAN	5'-AMP-activated protein kinase subunit gamma-1	0	0	0	0	0	0	0	2	1	0	1	2	0	0	0	0	0	0	0	29665	4384	0	14721	37320
P54652	HSP72_HUMAN	HSPA2	639	70021.5	5.6	HUMAN	Heat shock-related 70 kDa protein 2	0	0	0	0	0	0	1	0	0	0	0	0	0	0	0	0	0	0	76678	0	0	0	0	0
P54687	BCAT1_HUMAN	BCAT1	386	42966.5	5.2	HUMAN	Branched-chain-amino-acid aminotransferase, cytosolic	0	0	0	0	0	0	6	5	5	3	5	5	0	0	0	0	0	0	151964	302514	238418	63877	244061	193594
P54709	AT1B3_HUMAN	ATP1B3	279	31512.9	8.6	HUMAN	Sodium/potassium-transporting ATPase subunit beta-3	0	0	0	0	0	0	3	2	3	2	3	2	0	0	0	0	0	0	91564	236537	283271	106586	164253	92216
P54725	RD23A_HUMAN	RAD23A	363	39609.5	4.6	HUMAN	UV excision repair protein RAD23 homolog A	0	0	0	0	0	0	10	8	6	8	6	9	0	0	0	0	0	0	1738316	763000	420649	366407	336415	515666
P54727	RD23B_HUMAN	RAD23B	409	43171.5	4.8	HUMAN	UV excision repair protein RAD23 homolog B	0	0	0	0	0	0	7	9	9	6	11	7	0	0	0	0	0	0	1141742	1097137	892730	526755	1275888	795596
P54819	KAD2_HUMAN	AK2	239	26478	7.7	HUMAN	Adenylate kinase 2, mitochondrial	0	0	0	0	0	0	7	10	10	7	9	8	0	0	0	0	0	0	828779	905960	640879	197051	569012	570126
P54852	EMP3_HUMAN	EMP3	163	18429.2	8.2	HUMAN	Epithelial membrane protein 3	0	0	0	0	0	0	1	2	1	0	0	1	0	0	0	0	0	0	8155	55807	29149	0	0	18970
P54886	P5CS_HUMAN	ALDH18A1	795	87303.1	6.7	HUMAN	Delta-1-pyrroline-5-carboxylate synthase	0	0	0	0	0	0	3	1	5	1	2	3	0	0	0	0	0	0	239437	19336	173198	9025	26188	312170
P54920	SNAA_HUMAN	NAPA	295	33233	5.2	HUMAN	Alpha-soluble NSF attachment protein	0	0	0	0	0	0	7	8	7	5	11	7	0	0	0	0	0	0	483751	607481	418245	143976	494936	296959
P55010	IF5_HUMAN	EIF5	431	49223.2	5.4	HUMAN	Eukaryotic translation initiation factor 5	0	0	0	0	0	0	9	9	12	7	10	11	0	0	0	0	0	0	693872	1239160	1251287	491990	1218345	980379
P55011	S12A2_HUMAN	SLC12A2	1212	131448	6	HUMAN	Solute carrier family 12 member 2	0	0	0	0	0	0	1	1	2	2	2	2	0	0	0	0	0	0	29376	54986	112877	30411	75361	92653
P55036	PSMD4_HUMAN	PSMD4	377	40737	4.7	HUMAN	26S proteasome non-ATPase regulatory subunit 4	0	0	0	0	0	0	9	10	7	6	8	7	0	0	0	0	0	0	651751	1025669	643826	173096	473685	504633
P55055	NR1H2_HUMAN	NR1H2	460	50974.3	7.9	HUMAN	Oxysterols receptor LXR-beta	0	0	0	0	0	0	1	0	0	0	0	0	0	0	0	0	0	0	18041	0	0	0	0	0
P55060	XPO2_HUMAN	CSE1L	971	110418	5.5	HUMAN	Exportin-2	0	0	0	0	0	0	25	28	31	25	38	30	0	0	0	0	0	0	2117884	2977757	3313728	1055670	3766483	3158465
P55061	BI1_HUMAN	TMBIM6	237	26538	8.8	HUMAN	Bax inhibitor 1	0	0	0	0	0	0	0	0	1	0	0	0	0	0	0	0	0	0	0	0	55718	0	0	0
P55072	TERA_HUMAN	VCP	806	89322.6	5.1	HUMAN	Transitional endoplasmic reticulum ATPase	0	0	0	0	0	0	39	35	37	29	33	37	0	0	0	0	0	0	5017101	7727652	6015751	2825043	5700362	5613194
P55081	MFAP1_HUMAN	MFAP1	439	51958.9	4.9	HUMAN	Microfibrillar-associated protein 1	0	0	0	0	0	0	4	3	1	2	1	2	0	0	0	0	0	0	168912	114948	23275	41921	18814	58999
P55084	ECHB_HUMAN	HADHB	474	51294.9	9.4	HUMAN	Trifunctional enzyme subunit beta, mitochondrial	0	0	0	0	0	0	5	8	7	7	8	7	0	0	0	0	0	0	605689	607079	553823	266290	386796	483920
P55196	AFAD_HUMAN	AFDN	1824	206806	6.1	HUMAN	Afadin	0	0	0	0	0	0	4	5	4	2	5	7	0	0	0	0	0	0	22986	134463	111258	36362	130677	139418
P55209	NP1L1_HUMAN	NAP1L1	391	45374.5	4.4	HUMAN	Nucleosome assembly protein 1-like 1	0	0	0	0	0	0	12	14	14	5	12	13	0	0	0	0	0	0	1255004	3001959	1864031	223445	2469305	1645107
P55211	CASP9_HUMAN	CASP9	416	46281.2	5.7	HUMAN	Caspase-9	0	0	0	0	0	0	1	0	0	0	0	0	0	0	0	0	0	0	11286	0	0	0	0	0
P55212	CASP6_HUMAN	CASP6	293	33310.3	6.5	HUMAN	Caspase-6	0	0	0	0	0	0	1	0	0	0	0	0	0	0	0	0	0	0	2881	0	0	0	0	0
P55263	ADK_HUMAN	ADK	362	40545.8	6.2	HUMAN	Adenosine kinase	0	0	0	0	0	0	4	3	5	1	2	4	0	0	0	0	0	0	170685	91205	125012	26269	80201	94337
P55265	DSRAD_HUMAN	ADAR	1226	136068	8.9	HUMAN	Double-stranded RNA-specific adenosine deaminase	0	0	0	0	0	0	2	1	1	3	1	0	0	0	0	0	0	0	67299	43516	38893	47066	44315	0
P55735	SEC13_HUMAN	SEC13	322	35540.8	5.2	HUMAN	Protein SEC13 homolog	0	0	0	0	0	0	8	7	6	4	6	6	0	0	0	0	0	0	533748	542658	514032	95910	402059	458836
P55769	NH2L1_HUMAN	SNU13	128	14173.7	8.7	HUMAN	NHP2-like protein 1	0	0	0	0	0	0	1	0	1	2	1	1	0	0	0	0	0	0	26209	0	34976	18385	37311	31515
P55786	PSA_HUMAN	NPEPPS	919	103277	5.5	HUMAN	Puromycin-sensitive aminopeptidase	0	0	0	0	0	0	19	14	17	13	17	16	0	0	0	0	0	0	773841	711266	762937	263824	637890	612943
P55789	ALR_HUMAN	GFER	205	23449.4	7.6	HUMAN	FAD-linked sulfhydryl oxidase ALR	0	0	0	0	0	0	0	0	1	0	0	0	0	0	0	0	0	0	0	0	5156	0	0	0
P55795	HNRH2_HUMAN	HNRNPH2	449	49264	5.9	HUMAN	Heterogeneous nuclear ribonucleoprotein H2	0	0	0	0	0	0	1	0	0	0	1	3	0	0	0	0	0	0	13776	0	0	0	36172	70422
P55809	SCOT1_HUMAN	OXCT1	520	56158.1	7.1	HUMAN	Succinyl-CoA:3-ketoacid coenzyme A transferase 1, mitochondrial	0	0	0	0	0	0	5	7	7	3	6	6	0	0	0	0	0	0	474427	386132	160732	41108	148365	349657
P55822	SH3BG_HUMAN	SH3BGR	239	26085.8	4.1	HUMAN	SH3 domain-binding glutamic acid-rich protein	0	0	0	0	0	0	1	1	1	1	1	1	0	0	0	0	0	0	26421	23147	11876	9472	16935	14953
P55854	SUMO3_HUMAN	SUMO3	103	11637.1	5.3	HUMAN	Small ubiquitin-related modifier 3	0	0	0	0	0	0	1	1	1	1	1	1	0	0	0	0	0	0	1484000	695264	704430	185205	406596	541788
P55884	EIF3B_HUMAN	EIF3B	814	92482.4	4.9	HUMAN	Eukaryotic translation initiation factor 3 subunit B	0	0	0	0	0	0	20	22	23	14	21	21	0	0	0	0	0	0	2405524	3565292	2987478	928786	2394912	2067649
P55957	BID_HUMAN	BID	195	21994.9	5.3	HUMAN	BH3-interacting domain death agonist	0	0	0	0	0	0	3	3	3	1	2	3	0	0	0	0	0	0	114360	73545	66426	22933	41608	48990
P56134	ATPK_HUMAN	ATP5J2	94	10918	9.7	HUMAN	ATP synthase subunit f, mitochondrial	0	0	0	0	0	0	3	5	4	3	4	5	0	0	0	0	0	0	56232	361088	348918	75522	227360	256650
P56182	RRP1_HUMAN	RRP1	461	52839.7	9.4	HUMAN	Ribosomal RNA processing protein 1 homolog A	0	0	0	0	0	0	0	1	0	0	1	0	0	0	0	0	0	0	0	19497	0	0	27224	0
P56192	SYMC_HUMAN	MARS	900	101117	5.8	HUMAN	Methionine--tRNA ligase, cytoplasmic	0	0	0	0	0	0	19	18	21	14	19	15	0	0	0	0	0	0	687484	2666270	3077928	912037	1410728	831165
P56381	ATP5E_HUMAN	ATP5E	51	5779.8	9.9	HUMAN	ATP synthase subunit epsilon, mitochondrial	0	0	0	0	0	0	1	1	1	1	1	0	0	0	0	0	0	0	275185	132626	146408	32509	79239	0
P56524	HDAC4_HUMAN	HDAC4	1084	119041	6.5	HUMAN	Histone deacetylase 4	0	0	0	0	0	0	0	0	0	0	1	1	0	0	0	0	0	0	0	0	0	0	18145	10353
P56537	IF6_HUMAN	EIF6	245	26599.3	4.6	HUMAN	Eukaryotic translation initiation factor 6	0	0	0	0	0	0	7	8	7	4	6	6	0	0	0	0	0	0	955705	674103	585141	165776	417087	403356
P56556	NDUA6_HUMAN	NDUFA6	154	17871	10.1	HUMAN	NADH dehydrogenase [ubiquinone] 1 alpha subcomplex subunit 6	0	0	0	0	0	0	1	1	0	0	0	1	0	0	0	0	0	0	10888	17884	0	0	0	13126
P56557	TM50B_HUMAN	TMEM50B	158	17936	5.2	HUMAN	Transmembrane protein 50B	0	0	0	0	0	0	0	1	1	0	1	1	0	0	0	0	0	0	0	12251	13964	0	9556	12950
P56645	PER3_HUMAN	PER3	1201	131889	6.4	HUMAN	Period circadian protein homolog 3	0	0	0	0	0	0	1	1	1	0	0	2	0	0	0	0	0	0	36111	17909	18960	0	0	43414
P56945	BCAR1_HUMAN	BCAR1	870	93372.6	5.4	HUMAN	Breast cancer anti-estrogen resistance protein 1	0	0	0	0	0	0	1	0	0	0	0	1	0	0	0	0	0	0	4807	0	0	0	0	18859
P56962	STX17_HUMAN	STX17	302	33403.8	6.1	HUMAN	Syntaxin-17	0	0	0	0	0	0	1	0	0	0	0	0	0	0	0	0	0	0	20762	0	0	0	0	0
P57076	CU059_HUMAN	C21orf59	290	33224.5	7	HUMAN	UPF0769 protein C21orf59	0	0	0	0	0	0	2	2	2	4	3	3	0	0	0	0	0	0	18836	38494	48487	49881	51042	63706
P57081	WDR4_HUMAN	WDR4	412	45490.1	6.7	HUMAN	tRNA (guanine-N(7)-)-methyltransferase non-catalytic subunit WDR4	0	0	0	0	0	0	1	1	2	2	2	2	0	0	0	0	0	0	11907	42826	54171	20276	55727	58390
P57086	SCND1_HUMAN	SCAND1	179	19081.8	9.7	HUMAN	SCAN domain-containing protein 1	0	0	0	0	0	0	4	4	3	3	2	3	0	0	0	0	0	0	263080	198523	126546	56605	42334	86599
P57088	TMM33_HUMAN	TMEM33	247	27978.4	9.8	HUMAN	Transmembrane protein 33	0	0	0	0	0	0	2	3	4	0	2	5	0	0	0	0	0	0	326347	228982	453953	0	82128	416469
P57721	PCBP3_HUMAN	PCBP3	371	39465.6	8.2	HUMAN	Poly(rC)-binding protein 3	0	0	0	0	0	0	1	1	2	1	2	2	0	0	0	0	0	0	48196	109684	150027	19749	101949	102705
P57737	CORO7_HUMAN	CORO7	925	100606	5.5	HUMAN	Coronin-7	0	0	0	0	0	0	3	2	3	1	1	1	0	0	0	0	0	0	40657	16706	28278	5658	10440	10558
P57740	NU107_HUMAN	NUP107	925	106375	5.3	HUMAN	Nuclear pore complex protein Nup107	0	0	0	0	0	0	0	1	1	0	1	0	0	0	0	0	0	0	0	6344	17686	0	4272	0
P57772	SELB_HUMAN	EEFSEC	596	65305.3	8.6	HUMAN	Selenocysteine-specific elongation factor	0	0	0	0	0	0	1	0	0	0	0	0	0	0	0	0	0	0	19798	0	0	0	0	0
P58004	SESN2_HUMAN	SESN2	480	54494.2	5.6	HUMAN	Sestrin-2	0	0	0	0	0	0	2	1	2	1	0	1	0	0	0	0	0	0	64736	18354	19191	6044	0	2664
P58335	ANTR2_HUMAN	ANTXR2	489	53666.6	7.4	HUMAN	Anthrax toxin receptor 2	0	0	0	0	0	0	0	0	2	0	0	1	0	0	0	0	0	0	0	0	99654	0	0	59304
P58546	MTPN_HUMAN	MTPN	118	12894.9	5.3	HUMAN	Myotrophin	0	0	0	0	0	0	3	4	4	2	5	4	0	0	0	0	0	0	369445	963947	849177	215746	1115214	773056
P59665	DEF1_HUMAN	DEFA1	94	10201.1	6.5	HUMAN	Neutrophil defensin 1	0	2	0	0	0	0	0	0	0	0	0	0	0	8912	0	0	0	0	0	0	0	0	0	0
P59923	ZN445_HUMAN	ZNF445	1031	118964	9.5	HUMAN	Zinc finger protein 445	0	0	0	0	0	0	1	0	0	0	0	0	0	0	0	0	0	0	145405	0	0	0	0	0
P59998	ARPC4_HUMAN	ARPC4	168	19667.2	8.5	HUMAN	Actin-related protein 2/3 complex subunit 4	0	0	0	0	0	0	2	4	2	3	3	2	0	0	0	0	0	0	75209	232553	137250	87560	146762	146969
P60033	CD81_HUMAN	CD81	236	25809.7	5.1	HUMAN	CD81 antigen	0	0	0	0	0	0	2	2	4	2	1	4	0	0	0	0	0	0	25109	89632	111641	34225	19086	116125
P60059	SC61G_HUMAN	SEC61G	68	7741.4	10	HUMAN	Protein transport protein Sec61 subunit gamma	0	0	0	0	0	0	1	1	1	0	1	1	0	0	0	0	0	0	22722	54301	46238	0	53461	53228
P60174	TPIS_HUMAN	TPI1	286	30791.3	5.6	HUMAN	Triosephosphate isomerase	0	1	0	0	0	0	14	16	14	13	15	16	0	2863	0	0	0	0	10112514	9974144	7859591	2868629	6378380	6547571
P60201	MYPR_HUMAN	PLP1	277	30077.5	8.7	HUMAN	Myelin proteolipid protein	0	0	0	0	0	0	0	0	0	0	2	0	0	0	0	0	0	0	0	0	0	0	238157	0
P60228	EIF3E_HUMAN	EIF3E	445	52221.3	5.7	HUMAN	Eukaryotic translation initiation factor 3 subunit E	0	0	0	0	0	0	5	9	8	5	3	5	0	0	0	0	0	0	189090	397844	372517	80596	53261	102575
P60468	SC61B_HUMAN	SEC61B	96	9974.5	11.6	HUMAN	Protein transport protein Sec61 subunit beta	0	0	0	0	0	0	2	2	2	1	2	3	0	0	0	0	0	0	672912	254407	241924	40206	179873	252074
P60510	PP4C_HUMAN	PPP4C	307	35080.2	4.9	HUMAN	Serine/threonine-protein phosphatase 4 catalytic subunit	0	0	0	0	0	0	4	3	4	4	3	4	0	0	0	0	0	0	426421	1608268	731638	163463	2173395	1721099
P60520	GBRL2_HUMAN	GABARAPL2	117	13667	7.8	HUMAN	Gamma-aminobutyric acid receptor-associated protein-like 2	0	0	0	0	0	0	1	0	1	0	1	0	0	0	0	0	0	0	49197	0	12059	0	6650	0
P60602	ROMO1_HUMAN	ROMO1	79	8183	9.6	HUMAN	Reactive oxygen species modulator 1	0	0	0	0	0	0	1	1	1	0	1	1	0	0	0	0	0	0	38760	23991	34955	0	23609	23374
P60660	MYL6_HUMAN	MYL6	151	16930.2	4.6	HUMAN	Myosin light polypeptide 6	0	0	0	0	0	0	8	6	4	4	4	3	0	0	0	0	0	0	981160	1206107	257667	245774	317129	239965
P60709	ACTB_HUMAN	ACTB	375	41737.1	5.3	HUMAN	Actin, cytoplasmic 1	7	9	7	10	4	4	0	41	39	29	39	2	93085	103470	133995	122896	32191	54133	0	77886714	71624701	21165593	56363211	308953
P60842	IF4A1_HUMAN	EIF4A1	406	46154.4	5.3	HUMAN	Eukaryotic initiation factor 4A-I	0	0	0	0	0	0	26	26	31	18	27	27	0	0	0	0	0	0	7090897	6965478	7134152	2029923	5448456	5362577
P60866	RS20_HUMAN	RPS20	119	13372.8	9.9	HUMAN	40S ribosomal protein S20	0	0	0	0	0	0	2	3	3	2	3	3	0	0	0	0	0	0	1176104	1052948	773767	111265	661331	634484
P60891	PRPS1_HUMAN	PRPS1	318	34834.6	6.5	HUMAN	Ribose-phosphate pyrophosphokinase 1	0	0	0	0	0	0	2	8	10	1	2	2	0	0	0	0	0	0	193121	454124	483165	11184	76695	79876
P60900	PSA6_HUMAN	PSMA6	246	27399.7	6.3	HUMAN	Proteasome subunit alpha type-6	0	0	0	0	0	0	8	9	9	5	8	11	0	0	0	0	0	0	1281126	1134586	1384853	266124	988640	1098174
P60953	CDC42_HUMAN	CDC42	191	21258.8	6.2	HUMAN	Cell division control protein 42 homolog	0	0	0	0	0	0	3	4	5	2	4	4	0	0	0	0	0	0	413979	530547	515058	62824	249279	274121
P60981	DEST_HUMAN	DSTN	165	18505.9	8.1	HUMAN	Destrin	0	0	0	0	0	0	2	2	4	1	2	2	0	0	0	0	0	0	117583	184049	241129	36360	172481	139413
P60983	GMFB_HUMAN	GMFB	142	16713.3	5.2	HUMAN	Glia maturation factor beta	0	0	0	0	0	0	2	2	1	3	2	1	0	0	0	0	0	0	106095	104264	21453	54289	33343	15386
P61006	RAB8A_HUMAN	RAB8A	207	23668.4	9.2	HUMAN	Ras-related protein Rab-8A	0	0	0	0	0	0	0	0	1	1	0	0	0	0	0	0	0	0	0	0	18422	14023	0	0
P61009	SPCS3_HUMAN	SPCS3	180	20313.6	8.7	HUMAN	Signal peptidase complex subunit 3	0	0	0	0	0	0	1	1	2	2	1	1	0	0	0	0	0	0	166304	60879	515390	165021	36813	60214
P61011	SRP54_HUMAN	SRP54	504	55705.3	8.9	HUMAN	Signal recognition particle 54 kDa protein	0	0	0	0	0	0	5	5	4	1	5	5	0	0	0	0	0	0	201456	158364	133776	17830	118155	135454
P61019	RAB2A_HUMAN	RAB2A	212	23545.8	6.1	HUMAN	Ras-related protein Rab-2A	0	0	0	0	0	0	3	2	2	3	3	3	0	0	0	0	0	0	101948	101790	104554	59484	101700	88396
P61026	RAB10_HUMAN	RAB10	200	22541.1	8.6	HUMAN	Ras-related protein Rab-10	0	0	0	0	0	0	2	3	5	2	3	3	0	0	0	0	0	0	31832	302648	414556	57114	115512	117970
P61077	UB2D3_HUMAN	UBE2D3	147	16687.3	7.7	HUMAN	Ubiquitin-conjugating enzyme E2 D3	0	0	0	0	0	0	3	2	2	1	2	1	0	0	0	0	0	0	542808	110047	382307	12000	253260	63508
P61081	UBC12_HUMAN	UBE2M	183	20900.2	7.6	HUMAN	NEDD8-conjugating enzyme Ubc12	0	0	0	0	0	0	4	3	3	2	3	3	0	0	0	0	0	0	303300	210373	246571	58449	219117	195622
P61086	UBE2K_HUMAN	UBE2K	200	22406.8	5.3	HUMAN	Ubiquitin-conjugating enzyme E2 K	0	0	0	0	0	0	4	5	5	4	5	4	0	0	0	0	0	0	329171	506169	407138	194769	304896	324190
P61088	UBE2N_HUMAN	UBE2N	152	17138	6.1	HUMAN	Ubiquitin-conjugating enzyme E2 N	0	0	0	0	0	0	7	5	7	3	6	6	0	0	0	0	0	0	492788	405762	537821	148754	457672	349259
P61106	RAB14_HUMAN	RAB14	215	23897.2	5.9	HUMAN	Ras-related protein Rab-14	0	0	0	0	0	0	4	5	7	4	5	4	0	0	0	0	0	0	370738	566587	382407	193495	122823	259505
P61158	ARP3_HUMAN	ACTR3	418	47371.6	5.6	HUMAN	Actin-related protein 3	0	0	0	0	0	0	10	8	11	6	12	10	0	0	0	0	0	0	704298	853304	758491	347133	1055984	1088450
P61160	ARP2_HUMAN	ACTR2	394	44761.2	6.3	HUMAN	Actin-related protein 2	0	0	0	0	0	0	4	5	5	3	6	7	0	0	0	0	0	0	391626	379251	431179	117697	637291	575854
P61163	ACTZ_HUMAN	ACTR1A	376	42614.1	6.2	HUMAN	Alpha-centractin	0	0	0	0	0	0	2	3	2	1	4	2	0	0	0	0	0	0	21054	127065	98890	14373	152595	70990
P61165	TM258_HUMAN	TMEM258	79	9079	5.6	HUMAN	Transmembrane protein 258	0	0	0	0	0	0	0	0	0	0	0	2	0	0	0	0	0	0	0	0	0	0	0	28411
P61201	CSN2_HUMAN	COPS2	443	51597.1	5.4	HUMAN	COP9 signalosome complex subunit 2	0	0	0	0	0	0	3	1	2	1	2	2	0	0	0	0	0	0	966455	55055	92980	57357	47590	94985
P61204	ARF3_HUMAN	ARF3	181	20600.9	6.8	HUMAN	ADP-ribosylation factor 3	0	0	0	0	0	0	11	10	9	7	9	8	0	0	0	0	0	0	1578603	2064758	2184205	594443	1932724	1635821
P61221	ABCE1_HUMAN	ABCE1	599	67315	8.6	HUMAN	ATP-binding cassette sub-family E member 1	0	0	0	0	0	0	9	12	16	11	13	13	0	0	0	0	0	0	706545	952939	1009018	323203	575911	800263
P61224	RAP1B_HUMAN	RAP1B	184	20825	5.6	HUMAN	Ras-related protein Rap-1b	0	0	0	0	0	0	6	7	9	6	9	10	0	0	0	0	0	0	943875	550955	1091283	265337	937202	522340
P61225	RAP2B_HUMAN	RAP2B	183	20504.5	4.7	HUMAN	Ras-related protein Rap-2b	0	0	0	0	0	0	1	2	6	2	1	4	0	0	0	0	0	0	13037	49915	275345	41805	30535	209484
P61247	RS3A_HUMAN	RPS3A	264	29945.2	9.8	HUMAN	40S ribosomal protein S3a	0	0	1	0	0	0	13	16	16	8	14	9	0	0	5829	0	0	0	5561589	3901566	3877373	705904	2277350	1771620
P61254	RL26_HUMAN	RPL26	145	17258.4	10.6	HUMAN	60S ribosomal protein L26	1	3	0	3	1	1	2	0	1	2	0	0	4300	37630	0	54858	3632	1860	177388	0	83557	20287	0	0
P61289	PSME3_HUMAN	PSME3	254	29506.3	5.7	HUMAN	Proteasome activator complex subunit 3	0	0	0	0	0	0	3	6	6	4	7	6	0	0	0	0	0	0	146231	279747	252350	113973	340463	208405
P61313	RL15_HUMAN	RPL15	204	24146.3	11.6	HUMAN	60S ribosomal protein L15	0	0	0	0	0	0	4	4	5	1	6	3	0	0	0	0	0	0	981971	797594	920110	44380	868681	238923
P61326	MGN_HUMAN	MAGOH	146	17163.8	5.7	HUMAN	Protein mago nashi homolog	0	0	0	0	0	0	1	2	3	2	2	2	0	0	0	0	0	0	12881	55726	111470	47572	86278	91399
P61353	RL27_HUMAN	RPL27	136	15797.9	10.6	HUMAN	60S ribosomal protein L27	0	0	0	0	0	0	2	1	0	0	1	0	0	0	0	0	0	0	123509	92147	0	0	59759	0
P61421	VA0D1_HUMAN	ATP6V0D1	351	40329.5	4.9	HUMAN	V-type proton ATPase subunit d 1	0	0	0	0	0	0	3	4	4	3	3	3	0	0	0	0	0	0	350415	281798	218748	128107	117936	127716
P61513	RL37A_HUMAN	RPL37A	92	10275.4	10.4	HUMAN	60S ribosomal protein L37a	0	0	0	0	0	0	2	2	3	1	1	1	0	0	0	0	0	0	310332	242204	223113	20337	82548	65351
P61586	RHOA_HUMAN	RHOA	193	21768.3	5.8	HUMAN	Transforming protein RhoA	0	0	0	0	0	0	9	11	11	7	8	2	0	0	0	0	0	0	4079999	12284948	12014642	2629591	10675238	45616
P61604	CH10_HUMAN	HSPE1	102	10931.8	8.9	HUMAN	10 kDa heat shock protein, mitochondrial	0	0	0	0	0	0	1	0	0	0	1	0	0	0	0	0	0	0	63765	0	0	0	16514	0
P61619	S61A1_HUMAN	SEC61A1	476	52265.2	8.3	HUMAN	Protein transport protein Sec61 subunit alpha isoform 1	0	0	0	0	0	0	3	5	5	3	5	5	0	0	0	0	0	0	550664	277066	349330	76471	220710	276290
P61758	PFD3_HUMAN	VBP1	197	22658.2	6.6	HUMAN	Prefoldin subunit 3	0	0	0	0	0	0	7	3	4	3	6	5	0	0	0	0	0	0	949737	244643	322557	76078	426853	278021
P61764	STXB1_HUMAN	STXBP1	594	67569.3	6.5	HUMAN	Syntaxin-binding protein 1	0	0	0	0	0	0	1	0	0	0	0	0	0	0	0	0	0	0	26405	0	0	0	0	0
P61803	DAD1_HUMAN	DAD1	113	12496.8	6.5	HUMAN	Dolichyl-diphosphooligosaccharide--protein glycosyltransferase subunit DAD1	0	0	0	0	0	0	2	2	2	2	3	2	0	0	0	0	0	0	105065	264566	236544	99394	421484	209920
P61923	COPZ1_HUMAN	COPZ1	177	20198.4	4.7	HUMAN	Coatomer subunit zeta-1	0	0	0	0	0	0	6	5	6	6	5	5	0	0	0	0	0	0	1352603	861370	524857	199402	172681	200132
P61960	UFM1_HUMAN	UFM1	85	9117.7	9.4	HUMAN	Ubiquitin-fold modifier 1	0	0	0	0	0	0	2	3	3	2	1	1	0	0	0	0	0	0	18293	86419	52044	20570	44214	30621
P61962	DCAF7_HUMAN	DCAF7	342	38926.5	5.3	HUMAN	DDB1- and CUL4-associated factor 7	0	0	0	0	0	0	2	2	2	0	3	2	0	0	0	0	0	0	92318	52210	66458	0	180406	64136
P61964	WDR5_HUMAN	WDR5	334	36588.8	8.5	HUMAN	WD repeat-containing protein 5	0	0	0	0	0	0	1	1	1	0	1	1	0	0	0	0	0	0	12364	39309	16759	0	35636	28651
P61966	AP1S1_HUMAN	AP1S1	158	18733.2	5.6	HUMAN	AP-1 complex subunit sigma-1A	0	0	0	0	0	0	0	0	1	0	1	0	0	0	0	0	0	0	0	0	37601	0	73976	0
P61970	NTF2_HUMAN	NUTF2	127	14478.6	5.1	HUMAN	Nuclear transport factor 2	0	0	0	0	0	0	4	3	4	3	4	5	0	0	0	0	0	0	618866	277315	317943	86960	255625	232177
P61978	HNRPK_HUMAN	HNRNPK	463	50976.7	5.4	HUMAN	Heterogeneous nuclear ribonucleoprotein K	0	0	0	0	0	0	17	19	19	14	15	19	0	0	0	0	0	0	5517521	5658427	5374723	1896630	2870208	3985766
P61981	1433G_HUMAN	YWHAG	247	28302.8	4.8	HUMAN	14-3-3 protein gamma	0	0	0	0	0	0	9	10	9	7	9	8	0	0	0	0	0	0	2501433	2325162	1644701	858295	1327803	1193994
P62081	RS7_HUMAN	RPS7	194	22127	10.1	HUMAN	40S ribosomal protein S7	0	0	0	0	0	0	3	1	4	0	1	2	0	0	0	0	0	0	41738	60068	117302	0	11583	17043
P62136	PP1A_HUMAN	PPP1CA	330	37512.4	5.9	HUMAN	Serine/threonine-protein phosphatase PP1-alpha catalytic subunit	0	0	0	0	0	0	1	1	1	1	1	1	0	0	0	0	0	0	12397	109009	104849	41474	113753	61408
P62140	PP1B_HUMAN	PPP1CB	327	37187.2	5.8	HUMAN	Serine/threonine-protein phosphatase PP1-beta catalytic subunit	0	0	0	0	0	0	0	1	0	1	0	1	0	0	0	0	0	0	0	57095	0	39385	0	42081
P62191	PRS4_HUMAN	PSMC1	440	49184.9	5.9	HUMAN	26S proteasome regulatory subunit 4	0	0	0	0	0	0	6	6	5	4	7	8	0	0	0	0	0	0	379502	508941	528577	94326	341120	400734
P62195	PRS8_HUMAN	PSMC5	406	45626.4	7.1	HUMAN	26S proteasome regulatory subunit 8	0	0	0	0	0	0	12	12	12	7	12	14	0	0	0	0	0	0	851589	936120	994181	338263	691096	930123
P62241	RS8_HUMAN	RPS8	208	24205.4	10.3	HUMAN	40S ribosomal protein S8	0	0	0	1	0	0	8	10	9	8	9	9	0	0	0	4325	0	0	2407464	3464577	3286831	1465950	2669146	2055456
P62244	RS15A_HUMAN	RPS15A	130	14839.6	10.1	HUMAN	40S ribosomal protein S15a	0	0	0	0	0	0	4	3	5	3	6	5	0	0	0	0	0	0	1200605	525603	648340	278254	685671	837308
P62249	RS16_HUMAN	RPS16	146	16445.5	10.2	HUMAN	40S ribosomal protein S16	0	0	0	0	0	0	7	6	6	4	4	4	0	0	0	0	0	0	1426349	1735173	1446059	311694	1098048	757451
P62253	UB2G1_HUMAN	UBE2G1	170	19509.4	5.2	HUMAN	Ubiquitin-conjugating enzyme E2 G1	0	0	0	0	0	0	1	0	1	2	0	0	0	0	0	0	0	0	3796	0	11064	19848	0	0
P62258	1433E_HUMAN	YWHAE	255	29174.2	4.6	HUMAN	14-3-3 protein epsilon	0	0	0	0	0	0	22	12	22	16	18	20	0	0	0	0	0	0	11431117	3437537	10009399	4366205	6682878	7538924
P62263	RS14_HUMAN	RPS14	151	16272.9	10.1	HUMAN	40S ribosomal protein S14	0	0	0	0	0	0	4	4	5	3	5	5	0	0	0	0	0	0	1381401	947987	1033457	284907	611527	656757
P62266	RS23_HUMAN	RPS23	143	15807.7	10.5	HUMAN	40S ribosomal protein S23	1	0	1	0	0	0	3	3	2	2	3	2	5195	0	5492	0	0	0	345425	427324	384347	116316	414113	300266
P62269	RS18_HUMAN	RPS18	152	17718.8	11	HUMAN	40S ribosomal protein S18	0	0	0	0	0	0	2	0	0	0	0	0	0	0	0	0	0	0	153893	0	0	0	0	0
P62273	RS29_HUMAN	RPS29	56	6676.8	10.2	HUMAN	40S ribosomal protein S29	0	0	0	0	0	0	0	1	2	0	0	1	0	0	0	0	0	0	0	154085	171680	0	0	65139
P62277	RS13_HUMAN	RPS13	151	17222.4	10.5	HUMAN	40S ribosomal protein S13	0	0	0	0	0	0	0	1	3	0	1	0	0	0	0	0	0	0	0	15434	71231	0	8978	0
P62280	RS11_HUMAN	RPS11	158	18430.9	10.3	HUMAN	40S ribosomal protein S11	0	0	0	0	0	0	7	6	7	4	5	7	0	0	0	0	0	0	2689321	1417796	1122213	311296	762365	1253262
P62304	RUXE_HUMAN	SNRPE	92	10803.7	9.5	HUMAN	Small nuclear ribonucleoprotein E	0	0	0	0	0	0	1	2	3	0	1	1	0	0	0	0	0	0	7334	40130	60616	0	25623	20958
P62306	RUXF_HUMAN	SNRPF	86	9725.3	4.7	HUMAN	Small nuclear ribonucleoprotein F	0	0	0	0	0	0	1	1	1	1	1	0	0	0	0	0	0	0	137394	59380	88803	12257	33082	0
P62308	RUXG_HUMAN	SNRPG	76	8496.2	9	HUMAN	Small nuclear ribonucleoprotein G	0	0	0	0	0	0	1	1	1	0	1	1	0	0	0	0	0	0	7346	60908	60621	0	50833	50365
P62312	LSM6_HUMAN	LSM6	80	9127.7	9.6	HUMAN	U6 snRNA-associated Sm-like protein LSm6	0	0	0	0	0	0	0	2	1	1	1	1	0	0	0	0	0	0	0	48549	29200	11767	13455	17774
P62316	SMD2_HUMAN	SNRPD2	118	13527	9.9	HUMAN	Small nuclear ribonucleoprotein Sm D2	0	0	0	0	0	0	5	3	5	2	3	3	0	0	0	0	0	0	529893	332642	405243	74135	270915	170133
P62318	SMD3_HUMAN	SNRPD3	126	13916.4	10.3	HUMAN	Small nuclear ribonucleoprotein Sm D3	0	0	0	0	0	0	3	3	4	3	2	3	0	0	0	0	0	0	280563	207934	220575	73557	148337	77467
P62328	TYB4_HUMAN	TMSB4X	44	5052.7	5	HUMAN	Thymosin beta-4	0	0	0	0	0	0	2	1	3	1	2	2	0	0	0	0	0	0	513604	128261	499882	97559	156052	283710
P62330	ARF6_HUMAN	ARF6	175	20082.3	9	HUMAN	ADP-ribosylation factor 6	0	0	0	0	0	0	0	3	1	0	1	0	0	0	0	0	0	0	0	44586	13288	0	7599	0
P62333	PRS10_HUMAN	PSMC6	389	44173.4	7.1	HUMAN	26S proteasome regulatory subunit 10B	0	0	0	0	0	0	6	6	10	3	6	9	0	0	0	0	0	0	166098	314099	410656	115326	290917	483945
P62380	TBPL1_HUMAN	TBPL1	186	20886.7	9.6	HUMAN	TATA box-binding protein-like protein 1	0	0	0	0	0	0	0	1	0	0	0	0	0	0	0	0	0	0	0	24648	0	0	0	0
P62424	RL7A_HUMAN	RPL7A	266	29995.9	10.6	HUMAN	60S ribosomal protein L7a	0	0	0	0	0	0	11	7	8	2	7	6	0	0	0	0	0	0	2538570	1824993	1780666	136515	786421	658351
P62487	RPB7_HUMAN	POLR2G	172	19294.5	5.3	HUMAN	DNA-directed RNA polymerase II subunit RPB7	0	0	0	0	0	0	0	0	0	0	0	1	0	0	0	0	0	0	0	0	0	0	0	10182
P62495	ERF1_HUMAN	ETF1	437	49031.3	5.5	HUMAN	Eukaryotic peptide chain release factor subunit 1	0	0	0	0	0	0	11	9	13	9	8	10	0	0	0	0	0	0	1090219	862096	1081754	341126	595146	652925
P62633	CNBP_HUMAN	CNBP	177	19462.9	8	HUMAN	Cellular nucleic acid-binding protein	0	0	0	0	0	0	2	3	3	2	2	2	0	0	0	0	0	0	229941	546537	366918	71777	225063	270222
P62701	RS4X_HUMAN	RPS4X	263	29598	10.2	HUMAN	40S ribosomal protein S4, X isoform	0	0	0	0	0	0	10	10	11	9	10	11	0	0	0	0	0	0	1651220	1885461	2183930	431909	1667281	1602920
P62714	PP2AB_HUMAN	PPP2CB	309	35575.4	5.2	HUMAN	Serine/threonine-protein phosphatase 2A catalytic subunit beta isoform	0	0	0	0	0	0	13	11	1	1	0	12	0	0	0	0	0	0	533707	865326	123871	9710	0	978866
P62736	ACTA_HUMAN	ACTA2	377	42009.4	5.2	HUMAN	Actin, aortic smooth muscle	0	0	0	0	0	0	0	0	0	2	0	0	0	0	0	0	0	0	0	0	0	420044	0	0
P62750	RL23A_HUMAN	RPL23A	156	17695.2	10.4	HUMAN	60S ribosomal protein L23a	0	0	0	0	0	0	1	0	0	0	0	0	0	0	0	0	0	0	79703	0	0	0	0	0
P62753	RS6_HUMAN	RPS6	249	28680.9	10.8	HUMAN	40S ribosomal protein S6	0	0	0	0	0	0	7	5	7	4	6	6	0	0	0	0	0	0	1429185	914795	1221158	250272	824522	802211
P62805	H4_HUMAN	HIST1H4A	103	11367.4	11.4	HUMAN	Histone H4	0	0	0	0	0	0	4	5	5	3	3	4	0	0	0	0	0	0	1827112	1018729	1165175	194898	447303	850903
P62820	RAB1A_HUMAN	RAB1A	205	22678	5.9	HUMAN	Ras-related protein Rab-1A	0	0	0	0	0	0	2	10	0	0	9	7	0	0	0	0	0	0	184835	1928548	0	0	1756938	1323888
P62826	RAN_HUMAN	RAN	216	24423.3	7	HUMAN	GTP-binding nuclear protein Ran	0	0	0	0	0	0	10	8	12	7	7	8	0	0	0	0	0	0	11505124	7232908	8608410	2122823	5304987	5880150
P62829	RL23_HUMAN	RPL23	140	14865.6	10.5	HUMAN	60S ribosomal protein L23	0	0	0	0	0	0	4	4	6	5	5	6	0	0	0	0	0	0	989149	1274227	1764644	395200	1339609	1349092
P62834	RAP1A_HUMAN	RAP1A	184	20987.4	6.4	HUMAN	Ras-related protein Rap-1A	0	0	0	0	0	0	1	1	1	0	1	1	0	0	0	0	0	0	21443	25679	26161	0	19206	19306
P62847	RS24_HUMAN	RPS24	133	15423.3	10.8	HUMAN	40S ribosomal protein S24	0	1	0	1	0	0	0	0	0	0	0	0	0	8623	0	10918	0	0	0	0	0	0	0	0
P62851	RS25_HUMAN	RPS25	125	13742.2	10.1	HUMAN	40S ribosomal protein S25	0	0	0	0	0	0	3	1	2	1	3	1	0	0	0	0	0	0	1058593	302682	949005	111080	615952	186796
P62854	RS26_HUMAN	RPS26	115	13015.5	11	HUMAN	40S ribosomal protein S26	0	0	0	0	0	0	2	3	3	2	2	2	0	0	0	0	0	0	867498	400388	668786	134132	297767	369096
P62857	RS28_HUMAN	RPS28	69	7841.1	10.7	HUMAN	40S ribosomal protein S28	0	0	0	0	0	0	3	2	3	2	2	2	0	0	0	0	0	0	948679	1025436	821936	298892	711789	660057
P62861	RS30_HUMAN	FAU	59	6647.9	12.1	HUMAN	40S ribosomal protein S30	0	0	0	0	0	0	0	0	1	0	0	0	0	0	0	0	0	0	0	0	9815	0	0	0
P62873	GBB1_HUMAN	GNB1	340	37377.3	5.6	HUMAN	Guanine nucleotide-binding protein G(I)/G(S)/G(T) subunit beta-1	0	0	0	0	0	0	8	5	8	0	6	7	0	0	0	0	0	0	510828	180804	376638	0	181478	316473
P62877	RBX1_HUMAN	RBX1	108	12274.1	6.5	HUMAN	E3 ubiquitin-protein ligase RBX1	0	0	0	0	0	0	3	2	2	1	2	2	0	0	0	0	0	0	273424	42112	50420	9186	49106	40974
P62879	GBB2_HUMAN	GNB2	340	37331.4	5.6	HUMAN	Guanine nucleotide-binding protein G(I)/G(S)/G(T) subunit beta-2	0	0	0	0	0	0	3	2	3	4	2	3	0	0	0	0	0	0	257460	176767	163549	200752	128700	153081
P62888	RL30_HUMAN	RPL30	115	12784.2	9.7	HUMAN	60S ribosomal protein L30	0	0	0	0	0	0	4	4	4	2	3	3	0	0	0	0	0	0	301914	681273	737257	209592	507904	504554
P62891	RL39_HUMAN	RPL39	51	6406.7	12.6	HUMAN	60S ribosomal protein L39	0	0	0	0	0	0	0	1	0	0	0	1	0	0	0	0	0	0	0	40973	0	0	0	21594
P62899	RL31_HUMAN	RPL31	125	14463	10.5	HUMAN	60S ribosomal protein L31	1	1	0	3	1	0	2	1	2	1	1	1	6014	7327	0	239227	4225	0	720824	1992000	1808314	569532	1399000	1399000
P62906	RL10A_HUMAN	RPL10A	217	24831.5	9.9	HUMAN	60S ribosomal protein L10a	0	0	0	0	0	0	5	6	7	2	8	6	0	0	0	0	0	0	1274208	775362	700034	168959	725156	467618
P62910	RL32_HUMAN	RPL32	135	15859.9	11.3	HUMAN	60S ribosomal protein L32	0	2	0	2	0	0	2	0	1	0	0	0	0	14625	0	32946	0	0	891677	0	28870	0	0	0
P62913	RL11_HUMAN	RPL11	178	20252.6	9.6	HUMAN	60S ribosomal protein L11	0	0	0	0	0	0	5	5	5	4	5	4	0	0	0	0	0	0	1165176	1592688	1498439	442557	1360928	1239741
P62917	RL8_HUMAN	RPL8	257	28024.9	11	HUMAN	60S ribosomal protein L8	0	0	0	1	0	0	4	2	3	1	3	4	0	0	0	9099	0	0	769252	373664	372014	142437	182767	503147
P62937	PPIA_HUMAN	PPIA	165	18012.7	7.7	HUMAN	Peptidyl-prolyl cis-trans isomerase A	1	1	3	1	0	1	17	18	18	15	18	18	10317	7050	22509	13035	0	4787	8648826	15390090	18268604	5326590	14050980	15115571
P62942	FKB1A_HUMAN	FKBP1A	108	11950.8	7.9	HUMAN	Peptidyl-prolyl cis-trans isomerase FKBP1A	0	0	0	0	0	0	2	2	2	2	2	2	0	0	0	0	0	0	867176	408415	213574	102454	228666	145014
P62979	RS27A_HUMAN	RPS27A	156	17965.1	9.7	HUMAN	Ubiquitin-40S ribosomal protein S27a	0	0	0	0	0	0	9	9	10	0	10	9	0	0	0	0	0	0	30338836	30846134	23968443	0	17970499	15028465
P62993	GRB2_HUMAN	GRB2	217	25206.6	5.9	HUMAN	Growth factor receptor-bound protein 2	0	0	0	0	0	0	5	6	7	5	6	7	0	0	0	0	0	0	839353	670899	737173	192029	558533	692310
P62995	TRA2B_HUMAN	TRA2B	288	33665.9	11.2	HUMAN	Transformer-2 protein homolog beta	0	0	0	0	0	0	1	0	1	1	1	1	0	0	0	0	0	0	3748	0	12240	8535	10086	11684
P63000	RAC1_HUMAN	RAC1	192	21450.3	8.8	HUMAN	Ras-related C3 botulinum toxin substrate 1	0	0	0	0	0	0	1	5	3	0	3	3	0	0	0	0	0	0	17566	667344	539318	0	431474	437049
P63010	AP2B1_HUMAN	AP2B1	937	104554	5.2	HUMAN	AP-2 complex subunit beta	0	0	0	0	0	0	16	19	23	11	15	17	0	0	0	0	0	0	874383	855661	952320	184408	521262	724635
P63027	VAMP2_HUMAN	VAMP2	116	12662.8	7.8	HUMAN	Vesicle-associated membrane protein 2	0	0	0	0	0	0	1	0	1	0	1	0	0	0	0	0	0	0	45339	0	38069	0	83509	0
P63092	GNAS2_HUMAN	GNAS	394	45665	5.6	HUMAN	Guanine nucleotide-binding protein G(s) subunit alpha isoforms short	0	0	0	0	0	0	6	7	7	6	7	5	0	0	0	0	0	0	393913	486214	472240	132677	392746	295796
P63104	1433Z_HUMAN	YWHAZ	245	27745.3	4.7	HUMAN	14-3-3 protein zeta/delta	4	2	1	0	0	1	15	19	16	12	13	15	21099	8823	2783	0	0	1841	15488138	16396514	9275427	4080293	5987430	7478168
P63151	2ABA_HUMAN	PPP2R2A	447	51692.5	5.8	HUMAN	Serine/threonine-protein phosphatase 2A 55 kDa regulatory subunit B alpha isoform	0	0	0	0	0	0	5	6	7	4	9	7	0	0	0	0	0	0	121775	333509	327881	129818	362428	349291
P63165	SUMO1_HUMAN	SUMO1	101	11557.1	5.3	HUMAN	Small ubiquitin-related modifier 1	0	0	0	0	0	0	3	2	3	2	3	4	0	0	0	0	0	0	1059871	234198	571980	109693	302485	582399
P63167	DYL1_HUMAN	DYNLL1	89	10366	6.9	HUMAN	Dynein light chain 1, cytoplasmic	0	0	0	0	0	0	2	0	1	0	1	2	0	0	0	0	0	0	398319	0	32979	0	71507	71032
P63172	DYLT1_HUMAN	DYNLT1	113	12452.2	5	HUMAN	Dynein light chain Tctex-type 1	0	0	0	0	0	0	2	1	2	1	1	1	0	0	0	0	0	0	21176	21457	39055	4533	11167	9749
P63173	RL38_HUMAN	RPL38	70	8218	10.1	HUMAN	60S ribosomal protein L38	0	0	0	0	0	0	3	6	5	3	3	5	0	0	0	0	0	0	75731	482277	531068	93187	211481	288158
P63208	SKP1_HUMAN	SKP1	163	18658.2	4.4	HUMAN	S-phase kinase-associated protein 1	0	0	0	0	0	0	9	9	9	5	9	8	0	0	0	0	0	0	1042403	916871	904628	266159	635252	636800
P63218	GBG5_HUMAN	GNG5	68	7318.5	9.9	HUMAN	Guanine nucleotide-binding protein G(I)/G(S)/G(O) subunit gamma-5	0	0	0	0	0	0	1	0	0	0	0	0	0	0	0	0	0	0	8805	0	0	0	0	0
P63220	RS21_HUMAN	RPS21	83	9111.5	8.7	HUMAN	40S ribosomal protein S21	0	0	0	0	0	0	5	5	6	5	5	5	0	0	0	0	0	0	831164	887734	943730	225145	452307	643935
P63241	IF5A1_HUMAN	EIF5A	154	16832.4	5.1	HUMAN	Eukaryotic translation initiation factor 5A-1	1	2	2	1	1	2	13	15	14	9	13	14	15005	4754.3	15672	3341	667	9504	5469219	5068163	5125410	1421780	3625877	3748793
P63244	RACK1_HUMAN	RACK1	317	35077	7.6	HUMAN	Receptor of activated protein C kinase 1	0	0	0	0	0	0	19	17	17	14	18	20	0	0	0	0	0	0	9216417	7109924	7150631	1717416	5362676	4968775
P63261	ACTG_HUMAN	ACTG1	375	41793.2	5.3	HUMAN	Actin, cytoplasmic 2	0	0	0	0	0	0	40	4	2	2	1	39	0	0	0	0	0	0	92393379	446029	204128	35796	178114	63084237
P63279	UBC9_HUMAN	UBE2I	158	18007	8.9	HUMAN	SUMO-conjugating enzyme UBC9	0	0	0	0	0	0	2	3	3	1	4	3	0	0	0	0	0	0	47756	193268	206308	46842	185301	145842
P63313	TYB10_HUMAN	TMSB10	44	5025.7	5.3	HUMAN	Thymosin beta-10	0	0	0	0	0	0	3	3	3	1	3	3	0	0	0	0	0	0	620024	595237	444475	102720	435803	457540
P67775	PP2AA_HUMAN	PPP2CA	309	35594.5	5.3	HUMAN	Serine/threonine-protein phosphatase 2A catalytic subunit alpha isoform	0	0	0	0	0	0	1	0	11	8	14	1	0	0	0	0	0	0	69645	0	1223334	358389	1323272	257837
P67809	YBOX1_HUMAN	YBX1	324	35924.5	9.9	HUMAN	Nuclease-sensitive element-binding protein 1	3	7	9	11	6	6	9	10	8	5	3	4	77099	91391	91106	444421	80243	57112	3887859	1619205	2172354	310943	157726	558677
P67812	SC11A_HUMAN	SEC11A	179	20625.5	9.5	HUMAN	Signal peptidase complex catalytic subunit SEC11A	0	0	0	0	0	0	0	1	2	0	0	0	0	0	0	0	0	0	0	27760	45471	0	0	0
P67870	CSK2B_HUMAN	CSNK2B	215	24942.7	5.3	HUMAN	Casein kinase II subunit beta	0	0	0	0	0	0	4	5	6	3	5	5	0	0	0	0	0	0	342878	427005	397002	93298	233875	269803
P67936	TPM4_HUMAN	TPM4	248	28522	4.7	HUMAN	Tropomyosin alpha-4 chain	0	0	0	0	0	0	5	4	2	3	3	3	0	0	0	0	0	0	625508	612768	253188	167169	332190	229491
P68032	ACTC_HUMAN	ACTC1	377	42019.4	5.2	HUMAN	Actin, alpha cardiac muscle 1	0	0	0	0	0	0	2	2	2	0	2	2	0	0	0	0	0	0	2229532	3980663	4301692	0	3318317	2468090
P68036	UB2L3_HUMAN	UBE2L3	154	17861.7	8.7	HUMAN	Ubiquitin-conjugating enzyme E2 L3	1	0	1	0	0	1	8	7	7	7	7	7	5991	0	8385	0	0	3687	3064004	3468274	3058406	895575	2197978	2457683
P68104	EF1A1_HUMAN	EEF1A1	462	50141.3	9.1	HUMAN	Elongation factor 1-alpha 1	2	1	4	3	0	2	33	37	39	23	30	30	4989	5906	46243	17126	0	19529	104543717	73342217	75197511	15488742	37316686	42896558
P68106	FKB1B_HUMAN	FKBP1B	108	11782.6	8.6	HUMAN	Peptidyl-prolyl cis-trans isomerase FKBP1B	0	0	0	0	0	0	1	1	1	0	0	0	0	0	0	0	0	0	104469	54333	30162	0	0	0
P68363	TBA1B_HUMAN	TUBA1B	451	50152.1	4.9	HUMAN	Tubulin alpha-1B chain	6	1	9	6	1	3	39	38	39	30	34	38	73329	9123	101184	131454	5843	21678	73277463	108364399	114557076	30239934	102485922	93785919
P68366	TBA4A_HUMAN	TUBA4A	448	49924.9	4.9	HUMAN	Tubulin alpha-4A chain	0	0	0	0	0	0	4	4	4	4	4	4	0	0	0	0	0	0	387687	651726	667555	273089	610476	559880
P68371	TBB4B_HUMAN	TUBB4B	445	49831.5	4.8	HUMAN	Tubulin beta-4B chain	0	0	0	0	0	0	9	9	42	7	8	9	0	0	0	0	0	0	11828920	9576954	64061019	1784279	7122752	9055036
P68400	CSK21_HUMAN	CSNK2A1	391	45144	7.3	HUMAN	Casein kinase II subunit alpha	0	0	0	0	0	0	3	4	5	0	4	4	0	0	0	0	0	0	53345	127095	205962	0	67988	93250
P68402	PA1B2_HUMAN	PAFAH1B2	229	25569.5	5.6	HUMAN	Platelet-activating factor acetylhydrolase IB subunit beta	0	0	0	0	0	0	3	2	4	1	3	4	0	0	0	0	0	0	180276	126904	156202	37084	157742	184027
P68431	H31_HUMAN	HIST1H3A	136	15404.2	11.1	HUMAN	Histone H3.1	0	0	0	0	0	0	3	1	1	2	3	2	0	0	0	0	0	0	5524351	53785	35566	475576	854148	1535094
P68871	HBB_HUMAN	HBB	147	15998.5	6.7	HUMAN	Hemoglobin subunit beta	0	0	0	0	0	0	1	0	0	0	0	0	0	0	0	0	0	0	33499	0	0	0	0	0
P69849	NOMO3_HUMAN	NOMO3	1222	134135	5.4	HUMAN	Nodal modulator 3	0	0	0	0	0	0	5	6	5	3	6	4	0	0	0	0	0	0	236566	186802	179591	35310	159172	96797
P69891	HBG1_HUMAN	HBG1	147	16140.6	6.6	HUMAN	Hemoglobin subunit gamma-1	0	0	0	0	0	0	12	13	12	11	12	1	0	0	0	0	0	0	5372074	5380638	5753396	1605506	3490184	216448
P69892	HBG2_HUMAN	HBG2	147	16126.6	6.6	HUMAN	Hemoglobin subunit gamma-2	0	0	0	0	0	0	1	1	1	1	1	14	0	0	0	0	0	0	480746	252833	281641	58776	265887	3491278
P69905	HBA_HUMAN	HBA1	142	15257.7	8.7	HUMAN	Hemoglobin subunit alpha	0	0	0	0	0	0	5	5	5	3	5	4	0	0	0	0	0	0	815653	949672	874351	140777	513966	442870
P78316	NOP14_HUMAN	NOP14	857	97669.2	7.3	HUMAN	Nucleolar protein 14	0	0	0	0	0	0	2	1	2	2	1	1	0	0	0	0	0	0	10712	17930	57887	21465	8172	10693
P78318	IGBP1_HUMAN	IGBP1	339	39222.2	5.3	HUMAN	Immunoglobulin-binding protein 1	0	0	0	0	0	0	2	2	1	0	1	1	0	0	0	0	0	0	49858	87831	10323	0	8392	11798
P78330	SERB_HUMAN	PSPH	225	25007.9	5.5	HUMAN	Phosphoserine phosphatase	0	0	0	0	0	0	0	1	0	0	0	0	0	0	0	0	0	0	0	20773	0	0	0	0
P78332	RBM6_HUMAN	RBM6	1123	128645	5.9	HUMAN	RNA-binding protein 6	0	0	0	0	0	0	1	0	0	0	1	0	0	0	0	0	0	0	14028	0	0	0	24237	0
P78344	IF4G2_HUMAN	EIF4G2	907	102363	6.7	HUMAN	Eukaryotic translation initiation factor 4 gamma 2	0	0	0	0	0	0	5	9	8	5	6	9	0	0	0	0	0	0	130209	201271	232266	55914	114282	186403
P78346	RPP30_HUMAN	RPP30	268	29321.5	9.1	HUMAN	Ribonuclease P protein subunit p30	0	0	0	0	0	0	1	2	2	1	1	2	0	0	0	0	0	0	6660	26802	31057	8322	25744	21782
P78347	GTF2I_HUMAN	GTF2I	998	112417	6.1	HUMAN	General transcription factor II-I	0	0	0	0	0	0	7	5	10	5	13	13	0	0	0	0	0	0	282842	155376	401304	177540	660761	565729
P78356	PI42B_HUMAN	PIP4K2B	416	47378.4	6.9	HUMAN	Phosphatidylinositol 5-phosphate 4-kinase type-2 beta	0	0	0	0	0	0	0	0	0	0	0	2	0	0	0	0	0	0	0	0	0	0	0	33872
P78371	TCPB_HUMAN	CCT2	535	57488.7	6	HUMAN	T-complex protein 1 subunit beta	0	0	1	0	0	0	46	42	46	30	39	47	0	0	5003	0	0	0	13286682	11329509	11748648	2748752	7740973	11142669
P78386	KRT85_HUMAN	KRT85	507	55802.7	6.3	HUMAN	Keratin, type II cuticular Hb5	0	0	0	0	0	0	0	0	0	5	0	0	0	0	0	0	0	0	0	0	0	563129	0	0
P78395	PRAME_HUMAN	PRAME	509	57890.2	6.4	HUMAN	Melanoma antigen preferentially expressed in tumors	0	0	0	0	0	0	6	4	9	3	6	6	0	0	0	0	0	0	135240	190817	440796	81781	303193	292267
P78406	RAE1L_HUMAN	RAE1	368	40968.5	8	HUMAN	mRNA export factor	0	0	0	0	0	0	3	3	2	2	3	3	0	0	0	0	0	0	51621	281587	61710	21154	150443	91999
P78417	GSTO1_HUMAN	GSTO1	241	27566.1	6.2	HUMAN	Glutathione S-transferase omega-1	0	0	0	0	0	0	12	11	13	6	10	8	0	0	0	0	0	0	2842390	2234803	2246406	443331	1772355	1555045
P78527	PRKDC_HUMAN	PRKDC	4128	469093	6.7	HUMAN	DNA-dependent protein kinase catalytic subunit	0	0	0	0	0	0	19	21	31	10	37	38	0	0	0	0	0	0	641497	408042	764576	105254	1424215	1036233
P78540	ARGI2_HUMAN	ARG2	354	38578.2	6	HUMAN	Arginase-2, mitochondrial	0	0	0	0	0	0	1	1	2	1	1	0	0	0	0	0	0	0	15175	104301	125730	4169	45707	0
P78559	MAP1A_HUMAN	MAP1A	2803	305488	4.8	HUMAN	Microtubule-associated protein 1A	0	0	0	0	0	0	0	0	0	2	2	0	0	0	0	0	0	0	0	0	0	14714	58020	0
P80217	IN35_HUMAN	IFI35	286	31546.7	5.8	HUMAN	Interferon-induced 35 kDa protein	0	0	0	0	0	0	0	1	0	0	0	0	0	0	0	0	0	0	0	9386	0	0	0	0
P80303	NUCB2_HUMAN	NUCB2	420	50196.1	5	HUMAN	Nucleobindin-2	0	0	0	0	0	0	2	2	2	2	3	3	0	0	0	0	0	0	47053	106733	93455	40486	155504	149574
P81605	DCD_HUMAN	DCD	110	11284	6.1	HUMAN	Dermcidin	1	2	2	2	2	1	2	2	2	2	2	2	15682	867019	409224	770535	357459	200562	3193688	1046563	556407	630527	1102733	901623
P82094	TMF1_HUMAN	TMF1	1093	122843	4.9	HUMAN	TATA element modulatory factor	0	0	0	0	0	0	1	2	2	2	3	2	0	0	0	0	0	0	6018	31203	20569	11263	48184	24817
P82650	RT22_HUMAN	MRPS22	360	41280.7	7.7	HUMAN	28S ribosomal protein S22, mitochondrial	0	0	0	0	0	0	0	3	2	2	2	2	0	0	0	0	0	0	0	71642	37339	19215	49740	35434
P82673	RT35_HUMAN	MRPS35	323	36844.6	8.4	HUMAN	28S ribosomal protein S35, mitochondrial	0	0	0	0	0	0	1	3	0	0	1	1	0	0	0	0	0	0	5940	61361	0	0	10321	7388
P82921	RT21_HUMAN	MRPS21	87	10741.7	10.2	HUMAN	28S ribosomal protein S21, mitochondrial	0	0	0	0	0	0	1	0	0	0	1	1	0	0	0	0	0	0	23271	0	0	0	17057	13183
P82933	RT09_HUMAN	MRPS9	396	45835.2	9.5	HUMAN	28S ribosomal protein S9, mitochondrial	0	0	0	0	0	0	0	1	1	1	1	1	0	0	0	0	0	0	0	26005	22799	8897	12972	13198
P82970	HMGN5_HUMAN	HMGN5	282	31524.8	4.5	HUMAN	High mobility group nucleosome-binding domain-containing protein 5	0	0	0	0	0	0	1	0	0	0	0	1	0	0	0	0	0	0	71593	0	0	0	0	14587
P82979	SARNP_HUMAN	SARNP	210	23671	6.1	HUMAN	SAP domain-containing ribonucleoprotein	0	0	0	0	0	0	4	3	1	0	2	2	0	0	0	0	0	0	299272	70793	37499	0	31037	47982
P83731	RL24_HUMAN	RPL24	157	17779.1	11.3	HUMAN	60S ribosomal protein L24	0	2	0	2	0	0	2	2	5	4	5	3	0	10007	0	12105	0	0	122190	214375	633625	87407	488890	319107
P83881	RL36A_HUMAN	RPL36A	106	12440.9	10.6	HUMAN	60S ribosomal protein L36a	0	0	0	0	0	0	2	2	4	0	3	3	0	0	0	0	0	0	776005	261224	569522	0	239306	303947
P83916	CBX1_HUMAN	CBX1	185	21418	4.9	HUMAN	Chromobox protein homolog 1	0	0	0	0	0	0	1	1	1	0	2	1	0	0	0	0	0	0	11342	12123	8909	0	23812	10250
P84022	SMAD3_HUMAN	SMAD3	425	48081.2	6.7	HUMAN	Mothers against decapentaplegic homolog 3	0	0	0	0	0	0	0	1	1	0	0	1	0	0	0	0	0	0	0	14963	11994	0	0	13843
P84085	ARF5_HUMAN	ARF5	180	20529.8	6.3	HUMAN	ADP-ribosylation factor 5	0	0	0	0	0	0	3	3	3	0	3	4	0	0	0	0	0	0	375004	222388	225977	0	140905	176229
P84090	ERH_HUMAN	ERH	104	12259.1	5.6	HUMAN	Enhancer of rudimentary homolog	0	0	0	0	0	0	3	3	4	1	1	2	0	0	0	0	0	0	130242	102978	266675	28504	66001	96434
P84095	RHOG_HUMAN	RHOG	191	21308.7	8.4	HUMAN	Rho-related GTP-binding protein RhoG	0	0	0	0	0	0	6	5	6	4	5	5	0	0	0	0	0	0	536186	382975	349105	125657	313042	266646
P84098	RL19_HUMAN	RPL19	196	23466.2	11.5	HUMAN	60S ribosomal protein L19	0	0	0	0	0	0	1	1	2	2	1	1	0	0	0	0	0	0	137894	257166	689458	241104	185738	136265
P84103	SRSF3_HUMAN	SRSF3	164	19329.8	11.6	HUMAN	Serine/arginine-rich splicing factor 3	0	0	0	0	0	0	1	2	2	2	2	2	0	0	0	0	0	0	71787	269363	258615	129445	200144	201614
P84243	H33_HUMAN	H3F3A	136	15328	11.3	HUMAN	Histone H3.3	0	0	0	0	0	0	0	3	3	0	0	0	0	0	0	0	0	0	0	1950690	1901882	0	0	0
P85037	FOXK1_HUMAN	FOXK1	733	75458	9.4	HUMAN	Forkhead box protein K1	0	0	0	0	0	0	2	2	2	0	2	1	0	0	0	0	0	0	33503	28051	32986	0	33770	10479
P98082	DAB2_HUMAN	DAB2	770	82448.5	5.3	HUMAN	Disabled homolog 2	0	0	0	0	0	0	0	2	2	1	2	2	0	0	0	0	0	0	0	96052	104805	13450	76213	82358
P98153	IDD_HUMAN	DGCR2	550	60811.6	5.1	HUMAN	Integral membrane protein DGCR2/IDD	0	0	0	0	0	0	1	1	1	0	0	0	0	0	0	0	0	0	51740	16359	16421	0	0	0
P98160	PGBM_HUMAN	HSPG2	4391	468834	6.1	HUMAN	Basement membrane-specific heparan sulfate proteoglycan core protein	0	0	0	0	0	0	2	2	3	0	1	2	0	0	0	0	0	0	53357	62712	81419	0	6380	18320
P98170	XIAP_HUMAN	XIAP	497	56685.4	6.2	HUMAN	E3 ubiquitin-protein ligase XIAP	0	0	0	0	0	0	2	3	1	2	3	3	0	0	0	0	0	0	44678	81212	35083	49730	57717	43531
P98171	RHG04_HUMAN	ARHGAP4	946	105026	6	HUMAN	Rho GTPase-activating protein 4	0	0	0	0	0	0	0	0	1	0	0	0	0	0	0	0	0	0	0	0	13608	0	0	0
P98175	RBM10_HUMAN	RBM10	930	103533	5.7	HUMAN	RNA-binding protein 10	0	0	0	0	0	0	0	0	0	2	1	0	0	0	0	0	0	0	0	0	0	24910	24136	0
P98179	RBM3_HUMAN	RBM3	157	17170.5	8.9	HUMAN	RNA-binding protein 3	0	0	0	0	0	0	2	2	1	0	1	2	0	0	0	0	0	0	26934	72389	40120	0	45541	79329
P99999	CYC_HUMAN	CYCS	105	11748.8	9.6	HUMAN	Cytochrome c	0	0	0	0	0	0	3	5	6	4	5	5	0	0	0	0	0	0	880668	1492982	1535844	341873	899462	964443
Q00013	EM55_HUMAN	MPP1	466	52296.9	6.9	HUMAN	55 kDa erythrocyte membrane protein	0	0	0	0	0	0	14	9	11	6	11	11	0	0	0	0	0	0	789340	646881	775534	266863	790880	572515
Q00059	TFAM_HUMAN	TFAM	246	29096.9	9.7	HUMAN	Transcription factor A, mitochondrial	0	0	0	0	0	0	2	1	2	0	2	2	0	0	0	0	0	0	280750	205321	269438	0	271630	118492
Q00169	PIPNA_HUMAN	PITPNA	270	31806.6	6.1	HUMAN	Phosphatidylinositol transfer protein alpha isoform	0	0	0	0	0	0	1	2	1	2	1	2	0	0	0	0	0	0	6967	42786	14818	9873	10655	16559
Q00325	MPCP_HUMAN	SLC25A3	362	40095.2	9.5	HUMAN	Phosphate carrier protein, mitochondrial	0	0	0	0	0	0	17	14	17	7	14	15	0	0	0	0	0	0	6577219	4106788	4718368	822606	3808006	4687918
Q00341	VIGLN_HUMAN	HDLBP	1268	141457	6.4	HUMAN	Vigilin	0	0	0	0	0	0	10	14	9	3	6	7	0	0	0	0	0	0	798764	711843	434698	41527	223292	294808
Q00403	TF2B_HUMAN	GTF2B	316	34833.3	8.7	HUMAN	Transcription initiation factor IIB	0	0	0	0	0	0	0	2	0	1	1	0	0	0	0	0	0	0	0	70360	0	18785	17138	0
Q00534	CDK6_HUMAN	CDK6	326	36938.7	6	HUMAN	Cyclin-dependent kinase 6	0	0	0	0	0	0	2	4	5	4	5	4	0	0	0	0	0	0	99293	284337	375313	392529	166490	142383
Q00535	CDK5_HUMAN	CDK5	292	33304.8	7.6	HUMAN	Cyclin-dependent-like kinase 5	0	0	0	0	0	0	0	2	2	0	2	1	0	0	0	0	0	0	0	27035	27160	0	32957	14012
Q00577	PURA_HUMAN	PURA	322	34911	6.1	HUMAN	Transcriptional activator protein Pur-alpha	0	0	0	0	0	0	1	0	2	1	1	2	0	0	0	0	0	0	2182	0	14780	19804	6088	10409
Q00610	CLH1_HUMAN	CLTC	1675	191616	5.5	HUMAN	Clathrin heavy chain 1	0	0	0	0	0	0	42	43	48	29	47	50	0	0	0	0	0	0	2540849	3103792	3494096	850354	3734575	3353895
Q00613	HSF1_HUMAN	HSF1	529	57261	5	HUMAN	Heat shock factor protein 1	0	0	0	0	0	0	1	0	0	0	0	0	0	0	0	0	0	0	4807	0	0	0	0	0
Q00688	FKBP3_HUMAN	FKBP3	224	25177	9.3	HUMAN	Peptidyl-prolyl cis-trans isomerase FKBP3	0	0	0	0	0	0	1	2	1	2	0	0	0	0	0	0	0	0	8114	493826	150498	173343	0	0
Q00765	REEP5_HUMAN	REEP5	189	21493.3	8.3	HUMAN	Receptor expression-enhancing protein 5	0	0	0	0	0	0	0	0	0	0	1	0	0	0	0	0	0	0	0	0	0	0	55493	0
Q00796	DHSO_HUMAN	SORD	357	38324.9	8.2	HUMAN	Sorbitol dehydrogenase	0	0	0	0	0	0	2	3	4	1	2	3	0	0	0	0	0	0	17004	177143	155171	55093	88074	110559
Q00839	HNRPU_HUMAN	HNRNPU	825	90585.2	5.8	HUMAN	Heterogeneous nuclear ribonucleoprotein U	0	0	0	0	0	0	17	21	18	11	16	22	0	0	0	0	0	0	2311207	3238910	2688871	1065876	2098970	2848923
Q01082	SPTB2_HUMAN	SPTBN1	2364	274612	5.4	HUMAN	Spectrin beta chain, non-erythrocytic 1	0	0	0	1	0	0	0	5	4	5	4	4	0	0	0	88694	0	0	0	344111	131508	68813	299586	130910
Q01085	TIAR_HUMAN	TIAL1	375	41591.1	7.6	HUMAN	Nucleolysin TIAR	0	0	0	0	0	0	1	0	0	0	0	0	0	0	0	0	0	0	85004	0	0	0	0	0
Q01105	SET_HUMAN	SET	290	33489.1	4.2	HUMAN	Protein SET	1	0	0	0	0	0	6	6	7	4	5	4	5833	0	0	0	0	0	4448468	4752890	3757510	1097328	2325747	2168250
Q01130	SRSF2_HUMAN	SRSF2	221	25476.5	11.9	HUMAN	Serine/arginine-rich splicing factor 2	1	0	0	1	0	0	5	3	2	1	2	3	620674	0	0	677062	0	0	601987	267160	209256	97080	165558	246809
Q01415	GALK2_HUMAN	GALK2	458	50378.8	6.2	HUMAN	N-acetylgalactosamine kinase	0	0	0	0	0	0	1	1	2	2	1	2	0	0	0	0	0	0	2495	27090	33490	159252	28339	17603
Q01432	AMPD3_HUMAN	AMPD3	767	88813.1	6.5	HUMAN	AMP deaminase 3	0	0	0	0	0	0	0	0	0	0	0	1	0	0	0	0	0	0	0	0	0	0	0	4878
Q01433	AMPD2_HUMAN	AMPD2	879	100689	6.5	HUMAN	AMP deaminase 2	0	0	0	0	0	0	0	1	1	2	1	1	0	0	0	0	0	0	0	12946	17089	21131	9101	8704
Q01469	FABP5_HUMAN	FABP5	135	15164.6	6.6	HUMAN	Fatty acid-binding protein, epidermal	0	3	1	2	1	1	5	4	4	2	5	4	0	34809	5790	18089	7455	3377	828233	164434	272040	115089	255079	256243
Q01518	CAP1_HUMAN	CAP1	475	51901.9	8.2	HUMAN	Adenylyl cyclase-associated protein 1	0	0	0	0	0	0	18	15	18	8	13	12	0	0	0	0	0	0	2555428	1552490	1991551	389090	1469918	1212233
Q01581	HMCS1_HUMAN	HMGCS1	520	57294.1	5.2	HUMAN	Hydroxymethylglutaryl-CoA synthase, cytoplasmic	0	0	0	0	0	0	3	11	11	2	8	7	0	0	0	0	0	0	177855	879088	819993	63895	579894	449516
Q01650	LAT1_HUMAN	SLC7A5	507	55010.8	7.9	HUMAN	Large neutral amino acids transporter small subunit 1	0	0	0	0	0	0	3	4	5	2	3	3	0	0	0	0	0	0	695595	306939	490493	60025	178037	284644
Q01658	NC2B_HUMAN	DR1	176	19443.8	4.7	HUMAN	Protein Dr1	0	0	0	0	0	0	2	2	2	2	2	1	0	0	0	0	0	0	17072	104885	72554	36039	60305	48406
Q01780	EXOSX_HUMAN	EXOSC10	885	100832	8.7	HUMAN	Exosome component 10	0	0	0	0	0	0	0	0	1	2	0	0	0	0	0	0	0	0	0	0	11995	37041	0	0
Q01813	PFKAP_HUMAN	PFKP	784	85596.9	7.5	HUMAN	ATP-dependent 6-phosphofructokinase, platelet type	0	0	0	0	0	0	15	13	17	8	13	15	0	0	0	0	0	0	732478	770739	1049945	133618	530108	699271
Q01831	XPC_HUMAN	XPC	940	105954	9	HUMAN	DNA repair protein complementing XP-C cells	0	0	0	0	0	0	0	0	0	1	0	0	0	0	0	0	0	0	0	0	0	25049	0	0
Q01844	EWS_HUMAN	EWSR1	656	68478.8	9.4	HUMAN	RNA-binding protein EWS	0	0	0	0	0	0	6	4	6	3	4	5	0	0	0	0	0	0	564558	465842	333357	114824	327264	297949
Q02094	RHAG_HUMAN	RHAG	409	44198.3	6.4	HUMAN	Ammonium transporter Rh type A	0	0	0	0	0	0	0	1	1	1	1	1	0	0	0	0	0	0	0	71341	67434	25507	70989	61180
Q02218	ODO1_HUMAN	OGDH	1023	115936	6.4	HUMAN	2-oxoglutarate dehydrogenase, mitochondrial	0	0	0	0	0	0	3	4	4	3	3	6	0	0	0	0	0	0	28566	151381	119575	47128	47447	110873
Q02410	APBA1_HUMAN	APBA1	837	92865.7	4.8	HUMAN	Amyloid-beta A4 precursor protein-binding family A member 1	0	0	0	0	0	0	0	1	0	0	0	0	0	0	0	0	0	0	0	16625	0	0	0	0
Q02413	DSG1_HUMAN	DSG1	1049	113749	4.9	HUMAN	Desmoglein-1	1	1	0	6	0	0	3	0	1	5	1	3	6496	4708	0	49510	0	0	121370	0	3042	90497	15934	52560
Q02543	RL18A_HUMAN	RPL18A	176	20762.6	10.7	HUMAN	60S ribosomal protein L18a	0	0	0	0	0	0	5	5	5	1	5	5	0	0	0	0	0	0	1288438	1113206	1086108	56508	927452	869434
Q02750	MP2K1_HUMAN	MAP2K1	393	43439.4	6.2	HUMAN	Dual specificity mitogen-activated protein kinase kinase 1	0	0	0	0	0	0	3	3	3	2	3	2	0	0	0	0	0	0	191949	111513	115073	39971	46817	18461
Q02790	FKBP4_HUMAN	FKBP4	459	51805	5.4	HUMAN	Peptidyl-prolyl cis-trans isomerase FKBP4	0	0	0	0	0	0	20	18	18	13	18	17	0	0	0	0	0	0	2453305	1919940	1756371	586261	1282029	1073839
Q02809	PLOD1_HUMAN	PLOD1	727	83550.9	6.5	HUMAN	Procollagen-lysine,2-oxoglutarate 5-dioxygenase 1	0	0	0	0	0	0	0	1	0	0	4	1	0	0	0	0	0	0	0	24529	0	0	61658	13176
Q02818	NUCB1_HUMAN	NUCB1	461	53879.7	5.1	HUMAN	Nucleobindin-1	0	0	0	0	0	0	5	7	8	4	3	4	0	0	0	0	0	0	540648	532043	507215	124406	245146	260279
Q02878	RL6_HUMAN	RPL6	288	32728.2	10.6	HUMAN	60S ribosomal protein L6	0	0	0	0	0	0	9	10	9	7	9	9	0	0	0	0	0	0	2626150	2021735	1959436	360191	974815	1377295
Q02978	M2OM_HUMAN	SLC25A11	314	34062	9.9	HUMAN	Mitochondrial 2-oxoglutarate/malate carrier protein	0	0	0	0	0	0	2	4	6	2	3	1	0	0	0	0	0	0	127550	88495	174997	23962	107204	44812
Q03111	ENL_HUMAN	MLLT1	559	62056.6	8.7	HUMAN	Protein ENL	0	0	0	0	0	0	0	0	1	0	0	1	0	0	0	0	0	0	0	0	28808	0	0	19796
Q03154	ACY1_HUMAN	ACY1	408	45885.4	5.8	HUMAN	Aminoacylase-1	0	0	0	0	0	0	8	9	6	5	8	5	0	0	0	0	0	0	532322	397017	255103	109360	224953	140359
Q03188	CENPC_HUMAN	CENPC	943	106835	9.4	HUMAN	Centromere protein C	0	0	0	0	0	0	2	2	3	2	2	3	0	0	0	0	0	0	46586	65469	105261	31872	65343	82730
Q03252	LMNB2_HUMAN	LMNB2	620	69949	5.5	HUMAN	Lamin-B2	0	0	0	0	0	0	3	1	2	0	2	1	0	0	0	0	0	0	365090	3937	212238	0	121186	58677
Q03701	CEBPZ_HUMAN	CEBPZ	1054	120975	5.7	HUMAN	CCAAT/enhancer-binding protein zeta	0	0	0	0	0	0	1	2	1	0	1	1	0	0	0	0	0	0	7521	11278	6146	0	3849	6048
Q04206	TF65_HUMAN	RELA	551	60219.7	5.5	HUMAN	Transcription factor p65	0	0	0	0	0	0	2	2	1	1	2	2	0	0	0	0	0	0	59979	53200	37812	14292	36220	40172
Q04323	UBXN1_HUMAN	UBXN1	297	33325.6	5.2	HUMAN	UBX domain-containing protein 1	0	0	0	0	0	0	6	5	5	3	4	3	0	0	0	0	0	0	716504	358447	444070	65063	278816	264315
Q04446	GLGB_HUMAN	GBE1	702	80474.6	5.9	HUMAN	1,4-alpha-glucan-branching enzyme	0	0	0	0	0	0	1	0	1	0	0	1	0	0	0	0	0	0	2583	0	4636	0	0	2505
Q04637	IF4G1_HUMAN	EIF4G1	1599	175492	5.3	HUMAN	Eukaryotic translation initiation factor 4 gamma 1	0	0	0	0	0	0	9	11	14	10	10	11	0	0	0	0	0	0	471653	647422	636167	326343	370391	634803
Q04695	K1C17_HUMAN	KRT17	432	48106.1	5	HUMAN	Keratin, type I cytoskeletal 17	1	4	0	2	0	0	0	0	0	1	0	1	5571	29399	0	15126	0	0	0	0	0	10783	0	24232
Q04760	LGUL_HUMAN	GLO1	184	20777.9	5.1	HUMAN	Lactoylglutathione lyase	0	0	0	0	0	0	7	6	8	5	5	7	0	0	0	0	0	0	615364	1027808	1008838	346477	878436	784944
Q04828	AK1C1_HUMAN	AKR1C1	323	36788.7	8	HUMAN	Aldo-keto reductase family 1 member C1	0	0	0	0	0	0	9	11	11	5	7	12	0	0	0	0	0	0	368305	601069	631408	115472	366530	533474
Q04917	1433F_HUMAN	YWHAH	246	28219	4.8	HUMAN	14-3-3 protein eta	0	0	0	0	0	0	9	5	7	6	7	8	0	0	0	0	0	0	1327920	570559	700093	217216	435694	612037
Q04941	PLP2_HUMAN	PLP2	152	16690.9	6.8	HUMAN	Proteolipid protein 2	0	0	0	0	0	0	2	1	1	0	1	2	0	0	0	0	0	0	87761	34837	38128	0	35030	104258
Q05048	CSTF1_HUMAN	CSTF1	431	48358.1	6.1	HUMAN	Cleavage stimulation factor subunit 1	0	0	0	0	0	0	1	1	0	0	1	0	0	0	0	0	0	0	11357	25097	0	0	26833	0
Q05086	UBE3A_HUMAN	UBE3A	875	100688	5.1	HUMAN	Ubiquitin-protein ligase E3A	0	0	0	0	0	0	2	1	1	4	2	1	0	0	0	0	0	0	8900	12912	11642	30755	41733	4827
Q05209	PTN12_HUMAN	PTPN12	780	88107.2	5.4	HUMAN	Tyrosine-protein phosphatase non-receptor type 12	0	0	0	0	0	0	1	0	0	0	0	0	0	0	0	0	0	0	7886	0	0	0	0	0
Q05519	SRS11_HUMAN	SRSF11	484	53542.6	10.5	HUMAN	Serine/arginine-rich splicing factor 11	0	0	0	1	0	0	2	3	3	3	3	3	0	0	0	7128	0	0	54902	221630	205449	195614	192706	167297
Q05639	EF1A2_HUMAN	EEF1A2	463	50470.6	9.1	HUMAN	Elongation factor 1-alpha 2	0	1	0	0	0	0	1	0	1	0	0	0	0	2631	0	0	0	0	6266	0	6708	0	0	0
Q06124	PTN11_HUMAN	PTPN11	597	68436.9	6.9	HUMAN	Tyrosine-protein phosphatase non-receptor type 11	0	0	0	0	0	0	1	2	2	0	2	3	0	0	0	0	0	0	54632	57727	47232	0	10122	64345
Q06136	KDSR_HUMAN	KDSR	332	36187.4	6.7	HUMAN	3-ketodihydrosphingosine reductase	0	0	0	0	0	0	1	0	0	0	0	0	0	0	0	0	0	0	8774	0	0	0	0	0
Q06187	BTK_HUMAN	BTK	659	76281.9	7.8	HUMAN	Tyrosine-protein kinase BTK	0	0	0	0	0	0	1	1	2	0	1	0	0	0	0	0	0	0	15904	14146	26580	0	9990	0
Q06203	PUR1_HUMAN	PPAT	517	57399.5	6.3	HUMAN	Amidophosphoribosyltransferase	0	0	0	0	0	0	4	6	6	4	6	3	0	0	0	0	0	0	216227	318861	308306	90196	251246	101766
Q06210	GFPT1_HUMAN	GFPT1	699	78807.1	6.7	HUMAN	Glutamine--fructose-6-phosphate aminotransferase [isomerizing] 1	0	0	0	0	0	0	13	14	13	11	16	15	0	0	0	0	0	0	636568	882493	859603	301998	906175	741876
Q06265	EXOS9_HUMAN	EXOSC9	439	48949.5	5.2	HUMAN	Exosome complex component RRP45	0	0	0	0	0	0	0	2	2	0	3	2	0	0	0	0	0	0	0	68370	60166	0	78579	51449
Q06323	PSME1_HUMAN	PSME1	249	28723.3	5.8	HUMAN	Proteasome activator complex subunit 1	0	0	0	0	0	0	2	5	3	5	2	1	0	0	0	0	0	0	84425	397802	270060	116198	105641	28924
Q06481	APLP2_HUMAN	APLP2	763	86956.6	4.7	HUMAN	Amyloid-like protein 2	0	0	0	0	0	0	3	3	2	2	4	4	0	0	0	0	0	0	144817	105492	72411	24832	68623	105719
Q06546	GABPA_HUMAN	GABPA	454	51295.6	4.9	HUMAN	GA-binding protein alpha chain	0	0	0	0	0	0	2	6	2	1	5	5	0	0	0	0	0	0	14227	93936	10177	9239	72743	380690
Q06830	PRDX1_HUMAN	PRDX1	199	22110.5	8.3	HUMAN	Peroxiredoxin-1	0	0	0	0	0	0	18	16	19	15	18	19	0	0	0	0	0	0	20876946	14404426	16128527	6331153	12105829	13786255
Q07020	RL18_HUMAN	RPL18	188	21634.7	11.7	HUMAN	60S ribosomal protein L18	0	0	0	0	0	0	4	4	4	2	4	3	0	0	0	0	0	0	979012	1076536	865390	120561	657615	521059
Q07021	C1QBP_HUMAN	C1QBP	282	31362.5	4.7	HUMAN	Complement component 1 Q subcomponent-binding protein, mitochondrial	0	0	0	0	0	0	4	5	5	4	5	5	0	0	0	0	0	0	351836	792374	596601	274722	494130	435385
Q07157	ZO1_HUMAN	TJP1	1748	195460	6.2	HUMAN	Tight junction protein ZO-1	0	0	0	0	0	0	0	5	1	4	3	4	0	0	0	0	0	0	0	100625	11014	58735	37773	48645
Q07666	KHDR1_HUMAN	KHDRBS1	443	48227.7	8.7	HUMAN	KH domain-containing, RNA-binding, signal transduction-associated protein 1	0	0	0	0	0	0	7	6	6	3	5	6	0	0	0	0	0	0	1498990	954736	761909	90968	327720	455360
Q07812	BAX_HUMAN	BAX	192	21184.6	5.1	HUMAN	Apoptosis regulator BAX	0	0	0	0	0	0	3	3	4	2	3	2	0	0	0	0	0	0	50501	79915	117112	44831	77604	58018
Q07817	B2CL1_HUMAN	BCL2L1	233	26049.2	4.9	HUMAN	Bcl-2-like protein 1	0	0	0	0	0	0	1	1	1	2	0	1	0	0	0	0	0	0	3728	37467	31409	68660	0	32166
Q07820	MCL1_HUMAN	MCL1	350	37337.7	5.5	HUMAN	Induced myeloid leukemia cell differentiation protein Mcl-1	0	0	0	0	0	0	4	4	3	2	4	7	0	0	0	0	0	0	181317	106153	689820	59725	129745	444262
Q07866	KLC1_HUMAN	KLC1	573	65310.1	5.9	HUMAN	Kinesin light chain 1	0	0	0	0	0	0	1	5	7	4	6	6	0	0	0	0	0	0	50361	96630	274713	62979	78795	219272
Q07955	SRSF1_HUMAN	SRSF1	248	27744.8	10.4	HUMAN	Serine/arginine-rich splicing factor 1	0	0	0	0	0	0	3	1	2	4	2	2	0	0	0	0	0	0	144660	70582	516405	188407	384414	66754
Q07960	RHG01_HUMAN	ARHGAP1	439	50436.2	5.8	HUMAN	Rho GTPase-activating protein 1	0	0	0	0	0	0	2	1	1	1	1	2	0	0	0	0	0	0	15239	3814	5381	14383	3866	10465
Q08170	SRSF4_HUMAN	SRSF4	494	56678.8	11.5	HUMAN	Serine/arginine-rich splicing factor 4	0	0	0	0	0	0	1	0	0	0	0	0	0	0	0	0	0	0	1490	0	0	0	0	0
Q08188	TGM3_HUMAN	TGM3	693	76632.5	5.6	HUMAN	Protein-glutamine gamma-glutamyltransferase E	1	0	0	2	0	0	0	0	0	0	0	0	1645	0	0	5465	0	0	0	0	0	0	0	0
Q08211	DHX9_HUMAN	DHX9	1270	140960	6.4	HUMAN	ATP-dependent RNA helicase A	0	0	0	0	0	0	16	14	17	10	17	17	0	0	0	0	0	0	994700	589164	672731	250316	752905	746851
Q08257	QOR_HUMAN	CRYZ	329	35206.9	8.6	HUMAN	Quinone oxidoreductase	0	0	0	0	0	0	3	3	4	4	4	2	0	0	0	0	0	0	61056	142223	392604	60642	186664	35836
Q08378	GOGA3_HUMAN	GOLGA3	1498	167356	5.3	HUMAN	Golgin subfamily A member 3	0	0	0	0	0	0	1	1	1	1	1	1	0	0	0	0	0	0	19525	13497	11619	7808	13970	20880
Q08379	GOGA2_HUMAN	GOLGA2	1002	113087	5	HUMAN	Golgin subfamily A member 2	0	0	0	0	0	0	4	2	1	3	1	1	0	0	0	0	0	0	68379	50413	44532	69719	44522	34548
Q08431	MFGM_HUMAN	MFGE8	387	43123.4	8.5	HUMAN	Lactadherin	0	0	0	0	0	0	0	0	1	0	1	1	0	0	0	0	0	0	0	0	14607	0	18178	14314
Q08554	DSC1_HUMAN	DSC1	894	99987.7	5.2	HUMAN	Desmocollin-1	1	2	0	1	0	0	0	0	0	0	0	0	4630	4721	0	1617	0	0	0	0	0	0	0	0
Q08722	CD47_HUMAN	CD47	323	35214	6.8	HUMAN	Leukocyte surface antigen CD47	0	0	0	0	0	0	0	2	1	1	0	1	0	0	0	0	0	0	0	152186	53616	48000	0	47834
Q08752	PPID_HUMAN	PPID	370	40763.9	6.8	HUMAN	Peptidyl-prolyl cis-trans isomerase D	0	0	0	0	0	0	7	4	7	3	4	7	0	0	0	0	0	0	958999	245133	2729355	146182	170042	291401
Q08945	SSRP1_HUMAN	SSRP1	709	81075.5	6.4	HUMAN	FACT complex subunit SSRP1	0	0	0	0	0	0	5	4	6	3	5	5	0	0	0	0	0	0	188025	309929	307563	76686	272926	208059
Q08AM6	VAC14_HUMAN	VAC14	782	87973.5	5.8	HUMAN	Protein VAC14 homolog	0	0	0	0	0	0	1	0	0	0	0	1	0	0	0	0	0	0	260297	0	0	0	0	5549
Q08J23	NSUN2_HUMAN	NSUN2	767	86471.5	6.3	HUMAN	tRNA (cytosine(34)-C(5))-methyltransferase	0	0	0	0	0	0	11	17	14	9	12	17	0	0	0	0	0	0	536335	853184	598037	153801	566779	570051
Q09028	RBBP4_HUMAN	RBBP4	425	47656.1	4.7	HUMAN	Histone-binding protein RBBP4	0	0	0	0	0	0	10	13	15	8	10	11	0	0	0	0	0	0	4135066	4727771	4357274	1173263	2283714	3173645
Q09161	NCBP1_HUMAN	NCBP1	790	91840.3	6	HUMAN	Nuclear cap-binding protein subunit 1	0	0	0	0	0	0	5	6	8	2	5	7	0	0	0	0	0	0	118409	133085	247495	52660	196778	221100
Q09327	MGAT3_HUMAN	MGAT3	533	61313.5	8.5	HUMAN	Beta-1,4-mannosyl-glycoprotein 4-beta-N-acetylglucosaminyltransferase	0	0	0	0	0	0	0	1	0	1	0	0	0	0	0	0	0	0	0	52691	0	42292	0	0
Q09472	EP300_HUMAN	EP300	2414	264163	8.8	HUMAN	Histone acetyltransferase p300	0	0	0	0	0	0	0	0	0	1	0	1	0	0	0	0	0	0	0	0	0	27678	0	46293
Q09666	AHNK_HUMAN	AHNAK	5890	629107	5.8	HUMAN	Neuroblast differentiation-associated protein AHNAK	0	0	0	0	0	0	31	24	18	25	33	26	0	0	0	0	0	0	1619544	1353345	737083	968229	1925248	1060131
Q0VD83	APOBR_HUMAN	APOBR	1088	114875	4.4	HUMAN	Apolipoprotein B receptor	0	0	0	0	0	0	3	1	3	2	1	2	0	0	0	0	0	0	45406	9144	23243	22148	19025	22614
Q0VDF9	HSP7E_HUMAN	HSPA14	509	54794.9	5.4	HUMAN	Heat shock 70 kDa protein 14	0	0	0	0	0	0	4	5	5	3	4	3	0	0	0	0	0	0	116453	243032	131150	24192	129938	58413
Q0VGL1	LTOR4_HUMAN	LAMTOR4	99	10741.4	6.1	HUMAN	Ragulator complex protein LAMTOR4	0	0	0	0	0	0	0	0	0	0	1	0	0	0	0	0	0	0	0	0	0	0	39114	0
Q10471	GALT2_HUMAN	GALNT2	571	64733.4	8.6	HUMAN	Polypeptide N-acetylgalactosaminyltransferase 2	0	0	0	0	0	0	1	2	2	0	0	0	0	0	0	0	0	0	21972	48911	34224	0	0	0
Q10567	AP1B1_HUMAN	AP1B1	949	104638	4.9	HUMAN	AP-1 complex subunit beta-1	0	0	0	0	0	0	1	3	3	2	3	2	0	0	0	0	0	0	177956	429213	369968	34768	44844	243485
Q10570	CPSF1_HUMAN	CPSF1	1443	160885	6	HUMAN	Cleavage and polyadenylation specificity factor subunit 1	0	0	0	0	0	0	1	1	2	1	0	0	0	0	0	0	0	0	31577	113746	37515	58862	0	0
Q10713	MPPA_HUMAN	PMPCA	525	58253.4	6.5	HUMAN	Mitochondrial-processing peptidase subunit alpha	0	0	0	0	0	0	3	2	2	1	4	2	0	0	0	0	0	0	213439	39913	52214	8848	60920	19313
Q12772	SRBP2_HUMAN	SREBF2	1141	123689	8.7	HUMAN	Sterol regulatory element-binding protein 2	0	0	0	0	0	0	2	1	2	0	1	1	0	0	0	0	0	0	197989	16312	114783	0	11442	8870
Q12788	TBL3_HUMAN	TBL3	808	89035.5	6.4	HUMAN	Transducin beta-like protein 3	0	0	0	0	0	0	0	0	2	0	0	1	0	0	0	0	0	0	0	0	14022	0	0	7252
Q12792	TWF1_HUMAN	TWF1	350	40283	6.5	HUMAN	Twinfilin-1	0	0	0	0	0	0	0	1	1	0	0	0	0	0	0	0	0	0	0	10069	9801	0	0	0
Q12797	ASPH_HUMAN	ASPH	758	85863.3	4.9	HUMAN	Aspartyl/asparaginyl beta-hydroxylase	0	0	0	0	0	0	1	1	2	1	2	2	0	0	0	0	0	0	10693	64340	74300	29219	81733	67781
Q12800	TFCP2_HUMAN	TFCP2	502	57256.1	5.5	HUMAN	Alpha-globin transcription factor CP2	0	0	0	0	0	0	0	0	1	0	2	1	0	0	0	0	0	0	0	0	14360	0	15315	3644
Q12824	SNF5_HUMAN	SMARCB1	385	44141.6	5.9	HUMAN	SWI/SNF-related matrix-associated actin-dependent regulator of chromatin subfamily B member 1	0	0	0	0	0	0	1	1	1	2	2	0	0	0	0	0	0	0	32895	9562	10865	23259	72820	0
Q12840	KIF5A_HUMAN	KIF5A	1032	117379	5.6	HUMAN	Kinesin heavy chain isoform 5A	0	0	0	0	0	0	5	0	1	2	1	1	0	0	0	0	0	0	265603	0	14811	12070	10431	10669
Q12849	GRSF1_HUMAN	GRSF1	480	53126.8	5.8	HUMAN	G-rich sequence factor 1	0	0	0	0	0	0	2	6	5	0	1	2	0	0	0	0	0	0	87823	131007	101495	0	39462	45603
Q12872	SFSWA_HUMAN	SFSWAP	951	104822	8.1	HUMAN	Splicing factor, suppressor of white-apricot homolog	0	0	0	0	0	0	0	0	1	0	0	0	0	0	0	0	0	0	0	0	11851	0	0	0
Q12873	CHD3_HUMAN	CHD3	2000	226594	6.9	HUMAN	Chromodomain-helicase-DNA-binding protein 3	0	0	0	1	0	0	0	0	0	0	0	0	0	0	0	18002	0	0	0	0	0	0	0	0
Q12874	SF3A3_HUMAN	SF3A3	501	58849.4	5.3	HUMAN	Splicing factor 3A subunit 3	0	0	0	0	0	0	12	15	12	9	10	12	0	0	0	0	0	0	1327120	1167814	970845	315111	438881	888780
Q12888	TP53B_HUMAN	TP53BP1	1972	213576	4.6	HUMAN	TP53-binding protein 1	0	0	0	0	0	0	6	8	9	4	11	9	0	0	0	0	0	0	152300	228238	266813	39314	387040	469448
Q12904	AIMP1_HUMAN	AIMP1	312	34353	8.6	HUMAN	Aminoacyl tRNA synthase complex-interacting multifunctional protein 1	0	0	0	0	0	0	7	3	3	2	2	2	0	0	0	0	0	0	475113	217751	227012	26708	181120	155131
Q12905	ILF2_HUMAN	ILF2	390	43062.5	5.2	HUMAN	Interleukin enhancer-binding factor 2	0	0	0	0	0	0	11	11	10	9	7	10	0	0	0	0	0	0	739357	1592262	1394743	390910	950800	983919
Q12906	ILF3_HUMAN	ILF3	894	95339.2	8.9	HUMAN	Interleukin enhancer-binding factor 3	0	0	0	0	0	0	9	9	6	6	8	8	0	0	0	0	0	0	556236	872842	829925	226867	484241	424240
Q12907	LMAN2_HUMAN	LMAN2	356	40229	6.5	HUMAN	Vesicular integral-membrane protein VIP36	0	0	0	0	0	0	6	5	4	5	8	5	0	0	0	0	0	0	658845	710934	845140	320665	1021018	766105
Q12931	TRAP1_HUMAN	TRAP1	704	80110.7	8.3	HUMAN	Heat shock protein 75 kDa, mitochondrial	0	0	0	0	0	0	16	17	18	12	15	20	0	0	0	0	0	0	5440976	12355888	10524266	2822962	9605313	9275918
Q12933	TRAF2_HUMAN	TRAF2	501	55860	7.7	HUMAN	TNF receptor-associated factor 2	0	0	0	0	0	0	0	1	1	0	1	1	0	0	0	0	0	0	0	8749	7683	0	6791	14389
Q12962	TAF10_HUMAN	TAF10	218	21711.5	6.1	HUMAN	Transcription initiation factor TFIID subunit 10	0	0	0	0	0	0	2	1	1	1	1	1	0	0	0	0	0	0	89286	47745	53819	1911	8113	12764
Q12968	NFAC3_HUMAN	NFATC3	1075	115595	5.9	HUMAN	Nuclear factor of activated T-cells, cytoplasmic 3	0	0	0	0	0	0	0	1	1	0	1	1	0	0	0	0	0	0	0	18463	20838	0	10672	20018
Q12972	PP1R8_HUMAN	PPP1R8	351	38479.1	6.9	HUMAN	Nuclear inhibitor of protein phosphatase 1	0	0	0	0	0	0	2	3	1	1	3	1	0	0	0	0	0	0	31510	100684	17988	11519	41271	16320
Q12974	TP4A2_HUMAN	PTP4A2	167	19127.4	8.7	HUMAN	Protein tyrosine phosphatase type IVA 2	0	0	0	0	0	0	1	0	1	0	1	2	0	0	0	0	0	0	48705	0	42558	0	21290	62347
Q12983	BNIP3_HUMAN	BNIP3	259	27832.4	6.7	HUMAN	BCL2/adenovirus E1B 19 kDa protein-interacting protein 3	0	0	0	0	0	0	0	1	0	0	0	0	0	0	0	0	0	0	0	12460	0	0	0	0
Q12986	NFX1_HUMAN	NFX1	1120	124396	8.7	HUMAN	Transcriptional repressor NF-X1	0	0	0	0	0	0	0	0	0	0	0	1	0	0	0	0	0	0	0	0	0	0	0	3862
Q12996	CSTF3_HUMAN	CSTF3	717	82922.3	8.3	HUMAN	Cleavage stimulation factor subunit 3	0	0	0	0	0	0	2	5	4	1	2	4	0	0	0	0	0	0	139852	67193	44076	7669	24424	64987
Q13011	ECH1_HUMAN	ECH1	328	35816.5	8.2	HUMAN	Delta(3,5)-Delta(2,4)-dienoyl-CoA isomerase, mitochondrial	0	0	0	0	0	0	5	6	5	6	7	6	0	0	0	0	0	0	259872	356460	363021	124136	375413	416440
Q13033	STRN3_HUMAN	STRN3	797	87210	5.2	HUMAN	Striatin-3	0	0	0	0	0	0	0	0	0	1	0	1	0	0	0	0	0	0	0	0	0	4842	0	170788
Q13042	CDC16_HUMAN	CDC16	620	71656.3	5.5	HUMAN	Cell division cycle protein 16 homolog	0	0	0	0	0	0	0	1	1	1	0	1	0	0	0	0	0	0	0	113132	85446	43744	0	65730
Q13043	STK4_HUMAN	STK4	487	55630.7	5	HUMAN	Serine/threonine-protein kinase 4	0	0	0	0	0	0	0	0	1	0	0	0	0	0	0	0	0	0	0	0	5350	0	0	0
Q13045	FLII_HUMAN	FLII	1269	144752	5.7	HUMAN	Protein flightless-1 homolog	0	0	0	0	0	0	1	1	1	0	2	1	0	0	0	0	0	0	2739	54470	5786	0	87393	22963
Q13057	COASY_HUMAN	COASY	564	62329.4	6.5	HUMAN	Bifunctional coenzyme A synthase	0	0	0	0	0	0	1	2	3	1	2	4	0	0	0	0	0	0	7820	33181	49720	14705	34080	55179
Q13069	GAGE5_HUMAN	GAGE5	117	12923.9	4.2	HUMAN	G antigen 5	0	0	0	0	0	0	1	0	0	0	0	0	0	0	0	0	0	0	3350	0	0	0	0	0
Q13084	RM28_HUMAN	MRPL28	256	30157.1	8.3	HUMAN	39S ribosomal protein L28, mitochondrial	0	0	0	0	0	0	2	2	1	1	2	1	0	0	0	0	0	0	16268	28504	7844	4192	9765	8298
Q13085	ACACA_HUMAN	ACACA	2346	265556	6	HUMAN	Acetyl-CoA carboxylase 1	0	0	0	0	0	0	3	4	8	11	16	17	0	0	0	0	0	0	20248	243699	248545	177189	534942	617205
Q13094	LCP2_HUMAN	LCP2	533	60188.7	5.9	HUMAN	Lymphocyte cytosolic protein 2	0	0	0	0	0	0	1	0	1	1	1	1	0	0	0	0	0	0	10214	0	15152	11521	9870	11587
Q13098	CSN1_HUMAN	GPS1	491	55537.1	6.3	HUMAN	COP9 signalosome complex subunit 1	0	0	0	0	0	0	2	1	2	2	2	1	0	0	0	0	0	0	20811	28702	61490	28180	48905	21810
Q13111	CAF1A_HUMAN	CHAF1A	956	106927	5.7	HUMAN	Chromatin assembly factor 1 subunit A	0	0	0	0	0	0	1	0	0	0	0	0	0	0	0	0	0	0	5723	0	0	0	0	0
Q13118	KLF10_HUMAN	KLF10	480	52555.7	9.3	HUMAN	Krueppel-like factor 10	0	0	0	0	0	0	0	0	0	0	1	1	0	0	0	0	0	0	0	0	0	0	10960	5117
Q13123	RED_HUMAN	IK	557	65602.8	6.3	HUMAN	Protein Red	0	0	0	0	0	0	7	6	7	5	4	5	0	0	0	0	0	0	1128932	900362	597459	210226	262574	474204
Q13127	REST_HUMAN	REST	1097	121873	6.3	HUMAN	RE1-silencing transcription factor	0	0	0	0	0	0	1	0	0	0	0	0	0	0	0	0	0	0	6207	0	0	0	0	0
Q13131	AAPK1_HUMAN	PRKAA1	559	64009.8	8.3	HUMAN	5'-AMP-activated protein kinase catalytic subunit alpha-1	0	0	0	0	0	0	0	1	2	0	0	1	0	0	0	0	0	0	0	2878	29606	0	0	8285
Q13137	CACO2_HUMAN	CALCOCO2	446	52254.3	4.9	HUMAN	Calcium-binding and coiled-coil domain-containing protein 2	0	0	0	0	0	0	3	5	5	2	2	5	0	0	0	0	0	0	198837	335045	301738	52679	36154	111135
Q13144	EI2BE_HUMAN	EIF2B5	721	80380.6	5	HUMAN	Translation initiation factor eIF-2B subunit epsilon	0	0	0	0	0	0	2	1	1	1	3	2	0	0	0	0	0	0	97460	46409	9477	22717	88166	51436
Q13148	TADBP_HUMAN	TARDBP	414	44740.2	5.8	HUMAN	TAR DNA-binding protein 43	0	0	0	0	0	0	7	5	5	4	6	6	0	0	0	0	0	0	269211	307265	294290	88074	264702	230989
Q13151	ROA0_HUMAN	HNRNPA0	305	30840.9	9.3	HUMAN	Heterogeneous nuclear ribonucleoprotein A0	0	0	0	0	0	0	3	4	3	1	4	4	0	0	0	0	0	0	42309	250300	159466	47962	309314	226999
Q13155	AIMP2_HUMAN	AIMP2	320	35349.1	8.4	HUMAN	Aminoacyl tRNA synthase complex-interacting multifunctional protein 2	0	0	0	0	0	0	4	6	7	2	5	7	0	0	0	0	0	0	56547	257240	233736	21755	181487	198174
Q13162	PRDX4_HUMAN	PRDX4	271	30540.2	5.9	HUMAN	Peroxiredoxin-4	0	0	0	0	0	0	7	7	8	4	6	9	0	0	0	0	0	0	485966	775117	698384	125814	585589	630804
Q13177	PAK2_HUMAN	PAK2	524	58043.1	5.7	HUMAN	Serine/threonine-protein kinase PAK 2	0	0	0	0	0	0	7	11	10	9	10	10	0	0	0	0	0	0	925353	1146628	832127	431547	589677	799958
Q13185	CBX3_HUMAN	CBX3	183	20811.6	5.2	HUMAN	Chromobox protein homolog 3	0	0	0	0	0	0	7	5	7	6	7	6	0	0	0	0	0	0	1433982	922803	929974	202234	670570	636874
Q13200	PSMD2_HUMAN	PSMD2	908	100201	5.1	HUMAN	26S proteasome non-ATPase regulatory subunit 2	0	0	0	0	0	0	19	22	28	12	20	24	0	0	0	0	0	0	1558275	1738829	2271174	403706	1274193	1536539
Q13228	SBP1_HUMAN	SELENBP1	472	52391.4	5.9	HUMAN	Selenium-binding protein 1	0	0	0	0	0	0	1	3	3	4	2	5	0	0	0	0	0	0	15667	104697	131731	62843	53956	104660
Q13243	SRSF5_HUMAN	SRSF5	272	31264.1	11.6	HUMAN	Serine/arginine-rich splicing factor 5	0	0	0	0	0	0	2	1	0	2	1	0	0	0	0	0	0	0	57280	24434	0	420109	35764	0
Q13247	SRSF6_HUMAN	SRSF6	344	39587.1	11.4	HUMAN	Serine/arginine-rich splicing factor 6	0	0	0	0	0	0	0	0	0	1	1	0	0	0	0	0	0	0	0	0	0	46906	59874	0
Q13257	MD2L1_HUMAN	MAD2L1	205	23510.1	5	HUMAN	Mitotic spindle assembly checkpoint protein MAD2A	0	0	0	0	0	0	1	1	1	2	1	1	0	0	0	0	0	0	232684	100561	91790	39703	88857	124733
Q13263	TIF1B_HUMAN	TRIM28	835	88550.5	5.5	HUMAN	Transcription intermediary factor 1-beta	0	0	0	0	0	0	38	36	35	22	32	36	0	0	0	0	0	0	4546665	6307646	5694421	2008473	5710340	5040168
Q13277	STX3_HUMAN	STX3	289	33155.3	5.3	HUMAN	Syntaxin-3	0	0	0	0	0	0	2	2	1	0	2	2	0	0	0	0	0	0	87740	44981	25748	0	34957	46302
Q13283	G3BP1_HUMAN	G3BP1	466	52164.7	5.4	HUMAN	Ras GTPase-activating protein-binding protein 1	0	0	0	0	0	0	4	5	4	4	3	6	0	0	0	0	0	0	137161	354699	317794	127194	185796	213898
Q13286	CLN3_HUMAN	CLN3	438	47623.4	5.9	HUMAN	Battenin	0	0	0	0	0	0	0	0	1	0	0	0	0	0	0	0	0	0	0	0	5096	0	0	0
Q13287	NMI_HUMAN	NMI	307	35057.1	5.2	HUMAN	N-myc-interactor	0	0	0	0	0	0	4	2	2	0	2	2	0	0	0	0	0	0	213909	62930	76941	0	43733	31330
Q13296	SG2A2_HUMAN	SCGB2A2	93	10499.2	4.2	HUMAN	Mammaglobin-A	0	1	1	1	1	0	0	0	0	0	0	0	0	31817	10967	18038	12238	0	0	0	0	0	0	0
Q13310	PABP4_HUMAN	PABPC4	644	70783.5	9.3	HUMAN	Polyadenylate-binding protein 4	0	0	0	0	0	0	9	9	9	10	8	6	0	0	0	0	0	0	963989	850313	777909	319455	597347	311528
Q13347	EIF3I_HUMAN	EIF3I	325	36502.2	5.4	HUMAN	Eukaryotic translation initiation factor 3 subunit I	0	0	0	0	0	0	8	10	13	2	9	10	0	0	0	0	0	0	542244	1209714	1243508	76292	670737	922812
Q13351	KLF1_HUMAN	KLF1	362	38221.1	6.7	HUMAN	Krueppel-like factor 1	0	0	0	0	0	0	2	1	1	1	1	3	0	0	0	0	0	0	42592	9922	10470	5782	6879	28067
Q13356	PPIL2_HUMAN	PPIL2	520	58824	8.9	HUMAN	Peptidyl-prolyl cis-trans isomerase-like 2	0	0	0	0	0	0	3	3	4	1	5	4	0	0	0	0	0	0	28651	109602	209917	24931	176753	120829
Q13363	CTBP1_HUMAN	CTBP1	440	47535.7	6.3	HUMAN	C-terminal-binding protein 1	0	0	0	0	0	0	2	0	1	0	0	0	0	0	0	0	0	0	36337	0	4418	0	0	0
Q13404	UB2V1_HUMAN	UBE2V1	147	16495.1	7.7	HUMAN	Ubiquitin-conjugating enzyme E2 variant 1	0	0	0	0	0	0	3	3	4	3	5	5	0	0	0	0	0	0	541042	447510	379639	172044	2700635	441945
Q13409	DC1I2_HUMAN	DYNC1I2	638	71457.2	5.1	HUMAN	Cytoplasmic dynein 1 intermediate chain 2	0	0	0	0	0	0	7	7	7	6	6	6	0	0	0	0	0	0	1230975	525056	585994	229059	321146	422524
Q13416	ORC2_HUMAN	ORC2	577	65972.1	6.1	HUMAN	Origin recognition complex subunit 2	0	0	0	0	0	0	1	1	1	1	0	0	0	0	0	0	0	0	43040	37595	4349	12546	0	0
Q13422	IKZF1_HUMAN	IKZF1	519	57528.9	6.1	HUMAN	DNA-binding protein Ikaros	0	0	0	0	0	0	0	1	0	1	0	0	0	0	0	0	0	0	0	10073	0	8853	0	0
Q13423	NNTM_HUMAN	NNT	1086	113897	8.3	HUMAN	NAD(P) transhydrogenase, mitochondrial	0	0	0	0	0	0	2	4	5	2	4	4	0	0	0	0	0	0	12843	161779	295897	32309	53035	74229
Q13426	XRCC4_HUMAN	XRCC4	336	38287	4.9	HUMAN	DNA repair protein XRCC4	0	0	0	0	0	0	1	0	0	1	0	1	0	0	0	0	0	0	5024	0	0	5434	0	18472
Q13428	TCOF_HUMAN	TCOF1	1488	152107	9.1	HUMAN	Treacle protein	0	0	0	0	0	0	7	3	3	2	4	5	0	0	0	0	0	0	765896	320872	178039	60945	226871	311580
Q13435	SF3B2_HUMAN	SF3B2	895	100228	5.5	HUMAN	Splicing factor 3B subunit 2	0	0	0	0	0	0	11	13	13	6	7	9	0	0	0	0	0	0	3046268	1547720	1319775	413363	422632	731934
Q13438	OS9_HUMAN	OS9	667	75562.3	4.8	HUMAN	Protein OS-9	0	0	0	0	0	0	1	0	0	0	1	1	0	0	0	0	0	0	113953	0	0	0	10212	16382
Q13442	HAP28_HUMAN	PDAP1	181	20630.2	8.8	HUMAN	28 kDa heat- and acid-stable phosphoprotein	0	0	0	0	0	0	6	3	3	3	3	3	0	0	0	0	0	0	981648	254381	614949	92743	244292	150714
Q13451	FKBP5_HUMAN	FKBP5	457	51212.6	5.7	HUMAN	Peptidyl-prolyl cis-trans isomerase FKBP5	0	0	0	0	0	0	10	10	9	6	7	6	0	0	0	0	0	0	461321	551079	548701	143643	515299	312200
Q13492	PICAL_HUMAN	PICALM	652	70755.1	7.7	HUMAN	Phosphatidylinositol-binding clathrin assembly protein	0	0	0	0	0	0	9	5	6	8	8	7	0	0	0	0	0	0	381628	306979	362746	313584	385263	333014
Q13501	SQSTM_HUMAN	SQSTM1	440	47687.6	5.1	HUMAN	Sequestosome-1	0	0	0	0	0	0	7	8	11	1	9	9	0	0	0	0	0	0	254491	458841	415548	56420	452168	448579
Q13505	MTX1_HUMAN	MTX1	466	51477.3	9.8	HUMAN	Metaxin-1	0	0	0	0	0	0	2	1	2	0	2	3	0	0	0	0	0	0	30580	67660	61869	0	65936	56035
Q13509	TBB3_HUMAN	TUBB3	450	50433.2	4.8	HUMAN	Tubulin beta-3 chain	0	0	0	0	0	0	0	3	2	3	2	1	0	0	0	0	0	0	0	300904	9601	136108	9071	6109
Q13523	PRP4B_HUMAN	PRPF4B	1007	116988	10.3	HUMAN	Serine/threonine-protein kinase PRP4 homolog	0	0	0	0	0	0	0	1	0	2	0	1	0	0	0	0	0	0	0	21042	0	29905	0	18765
Q13526	PIN1_HUMAN	PIN1	163	18243.4	9	HUMAN	Peptidyl-prolyl cis-trans isomerase NIMA-interacting 1	0	0	0	0	0	0	1	2	3	1	1	2	0	0	0	0	0	0	2990	47724	46988	8703	13097	30393
Q13541	4EBP1_HUMAN	EIF4EBP1	118	12580.1	5.3	HUMAN	Eukaryotic translation initiation factor 4E-binding protein 1	0	0	0	0	0	0	2	1	1	1	4	1	0	0	0	0	0	0	56531	38384	38463	20184	104751	44066
Q13542	4EBP2_HUMAN	EIF4EBP2	120	12939.5	6.2	HUMAN	Eukaryotic translation initiation factor 4E-binding protein 2	0	0	0	0	0	0	2	1	0	0	0	0	0	0	0	0	0	0	18447	7714	0	0	0	0
Q13546	RIPK1_HUMAN	RIPK1	671	75931.5	5.9	HUMAN	Receptor-interacting serine/threonine-protein kinase 1	0	0	0	0	0	0	0	0	2	1	1	0	0	0	0	0	0	0	0	0	39634	7974	47381	0
Q13547	HDAC1_HUMAN	HDAC1	482	55103.5	5.3	HUMAN	Histone deacetylase 1	0	0	0	0	0	0	8	5	7	4	6	5	0	0	0	0	0	0	1163980	392958	512126	86171	319629	342959
Q13561	DCTN2_HUMAN	DCTN2	401	44231.4	5.1	HUMAN	Dynactin subunit 2	0	0	0	0	0	0	11	12	14	8	9	11	0	0	0	0	0	0	1836412	1602349	1710544	375753	618885	937747
Q13564	ULA1_HUMAN	NAE1	534	60246.9	5.2	HUMAN	NEDD8-activating enzyme E1 regulatory subunit	0	0	0	0	0	0	5	4	3	0	3	3	0	0	0	0	0	0	221971	74889	39036	0	39274	51471
Q13573	SNW1_HUMAN	SNW1	536	61494.9	9.5	HUMAN	SNW domain-containing protein 1	0	0	0	0	0	0	5	3	3	1	2	2	0	0	0	0	0	0	368764	98829	93213	21200	36623	53970
Q13576	IQGA2_HUMAN	IQGAP2	1575	180579	5.5	HUMAN	Ras GTPase-activating-like protein IQGAP2	0	0	0	0	0	0	0	1	0	2	2	2	0	0	0	0	0	0	0	11343	0	10828	10084	14298
Q13586	STIM1_HUMAN	STIM1	685	77424	6.2	HUMAN	Stromal interaction molecule 1	0	0	0	0	0	0	3	6	6	3	5	4	0	0	0	0	0	0	47183	381912	368819	134360	313251	129138
Q13595	TRA2A_HUMAN	TRA2A	282	32688.9	11.3	HUMAN	Transformer-2 protein homolog alpha	0	0	0	0	0	0	0	0	0	1	0	0	0	0	0	0	0	0	0	0	0	11830	0	0
Q13596	SNX1_HUMAN	SNX1	522	59070	5.1	HUMAN	Sorting nexin-1	0	0	0	0	0	0	1	3	2	1	3	4	0	0	0	0	0	0	4328	133812	89359	22194	107188	101365
Q13610	PWP1_HUMAN	PWP1	501	55828.4	4.6	HUMAN	Periodic tryptophan protein 1 homolog	0	0	0	0	0	0	0	0	1	0	2	1	0	0	0	0	0	0	0	0	29634	0	44525	17173
Q13616	CUL1_HUMAN	CUL1	776	89679.3	8.2	HUMAN	Cullin-1	0	0	0	0	0	0	4	4	5	3	9	4	0	0	0	0	0	0	118066	309784	301182	30364	474960	91631
Q13617	CUL2_HUMAN	CUL2	745	86983.9	6.5	HUMAN	Cullin-2	0	0	0	0	0	0	1	0	4	1	1	2	0	0	0	0	0	0	8571	0	229409	9979	3854	10670
Q13618	CUL3_HUMAN	CUL3	768	88931	8.7	HUMAN	Cullin-3	0	0	0	0	0	0	0	1	0	0	0	1	0	0	0	0	0	0	0	8852	0	0	0	9173
Q13619	CUL4A_HUMAN	CUL4A	759	87681	8.3	HUMAN	Cullin-4A	0	0	0	0	0	0	0	0	1	0	0	0	0	0	0	0	0	0	0	0	10910	0	0	0
Q13620	CUL4B_HUMAN	CUL4B	913	103983	7	HUMAN	Cullin-4B	0	0	0	0	0	0	2	4	5	1	5	5	0	0	0	0	0	0	147543	103995	137708	8384	84046	101380
Q13630	FCL_HUMAN	TSTA3	321	35893	6.1	HUMAN	GDP-L-fucose synthase	0	0	0	0	0	0	1	2	2	0	0	1	0	0	0	0	0	0	13437	133308	120849	0	0	10261
Q13636	RAB31_HUMAN	RAB31	194	21569	6.6	HUMAN	Ras-related protein Rab-31	0	0	0	0	0	0	1	0	0	1	0	0	0	0	0	0	0	0	90770	0	0	5291	0	0
Q13643	FHL3_HUMAN	FHL3	280	31192.3	5.8	HUMAN	Four and a half LIM domains protein 3	0	0	0	0	0	0	7	7	7	4	5	6	0	0	0	0	0	0	630629	694397	420381	194762	312135	405290
Q13685	AAMP_HUMAN	AAMP	434	46751.3	4.3	HUMAN	Angio-associated migratory cell protein	0	0	0	0	0	0	3	1	2	1	2	0	0	0	0	0	0	0	276199	85259	83321	22330	48687	0
Q13724	MOGS_HUMAN	MOGS	837	91918.3	9	HUMAN	Mannosyl-oligosaccharide glucosidase	0	0	0	0	0	0	0	2	1	0	3	2	0	0	0	0	0	0	0	26420	8240	0	77320	35881
Q13765	NACA_HUMAN	NACA	215	23384.1	4.5	HUMAN	Nascent polypeptide-associated complex subunit alpha	0	0	0	0	0	0	5	4	5	4	4	4	0	0	0	0	0	0	2220836	2413675	2402372	210524	596211	671769
Q13772	NCOA4_HUMAN	NCOA4	614	69726.7	5.7	HUMAN	Nuclear receptor coactivator 4	0	0	0	0	0	0	2	2	1	0	0	1	0	0	0	0	0	0	40647	14614	26336	0	0	5031
Q13813	SPTN1_HUMAN	SPTAN1	2472	284542	5.2	HUMAN	Spectrin alpha chain, non-erythrocytic 1	0	0	0	0	0	0	1	0	2	0	0	0	0	0	0	0	0	0	74561	0	19428	0	0	0
Q13823	NOG2_HUMAN	GNL2	731	83655.6	9.3	HUMAN	Nucleolar GTP-binding protein 2	0	0	0	0	0	0	2	1	0	0	0	0	0	0	0	0	0	0	12478	27819	0	0	0	0
Q13838	DX39B_HUMAN	DDX39B	428	48991.8	5.4	HUMAN	Spliceosome RNA helicase DDX39B	0	0	0	0	0	0	16	14	17	11	18	19	0	0	0	0	0	0	1072327	2066763	2543452	768706	1701339	1984595
Q13867	BLMH_HUMAN	BLMH	455	52562.7	5.9	HUMAN	Bleomycin hydrolase	0	0	0	0	0	0	3	5	4	3	6	6	0	0	0	0	0	0	50678	388591	380229	99812	400909	280109
Q13868	EXOS2_HUMAN	EXOSC2	293	32789.3	7.1	HUMAN	Exosome complex component RRP4	0	0	0	0	0	0	0	1	0	1	0	1	0	0	0	0	0	0	0	19822	0	112318	0	18691
Q13885	TBB2A_HUMAN	TUBB2A	445	49907.4	4.8	HUMAN	Tubulin beta-2A chain	0	0	0	0	0	0	1	1	1	5	1	1	0	0	0	0	0	0	351637	218465	244858	170190	168080	215742
Q13888	TF2H2_HUMAN	GTF2H2	395	44419.4	6.3	HUMAN	General transcription factor IIH subunit 2	0	0	0	0	0	0	0	1	1	0	2	1	0	0	0	0	0	0	0	14459	24316	0	28983	13508
Q13895	BYST_HUMAN	BYSL	437	49601.8	8.2	HUMAN	Bystin	0	0	0	0	0	0	1	0	1	1	0	1	0	0	0	0	0	0	35842	0	51997	10796	0	13097
Q13907	IDI1_HUMAN	IDI1	227	26319.4	5.9	HUMAN	Isopentenyl-diphosphate Delta-isomerase 1	0	0	0	0	0	0	3	5	5	4	5	3	0	0	0	0	0	0	118399	173152	189856	72756	116381	113810
Q13948	CASP_HUMAN	CUX1	678	77455.9	5.4	HUMAN	Protein CASP	0	0	0	0	0	0	0	0	0	0	3	0	0	0	0	0	0	0	0	0	0	0	20493	0
Q13951	PEBB_HUMAN	CBFB	182	21508.3	6.2	HUMAN	Core-binding factor subunit beta	0	0	0	0	0	0	2	1	3	1	1	3	0	0	0	0	0	0	201829	44817	152555	29112	44338	117839
Q14004	CDK13_HUMAN	CDK13	1512	164924	9.7	HUMAN	Cyclin-dependent kinase 13	0	0	0	0	0	0	0	0	1	0	0	0	0	0	0	0	0	0	0	0	17314	0	0	0
Q14008	CKAP5_HUMAN	CKAP5	2032	225497	7.9	HUMAN	Cytoskeleton-associated protein 5	0	0	0	0	0	0	6	4	8	5	8	6	0	0	0	0	0	0	143915	80471	278554	64275	158685	147864
Q14011	CIRBP_HUMAN	CIRBP	172	18648.1	9.5	HUMAN	Cold-inducible RNA-binding protein	0	0	0	0	0	0	1	1	1	0	1	1	0	0	0	0	0	0	7042	12148	10908	0	4275	4903
Q14019	COTL1_HUMAN	COTL1	142	15945.1	5.5	HUMAN	Coactosin-like protein	0	0	0	0	0	0	2	5	5	5	5	5	0	0	0	0	0	0	136165	337194	319538	129342	214020	185344
Q14061	COX17_HUMAN	COX17	63	6915.2	6.8	HUMAN	Cytochrome c oxidase copper chaperone	0	0	0	0	0	0	0	1	1	0	1	0	0	0	0	0	0	0	0	51162	49417	0	27138	0
Q14103	HNRPD_HUMAN	HNRNPD	355	38434.5	7.6	HUMAN	Heterogeneous nuclear ribonucleoprotein D0	0	0	0	0	0	0	14	12	12	13	14	14	0	0	0	0	0	0	4929457	5734586	4980707	1714983	4777036	5338254
Q14126	DSG2_HUMAN	DSG2	1118	122295	5.1	HUMAN	Desmoglein-2	0	0	0	0	0	0	1	1	3	1	1	1	0	0	0	0	0	0	8284	9995	41915	9223	47180	42488
Q14137	BOP1_HUMAN	BOP1	746	83630.2	5.8	HUMAN	Ribosome biogenesis protein BOP1	0	0	0	0	0	0	3	1	2	0	1	2	0	0	0	0	0	0	60075	6670	18521	0	8229	6957
Q14139	UBE4A_HUMAN	UBE4A	1066	122562	5.1	HUMAN	Ubiquitin conjugation factor E4 A	0	0	0	0	0	0	1	1	0	1	0	1	0	0	0	0	0	0	5520	4974	0	3935	0	3568
Q14141	SEPT6_HUMAN	SEPT6	434	49717.1	6.2	HUMAN	Septin-6	0	0	0	0	0	0	2	0	1	3	0	1	0	0	0	0	0	0	26623	0	14842	62628	0	4907
Q14149	MORC3_HUMAN	MORC3	939	107114	5.4	HUMAN	MORC family CW-type zinc finger protein 3	0	0	0	0	0	0	0	0	1	0	1	1	0	0	0	0	0	0	0	0	10976	0	14869	5565
Q14151	SAFB2_HUMAN	SAFB2	953	107474	5.8	HUMAN	Scaffold attachment factor B2	0	0	0	0	0	0	3	2	1	1	2	1	0	0	0	0	0	0	245636	275246	45744	17311	59823	30968
Q14152	EIF3A_HUMAN	EIF3A	1382	166571	6.4	HUMAN	Eukaryotic translation initiation factor 3 subunit A	0	0	0	0	0	0	4	3	5	2	2	2	0	0	0	0	0	0	216793	36990	129064	31497	18438	23647
Q14157	UBP2L_HUMAN	UBAP2L	1087	114535	6.6	HUMAN	Ubiquitin-associated protein 2-like	0	0	0	0	0	0	9	7	6	6	5	5	0	0	0	0	0	0	650276	735741	210053	155790	162037	135347
Q14160	SCRIB_HUMAN	SCRIB	1630	174886	5	HUMAN	Protein scribble homolog	0	0	0	0	0	0	0	1	2	0	1	0	0	0	0	0	0	0	0	3388	8263	0	16441	0
Q14165	MLEC_HUMAN	MLEC	292	32234.1	5.3	HUMAN	Malectin	0	0	0	0	0	0	2	3	3	1	5	4	0	0	0	0	0	0	13924	94200	104925	20128	138382	72076
Q14166	TTL12_HUMAN	TTLL12	644	74404.3	5.3	HUMAN	Tubulin--tyrosine ligase-like protein 12	0	0	0	0	0	0	8	9	8	4	7	10	0	0	0	0	0	0	197480	415148	404052	100733	294758	275290
Q14181	DPOA2_HUMAN	POLA2	598	65948.4	5.1	HUMAN	DNA polymerase alpha subunit B	0	0	0	0	0	0	1	2	2	0	1	1	0	0	0	0	0	0	8381	15849	16647	0	4201	6985
Q14192	FHL2_HUMAN	FHL2	279	32193.2	7.8	HUMAN	Four and a half LIM domains protein 2	0	0	0	0	0	0	1	0	2	0	0	0	0	0	0	0	0	0	4233	0	15906	0	0	0
Q14197	ICT1_HUMAN	MRPL58	206	23630.3	10.1	HUMAN	Peptidyl-tRNA hydrolase ICT1, mitochondrial	0	0	0	0	0	0	2	1	0	0	0	0	0	0	0	0	0	0	99501	44280	0	0	0	0
Q14202	ZMYM3_HUMAN	ZMYM3	1370	152380	6	HUMAN	Zinc finger MYM-type protein 3	0	0	0	0	0	0	2	1	1	1	2	1	0	0	0	0	0	0	17246	12545	11765	6418	13517	10499
Q14203	DCTN1_HUMAN	DCTN1	1278	141696	5.6	HUMAN	Dynactin subunit 1	0	0	0	0	0	0	4	7	5	6	6	4	0	0	0	0	0	0	214087	358357	307889	267406	247976	165431
Q14204	DYHC1_HUMAN	DYNC1H1	4646	532412	6	HUMAN	Cytoplasmic dynein 1 heavy chain 1	0	0	0	0	0	0	5	5	8	5	7	6	0	0	0	0	0	0	270445	463465	448558	184847	143381	269645
Q14232	EI2BA_HUMAN	EIF2B1	305	33712.5	6.9	HUMAN	Translation initiation factor eIF-2B subunit alpha	0	0	0	0	0	0	4	7	6	3	6	6	0	0	0	0	0	0	78202	332292	215218	53182	556581	411593
Q14240	IF4A2_HUMAN	EIF4A2	407	46402.7	5.3	HUMAN	Eukaryotic initiation factor 4A-II	0	0	0	0	0	0	0	0	0	1	1	2	0	0	0	0	0	0	0	0	0	36091	26830	213349
Q14247	SRC8_HUMAN	CTTN	550	61586.6	5.2	HUMAN	Src substrate cortactin	0	0	0	0	0	0	12	8	9	7	9	10	0	0	0	0	0	0	1912059	687408	729186	257296	586100	869019
Q14254	FLOT2_HUMAN	FLOT2	428	47064.6	5.2	HUMAN	Flotillin-2	0	0	0	0	0	0	2	1	1	1	2	1	0	0	0	0	0	0	154066	37953	23676	15629	79156	48315
Q14257	RCN2_HUMAN	RCN2	317	36876.7	4.3	HUMAN	Reticulocalbin-2	0	0	0	0	0	0	0	1	0	0	0	1	0	0	0	0	0	0	0	18430	0	0	0	11999
Q14258	TRI25_HUMAN	TRIM25	630	70974.1	8.4	HUMAN	E3 ubiquitin/ISG15 ligase TRIM25	0	0	0	0	0	0	4	4	4	5	4	3	0	0	0	0	0	0	306157	142042	133163	63665	88423	99945
Q14315	FLNC_HUMAN	FLNC	2725	291025	5.6	HUMAN	Filamin-C	0	0	0	0	0	0	30	24	31	27	24	26	0	0	0	0	0	0	6518561	7747096	7394590	3601641	6324120	6075286
Q14318	FKBP8_HUMAN	FKBP8	412	44562.1	4.8	HUMAN	Peptidyl-prolyl cis-trans isomerase FKBP8	0	0	0	0	0	0	7	7	8	4	7	8	0	0	0	0	0	0	422342	507504	435429	78271	425123	400710
Q14320	FA50A_HUMAN	FAM50A	339	40241.9	6.4	HUMAN	Protein FAM50A	0	0	0	0	0	0	3	1	2	1	1	0	0	0	0	0	0	0	875948	153107	485908	24955	96187	0
Q14331	FRG1_HUMAN	FRG1	258	29172.6	9.1	HUMAN	Protein FRG1	0	0	0	0	0	0	1	1	1	1	1	1	0	0	0	0	0	0	42312	35519	63529	32543	24840	33481
Q14376	GALE_HUMAN	GALE	348	38282	6.3	HUMAN	UDP-glucose 4-epimerase	0	0	0	0	0	0	7	6	7	3	7	4	0	0	0	0	0	0	231498	226891	240373	49084	179782	86275
Q14444	CAPR1_HUMAN	CAPRIN1	709	78366.9	5.1	HUMAN	Caprin-1	0	0	0	0	0	0	12	12	13	6	8	11	0	0	0	0	0	0	3152977	1756160	1735876	469959	891374	1041860
Q14469	HES1_HUMAN	HES1	280	29541.1	9.7	HUMAN	Transcription factor HES-1	0	0	0	0	0	0	0	1	0	0	0	0	0	0	0	0	0	0	0	218236	0	0	0	0
Q14494	NF2L1_HUMAN	NFE2L1	772	84704.5	4.5	HUMAN	Nuclear factor erythroid 2-related factor 1	0	0	0	0	0	0	4	4	4	2	3	3	0	0	0	0	0	0	46687	81746	85930	27057	47488	84518
Q14498	RBM39_HUMAN	RBM39	530	59380.1	10.1	HUMAN	RNA-binding protein 39	0	0	0	0	0	0	2	4	2	1	3	2	0	0	0	0	0	0	33162	124280	105115	34769	94465	72676
Q14525	KT33B_HUMAN	KRT33B	404	46214.1	4.8	HUMAN	Keratin, type I cuticular Ha3-II	0	0	0	0	0	0	0	0	0	3	0	0	0	0	0	0	0	0	0	0	0	119619	0	0
Q14534	ERG1_HUMAN	SQLE	574	63923.7	8.8	HUMAN	Squalene monooxygenase	0	0	0	0	0	0	0	0	1	0	1	0	0	0	0	0	0	0	0	0	12411	0	25551	0
Q14558	KPRA_HUMAN	PRPSAP1	356	39394.1	6.7	HUMAN	Phosphoribosyl pyrophosphate synthase-associated protein 1	0	0	0	0	0	0	0	1	1	0	1	0	0	0	0	0	0	0	0	5983	47068	0	113572	0
Q14566	MCM6_HUMAN	MCM6	821	92890.1	5.3	HUMAN	DNA replication licensing factor MCM6	0	0	0	0	0	0	15	20	21	13	22	16	0	0	0	0	0	0	873021	1529573	1443900	360225	1258017	973146
Q14596	NBR1_HUMAN	NBR1	966	107414	5	HUMAN	Next to BRCA1 gene 1 protein	0	0	0	0	0	0	1	1	2	2	3	3	0	0	0	0	0	0	8536	12211	26683	38338	227145	106029
Q14651	PLSI_HUMAN	PLS1	629	70254.1	5.3	HUMAN	Plastin-1	0	0	0	0	0	0	2	3	3	1	2	3	0	0	0	0	0	0	18205	188527	161650	11412	12655	84057
Q14653	IRF3_HUMAN	IRF3	427	47219.7	5.2	HUMAN	Interferon regulatory factor 3	0	0	0	0	0	0	3	3	1	0	2	2	0	0	0	0	0	0	163933	99198	9055	0	16966	20285
Q14657	LAGE3_HUMAN	LAGE3	143	14803.9	8.9	HUMAN	EKC/KEOPS complex subunit LAGE3	0	0	0	0	0	0	1	1	1	0	1	1	0	0	0	0	0	0	7417	2452	3372	0	3033	4142
Q14671	PUM1_HUMAN	PUM1	1186	126474	6.4	HUMAN	Pumilio homolog 1	0	0	0	0	0	0	6	6	5	2	5	4	0	0	0	0	0	0	162047	302529	132250	52496	190231	129523
Q14676	MDC1_HUMAN	MDC1	2089	226668	5.4	HUMAN	Mediator of DNA damage checkpoint protein 1	0	0	0	0	0	0	2	3	2	1	3	3	0	0	0	0	0	0	32738	29551	33276	11579	28960	33676
Q14677	EPN4_HUMAN	CLINT1	625	68260.1	6	HUMAN	Clathrin interactor 1	0	0	0	0	0	0	1	2	1	1	1	2	0	0	0	0	0	0	144816	90817	89923	26003	26962	79695
Q14683	SMC1A_HUMAN	SMC1A	1233	143234	7.5	HUMAN	Structural maintenance of chromosomes protein 1A	0	0	0	0	0	0	5	4	4	2	5	4	0	0	0	0	0	0	549344	301552	261429	97305	116049	143678
Q14687	GSE1_HUMAN	GSE1	1217	136165	7.4	HUMAN	Genetic suppressor element 1	0	0	0	0	0	0	6	6	6	4	4	5	0	0	0	0	0	0	198818	302628	287866	120122	189613	255818
Q14691	PSF1_HUMAN	GINS1	196	22988.6	7	HUMAN	DNA replication complex GINS protein PSF1	0	0	0	0	0	0	1	0	0	0	0	0	0	0	0	0	0	0	15447	0	0	0	0	0
Q14693	LPIN1_HUMAN	LPIN1	890	98665	6.1	HUMAN	Phosphatidate phosphatase LPIN1	0	0	0	0	0	0	1	1	1	0	1	1	0	0	0	0	0	0	4877	5868	6671	0	3669	5550
Q14694	UBP10_HUMAN	USP10	798	87134.5	5.2	HUMAN	Ubiquitin carboxyl-terminal hydrolase 10	0	0	0	0	0	0	9	9	8	4	7	10	0	0	0	0	0	0	243385	458625	279948	136302	241642	404919
Q14697	GANAB_HUMAN	GANAB	944	106875	5.7	HUMAN	Neutral alpha-glucosidase AB	0	0	0	0	0	0	23	27	29	21	22	27	0	0	0	0	0	0	2861518	3322858	3821415	1077714	1807788	2574736
Q14728	MFS10_HUMAN	MFSD10	455	48339.6	9.7	HUMAN	Major facilitator superfamily domain-containing protein 10	0	0	0	0	0	0	0	1	1	0	0	1	0	0	0	0	0	0	0	4802	5346	0	0	3722
Q14738	2A5D_HUMAN	PPP2R5D	602	69992.4	8.2	HUMAN	Serine/threonine-protein phosphatase 2A 56 kDa regulatory subunit delta isoform	0	0	0	0	0	0	1	3	3	0	1	1	0	0	0	0	0	0	6495	31305	36377	0	4685	6490
Q14739	LBR_HUMAN	LBR	615	70703.8	9.4	HUMAN	Lamin-B receptor	0	0	0	0	0	0	4	2	3	2	4	1	0	0	0	0	0	0	1185677	242139	324577	214820	626986	46708
Q14789	GOGB1_HUMAN	GOLGB1	3259	376022	5	HUMAN	Golgin subfamily B member 1	0	0	0	0	0	0	0	0	1	1	1	1	0	0	0	0	0	0	0	0	11288	3385	8981	12364
Q14790	CASP8_HUMAN	CASP8	479	55391.6	5	HUMAN	Caspase-8	0	0	0	0	0	0	0	1	0	2	0	1	0	0	0	0	0	0	0	11934	0	20265	0	22384
Q14807	KIF22_HUMAN	KIF22	665	73262.8	9.5	HUMAN	Kinesin-like protein KIF22	0	0	0	0	0	0	1	0	0	0	0	1	0	0	0	0	0	0	13617	0	0	0	0	11638
Q14839	CHD4_HUMAN	CHD4	1912	218006	5.6	HUMAN	Chromodomain-helicase-DNA-binding protein 4	0	0	0	0	0	0	5	9	9	2	9	9	0	0	0	0	0	0	55757	236444	289421	25173	167786	187430
Q14847	LASP1_HUMAN	LASP1	261	29717.4	6.6	HUMAN	LIM and SH3 domain protein 1	0	0	0	0	0	0	12	9	10	6	13	12	0	0	0	0	0	0	2522456	1038012	837263	498317	1299228	1257441
Q14919	NC2A_HUMAN	DRAP1	205	22350	5	HUMAN	Dr1-associated corepressor	0	0	0	0	0	0	1	0	1	1	1	1	0	0	0	0	0	0	26468	0	28364	13584	4821	23646
Q14966	ZN638_HUMAN	ZNF638	1978	220627	6	HUMAN	Zinc finger protein 638	0	0	0	0	0	0	0	1	0	0	0	0	0	0	0	0	0	0	0	9437	0	0	0	0
Q14974	IMB1_HUMAN	KPNB1	876	97171.1	4.7	HUMAN	Importin subunit beta-1	0	0	0	0	0	0	25	22	29	24	25	28	0	0	0	0	0	0	4551294	4543369	5318619	2055476	3691149	4456495
Q14978	NOLC1_HUMAN	NOLC1	699	73603.8	9.5	HUMAN	Nucleolar and coiled-body phosphoprotein 1	0	0	0	0	0	0	2	2	2	0	1	1	0	0	0	0	0	0	14713	33777	39489	0	9149	13853
Q14980	NUMA1_HUMAN	NUMA1	2115	238261	5.6	HUMAN	Nuclear mitotic apparatus protein 1	0	0	0	0	0	0	2	3	3	3	3	4	0	0	0	0	0	0	18119	64859	34913	38960	63273	74008
Q14997	PSME4_HUMAN	PSME4	1843	211336	6.4	HUMAN	Proteasome activator complex subunit 4	0	0	0	0	0	0	0	1	1	0	0	1	0	0	0	0	0	0	0	2669	21717	0	0	13548
Q14C86	GAPD1_HUMAN	GAPVD1	1478	164981	5.1	HUMAN	GTPase-activating protein and VPS9 domain-containing protein 1	0	0	0	0	0	0	4	1	6	1	2	2	0	0	0	0	0	0	63063	27710	109650	18468	60941	32663
Q14CN4	K2C72_HUMAN	KRT72	511	55877.8	6.5	HUMAN	Keratin, type II cytoskeletal 72	0	0	0	1	0	0	0	0	0	0	0	0	0	0	0	56094	0	0	0	0	0	0	0	0
Q14CX7	NAA25_HUMAN	NAA25	972	112293	6.2	HUMAN	N-alpha-acetyltransferase 25, NatB auxiliary subunit	0	0	0	0	0	0	0	0	3	0	1	1	0	0	0	0	0	0	0	0	30021	0	18834	7023
Q15003	CND2_HUMAN	NCAPH	741	82563.9	4.9	HUMAN	Condensin complex subunit 2	0	0	0	0	0	0	4	4	3	2	1	3	0	0	0	0	0	0	57885	81706	60411	39125	3007	23926
Q15005	SPCS2_HUMAN	SPCS2	226	25003	8.7	HUMAN	Signal peptidase complex subunit 2	0	0	0	0	0	0	3	3	4	1	4	3	0	0	0	0	0	0	130395	68567	148005	36281	134169	44611
Q15006	EMC2_HUMAN	EMC2	297	34833.8	6.2	HUMAN	ER membrane protein complex subunit 2	0	0	0	0	0	0	0	0	1	0	0	0	0	0	0	0	0	0	0	0	36901	0	0	0
Q15008	PSMD6_HUMAN	PSMD6	389	45531.7	5.5	HUMAN	26S proteasome non-ATPase regulatory subunit 6	0	0	0	0	0	0	11	13	14	8	9	10	0	0	0	0	0	0	784569	887217	900517	184595	456178	580867
Q15012	LAP4A_HUMAN	LAPTM4A	233	26801	6.1	HUMAN	Lysosomal-associated transmembrane protein 4A	0	0	0	0	0	0	0	1	0	0	0	0	0	0	0	0	0	0	0	12609	0	0	0	0
Q15013	MD2BP_HUMAN	MAD2L1BP	274	31052	5.9	HUMAN	MAD2L1-binding protein	0	0	0	0	0	0	0	1	0	0	1	0	0	0	0	0	0	0	0	2599	0	0	1729	0
Q15014	MO4L2_HUMAN	MORF4L2	288	32308.1	9.7	HUMAN	Mortality factor 4-like protein 2	0	0	0	0	0	0	3	2	2	5	1	3	0	0	0	0	0	0	1040370	305023	280148	249476	82326	467549
Q15019	SEPT2_HUMAN	SEPT2	361	41487.8	6.1	HUMAN	Septin-2	0	0	0	0	0	0	6	5	7	3	6	5	0	0	0	0	0	0	296706	265789	493484	66255	424413	320617
Q15020	SART3_HUMAN	SART3	963	109936	5.4	HUMAN	Squamous cell carcinoma antigen recognized by T-cells 3	0	0	0	0	0	0	1	1	2	2	0	3	0	0	0	0	0	0	60248	21697	59011	28409	0	73567
Q15021	CND1_HUMAN	NCAPD2	1401	157184	6.2	HUMAN	Condensin complex subunit 1	0	0	0	0	0	0	3	3	3	1	2	2	0	0	0	0	0	0	29819	15380	40432	2270	14260	14637
Q15022	SUZ12_HUMAN	SUZ12	739	83055.5	9	HUMAN	Polycomb protein SUZ12	0	0	0	0	0	0	0	1	0	0	0	0	0	0	0	0	0	0	0	37693	0	0	0	0
Q15024	EXOS7_HUMAN	EXOSC7	291	31821.7	5.1	HUMAN	Exosome complex component RRP42	0	0	0	0	0	0	1	1	1	0	0	0	0	0	0	0	0	0	242628	4173	161568	0	0	0
Q15025	TNIP1_HUMAN	TNIP1	636	71864.8	6.2	HUMAN	TNFAIP3-interacting protein 1	0	0	0	0	0	0	1	1	1	1	1	1	0	0	0	0	0	0	18442	13701	12381	5716	9101	11712
Q15029	U5S1_HUMAN	EFTUD2	972	109437	4.8	HUMAN	116 kDa U5 small nuclear ribonucleoprotein component	0	0	0	0	0	0	15	20	23	11	14	19	0	0	0	0	0	0	531599	847973	800896	566118	472102	509339
Q15031	SYLM_HUMAN	LARS2	903	101977	8.5	HUMAN	Probable leucine--tRNA ligase, mitochondrial	0	0	0	0	0	0	0	1	1	0	2	1	0	0	0	0	0	0	0	5067	11301	0	18506	9812
Q15036	SNX17_HUMAN	SNX17	470	52901.7	7.1	HUMAN	Sorting nexin-17	0	0	0	0	0	0	1	0	1	0	0	0	0	0	0	0	0	0	3539	0	4351	0	0	0
Q15041	AR6P1_HUMAN	ARL6IP1	203	23363	9.4	HUMAN	ADP-ribosylation factor-like protein 6-interacting protein 1	0	0	0	0	0	0	0	0	0	0	0	1	0	0	0	0	0	0	0	0	0	0	0	4415
Q15042	RB3GP_HUMAN	RAB3GAP1	981	110525	5.4	HUMAN	Rab3 GTPase-activating protein catalytic subunit	0	0	0	0	0	0	1	2	4	1	2	4	0	0	0	0	0	0	27549	41732	1412130	467289	16456	262369
Q15043	S39AE_HUMAN	SLC39A14	492	54212.8	5.2	HUMAN	Zinc transporter ZIP14	0	0	0	0	0	0	2	2	2	2	1	2	0	0	0	0	0	0	59576	86508	97158	31054	46709	62581
Q15046	SYK_HUMAN	KARS	597	68048.7	5.9	HUMAN	Lysine--tRNA ligase	0	0	0	0	0	0	18	17	17	12	16	14	0	0	0	0	0	0	2445555	1634224	1496902	450994	964394	1039767
Q15054	DPOD3_HUMAN	POLD3	466	51400.7	9.4	HUMAN	DNA polymerase delta subunit 3	0	0	0	0	0	0	1	1	1	0	0	1	0	0	0	0	0	0	44126	17954	18915	0	0	14202
Q15056	IF4H_HUMAN	EIF4H	248	27385.3	6.7	HUMAN	Eukaryotic translation initiation factor 4H	0	0	0	0	0	0	9	5	6	5	6	5	0	0	0	0	0	0	1658731	1129630	833861	472477	744895	646734
Q15057	ACAP2_HUMAN	ACAP2	778	88029.4	6.4	HUMAN	Arf-GAP with coiled-coil, ANK repeat and PH domain-containing protein 2	0	0	0	0	0	0	0	1	1	1	1	1	0	0	0	0	0	0	0	11537	13942	3587	11963	7957
Q15059	BRD3_HUMAN	BRD3	726	79542.2	9.4	HUMAN	Bromodomain-containing protein 3	0	0	0	0	0	0	0	0	0	1	0	0	0	0	0	0	0	0	0	0	0	4750	0	0
Q15067	ACOX1_HUMAN	ACOX1	660	74424.2	8.3	HUMAN	Peroxisomal acyl-coenzyme A oxidase 1	0	0	0	0	0	0	0	0	2	0	1	1	0	0	0	0	0	0	0	0	23271	0	6368	6784
Q15070	OXA1L_HUMAN	OXA1L	435	48548.3	9.5	HUMAN	Mitochondrial inner membrane protein OXA1L	0	0	0	0	0	0	0	1	0	0	0	0	0	0	0	0	0	0	0	23027	0	0	0	0
Q15084	PDIA6_HUMAN	PDIA6	440	48121.7	4.9	HUMAN	Protein disulfide-isomerase A6	0	0	0	0	0	0	12	13	12	10	9	10	0	0	0	0	0	0	1545669	2223958	2177145	848692	1421802	1640859
Q15102	PA1B3_HUMAN	PAFAH1B3	231	25734.5	6.3	HUMAN	Platelet-activating factor acetylhydrolase IB subunit gamma	0	0	0	0	0	0	4	3	6	2	2	3	0	0	0	0	0	0	376062	316481	456475	69613	105147	159137
Q15118	PDK1_HUMAN	PDK1	436	49244.6	8.9	HUMAN	[Pyruvate dehydrogenase (acetyl-transferring)] kinase isozyme 1, mitochondrial	0	0	0	0	0	0	0	1	2	0	0	1	0	0	0	0	0	0	0	11352	20209	0	0	6787
Q15125	EBP_HUMAN	EBP	230	26353	7.8	HUMAN	3-beta-hydroxysteroid-Delta(8),Delta(7)-isomerase	0	0	0	0	0	0	3	2	2	1	1	2	0	0	0	0	0	0	172841	160083	216838	61740	112883	152977
Q15154	PCM1_HUMAN	PCM1	2024	228535	5	HUMAN	Pericentriolar material 1 protein	0	0	0	0	0	0	3	2	3	3	4	3	0	0	0	0	0	0	158247	253794	79963	62460	111862	71479
Q15172	2A5A_HUMAN	PPP2R5A	486	56194.2	6.3	HUMAN	Serine/threonine-protein phosphatase 2A 56 kDa regulatory subunit alpha isoform	0	0	0	0	0	0	1	0	0	0	0	1	0	0	0	0	0	0	21776	0	0	0	0	31063
Q15181	IPYR_HUMAN	PPA1	289	32660.3	5.5	HUMAN	Inorganic pyrophosphatase	0	0	0	0	0	0	14	17	17	12	16	15	0	0	0	0	0	0	1424819	2355899	2116284	673374	1706252	1346010
Q15185	TEBP_HUMAN	PTGES3	160	18697.6	4.3	HUMAN	Prostaglandin E synthase 3	0	0	0	0	0	0	9	9	8	4	8	8	0	0	0	0	0	0	3666393	3448135	2676627	437346	2134297	2154252
Q15233	NONO_HUMAN	NONO	471	54232	9	HUMAN	Non-POU domain-containing octamer-binding protein	0	0	0	0	0	0	9	6	6	5	5	5	0	0	0	0	0	0	858141	452130	495258	84970	455876	309876
Q15257	PTPA_HUMAN	PTPA	358	40667.9	5.6	HUMAN	Serine/threonine-protein phosphatase 2A activator	0	0	0	0	0	0	4	2	3	1	4	2	0	0	0	0	0	0	68803	36284	73879	26946	134226	49903
Q15274	NADC_HUMAN	QPRT	297	30845.9	5.8	HUMAN	Nicotinate-nucleotide pyrophosphorylase [carboxylating]	0	0	0	0	0	0	1	2	3	1	1	2	0	0	0	0	0	0	8661	29555	64112	7898	17173	46407
Q15276	RABE1_HUMAN	RABEP1	862	99291.3	4.9	HUMAN	Rab GTPase-binding effector protein 1	0	0	0	0	0	0	0	0	1	0	0	0	0	0	0	0	0	0	0	0	7447	0	0	0
Q15286	RAB35_HUMAN	RAB35	201	23025.4	8.5	HUMAN	Ras-related protein Rab-35	0	0	0	0	0	0	2	3	3	0	0	2	0	0	0	0	0	0	258324	496809	638122	0	0	407605
Q15287	RNPS1_HUMAN	RNPS1	305	34208.5	11.8	HUMAN	RNA-binding protein with serine-rich domain 1	0	0	0	0	0	0	0	1	0	0	0	1	0	0	0	0	0	0	0	18731	0	0	0	15416
Q15291	RBBP5_HUMAN	RBBP5	538	59153.1	5	HUMAN	Retinoblastoma-binding protein 5	0	0	0	0	0	0	0	0	2	0	1	0	0	0	0	0	0	0	0	0	23814	0	6320	0
Q15323	K1H1_HUMAN	KRT31	416	47237.5	4.8	HUMAN	Keratin, type I cuticular Ha1	0	0	0	0	0	0	0	0	0	14	0	0	0	0	0	0	0	0	0	0	0	2576504	0	0
Q15345	LRC41_HUMAN	LRRC41	812	88650.3	8.8	HUMAN	Leucine-rich repeat-containing protein 41	0	0	0	0	0	0	1	0	1	0	0	1	0	0	0	0	0	0	12766	0	38746	0	0	18083
Q15349	KS6A2_HUMAN	RPS6KA2	733	83239.5	8.8	HUMAN	Ribosomal protein S6 kinase alpha-2	0	0	0	0	0	0	0	0	0	1	0	0	0	0	0	0	0	0	0	0	0	5286	0	0
Q15365	PCBP1_HUMAN	PCBP1	356	37498.2	6.7	HUMAN	Poly(rC)-binding protein 1	0	0	0	0	0	0	20	17	19	16	21	19	0	0	0	0	0	0	7393310	5879681	5263114	1749283	4743124	5319039
Q15366	PCBP2_HUMAN	PCBP2	365	38580.4	6.3	HUMAN	Poly(rC)-binding protein 2	0	0	0	0	0	0	8	8	9	4	8	9	0	0	0	0	0	0	1218077	1904692	1989199	574453	1456253	1513600
Q15369	ELOC_HUMAN	ELOC	112	12473.3	4.7	HUMAN	Elongin-C	0	0	0	0	0	0	6	6	5	1	3	5	0	0	0	0	0	0	844517	642583	552309	35267	277532	380254
Q15370	ELOB_HUMAN	ELOB	118	13132.9	4.7	HUMAN	Elongin-B	0	0	0	0	0	0	4	6	1	2	2	3	0	0	0	0	0	0	427471	315434	124199	72746	104082	137633
Q15386	UBE3C_HUMAN	UBE3C	1083	123924	6.3	HUMAN	Ubiquitin-protein ligase E3C	0	0	0	0	0	0	0	0	0	0	1	0	0	0	0	0	0	0	0	0	0	0	1999	0
Q15388	TOM20_HUMAN	TOMM20	145	16298	8.8	HUMAN	Mitochondrial import receptor subunit TOM20 homolog	0	0	1	0	0	0	1	2	2	1	1	2	0	0	4854	0	0	0	34459	165165	179646	9738	10185	86860
Q15392	DHC24_HUMAN	DHCR24	516	60101.8	8.4	HUMAN	Delta(24)-sterol reductase	0	0	0	0	0	0	1	1	2	0	2	2	0	0	0	0	0	0	20179	71747	76203	0	142502	66443
Q15393	SF3B3_HUMAN	SF3B3	1217	135578	5.1	HUMAN	Splicing factor 3B subunit 3	0	0	0	0	0	0	16	18	17	9	20	24	0	0	0	0	0	0	1066544	1164972	1169609	247958	1106560	1174791
Q15398	DLGP5_HUMAN	DLGAP5	846	95115.8	9.1	HUMAN	Disks large-associated protein 5	0	0	0	0	0	0	1	2	3	1	0	1	0	0	0	0	0	0	25699	23581	48981	5224	0	10170
Q15418	KS6A1_HUMAN	RPS6KA1	735	82723.7	7.7	HUMAN	Ribosomal protein S6 kinase alpha-1	0	0	0	0	0	0	0	0	2	0	0	1	0	0	0	0	0	0	0	0	48160	0	0	6144
Q15424	SAFB1_HUMAN	SAFB	915	102642	5.3	HUMAN	Scaffold attachment factor B1	0	0	0	0	0	0	8	10	7	6	7	9	0	0	0	0	0	0	412145	609276	381368	182270	401116	398799
Q15427	SF3B4_HUMAN	SF3B4	424	44386.1	8.5	HUMAN	Splicing factor 3B subunit 4	0	0	0	0	0	0	3	3	4	4	2	3	0	0	0	0	0	0	564837	338251	389542	145913	144460	171667
Q15428	SF3A2_HUMAN	SF3A2	464	49256	9.7	HUMAN	Splicing factor 3A subunit 2	0	0	0	0	0	0	3	3	2	1	0	1	0	0	0	0	0	0	33216	88774	19910	8302	0	19602
Q15435	PP1R7_HUMAN	PPP1R7	360	41564.6	4.8	HUMAN	Protein phosphatase 1 regulatory subunit 7	0	0	0	0	0	0	4	4	3	0	0	1	0	0	0	0	0	0	85304	121286	123116	0	0	3219
Q15437	SC23B_HUMAN	SEC23B	767	86480	6.4	HUMAN	Protein transport protein Sec23B	0	0	0	0	0	0	6	1	7	1	4	3	0	0	0	0	0	0	208996	36790	196580	14102	97900	68712
Q15459	SF3A1_HUMAN	SF3A1	793	88886.9	5.2	HUMAN	Splicing factor 3A subunit 1	0	0	0	0	0	0	13	12	10	8	7	10	0	0	0	0	0	0	1873764	1270174	1218147	217707	494448	680387
Q15517	CDSN_HUMAN	CDSN	529	51522.5	8.7	HUMAN	Corneodesmosin	1	0	0	1	0	0	0	0	0	0	0	0	7566	0	0	7504	0	0	0	0	0	0	0	0
Q15532	SSXT_HUMAN	SS18	418	45929.7	6	HUMAN	Protein SSXT	0	0	0	0	0	0	0	1	0	1	0	1	0	0	0	0	0	0	0	23859	0	15500	0	24118
Q15544	TAF11_HUMAN	TAF11	211	23307.3	4.8	HUMAN	Transcription initiation factor TFIID subunit 11	0	0	0	0	0	0	4	3	3	2	2	1	0	0	0	0	0	0	304204	218798	224778	35735	81455	49999
Q15545	TAF7_HUMAN	TAF7	349	40259.4	5.1	HUMAN	Transcription initiation factor TFIID subunit 7	0	0	0	0	0	0	3	2	3	1	2	3	0	0	0	0	0	0	223072	115859	86654	27155	35145	94982
Q15554	TERF2_HUMAN	TERF2	542	59594	9.4	HUMAN	Telomeric repeat-binding factor 2	0	0	0	0	0	0	0	0	0	1	0	0	0	0	0	0	0	0	0	0	0	9033	0	0
Q15555	MARE2_HUMAN	MAPRE2	327	37031.6	5.4	HUMAN	Microtubule-associated protein RP/EB family member 2	0	0	0	0	0	0	4	1	2	0	0	1	0	0	0	0	0	0	164259	31912	24995	0	0	26467
Q15631	TSN_HUMAN	TSN	228	26183.2	6	HUMAN	Translin	0	0	0	0	0	0	3	3	3	3	2	2	0	0	0	0	0	0	615317	122644	216523	175329	98658	117877
Q15637	SF01_HUMAN	SF1	639	68330.5	9.1	HUMAN	Splicing factor 1	0	0	0	0	0	0	12	12	13	9	8	14	0	0	0	0	0	0	1106000	933277	784555	349319	315362	976124
Q15642	CIP4_HUMAN	TRIP10	601	68352.8	5.6	HUMAN	Cdc42-interacting protein 4	0	0	0	0	0	0	1	1	0	0	0	0	0	0	0	0	0	0	3427	5594	0	0	0	0
Q15645	PCH2_HUMAN	TRIP13	432	48551.2	5.7	HUMAN	Pachytene checkpoint protein 2 homolog	0	0	0	0	0	0	5	2	4	2	8	4	0	0	0	0	0	0	150259	104615	166735	59304	280520	124440
Q15650	TRIP4_HUMAN	TRIP4	581	66146.8	8.1	HUMAN	Activating signal cointegrator 1	0	0	0	0	0	0	1	1	0	0	0	1	0	0	0	0	0	0	1873	13793	0	0	0	18583
Q15653	IKBB_HUMAN	NFKBIB	356	37771.4	4.7	HUMAN	NF-kappa-B inhibitor beta	0	0	0	0	0	0	1	0	0	0	0	0	0	0	0	0	0	0	21053	0	0	0	0	0
Q15654	TRIP6_HUMAN	TRIP6	476	50288.4	7.2	HUMAN	Thyroid receptor-interacting protein 6	0	0	0	0	0	0	4	2	2	0	3	3	0	0	0	0	0	0	150176	46855	51441	0	94564	107081
Q15691	MARE1_HUMAN	MAPRE1	268	29999.3	5	HUMAN	Microtubule-associated protein RP/EB family member 1	0	0	0	0	0	0	9	10	11	6	6	9	0	0	0	0	0	0	626941	742955	803288	286410	370360	639135
Q15717	ELAV1_HUMAN	ELAVL1	326	36092.2	9.2	HUMAN	ELAV-like protein 1	0	0	0	0	0	0	6	4	3	3	4	2	0	0	0	0	0	0	564139	458993	349536	128057	370908	170107
Q15738	NSDHL_HUMAN	NSDHL	373	41900.7	8.2	HUMAN	Sterol-4-alpha-carboxylate 3-dehydrogenase, decarboxylating	0	0	0	0	0	0	3	3	4	1	2	2	0	0	0	0	0	0	82939	118700	139494	14414	66697	72673
Q15742	NAB2_HUMAN	NAB2	525	56594.6	6.5	HUMAN	NGFI-A-binding protein 2	0	0	0	0	0	0	0	1	1	2	2	1	0	0	0	0	0	0	0	5415	4957	61616	54122	8326
Q15758	AAAT_HUMAN	SLC1A5	541	56598.8	5.3	HUMAN	Neutral amino acid transporter B(0)	0	0	0	0	0	0	8	9	9	7	12	11	0	0	0	0	0	0	2080191	2080247	1920032	875968	1943090	1769401
Q15785	TOM34_HUMAN	TOMM34	309	34559.7	9.1	HUMAN	Mitochondrial import receptor subunit TOM34	0	0	0	0	0	0	2	2	2	3	1	1	0	0	0	0	0	0	16854	42021	33275	65781	22032	11865
Q15796	SMAD2_HUMAN	SMAD2	467	52306.6	6.1	HUMAN	Mothers against decapentaplegic homolog 2	0	0	0	0	0	0	0	0	0	0	2	2	0	0	0	0	0	0	0	0	0	0	61993	43311
Q15800	MSMO1_HUMAN	MSMO1	293	35216	6.8	HUMAN	Methylsterol monooxygenase 1	0	0	0	0	0	0	1	1	2	1	0	1	0	0	0	0	0	0	63852	85660	83421	17866	0	46186
Q15813	TBCE_HUMAN	TBCE	527	59346.7	6.3	HUMAN	Tubulin-specific chaperone E	0	0	0	0	0	0	3	3	5	2	6	5	0	0	0	0	0	0	74805	57078	82859	21700	83928.9	78854
Q15833	STXB2_HUMAN	STXBP2	593	66453.1	6.1	HUMAN	Syntaxin-binding protein 2	0	0	0	0	0	0	3	6	5	2	4	6	0	0	0	0	0	0	47504	79195	122675	10667	42141	48810
Q15843	NEDD8_HUMAN	NEDD8	81	9071.6	8	HUMAN	NEDD8	0	0	0	0	0	0	1	0	0	1	0	0	0	0	0	0	0	0	37467	0	0	36100	0	0
Q15904	VAS1_HUMAN	ATP6AP1	470	52026.3	5.7	HUMAN	V-type proton ATPase subunit S1	0	0	0	0	0	0	1	3	2	0	3	2	0	0	0	0	0	0	5003	71461	65257	0	98121	57325
Q15907	RB11B_HUMAN	RAB11B	218	24488.7	5.6	HUMAN	Ras-related protein Rab-11B	0	0	0	0	0	0	7	9	10	9	9	8	0	0	0	0	0	0	1576692	1254296	1324975	553282	866933	820206
Q15910	EZH2_HUMAN	EZH2	746	85364	6.7	HUMAN	Histone-lysine N-methyltransferase EZH2	0	0	0	0	0	0	0	1	1	0	1	1	0	0	0	0	0	0	0	16525	13402	0	8134	10579
Q15942	ZYX_HUMAN	ZYX	572	61277.9	6.2	HUMAN	Zyxin	0	0	0	0	0	0	10	12	12	7	10	12	0	0	0	0	0	0	1913724	1632997	1301102	184180	640083	1047953
Q16134	ETFD_HUMAN	ETFDH	617	68496	7.3	HUMAN	Electron transfer flavoprotein-ubiquinone oxidoreductase, mitochondrial	0	0	0	0	0	0	0	1	0	0	0	0	0	0	0	0	0	0	0	19443	0	0	0	0
Q16181	SEPT7_HUMAN	SEPT7	437	50680.4	8.8	HUMAN	Septin-7	0	0	0	0	0	0	5	5	5	3	5	4	0	0	0	0	0	0	224346	238658	299874	60470	236367	180171
Q16186	ADRM1_HUMAN	ADRM1	407	42153.6	5	HUMAN	Proteasomal ubiquitin receptor ADRM1	0	0	0	0	0	0	5	5	4	3	6	5	0	0	0	0	0	0	416818	420548	335270	101742	258447	301757
Q16204	CCDC6_HUMAN	CCDC6	474	53291.4	6.9	HUMAN	Coiled-coil domain-containing protein 6	0	0	0	0	0	0	1	3	4	2	1	1	0	0	0	0	0	0	5515	105668	128482	30906	30077	20516
Q16222	UAP1_HUMAN	UAP1	522	58769.5	5.9	HUMAN	UDP-N-acetylhexosamine pyrophosphorylase	0	0	0	0	0	0	9	14	15	8	15	12	0	0	0	0	0	0	539304	894072	1166700	170436	850576	760012
Q16342	PDCD2_HUMAN	PDCD2	344	38592.5	5.3	HUMAN	Programmed cell death protein 2	0	0	0	0	0	0	0	0	1	0	0	0	0	0	0	0	0	0	0	0	14997	0	0	0
Q16384	SSX1_HUMAN	SSX1	188	21931	9.5	HUMAN	Protein SSX1	0	0	0	0	0	0	1	0	0	0	0	0	0	0	0	0	0	0	11477	0	0	0	0	0
Q16385	SSX2_HUMAN	SSX2	188	21620.5	5.6	HUMAN	Protein SSX2	0	0	0	0	0	0	1	1	1	0	0	0	0	0	0	0	0	0	33724	18743	5126	0	0	0
Q16401	PSMD5_HUMAN	PSMD5	504	56196.2	5.4	HUMAN	26S proteasome non-ATPase regulatory subunit 5	0	0	0	0	0	0	8	13	11	9	13	12	0	0	0	0	0	0	217454	681639	587149	231200	771232	460186
Q16512	PKN1_HUMAN	PKN1	942	103933	6	HUMAN	Serine/threonine-protein kinase N1	0	0	0	0	0	0	1	3	1	0	0	0	0	0	0	0	0	0	5579	43904	5065	0	0	0
Q16531	DDB1_HUMAN	DDB1	1140	126969	5.1	HUMAN	DNA damage-binding protein 1	0	0	0	0	0	0	9	17	25	15	16	21	0	0	0	0	0	0	724226	1065226	1683976	440324	788407	890637
Q16539	MK14_HUMAN	MAPK14	360	41293.7	5.5	HUMAN	Mitogen-activated protein kinase 14	0	0	0	0	0	0	0	1	4	2	2	1	0	0	0	0	0	0	0	23458	124738	22516	77945	20620
Q16543	CDC37_HUMAN	CDC37	378	44468.7	5.2	HUMAN	Hsp90 co-chaperone Cdc37	0	0	0	0	0	0	9	9	11	9	8	8	0	0	0	0	0	0	2431847	1559036	1630437	1263411	1171407	1120213
Q16563	SYPL1_HUMAN	SYPL1	259	28565.5	8.7	HUMAN	Synaptophysin-like protein 1	0	0	0	0	0	0	1	1	1	1	2	1	0	0	0	0	0	0	55530	168405	199941	68063	203995	133881
Q16576	RBBP7_HUMAN	RBBP7	425	47820.5	4.9	HUMAN	Histone-binding protein RBBP7	0	0	0	0	0	0	2	3	3	2	3	2	0	0	0	0	0	0	289462	170304	153015	30035	122510	141034
Q16610	ECM1_HUMAN	ECM1	540	60674.7	6.2	HUMAN	Extracellular matrix protein 1	0	0	0	0	0	0	1	2	1	0	2	2	0	0	0	0	0	0	34843	81354	73351	0	166082	68243
Q16621	NFE2_HUMAN	NFE2	373	41473.1	4.9	HUMAN	Transcription factor NF-E2 45 kDa subunit	0	0	0	0	0	0	2	2	3	2	2	4	0	0	0	0	0	0	52586	147726	171925	59538	92822	214551
Q16626	MEA1_HUMAN	MEA1	185	19904.8	4.1	HUMAN	Male-enhanced antigen 1	0	0	0	0	0	0	0	0	1	0	1	0	0	0	0	0	0	0	0	0	76506	0	78336	0
Q16629	SRSF7_HUMAN	SRSF7	238	27366.8	11.8	HUMAN	Serine/arginine-rich splicing factor 7	0	0	0	0	0	0	2	0	0	0	0	1	0	0	0	0	0	0	161285	0	0	0	0	21391
Q16630	CPSF6_HUMAN	CPSF6	551	59210.3	6.7	HUMAN	Cleavage and polyadenylation specificity factor subunit 6	0	0	0	0	0	0	5	5	5	4	6	6	0	0	0	0	0	0	238854	385111	218792	115651	369648	285342
Q16637	SMN_HUMAN	SMN1	294	31849	6.1	HUMAN	Survival motor neuron protein	0	0	0	0	0	0	1	1	1	1	1	1	0	0	0	0	0	0	11203	41504	33965	12223	33537	26734
Q16643	DREB_HUMAN	DBN1	649	71429.9	4.4	HUMAN	Drebrin	0	0	0	0	0	0	6	5	6	5	6	5	0	0	0	0	0	0	300104	350072	414631	150501	240554	221685
Q16649	NFIL3_HUMAN	NFIL3	462	51472.1	6.7	HUMAN	Nuclear factor interleukin-3-regulated protein	0	0	0	0	0	0	1	0	0	0	0	0	0	0	0	0	0	0	182513	0	0	0	0	0
Q16658	FSCN1_HUMAN	FSCN1	493	54530.4	6.8	HUMAN	Fascin	0	0	0	0	0	0	21	18	18	16	20	21	0	0	0	0	0	0	5193405	4969678	6808061	1941657	4391380	3852607
Q16698	DECR_HUMAN	DECR1	335	36068	9.4	HUMAN	2,4-dienoyl-CoA reductase, mitochondrial	0	0	0	0	0	0	5	5	8	5	5	6	0	0	0	0	0	0	781131	555919	860394	167506	274728	334393
Q16718	NDUA5_HUMAN	NDUFA5	116	13458.8	5.8	HUMAN	NADH dehydrogenase [ubiquinone] 1 alpha subcomplex subunit 5	0	0	0	0	0	0	2	3	2	2	2	2	0	0	0	0	0	0	17138	110736	95862	47900	58213	46421
Q16740	CLPP_HUMAN	CLPP	277	30180.3	8.3	HUMAN	ATP-dependent Clp protease proteolytic subunit, mitochondrial	0	0	0	0	0	0	0	0	0	1	2	0	0	0	0	0	0	0	0	0	0	6116	107051	0
Q16763	UBE2S_HUMAN	UBE2S	222	23845.5	8.5	HUMAN	Ubiquitin-conjugating enzyme E2 S	0	0	0	0	0	0	2	1	3	1	1	3	0	0	0	0	0	0	35460	9084	468167	12131	10346	146029
Q16795	NDUA9_HUMAN	NDUFA9	377	42509.9	9.8	HUMAN	NADH dehydrogenase [ubiquinone] 1 alpha subcomplex subunit 9, mitochondrial	0	0	0	0	0	0	0	1	1	1	1	1	0	0	0	0	0	0	0	20159	21575	10292	12753	15181
Q16822	PCKGM_HUMAN	PCK2	640	70730.6	7.6	HUMAN	Phosphoenolpyruvate carboxykinase [GTP], mitochondrial	0	0	0	0	0	0	8	7	10	4	10	8	0	0	0	0	0	0	155213	230427	320356	64256	498630	222110
Q16836	HCDH_HUMAN	HADH	314	34293.8	8.9	HUMAN	Hydroxyacyl-coenzyme A dehydrogenase, mitochondrial	0	0	0	0	0	0	4	3	2	1	0	3	0	0	0	0	0	0	34273	129856	77897	47733	0	57642
Q16850	CP51A_HUMAN	CYP51A1	503	56806.3	8.7	HUMAN	Lanosterol 14-alpha demethylase	0	0	0	0	0	0	2	4	4	0	5	3	0	0	0	0	0	0	83099	101855	126677	0	245754	80459
Q16851	UGPA_HUMAN	UGP2	508	56940.7	8.2	HUMAN	UTP--glucose-1-phosphate uridylyltransferase	0	0	0	0	0	0	3	4	3	3	3	4	0	0	0	0	0	0	34382	95900	77786	38449	46944	76429
Q16864	VATF_HUMAN	ATP6V1F	119	13370.3	5.3	HUMAN	V-type proton ATPase subunit F	0	0	0	0	0	0	1	2	2	0	0	0	0	0	0	0	0	0	6723	94362	77066	0	0	0
Q16881	TRXR1_HUMAN	TXNRD1	649	70906.7	7.2	HUMAN	Thioredoxin reductase 1, cytoplasmic	0	0	0	0	0	0	11	11	10	4	10	11	0	0	0	0	0	0	673886	425482	465303	155977	414980	383630
Q16891	MIC60_HUMAN	IMMT	758	83678.6	6.1	HUMAN	MICOS complex subunit MIC60	0	0	0	0	0	0	16	17	17	8	16	15	0	0	0	0	0	0	1893491	1421023	1181102	375819	1079635	1033210
Q1KMD3	HNRL2_HUMAN	HNRNPUL2	747	85105.4	4.8	HUMAN	Heterogeneous nuclear ribonucleoprotein U-like protein 2	0	0	0	0	0	0	6	4	4	3	8	7	0	0	0	0	0	0	447334	309718	315343	174343	671354	395781
Q29RF7	PDS5A_HUMAN	PDS5A	1337	150832	8.2	HUMAN	Sister chromatid cohesion protein PDS5 homolog A	0	0	0	0	0	0	0	2	1	2	2	2	0	0	0	0	0	0	0	24371	10164	8288	29039	20140
Q2M2Z5	KIZ_HUMAN	KIZ	673	75111.6	5.4	HUMAN	Centrosomal protein kizuna	0	0	0	0	0	0	1	0	0	0	0	0	0	0	0	0	0	0	12080	0	0	0	0	0
Q2M3G4	SHRM1_HUMAN	SHROOM1	852	90786.9	5.8	HUMAN	Protein Shroom1	0	0	0	0	0	0	0	1	0	0	0	1	0	0	0	0	0	0	0	2894	0	0	0	3965
Q2NL82	TSR1_HUMAN	TSR1	804	91810.8	7	HUMAN	Pre-rRNA-processing protein TSR1 homolog	0	0	0	0	0	0	2	2	1	1	2	0	0	0	0	0	0	0	22846	70093	51948	5213	118127	0
Q2TAL8	QRIC1_HUMAN	QRICH1	776	86436.4	5.6	HUMAN	Glutamine-rich protein 1	0	0	0	0	0	0	2	1	0	0	0	0	0	0	0	0	0	0	76047	2432	0	0	0	0
Q2TAY7	SMU1_HUMAN	SMU1	513	57544.4	6.7	HUMAN	WD40 repeat-containing protein SMU1	0	0	0	0	0	0	0	0	1	0	0	0	0	0	0	0	0	0	0	0	72357	0	0	0
Q2VPK5	CTU2_HUMAN	CTU2	515	56107.7	5.9	HUMAN	Cytoplasmic tRNA 2-thiolation protein 2	0	0	0	0	0	0	1	2	2	1	3	1	0	0	0	0	0	0	16227	23615	26392	3974	41512	12806
Q32MK0	MYLK3_HUMAN	MYLK3	819	88393.6	5.8	HUMAN	Myosin light chain kinase 3	0	0	0	0	0	0	1	0	0	0	0	1	0	0	0	0	0	0	22410	0	0	0	0	11027
Q32MZ4	LRRF1_HUMAN	LRRFIP1	808	89253.7	4.6	HUMAN	Leucine-rich repeat flightless-interacting protein 1	0	0	0	0	0	0	3	3	4	0	3	4	0	0	0	0	0	0	69575	60646	62224	0	57337	63038
Q32P28	P3H1_HUMAN	P3H1	736	83394.7	5	HUMAN	Prolyl 3-hydroxylase 1	0	0	0	0	0	0	0	1	1	0	1	1	0	0	0	0	0	0	0	9983	11055	0	5085	5295
Q32P41	TRM5_HUMAN	TRMT5	509	58246.7	8.8	HUMAN	tRNA (guanine(37)-N1)-methyltransferase	0	0	0	0	0	0	0	1	0	0	1	0	0	0	0	0	0	0	0	7094	0	0	8553	0
Q3KQU3	MA7D1_HUMAN	MAP7D1	841	92820.6	10.1	HUMAN	MAP7 domain-containing protein 1	0	0	0	0	0	0	2	2	0	1	0	1	0	0	0	0	0	0	147042	73362	0	22814	0	63373
Q3MHD2	LSM12_HUMAN	LSM12	195	21700.9	7.6	HUMAN	Protein LSM12 homolog	0	0	0	0	0	0	3	3	2	1	4	4	0	0	0	0	0	0	132955	199044	174346	31468	215042	180148
Q3SXM5	HSDL1_HUMAN	HSDL1	330	37002.2	8.9	HUMAN	Inactive hydroxysteroid dehydrogenase-like protein 1	0	0	0	0	0	0	1	1	1	1	1	1	0	0	0	0	0	0	6523	16464	21074	9540	8574	10570
Q3YEC7	RABL6_HUMAN	RABL6	729	79549.4	5.1	HUMAN	Rab-like protein 6	0	0	0	0	0	0	3	2	1	0	2	1	0	0	0	0	0	0	152257	48389	6428	0	48857	40471
Q3ZCM7	TBB8_HUMAN	TUBB8	444	49776.5	4.8	HUMAN	Tubulin beta-8 chain	0	0	0	0	0	0	4	4	0	3	4	4	0	0	0	0	0	0	762292	1453643	0	86953	1595338	1718369
Q3ZCQ8	TIM50_HUMAN	TIMM50	353	39646.6	8.6	HUMAN	Mitochondrial import inner membrane translocase subunit TIM50	0	0	0	0	0	0	4	6	6	3	4	7	0	0	0	0	0	0	70716	416803	377226	51060	277985	325226
Q49A26	GLYR1_HUMAN	GLYR1	553	60557	9.3	HUMAN	Putative oxidoreductase GLYR1	0	0	0	0	0	0	0	1	0	1	0	0	0	0	0	0	0	0	0	27353	0	8335	0	0
[truncated: 1,552 more rows]

## Sheet: 1915 filtered hits
Supplemental Table S5								DMSO, PBS			MLN128, PBS			DMSO, OPP			MLN128, OPP			DMSO, PBS			MLN128, PBS			DMSO, OPP			MLN128, OPP			number ratios			Log2 values			Log2 values centered to global median						assigned
1915 filtered hits with ≥2 peptides in ≥2 replicates in either OPP-treated condition (+/- MLN128)								# unique peptides			# unique peptides			# unique peptides			# unique peptides			Protein intensity			Protein intensity			Protein intensity			Protein intensity			MLN128-OPP	MLN128-OPP	MLN128-OPP	MLN128-OPP	MLN128-OPP	MLN128-OPP	MLN128-OPP	MLN128-OPP	MLN128-OPP				MLN128-OPP	(*) 1551
1551 present in all six OPP-treated samples w/ ≥1 pep																																to	to	to	to	to	to	to	to	to				to	for
								# peps	# peps	# peps	# peps	# peps	# peps	# peps	# peps	# peps	# peps	# peps	# peps	Intensity	Intensity	Intensity	Intensity	Intensity	Intensity	Intensity	Intensity	Intensity	Intensity	Intensity	Intensity	DMSO-OPP	DMSO-OPP	DMSO-OPP	DMSO-OPP	DMSO-OPP	DMSO-OPP	DMSO-OPP	DMSO-OPP	DMSO-OPP	Log2			DMSO-OPP	volcano
Acc #	UniProt ID	Gene	Protein Length	Protein MW	Protein pI	Species	Protein Name	rep 1	rep 2	rep 3	rep 1	rep 2	rep 3	rep 1	rep 2	rep 3	rep 1	rep 2	rep 3	rep 1	rep 2	rep 3	rep 1	rep 2	rep 3	rep 1	rep 2	rep 3	rep 1	rep 2	rep 3	rep 1	rep2	rep3	rep 1	rep2	rep3	rep 1	rep2	rep3	AVG	p-values	-log10(p-value)	FC TREND	plot
O60814	H2B1K_HUMAN	HIST1H2BK	126	13890.3	10.3	HUMAN	Histone H2B type 1-K	0	0	0	0	0	0	7	6	7	2	4	4	0	0	0	0	0	0	18473572	3856666	7780195	72575	149230	226091	0.00392859	0.038694	0.0290598	-7.99177	-4.69174	-5.10483	-6.88766	-4.87028	-5.30468	-5.68754	0.0114187	1.94238	DOWN	*
P05387	RLA2_HUMAN	RPLP2	115	11665	4.4	HUMAN	60S acidic ribosomal protein P2	0	0	0	0	0	0	7	8	7	2	3	2	0	0	0	0	0	0	1804694	2974753	2658730	33120	354622	212823	0.0183521	0.119211	0.0800469	-5.76791	-3.06842	-3.64301	-4.6638	-3.24695	-3.84286	-3.91787	0.0108122	1.96609	DOWN	*
P23588	IF4B_HUMAN	EIF4B	611	69151.7	5.5	HUMAN	Eukaryotic translation initiation factor 4B	0	0	0	0	0	0	11	9	10	2	2	3	0	0	0	0	0	0	1800620	768684	551723	38370	43379	92410	0.0213093	0.0564328	0.167493	-5.55237	-4.14732	-2.57782	-4.44826	-4.32586	-2.77767	-3.8506	0.0189419	1.72258	DOWN	*
O75475	PSIP1_HUMAN	PSIP1	530	60103.7	9.1	HUMAN	PC4 and SFRS1-interacting protein	0	0	0	0	0	0	5	4	4	1	3	2	0	0	0	0	0	0	567753	417325	322667	11656	56531	35965	0.0205301	0.13546	0.111462	-5.60612	-2.88406	-3.16538	-4.50201	-3.06259	-3.36523	-3.64328	0.0141576	1.84901	DOWN	*
P11940	PABP1_HUMAN	PABPC1	636	70671.5	9.5	HUMAN	Polyadenylate-binding protein 1	0	0	0	0	0	0	25	20	22	5	6	15	0	0	0	0	0	0	4392524	4045643	4607082	205598	442737	875571	0.0468063	0.109436	0.190049	-4.41715	-3.19185	-2.39556	-3.31304	-3.37038	-2.59541	-3.09294	0.00643511	2.19144	DOWN	*
P08670	VIME_HUMAN	VIM	466	53652.1	5.1	HUMAN	Vimentin	0	0	0	0	0	0	23	24	28	10	17	10	0	0	0	0	0	0	6433218	6513543	5398159	376732	1102679	861783	0.0585604	0.16929	0.159644	-4.09393	-2.56243	-2.64707	-2.98982	-2.74096	-2.84692	-2.85923	0.000635294	3.19702	DOWN	*
P60891	PRPS1_HUMAN	PRPS1	318	34834.6	6.5	HUMAN	Ribose-phosphate pyrophosphokinase 1	0	0	0	0	0	0	2	8	10	1	2	2	0	0	0	0	0	0	193121	454124	483165	11184	76695	79876	0.0579119	0.168886	0.165318	-4.11	-2.56588	-2.59668	-3.00588	-2.74442	-2.79653	-2.84894	0.000785615	3.10479	DOWN	*
Q96GC6	ZN274_HUMAN	ZNF274	653	74178.1	6.3	HUMAN	Neurotrophin receptor-interacting factor homolog	0	0	0	0	0	0	1	3	2	1	1	1	0	0	0	0	0	0	63887	95689	86803	3856	14915	15264	0.0603566	0.15587	0.175846	-4.05035	-2.68159	-2.50761	-2.94623	-2.86012	-2.70746	-2.83794	0.00060463	3.21851	DOWN	*
P05783	K1C18_HUMAN	KRT18	430	48058.2	5.3	HUMAN	Keratin, type I cytoskeletal 18	0	0	0	0	0	0	9	7	9	3	3	2	0	0	0	0	0	0	2018485	579759	832500	142213	130813	89859	0.0704553	0.225633	0.107939	-3.82715	-2.14795	-3.21172	-2.72304	-2.32648	-3.41156	-2.82036	0.0123982	1.90664	DOWN	*
Q9BTY7	HGH1_HUMAN	HGH1	390	42129.6	4.7	HUMAN	Protein HGH1 homolog	0	0	0	0	0	0	13	13	12	2	8	5	0	0	0	0	0	0	607358	1375468	658424	28698	287281	142039	0.0472506	0.208861	0.215726	-4.40353	-2.25939	-2.21273	-3.29941	-2.43792	-2.41258	-2.71664	0.011317	1.94627	DOWN	*
O60678	ANM3_HUMAN	PRMT3	531	59876.7	5.2	HUMAN	Protein arginine N-methyltransferase 3	0	0	0	0	0	0	3	3	4	1	2	2	0	0	0	0	0	0	141660	85945	87623	4979	28627	20491	0.0351475	0.333085	0.233854	-4.83043	-1.58604	-2.09632	-3.72632	-1.76457	-2.29617	-2.59569	0.0473409	1.32476	DOWN	*
P38159	RBMX_HUMAN	RBMX	391	42332.2	10.1	HUMAN	RNA-binding motif protein, X chromosome	0	0	0	0	0	0	6	5	4	4	2	1	0	0	0	0	0	0	1232020	1188746	578674	166442	193504	78982	0.135097	0.16278	0.136488	-2.88793	-2.61901	-2.87316	-1.78382	-2.79754	-3.073	-2.55146	0.0227967	1.64213	DOWN	*
P20645	MPRD_HUMAN	M6PR	277	30993.6	5.6	HUMAN	Cation-dependent mannose-6-phosphate receptor	0	0	0	0	0	0	1	2	2	1	1	1	0	0	0	0	0	0	73289	51937	67704	10162	10346	12117	0.138657	0.199203	0.17897	-2.85041	-2.32769	-2.48221	-1.7463	-2.50622	-2.68206	-2.31153	0.0150822	1.82154	DOWN	*
Q99613	EIF3C_HUMAN	EIF3C	913	105345	5.5	HUMAN	Eukaryotic translation initiation factor 3 subunit C	0	0	0	0	0	0	17	18	17	10	10	13	0	0	0	0	0	0	3176096	2412088	2323184	252878	645168	627739	0.0796191	0.267473	0.270206	-3.65074	-1.90254	-1.88787	-2.54663	-2.08107	-2.08772	-2.23847	0.00470518	2.32742	DOWN	*
O14979	HNRDL_HUMAN	HNRNPDL	420	46437.9	9.6	HUMAN	Heterogeneous nuclear ribonucleoprotein D-like	0	0	0	0	0	0	7	8	8	4	5	7	0	0	0	0	0	0	1879486	1906267	1556967	175089	392150	480766	0.0931579	0.205716	0.308784	-3.42418	-2.28127	-1.69533	-2.32007	-2.45981	-1.89518	-2.22502	0.00577212	2.23866	DOWN	*
P61513	RL37A_HUMAN	RPL37A	92	10275.4	10.4	HUMAN	60S ribosomal protein L37a	0	0	0	0	0	0	2	2	3	1	1	1	0	0	0	0	0	0	310332	242204	223113	20337	82548	65351	0.065533	0.34082	0.292905	-3.93163	-1.55292	-1.77149	-2.82752	-1.73145	-1.97134	-2.17677	0.0225675	1.64652	DOWN	*
Q13765	NACA_HUMAN	NACA	215	23384.1	4.5	HUMAN	Nascent polypeptide-associated complex subunit alpha	0	0	0	0	0	0	5	4	5	4	4	4	0	0	0	0	0	0	2220836	2413675	2402372	210524	596211	671769	0.0947949	0.247014	0.279627	-3.39905	-2.01734	-1.83842	-2.29493	-2.19587	-2.03827	-2.17636	0.00117701	2.92922	DOWN	*
P09651	ROA1_HUMAN	HNRNPA1	372	38746.9	9.2	HUMAN	Heterogeneous nuclear ribonucleoprotein A1	0	0	0	0	0	0	15	16	17	7	10	9	0	0	0	0	0	0	8348476	7226238	7429892	691017	2096864	2057362	0.0827716	0.290174	0.276903	-3.59472	-1.78501	-1.85255	-2.49061	-1.96355	-2.05239	-2.16885	0.00559481	2.25221	DOWN	*
P29692	EF1D_HUMAN	EEF1D	281	31122.1	4.9	HUMAN	Elongation factor 1-delta	0	0	0	0	0	0	12	10	13	7	7	7	0	0	0	0	0	0	7061274	4028508	4014759	588893	1341524	976641	0.0833976	0.333008	0.243263	-3.58385	-1.58637	-2.03941	-2.47974	-1.76491	-2.23926	-2.1613	0.00930947	2.03108	DOWN	*
P42766	RL35_HUMAN	RPL35	123	14551.6	11	HUMAN	60S ribosomal protein L35	0	0	0	0	0	0	2	2	2	2	1	1	0	0	0	0	0	0	474550	289878	220885	48555	53257	94259	0.102318	0.183722	0.426733	-3.28887	-2.4444	-1.22859	-2.18476	-2.62294	-1.42844	-2.07871	0.0270306	1.56814	DOWN	*
O75534	CSDE1_HUMAN	CSDE1	798	88885.4	5.9	HUMAN	Cold shock domain-containing protein E1	0	0	0	0	0	0	16	15	20	4	7	10	0	0	0	0	0	0	1818852	983014	2104508	119371	320376	823193	0.0656299	0.325912	0.391157	-3.9295	-1.61745	-1.35418	-2.82539	-1.79598	-1.55403	-2.05847	0.0340338	1.46809	DOWN	*
Q15544	TAF11_HUMAN	TAF11	211	23307.3	4.8	HUMAN	Transcription initiation factor TFIID subunit 11	0	0	0	0	0	0	4	3	3	2	2	1	0	0	0	0	0	0	304204	218798	224778	35735	81455	49999	0.117471	0.372284	0.222437	-3.08963	-1.42552	-2.16853	-1.98552	-1.60406	-2.36838	-1.98598	0.012119	1.91653	DOWN	*
P29218	IMPA1_HUMAN	IMPA1	277	30189.1	5.2	HUMAN	Inositol monophosphatase 1	0	0	0	0	0	0	3	2	2	2	1	1	0	0	0	0	0	0	87667	71818	73158	18842	13907	18046	0.214927	0.193642	0.246672	-2.21808	-2.36853	-2.01934	-1.11397	-2.54707	-2.21919	-1.96007	0.0455969	1.34106	DOWN	*
Q9Y450	HBS1L_HUMAN	HBS1L	684	75473.6	6.2	HUMAN	HBS1-like protein	0	0	0	0	0	0	5	7	7	4	5	4	0	0	0	0	0	0	1006357	734333	678876	178397	203740	142955	0.17727	0.277449	0.210576	-2.49598	-1.84971	-2.24759	-1.39187	-2.02824	-2.44744	-1.95585	0.0237423	1.62448	DOWN	*
Q9Y2H0	DLGP4_HUMAN	DLGAP4	992	108013	6.7	HUMAN	Disks large-associated protein 4	0	0	0	0	0	0	3	3	2	1	1	1	0	0	0	0	0	0	67539	52166	32651	11640	12480	8696	0.172345	0.239236	0.266332	-2.53663	-2.06349	-1.9087	-1.43252	-2.24203	-2.10855	-1.9277	0.0164794	1.78306	DOWN	*
Q9P2R7	SUCB1_HUMAN	SUCLA2	463	50317.7	7	HUMAN	Succinate--CoA ligase [ADP-forming] subunit beta, mitochondrial	0	0	0	0	0	0	1	2	2	1	1	1	0	0	0	0	0	0	41388	43576	47493	4031	11701	20445	0.0973954	0.268519	0.430484	-3.36	-1.8969	-1.21597	-2.25589	-2.07544	-1.41582	-1.91571	0.017303	1.76188	DOWN	*
P61923	COPZ1_HUMAN	COPZ1	177	20198.4	4.7	HUMAN	Coatomer subunit zeta-1	0	0	0	0	0	0	6	5	6	6	5	5	0	0	0	0	0	0	1352603	861370	524857	199402	172681	200132	0.147421	0.200473	0.381308	-2.76199	-2.31852	-1.39097	-1.65787	-2.49706	-1.59082	-1.91525	0.0223965	1.64982	DOWN	*
Q9NRY5	F1142_HUMAN	FAM114A2	505	55468.7	4.8	HUMAN	Protein FAM114A2	0	0	0	0	0	0	2	2	4	1	1	3	0	0	0	0	0	0	85616	30364	77284	9247	11071	23668	0.108006	0.364609	0.306247	-3.21082	-1.45558	-1.70723	-2.10671	-1.63411	-1.90708	-1.88263	0.0052519	2.27968	DOWN	*
Q5T9A4	ATD3B_HUMAN	ATAD3B	648	72573.6	9.3	HUMAN	ATPase family AAA domain-containing protein 3B	0	0	0	0	0	0	2	3	2	1	2	1	0	0	0	0	0	0	221268	284095	285542	37176	104328	56385	0.168013	0.367229	0.197467	-2.57335	-1.44525	-2.34032	-1.46924	-1.62378	-2.54017	-1.87773	0.0302492	1.51929	DOWN	*
O14964	HGS_HUMAN	HGS	777	86192.8	5.8	HUMAN	Hepatocyte growth factor-regulated tyrosine kinase substrate	0	0	0	0	0	0	2	3	3	1	2	1	0	0	0	0	0	0	66397	70943	84179	5330	34433	29189	0.0802747	0.485361	0.346749	-3.63891	-1.04287	-1.52804	-2.5348	-1.2214	-1.72788	-1.82803	0.041089	1.38627	DOWN	*
P16401	H15_HUMAN	HIST1H1B	226	22580.3	10.9	HUMAN	Histone H1.5	0	0	0	0	0	0	3	4	4	2	2	3	0	0	0	0	0	0	912928	606834	513601	88761	178182	268919	0.0972267	0.293626	0.523595	-3.3625	-1.76795	-0.933476	-2.25839	-1.94648	-1.13333	-1.7794	0.0337314	1.47197	DOWN	*
P35251	RFC1_HUMAN	RFC1	1148	128256	9.4	HUMAN	Replication factor C subunit 1	0	0	0	0	0	0	1	2	2	1	1	1	0	0	0	0	0	0	33282	40010	29082	5306	9782	13453	0.159426	0.244489	0.462589	-2.64905	-2.03216	-1.1122	-1.54493	-2.21069	-1.31205	-1.68922	0.0244791	1.6112	DOWN	*
P14854	CX6B1_HUMAN	COX6B1	86	10192.5	6.5	HUMAN	Cytochrome c oxidase subunit 6B1	0	0	0	0	0	0	4	4	4	2	2	3	0	0	0	0	0	0	524852	551802	439954	57770	151122	265483	0.110069	0.27387	0.603434	-3.18352	-1.86844	-0.728733	-2.07941	-2.04697	-0.928582	-1.68499	0.046893	1.32889	DOWN	*
P16435	NCPR_HUMAN	POR	677	76690.4	5.4	HUMAN	NADPH--cytochrome P450 reductase	0	0	0	0	0	0	4	9	11	2	5	6	0	0	0	0	0	0	401062	305960	464170	38871	149672	191568	0.0969202	0.489188	0.412711	-3.36706	-1.03154	-1.2768	-2.26295	-1.21007	-1.47665	-1.64989	0.0347891	1.45856	DOWN	*
P25685	DNJB1_HUMAN	DNAJB1	340	38044.4	8.7	HUMAN	DnaJ homolog subfamily B member 1	0	0	0	0	0	0	8	8	8	3	4	6	0	0	0	0	0	0	582339	990182	980846	60079	441521	418445	0.103168	0.445899	0.426616	-3.27693	-1.16521	-1.22899	-2.17281	-1.34375	-1.42884	-1.64847	0.0245793	1.60943	DOWN	*
Q13435	SF3B2_HUMAN	SF3B2	895	100228	5.5	HUMAN	Splicing factor 3B subunit 2	0	0	0	0	0	0	11	13	13	6	7	9	0	0	0	0	0	0	3046268	1547720	1319775	413363	422632	731934	0.135695	0.273067	0.55459	-2.88156	-1.87267	-0.850507	-1.77745	-2.0512	-1.05036	-1.62634	0.0321033	1.49345	DOWN	*
Q15102	PA1B3_HUMAN	PAFAH1B3	231	25734.5	6.3	HUMAN	Platelet-activating factor acetylhydrolase IB subunit gamma	0	0	0	0	0	0	4	3	6	2	2	3	0	0	0	0	0	0	376062	316481	456475	69613	105147	159137	0.18511	0.332238	0.348622	-2.43354	-1.58971	-1.52027	-1.32943	-1.76824	-1.72012	-1.60593	0.00740285	2.1306	DOWN	*
Q8N766	EMC1_HUMAN	EMC1	993	111760	7.4	HUMAN	ER membrane protein complex subunit 1	0	0	0	0	0	0	3	3	4	2	2	4	0	0	0	0	0	0	144026	36867	88502	19191	11084	47899	0.133247	0.300648	0.541219	-2.90783	-1.73385	-0.885715	-1.80372	-1.91239	-1.08556	-1.60055	0.0252746	1.59732	DOWN	*
Q15459	SF3A1_HUMAN	SF3A1	793	88886.9	5.2	HUMAN	Splicing factor 3A subunit 1	0	0	0	0	0	0	13	12	10	8	7	10	0	0	0	0	0	0	1873764	1270174	1218147	217707	494448	680387	0.116187	0.389276	0.558543	-3.10548	-1.36114	-0.840261	-2.00137	-1.53967	-1.04011	-1.52705	0.0314862	1.50188	DOWN	*
Q9NR30	DDX21_HUMAN	DDX21	783	87345.1	9.3	HUMAN	Nucleolar RNA helicase 2	0	0	0	0	0	0	16	18	13	8	12	12	0	0	0	0	0	0	3099340	2213724	1735999	409488	939128	888687	0.132121	0.42423	0.511917	-2.92007	-1.23708	-0.966019	-1.81596	-1.41562	-1.16587	-1.46581	0.0162779	1.7884	DOWN	*
Q7L5N1	CSN6_HUMAN	COPS6	327	36163.8	5.5	HUMAN	COP9 signalosome complex subunit 6	0	0	0	0	0	0	5	5	5	1	3	6	0	0	0	0	0	0	128034	215351	272045	25387	68225	124581	0.198283	0.316808	0.457943	-2.33437	-1.65832	-1.12676	-1.23025	-1.83685	-1.32661	-1.46457	0.0161158	1.79275	DOWN	*
Q9NRN7	ADPPT_HUMAN	AASDHPPT	309	35776.3	6.4	HUMAN	L-aminoadipate-semialdehyde dehydrogenase-phosphopantetheinyl transferase	0	0	0	0	0	0	2	3	3	1	2	2	0	0	0	0	0	0	68980	98554	96538	11006	33256	52541	0.159553	0.337439	0.544252	-2.64789	-1.5673	-0.877653	-1.54378	-1.74583	-1.0775	-1.4557	0.0179834	1.74513	DOWN	*
Q8N5K1	CISD2_HUMAN	CISD2	135	15278.3	9.7	HUMAN	CDGSH iron-sulfur domain-containing protein 2	0	0	0	0	0	0	4	3	3	1	2	3	0	0	0	0	0	0	138167	334716	364915	16418	145137	207746	0.118827	0.433612	0.5693	-3.07306	-1.20552	-0.81274	-1.96895	-1.38406	-1.01259	-1.4552	0.0346974	1.4597	DOWN	*
P57737	CORO7_HUMAN	CORO7	925	100606	5.5	HUMAN	Coronin-7	0	0	0	0	0	0	3	2	3	1	1	1	0	0	0	0	0	0	40657	16706	28278	5658	10440	10558	0.139164	0.624925	0.373364	-2.84514	-0.678245	-1.42134	-1.74103	-0.856778	-1.62119	-1.40633	0.0366613	1.43579	DOWN	*
Q9BWD1	THIC_HUMAN	ACAT2	397	41351.2	6.5	HUMAN	Acetyl-CoA acetyltransferase, cytosolic	0	0	0	0	0	0	10	11	11	3	9	10	0	0	0	0	0	0	304558	493711	465000	44282	223744	231403	0.145398	0.453188	0.497641	-2.78192	-1.14182	-1.00682	-1.67781	-1.32035	-1.20667	-1.40161	0.0101011	1.99563	DOWN	*
Q8NC51	PAIRB_HUMAN	SERBP1	408	44965.7	8.7	HUMAN	Plasminogen activator inhibitor 1 RNA-binding protein	0	0	0	0	0	0	9	11	13	8	7	10	0	0	0	0	0	0	3624301	2888285	2700024	556395	983909	1705627	0.153518	0.340655	0.631708	-2.70352	-1.55362	-0.66267	-1.59941	-1.73215	-0.862519	-1.39803	0.0354535	1.45034	DOWN	*
P05386	RLA1_HUMAN	RPLP1	114	11514	4.3	HUMAN	60S acidic ribosomal protein P1	0	0	1	0	0	0	4	4	4	4	5	5	0	0	7799	0	0	0	550562	1619760	1072947	99402	614632	523815	0.180546	0.379459	0.488202	-2.46956	-1.39799	-1.03445	-1.36545	-1.57652	-1.2343	-1.39209	0.00508859	2.2934	DOWN	*
P0DN79	CBSL_HUMAN	CBSL	551	60587.1	6.2	HUMAN	Cystathionine beta-synthase-like protein	0	0	0	0	0	0	7	13	9	6	7	8	0	0	0	0	0	0	928369	1153726	1094168	234502	403529	415854	0.252596	0.349762	0.380064	-1.9851	-1.51556	-1.39569	-0.880986	-1.69409	-1.59553	-1.3902	0.0323233	1.49048	DOWN	*
P61247	RS3A_HUMAN	RPS3A	264	29945.2	9.8	HUMAN	40S ribosomal protein S3a	0	0	1	0	0	0	13	16	16	8	14	9	0	0	5829	0	0	0	5561589	3901566	3877373	705904	2277350	1771620	0.126925	0.583702	0.456912	-2.97795	-0.776697	-1.13001	-1.87384	-0.955231	-1.32986	-1.38631	0.0350693	1.45507	DOWN	*
P16403	H12_HUMAN	HIST1H1C	213	21364.9	10.9	HUMAN	Histone H1.2	1	1	0	0	0	0	7	1	6	5	1	6	8581	9141	0	0	0	0	15403139	1628000	8171179	1858373	731700	5209509	0.120649	0.449447	0.637547	-3.05111	-1.15378	-0.649397	-1.947	-1.33231	-0.849246	-1.37619	0.0493664	1.30657	DOWN	*
Q9Y3A5	SBDS_HUMAN	SBDS	250	28763.8	8.9	HUMAN	Ribosome maturation protein SBDS	0	0	0	0	0	0	10	6	6	6	3	6	0	0	0	0	0	0	589146	388988	372185	108197	154082	183244	0.183651	0.39611	0.492347	-2.44496	-1.33603	-1.02225	-1.34085	-1.51456	-1.2221	-1.35917	0.00388101	2.41106	DOWN	*
P08708	RS17_HUMAN	RPS17	135	15550.3	9.8	HUMAN	40S ribosomal protein S17	0	0	0	0	0	0	8	6	7	5	7	6	0	0	0	0	0	0	1029173	839307	792839	121151	480114	422623	0.117717	0.572036	0.53305	-3.08661	-0.805822	-0.907657	-1.9825	-0.984355	-1.10751	-1.35812	0.0495778	1.30471	DOWN	*
P41091	IF2G_HUMAN	EIF2S3	472	51109.9	8.7	HUMAN	Eukaryotic translation initiation factor 2 subunit 3	0	0	0	0	0	0	12	10	10	8	9	8	0	0	0	0	0	0	1893018	1537190	1699967	249459	837245	856433	0.131778	0.544659	0.503794	-2.92381	-0.876574	-0.989094	-1.8197	-1.05511	-1.18894	-1.35458	0.0289783	1.53793	DOWN	*
P36543	VATE1_HUMAN	ATP6V1E1	226	26145.5	7.7	HUMAN	V-type proton ATPase subunit E 1	0	0	0	0	0	0	3	4	3	3	4	2	0	0	0	0	0	0	543763	274261	220606	83470	157028	92020	0.153504	0.57255	0.417124	-2.70365	-0.804528	-1.26145	-1.59954	-0.983061	-1.4613	-1.34797	0.0186614	1.72906	DOWN	*
Q9UJY4	GGA2_HUMAN	GGA2	613	67150.9	6.1	HUMAN	ADP-ribosylation factor-binding protein GGA2	0	0	0	0	0	0	2	1	2	1	1	1	0	0	0	0	0	0	26214	15469	35757	4186	9048	14215	0.159686	0.584912	0.397545	-2.64669	-0.773709	-1.33081	-1.54258	-0.952243	-1.53066	-1.34183	0.0204368	1.68959	DOWN	*
Q8NBS9	TXND5_HUMAN	TXNDC5	432	47629.3	5.6	HUMAN	Thioredoxin domain-containing protein 5	0	0	0	0	0	0	9	7	6	5	7	4	0	0	0	0	0	0	842810	634232	488607	129317	386817	194251	0.153436	0.609898	0.397561	-2.7043	-0.713359	-1.33075	-1.60018	-0.891893	-1.5306	-1.34089	0.0271119	1.56684	DOWN	*
Q14683	SMC1A_HUMAN	SMC1A	1233	143234	7.5	HUMAN	Structural maintenance of chromosomes protein 1A	0	0	0	0	0	0	5	4	4	2	5	4	0	0	0	0	0	0	549344	301552	261429	97305	116049	143678	0.177129	0.384839	0.549587	-2.49712	-1.37767	-0.86358	-1.39301	-1.55621	-1.06343	-1.33755	0.011538	1.93787	DOWN	*
P60953	CDC42_HUMAN	CDC42	191	21258.8	6.2	HUMAN	Cell division control protein 42 homolog	0	0	0	0	0	0	3	4	5	2	4	4	0	0	0	0	0	0	413979	530547	515058	62824	249279	274121	0.151756	0.469853	0.532214	-2.72017	-1.08972	-0.909922	-1.61606	-1.26825	-1.10977	-1.33136	0.0123789	1.90732	DOWN	*
Q99471	PFD5_HUMAN	PFDN5	154	17328.3	5.9	HUMAN	Prefoldin subunit 5	0	0	0	0	0	0	3	3	5	2	3	4	0	0	0	0	0	0	105255	138029	173897	24087	47350	84972	0.228844	0.343044	0.488634	-2.12756	-1.54354	-1.03317	-1.02345	-1.72207	-1.23302	-1.32618	0.0235038	1.62886	DOWN	*
O00273	DFFA_HUMAN	DFFA	331	36522.2	4.7	HUMAN	DNA fragmentation factor subunit alpha	0	0	0	0	0	0	5	6	6	4	3	5	0	0	0	0	0	0	335599	284083	237070	90932	116822	82380	0.270954	0.411225	0.347492	-1.88388	-1.282	-1.52495	-0.779766	-1.46053	-1.7248	-1.3217	0.0424916	1.3717	DOWN	*
Q8TEX9	IPO4_HUMAN	IPO4	1081	118716	4.9	HUMAN	Importin-4	0	0	0	0	0	0	18	22	21	11	17	17	0	0	0	0	0	0	524848	1502783	1045223	112741	523855	567744	0.214807	0.34859	0.54318	-2.21889	-1.5204	-0.880498	-1.11478	-1.69893	-1.08035	-1.29802	0.0230835	1.6367	DOWN	*
Q16698	DECR_HUMAN	DECR1	335	36068	9.4	HUMAN	2,4-dienoyl-CoA reductase, mitochondrial	0	0	0	0	0	0	5	5	8	5	5	6	0	0	0	0	0	0	781131	555919	860394	167506	274728	334393	0.21444	0.494187	0.388651	-2.22135	-1.01687	-1.36345	-1.11724	-1.1954	-1.5633	-1.29198	0.0111413	1.95306	DOWN	*
Q13561	DCTN2_HUMAN	DCTN2	401	44231.4	5.1	HUMAN	Dynactin subunit 2	0	0	0	0	0	0	11	12	14	8	9	11	0	0	0	0	0	0	1836412	1602349	1710544	375753	618885	937747	0.204613	0.386236	0.548216	-2.28903	-1.37245	-0.867185	-1.18492	-1.55098	-1.06703	-1.26764	0.012954	1.8876	DOWN	*
P05771	KPCB_HUMAN	PRKCB	671	76869.7	6.6	HUMAN	Protein kinase C beta type	0	0	0	0	0	0	7	10	13	5	8	10	0	0	0	0	0	0	624973	817755	773963	127071	352020	385547	0.203322	0.430471	0.498147	-2.29816	-1.21601	-1.00536	-1.19405	-1.39455	-1.20521	-1.2646	0.00263574	2.5791	DOWN	*
O00571	DDX3X_HUMAN	DDX3X	662	73244	6.7	HUMAN	ATP-dependent RNA helicase DDX3X	0	0	0	0	0	0	11	8	10	6	8	7	0	0	0	0	0	0	582053	336167	412280	82766	211670	202810	0.142197	0.629657	0.491923	-2.81404	-0.667361	-1.0235	-1.70993	-0.845895	-1.22334	-1.25972	0.0372256	1.42916	DOWN	*
P30419	NMT1_HUMAN	NMT1	496	56806.7	7.7	HUMAN	Glycylpeptide N-tetradecanoyltransferase 1	0	0	0	0	0	0	9	12	11	4	8	7	0	0	0	0	0	0	1445231	1108284	781990	220710	504142	505287	0.152716	0.454885	0.646155	-2.71108	-1.13643	-0.630047	-1.60696	-1.31496	-0.829896	-1.25061	0.0313017	1.50443	DOWN	*
Q14444	CAPR1_HUMAN	CAPRIN1	709	78366.9	5.1	HUMAN	Caprin-1	0	0	0	0	0	0	12	12	13	6	8	11	0	0	0	0	0	0	3152977	1756160	1735876	469959	891374	1041860	0.149052	0.50757	0.600193	-2.74611	-0.978322	-0.736502	-1.642	-1.15686	-0.936352	-1.24507	0.0268968	1.5703	DOWN	*
Q8WVJ2	NUDC2_HUMAN	NUDCD2	157	17676	5	HUMAN	NudC domain-containing protein 2	0	0	0	0	0	0	3	3	4	2	2	3	0	0	0	0	0	0	206909	147277	175610	44425	54061	103485	0.214708	0.36707	0.589289	-2.21955	-1.44587	-0.762953	-1.11544	-1.62441	-0.962803	-1.23422	0.0252701	1.59739	DOWN	*
P69905	HBA_HUMAN	HBA1	142	15257.7	8.7	HUMAN	Hemoglobin subunit alpha	0	0	0	0	0	0	5	5	5	3	5	4	0	0	0	0	0	0	815653	949672	874351	140777	513966	442870	0.172594	0.541204	0.506513	-2.53454	-0.885756	-0.981329	-1.43043	-1.06429	-1.18118	-1.2253	0.00767588	2.11487	DOWN	*
Q15833	STXB2_HUMAN	STXBP2	593	66453.1	6.1	HUMAN	Syntaxin-binding protein 2	0	0	0	0	0	0	3	6	5	2	4	6	0	0	0	0	0	0	47504	79195	122675	10667	42141	48810	0.22455	0.532117	0.397881	-2.15489	-0.910185	-1.32959	-1.05078	-1.08872	-1.52944	-1.22298	0.0154145	1.81207	DOWN	*
P50502	F10A1_HUMAN	ST13	369	41332.1	5.2	HUMAN	Hsc70-interacting protein	0	0	0	0	0	0	8	7	9	4	6	7	0	0	0	0	0	0	2509699	1866455	1936272	539411	932549	868735	0.214931	0.499636	0.448664	-2.21806	-1.00105	-1.15629	-1.11395	-1.17958	-1.35614	-1.21656	0.00351518	2.45405	DOWN	*
Q15427	SF3B4_HUMAN	SF3B4	424	44386.1	8.5	HUMAN	Splicing factor 3B subunit 4	0	0	0	0	0	0	3	3	4	4	2	3	0	0	0	0	0	0	564837	338251	389542	145913	144460	171667	0.258328	0.427079	0.440689	-1.95273	-1.22742	-1.18217	-0.848614	-1.40596	-1.38202	-1.2122	0.0217895	1.66175	DOWN	*
Q0VDF9	HSP7E_HUMAN	HSPA14	509	54794.9	5.4	HUMAN	Heat shock 70 kDa protein 14	0	0	0	0	0	0	4	5	5	3	4	3	0	0	0	0	0	0	116453	243032	131150	24192	129938	58413	0.20774	0.534654	0.445391	-2.26715	-0.903323	-1.16686	-1.16303	-1.08186	-1.36671	-1.20387	0.00491653	2.30834	DOWN	*
P84090	ERH_HUMAN	ERH	104	12259.1	5.6	HUMAN	Enhancer of rudimentary homolog	0	0	0	0	0	0	3	3	4	1	1	2	0	0	0	0	0	0	130242	102978	266675	28504	66001	96434	0.218854	0.640923	0.361616	-2.19196	-0.641776	-1.46747	-1.08785	-0.82031	-1.66732	-1.19182	0.0412866	1.38419	DOWN	*
Q15738	NSDHL_HUMAN	NSDHL	373	41900.7	8.2	HUMAN	Sterol-4-alpha-carboxylate 3-dehydrogenase, decarboxylating	0	0	0	0	0	0	3	3	4	1	2	2	0	0	0	0	0	0	82939	118700	139494	14414	66697	72673	0.17379	0.561896	0.520976	-2.52458	-0.831626	-0.940712	-1.42047	-1.01016	-1.14056	-1.1904	0.010181	1.99221	DOWN	*
O00151	PDLI1_HUMAN	PDLIM1	329	36072	6.6	HUMAN	PDZ and LIM domain protein 1	0	0	0	0	0	0	15	16	13	5	14	14	0	0	0	0	0	0	1660445	2027102	1774624	245231	1168687	1070812	0.14769	0.576531	0.603402	-2.75936	-0.79453	-0.728808	-1.65524	-0.973064	-0.928657	-1.18566	0.0371543	1.42999	DOWN	*
P13693	TCTP_HUMAN	TPT1	172	19595.5	4.8	HUMAN	Translationally-controlled tumor protein	0	0	0	0	0	0	5	5	4	1	3	2	0	0	0	0	0	0	130018	395519	315558	34157	186796	131798	0.26271	0.472281	0.417666	-1.92846	-1.08228	-1.25958	-0.824346	-1.26082	-1.45943	-1.18153	0.0242875	1.61462	DOWN	*
Q02818	NUCB1_HUMAN	NUCB1	461	53879.7	5.1	HUMAN	Nucleobindin-1	0	0	0	0	0	0	5	7	8	4	3	4	0	0	0	0	0	0	540648	532043	507215	124406	245146	260279	0.230105	0.460764	0.513153	-2.11963	-1.1179	-0.962538	-1.01552	-1.29644	-1.16239	-1.15811	0.00487059	2.31242	DOWN	*
Q99536	VAT1_HUMAN	VAT1	393	41920.6	5.9	HUMAN	Synaptic vesicle membrane protein VAT-1 homolog	0	0	0	0	0	0	10	8	10	8	7	7	0	0	0	0	0	0	1234321	647486	769332	205491	389374	419218	0.166481	0.601363	0.544912	-2.58657	-0.733692	-0.875906	-1.48246	-0.912226	-1.07575	-1.15681	0.0208081	1.68177	DOWN	*
P50402	EMD_HUMAN	EMD	254	28994.1	5.3	HUMAN	Emerin	0	0	0	0	0	0	6	5	6	4	5	6	0	0	0	0	0	0	573926	215671	422668	126542	112337	207864	0.220485	0.520872	0.49179	-2.18125	-0.940999	-1.02388	-1.07714	-1.11953	-1.22373	-1.14013	0.00145616	2.83679	DOWN	*
P21333	FLNA_HUMAN	FLNA	2647	280741	5.7	HUMAN	Filamin-A	0	0	0	0	0	0	74	75	71	42	63	66	0	0	0	0	0	0	12862956	9763963	8897271	2077942	5336615	5750408	0.161545	0.546562	0.646311	-2.62999	-0.871542	-0.629699	-1.52588	-1.05008	-0.829548	-1.13517	0.0312349	1.50536	DOWN	*
P08865	RSSA_HUMAN	RPSA	295	32854.4	4.8	HUMAN	40S ribosomal protein SA	0	0	0	0	0	0	12	13	15	8	13	13	0	0	0	0	0	0	2791584	3906608	3307084	512822	2276375	1784503	0.183703	0.582699	0.5396	-2.44455	-0.779178	-0.890037	-1.34044	-0.957712	-1.08989	-1.12935	0.00973209	2.01179	DOWN	*
Q9NR50	EI2BG_HUMAN	EIF2B3	452	50240.8	6.1	HUMAN	Translation initiation factor eIF-2B subunit gamma	0	0	0	0	0	0	3	5	3	1	4	4	0	0	0	0	0	0	143416	167888	82344	23006	94947	52563	0.160414	0.565538	0.638334	-2.64012	-0.822305	-0.647616	-1.53601	-1.00084	-0.847465	-1.12811	0.0325638	1.48726	DOWN	*
P43686	PRS6B_HUMAN	PSMC4	418	47366.7	5.1	HUMAN	26S proteasome regulatory subunit 6B	0	0	0	0	0	0	8	10	14	5	9	10	0	0	0	0	0	0	504892	641546	831814	99029	326668	484460	0.196139	0.509189	0.582414	-2.35005	-0.973728	-0.779883	-1.24594	-1.15226	-0.979733	-1.12598	0.00476	2.32239	DOWN	*
O00743	PPP6_HUMAN	PPP6C	305	35144.6	5.4	HUMAN	Serine/threonine-protein phosphatase 6 catalytic subunit	0	0	0	0	0	0	2	4	5	1	3	4	0	0	0	0	0	0	27533	90476	110095	7422	34397	63417	0.269567	0.380178	0.576021	-1.89128	-1.39525	-0.795807	-0.78717	-1.57379	-0.995657	-1.11887	0.0414886	1.38207	DOWN	*
P17812	PYRG1_HUMAN	CTPS1	591	66690.9	6	HUMAN	CTP synthase 1	0	0	0	0	0	0	9	9	12	7	6	9	0	0	0	0	0	0	637322	586577	635863	121878	321528	360029	0.191235	0.548143	0.566205	-2.38658	-0.867376	-0.820603	-1.28247	-1.04591	-1.02045	-1.11628	0.0055385	2.25661	DOWN	*
P18615	NELFE_HUMAN	NELFE	380	43240.1	9.4	HUMAN	Negative elongation factor E	0	0	0	0	0	0	4	3	4	3	2	3	0	0	0	0	0	0	187707	109094	97847	45326	44109	59975	0.241472	0.404321	0.612947	-2.05007	-1.30643	-0.706166	-0.94596	-1.48496	-0.906016	-1.11231	0.0270305	1.56815	DOWN	*
P23396	RS3_HUMAN	RPS3	243	26688.6	9.7	HUMAN	40S ribosomal protein S3	0	0	0	0	0	0	18	17	21	11	16	16	0	0	0	0	0	0	8978678	7098153	8323783	1610204	4522556	4463162	0.179336	0.637145	0.536194	-2.47926	-0.650305	-0.899173	-1.37515	-0.828839	-1.09902	-1.101	0.0199073	1.70099	DOWN	*
Q8WXX5	DNJC9_HUMAN	DNAJC9	260	29910	5.6	HUMAN	DnaJ homolog subfamily C member 9	0	0	0	0	0	0	8	9	7	7	6	6	0	0	0	0	0	0	960032	470685	536602	225146	271158	243601	0.234519	0.576092	0.45397	-2.09222	-0.795628	-1.13933	-0.98811	-0.974162	-1.33918	-1.10048	0.011571	1.93663	DOWN	*
P31350	RIR2_HUMAN	RRM2	389	44878.1	5.3	HUMAN	Ribonucleoside-diphosphate reductase subunit M2	0	0	0	0	0	0	1	4	4	2	3	3	0	0	0	0	0	0	73961	111577	95843	21182	47814	48098	0.286394	0.428529	0.501842	-1.80393	-1.22253	-0.994696	-0.699814	-1.40107	-1.19455	-1.09848	0.0340521	1.46786	DOWN	*
P18621	RL17_HUMAN	RPL17	184	21397.2	10.2	HUMAN	60S ribosomal protein L17	0	0	0	0	0	0	6	6	6	5	6	7	0	0	0	0	0	0	1796804	1394416	1166720	285849	933754	682249	0.159087	0.669638	0.584758	-2.65211	-0.578547	-0.774088	-1.548	-0.75708	-0.973937	-1.093	0.0435781	1.36073	DOWN	*
O75947	ATP5H_HUMAN	ATP5H	161	18491.4	5.2	HUMAN	ATP synthase subunit d, mitochondrial	0	0	0	0	0	0	8	6	6	4	6	6	0	0	0	0	0	0	873983	614058	569993	164487	366616	316758	0.188204	0.597038	0.555723	-2.40963	-0.744105	-0.847563	-1.30552	-0.922639	-1.04741	-1.09186	0.0104941	1.97905	DOWN	*
P12829	MYL4_HUMAN	MYL4	197	21564.8	5	HUMAN	Myosin light chain 4	0	0	0	0	0	0	7	8	8	6	5	5	0	0	0	0	0	0	1745711	1813562	1804472	509320	843954	843718	0.291755	0.465357	0.467571	-1.77717	-1.10359	-1.09674	-0.673058	-1.28212	-1.29659	-1.08393	0.0341076	1.46715	DOWN	*
Q9Y262	EIF3L_HUMAN	EIF3L	564	66727.6	5.9	HUMAN	Eukaryotic translation initiation factor 3 subunit L	0	0	0	0	0	0	11	12	11	6	8	8	0	0	0	0	0	0	425814	625848	603940	123720	339905	245038	0.290549	0.543111	0.405732	-1.78314	-0.880681	-1.3014	-0.679033	-1.05921	-1.50125	-1.07983	0.0451525	1.34532	DOWN	*
Q03154	ACY1_HUMAN	ACY1	408	45885.4	5.8	HUMAN	Aminoacylase-1	0	0	0	0	0	0	8	9	6	5	8	5	0	0	0	0	0	0	532322	397017	255103	109360	224953	140359	0.20544	0.566608	0.550205	-2.28321	-0.819577	-0.861958	-1.1791	-0.998111	-1.06181	-1.07967	0.00240157	2.61951	DOWN	*
P53004	BIEA_HUMAN	BLVRA	296	33428.8	6.1	HUMAN	Biliverdin reductase A	0	0	0	0	0	0	6	5	7	4	4	5	0	0	0	0	0	0	524504	318518	441799	120245	153018	263816	0.229255	0.480406	0.59714	-2.12498	-1.05767	-0.743858	-1.02086	-1.23621	-0.943707	-1.06693	0.00666206	2.17639	DOWN	*
O43670	ZN207_HUMAN	ZNF207	478	50751	9.2	HUMAN	BUB3-interacting and GLEBS motif-containing protein ZNF207	0	0	0	0	0	0	1	2	2	1	1	2	0	0	0	0	0	0	203677	231589	222767	43158	107885	152258	0.211894	0.465847	0.683485	-2.23858	-1.10207	-0.549017	-1.13447	-1.28061	-0.748867	-1.05465	0.0218764	1.66002	DOWN	*
Q92945	FUBP2_HUMAN	KHSRP	711	73115.9	6.8	HUMAN	Far upstream element-binding protein 2	0	0	0	0	0	0	30	20	25	15	17	21	0	0	0	0	0	0	8716710	5562922	5406261	1811213	2621355	3741546	0.207786	0.471219	0.692076	-2.26683	-1.08553	-0.530997	-1.16272	-1.26406	-0.730846	-1.05254	0.0232867	1.63289	DOWN	*
Q9NW68	BSDC1_HUMAN	BSDC1	430	47163.6	4.4	HUMAN	BSD domain-containing protein 1	0	0	0	0	0	0	4	3	5	2	3	3	0	0	0	0	0	0	71229	51817	41543	12669	30328	27438	0.177863	0.585291	0.660472	-2.49116	-0.772775	-0.59843	-1.38705	-0.951309	-0.798279	-1.04555	0.0272968	1.56389	DOWN	*
Q01105	SET_HUMAN	SET	290	33489.1	4.2	HUMAN	Protein SET	1	0	0	0	0	0	6	6	7	4	5	4	5833	0	0	0	0	0	4448468	4752890	3757510	1097328	2325747	2168250	0.246675	0.489333	0.577044	-2.01931	-1.03111	-0.793246	-0.915202	-1.20964	-0.993095	-1.03931	0.00710641	2.14835	DOWN	*
O43765	SGTA_HUMAN	SGTA	313	34063.4	4.8	HUMAN	Small glutamine-rich tetratricopeptide repeat-containing protein alpha	0	0	0	0	0	0	6	8	8	4	6	5	0	0	0	0	0	0	1350453	921012	917262	250070	540186	588414	0.185175	0.586514	0.64149	-2.43304	-0.769764	-0.640502	-1.32893	-0.948298	-0.840352	-1.03919	0.0197328	1.70481	DOWN	*
O60841	IF2P_HUMAN	EIF5B	1220	138828	5.4	HUMAN	Eukaryotic translation initiation factor 5B	0	0	0	0	0	0	11	15	18	7	10	12	0	0	0	0	0	0	1180124	789990	773167	211787	427870	555463	0.179462	0.541614	0.718426	-2.47825	-0.884662	-0.477089	-1.37414	-1.0632	-0.676939	-1.03809	0.0357256	1.44702	DOWN	*
Q9NSD9	SYFB_HUMAN	FARSB	589	66116.2	6.4	HUMAN	Phenylalanine--tRNA ligase beta subunit	0	0	0	0	0	0	9	9	11	4	8	10	0	0	0	0	0	0	512096	672278	735382	92920	420568	461430	0.18145	0.625586	0.62747	-2.46235	-0.676719	-0.672382	-1.35824	-0.855253	-0.872231	-1.02858	0.0247536	1.60636	DOWN	*
Q6DD88	ATLA3_HUMAN	ATL3	541	60542.5	5.4	HUMAN	Atlastin-3	0	0	0	0	0	0	3	2	5	2	2	2	0	0	0	0	0	0	63164	46868	83411	17613	27358	37000	0.278846	0.583725	0.443587	-1.84246	-0.77664	-1.17271	-0.73835	-0.955174	-1.37256	-1.02203	0.031596	1.50037	DOWN	*
P62249	RS16_HUMAN	RPS16	146	16445.5	10.2	HUMAN	40S ribosomal protein S16	0	0	0	0	0	0	7	6	6	4	4	4	0	0	0	0	0	0	1426349	1735173	1446059	311694	1098048	757451	0.218526	0.632818	0.523804	-2.19412	-0.660138	-0.932902	-1.09001	-0.838672	-1.13275	-1.02048	0.00798458	2.09775	DOWN	*
Q9BUR4	WAP53_HUMAN	WRAP53	548	59309.9	4.5	HUMAN	Telomerase Cajal body protein 1	0	0	0	0	0	0	3	2	2	2	2	1	0	0	0	0	0	0	56203	44653	46374	13598	29513	21092	0.241944	0.660941	0.454824	-2.04725	-0.597407	-1.13662	-0.943141	-0.77594	-1.33647	-1.01852	0.0255916	1.5919	DOWN	*
P56537	IF6_HUMAN	EIF6	245	26599.3	4.6	HUMAN	Eukaryotic translation initiation factor 6	0	0	0	0	0	0	7	8	7	4	6	6	0	0	0	0	0	0	955705	674103	585141	165776	417087	403356	0.173459	0.618729	0.689331	-2.52733	-0.692621	-0.536731	-1.42322	-0.871154	-0.73658	-1.01032	0.0406182	1.39128	DOWN	*
Q92783	STAM1_HUMAN	STAM	540	59180.1	4.7	HUMAN	Signal transducing adapter molecule 1	0	0	0	0	0	0	5	2	2	5	6	5	0	0	0	0	0	0	87787	109301	55279	99930	274131	171703	1.13832	2.50804	3.10612	0.186911	1.32656	1.63511	1.29102	1.14803	1.43526	1.29144	0.00409715	2.38752	UP	*
O14925	TIM23_HUMAN	TIMM23	209	21943.4	8.8	HUMAN	Mitochondrial import inner membrane translocase subunit Tim23	0	0	0	0	0	0	1	2	3	1	4	4	0	0	0	0	0	0	18576	79363	92339	30231	332127	274196	1.62742	4.18491	2.96945	0.702589	2.0652	1.5702	1.8067	1.88666	1.37035	1.6879	0.00891525	2.04987	UP	*
Q14596	NBR1_HUMAN	NBR1	966	107414	5	HUMAN	Next to BRCA1 gene 1 protein	0	0	0	0	0	0	1	1	2	2	3	3	0	0	0	0	0	0	8536	12211	26683	38338	227145	106029	4.49133	18.6017	3.97365	2.16714	4.21736	1.99047	3.27126	4.03883	1.79062	3.03357	0.044193	1.35465	UP	*
P50579	MAP2_HUMAN	METAP2	478	52892	5.6	HUMAN	Methionine aminopeptidase 2	0	0	0	0	0	0	8	7	8	1	4	4	0	0	0	0	0	0	2126132	327913	1111491	21029	88910	107844	0.00989073	0.271139	0.0970264	-6.65971	-1.8829	-3.36548	-5.5556	-2.06143	-3.56533	-3.72745	0.0664407	1.17757	DOWN	*
O75955	FLOT1_HUMAN	FLOT1	427	47355.7	7.1	HUMAN	Flotillin-1	0	0	0	0	0	0	3	4	4	3	2	3	0	0	0	0	0	0	145944	897512	1183812	131376	18571	55902	0.900181	0.0206916	0.047222	-0.151713	-5.59481	-4.4044	0.952399	-5.77334	-4.60425	-3.14173	0.269152	0.570003	DOWN	*
P16989	YBOX3_HUMAN	YBX3	372	40090.2	9.8	HUMAN	Y-box-binding protein 3	0	0	0	0	0	0	3	2	3	1	3	1	0	0	0	0	0	0	591968	175881	337898	11423	74702	36554	0.0192967	0.42473	0.108181	-5.69551	-1.23538	-3.20849	-4.59139	-1.41391	-3.40834	-3.13788	0.0773172	1.11172	DOWN	*
P42167	LAP2B_HUMAN	TMPO	454	50670.6	9.4	HUMAN	Lamina-associated polypeptide 2, isoforms beta/gamma	0	0	0	0	0	0	12	14	12	3	14	3	0	0	0	0	0	0	2753911	2183302	2003271	74648	2012599	96137	0.0271062	0.921814	0.04799	-5.20523	-0.117452	-4.38112	-4.10112	-0.295986	-4.58097	-2.99269	0.15793	0.801537	DOWN	*
Q9UBM7	DHCR7_HUMAN	DHCR7	475	54489.9	9	HUMAN	7-dehydrocholesterol reductase	0	0	0	0	0	0	1	1	5	1	2	2	0	0	0	0	0	0	158383	10810000	8738381	24878	5595469	156742	0.157075	0.51762	0.0179372	-2.67048	-0.950036	-5.8009	-1.56636	-1.12857	-6.00075	-2.89856	0.203566	0.691296	DOWN	*
P61586	RHOA_HUMAN	RHOA	193	21768.3	5.8	HUMAN	Transforming protein RhoA	0	0	0	0	0	0	9	11	11	7	8	2	0	0	0	0	0	0	4079999	12284948	12014642	2629591	10675238	45616	0.644508	0.868969	0.0037967	-0.63373	-0.202624	-8.04104	0.470382	-0.381157	-8.24089	-2.71722	0.430436	0.366092	DOWN	*
P14174	MIF_HUMAN	MIF	115	12476.4	7.7	HUMAN	Macrophage migration inhibitory factor	0	0	0	0	0	0	1	2	3	1	2	2	0	0	0	0	0	0	269233	845955	985316	18368	48975	604844	0.0682234	0.0578932	0.613858	-3.87359	-4.11046	-0.704023	-2.76948	-4.289	-0.903873	-2.65412	0.113363	0.945528	DOWN	*
O75330	HMMR_HUMAN	HMMR	724	84101.1	5.7	HUMAN	Hyaluronan mediated motility receptor	0	0	0	0	0	0	5	6	4	1	3	3	0	0	0	0	0	0	361200	254955	101672	6347	80969	54270	0.017572	0.317582	0.533775	-5.83058	-1.6548	-0.905696	-4.72647	-1.83333	-1.10554	-2.55512	0.147075	0.832461	DOWN	*
O75496	GEMI_HUMAN	GMNN	209	23565.3	4.9	HUMAN	Geminin	0	0	0	0	0	0	4	4	4	1	3	4	0	0	0	0	0	0	478577	1045921	578122	25095	132763	265944	0.0524367	0.126934	0.460014	-4.25328	-2.97785	-1.12025	-3.14917	-3.15638	-1.3201	-2.54188	0.0531927	1.27415	DOWN	*
P46977	STT3A_HUMAN	STT3A	705	80530.4	8.3	HUMAN	Dolichyl-diphosphooligosaccharide--protein glycosyltransferase subunit STT3A	0	0	0	0	0	0	8	7	9	2	6	4	0	0	0	0	0	0	478428	1958792	2108654	91714	341819	228160	0.191699	0.174505	0.108202	-2.38309	-2.51866	-3.2082	-1.27898	-2.69719	-3.40805	-2.46141	0.0589825	1.22928	DOWN	*
O15143	ARC1B_HUMAN	ARPC1B	372	40950.2	8.7	HUMAN	Actin-related protein 2/3 complex subunit 1B	0	0	0	0	0	0	5	4	5	2	6	5	0	0	0	0	0	0	11549903	8455806	8313785	2654425	187414	6056936	0.229822	0.0221639	0.728541	-2.12141	-5.49564	-0.456917	-1.0173	-5.67418	-0.656767	-2.44941	0.268778	0.570607	DOWN	*
Q8N684	CPSF7_HUMAN	CPSF7	471	52050.5	7.8	HUMAN	Cleavage and polyadenylation specificity factor subunit 7	0	0	0	0	0	0	3	3	3	2	3	1	0	0	0	0	0	0	6855630	1390803	425783	435977	1469691	26635	0.063594	1.05672	0.0625553	-3.97497	0.0795948	-3.99872	-2.87085	-0.098939	-4.19857	-2.38945	0.186457	0.729422	DOWN	*
P35659	DEK_HUMAN	DEK	375	42674.6	8.7	HUMAN	Protein DEK	0	0	0	0	0	0	9	10	7	8	9	10	0	0	0	0	0	0	5874605	4573136	3725920	243256	480117	4003446	0.0414081	0.104986	1.07449	-4.59394	-3.25173	0.103646	-3.48983	-3.43026	-0.0962036	-2.33877	0.172343	0.763606	DOWN	*
Q6NT46	GAG2A_HUMAN	GAGE2A	116	12784.8	4.4	HUMAN	G antigen 2A	0	0	0	0	0	0	7	5	3	1	4	3	0	0	0	0	0	0	150376	115408	81082	6070	49170	22243	0.0403655	0.426054	0.274327	-4.63073	-1.23089	-1.86603	-3.52662	-1.40943	-2.06588	-2.33398	0.0649474	1.18744	DOWN	*
Q86YP4	P66A_HUMAN	GATAD2A	633	68063.3	9.9	HUMAN	Transcriptional repressor p66-alpha	0	0	0	0	0	0	5	4	4	3	6	4	0	0	0	0	0	0	1464599	659134	789609	51292	163440	475341	0.0350212	0.247962	0.601995	-4.83563	-2.01181	-0.732176	-3.73152	-2.19034	-0.932025	-2.28463	0.105967	0.974829	DOWN	*
Q9BQ67	GRWD1_HUMAN	GRWD1	446	49419.6	4.8	HUMAN	Glutamate-rich WD repeat-containing protein 1	0	0	0	0	0	0	5	4	4	1	4	2	0	0	0	0	0	0	54132	168851	173544	8087	60632	17072	0.149394	0.359086	0.0983727	-2.74281	-1.4776	-3.3456	-1.63869	-1.65613	-3.54545	-2.28009	0.0691124	1.16044	DOWN	*
O15479	MAGB2_HUMAN	MAGEB2	319	35277.3	8.9	HUMAN	Melanoma-associated antigen B2	0	0	0	0	0	0	3	4	4	3	2	3	0	0	0	0	0	0	241087	297319	340029	34732	32993	120124	0.144064	0.110968	0.353276	-2.79522	-3.17178	-1.50113	-1.6911	-3.35031	-1.70098	-2.24747	0.0552574	1.25761	DOWN	*
Q9Y613	FHOD1_HUMAN	FHOD1	1164	126552	6	HUMAN	FH1/FH2 domain-containing protein 1	0	0	0	0	0	0	5	4	4	2	2	3	0	0	0	0	0	0	344521	44473	38927	13328	11193	26839	0.0386856	0.251681	0.68947	-4.69206	-1.99033	-0.53644	-3.58795	-2.16887	-0.73629	-2.16437	0.119318	0.923293	DOWN	*
O95273	CCDB1_HUMAN	CCNDBP1	360	40262.3	4.7	HUMAN	Cyclin-D1-binding protein 1	0	0	0	0	0	0	3	1	3	1	1	1	0	0	0	0	0	0	85536	30438	70100	4018	13786	22246	0.0469744	0.452921	0.317347	-4.41198	-1.14267	-1.65587	-3.30787	-1.3212	-1.85572	-2.1616	0.0678172	1.16866	DOWN	*
P07858	CATB_HUMAN	CTSB	339	37822	5.9	HUMAN	Cathepsin B	0	0	0	0	0	0	5	6	7	1	4	6	0	0	0	0	0	0	825421	401983	410167	17489	205212	264893	0.021188	0.510499	0.645817	-5.56061	-0.970019	-0.630802	-4.4565	-1.14855	-0.830651	-2.14523	0.20546	0.687272	DOWN	*
P69891	HBG1_HUMAN	HBG1	147	16140.6	6.6	HUMAN	Hemoglobin subunit gamma-1	0	0	0	0	0	0	12	13	12	11	12	1	0	0	0	0	0	0	5372074	5380638	5753396	1605506	3490184	216448	0.298861	0.648656	0.0376209	-1.74245	-0.624474	-4.73232	-0.638339	-0.803008	-4.93217	-2.12451	0.26956	0.569345	DOWN	*
P24941	CDK2_HUMAN	CDK2	298	33929.8	8.8	HUMAN	Cyclin-dependent kinase 2	0	0	0	0	0	0	2	7	2	2	1	3	0	0	0	0	0	0	191031	766828	94502	73815	18122	76982	0.386403	0.0236324	0.814607	-1.37182	-5.40309	-0.295824	-0.267709	-5.58162	-0.495673	-2.115	0.347005	0.459665	DOWN	*
Q15388	TOM20_HUMAN	TOMM20	145	16298	8.8	HUMAN	Mitochondrial import receptor subunit TOM20 homolog	0	0	1	0	0	0	1	2	2	1	1	2	0	0	4854	0	0	0	34459	165165	179646	9738	10185	86860	0.282597	0.0616656	0.483506	-1.82318	-4.01939	-1.04839	-0.719071	-4.19792	-1.24824	-2.05508	0.197988	0.703362	DOWN	*
P61077	UB2D3_HUMAN	UBE2D3	147	16687.3	7.7	HUMAN	Ubiquitin-conjugating enzyme E2 D3	0	0	0	0	0	0	3	2	2	1	2	1	0	0	0	0	0	0	542808	110047	382307	12000	253260	63508	0.0221073	2.30138	0.166118	-5.49934	1.2025	-2.58972	-4.39522	1.02397	-2.78957	-2.05361	0.32957	0.482052	DOWN	*
P62424	RL7A_HUMAN	RPL7A	266	29995.9	10.6	HUMAN	60S ribosomal protein L7a	0	0	0	0	0	0	11	7	8	2	7	6	0	0	0	0	0	0	2538570	1824993	1780666	136515	786421	658351	0.0537763	0.430917	0.369722	-4.21688	-1.21452	-1.43549	-3.11277	-1.39305	-1.63534	-2.04705	0.0625309	1.20391	DOWN	*
Q9H0U4	RAB1B_HUMAN	RAB1B	201	22171.4	5.6	HUMAN	Ras-related protein Rab-1B	0	0	0	0	0	0	9	1	8	7	1	1	0	0	0	0	0	0	1538362	59527	1804716	642770	45953	48985	0.417828	0.771969	0.0271428	-1.25902	-0.373385	-5.20329	-0.154908	-0.551919	-5.40314	-2.03665	0.350766	0.454983	DOWN	*
Q9Y4P1	ATG4B_HUMAN	ATG4B	393	44294.8	4.9	HUMAN	Cysteine protease ATG4B	0	0	0	0	0	0	2	2	2	1	1	1	0	0	0	0	0	0	90104	22109	30155	2977	14978	12387	0.0330396	0.677462	0.410778	-4.91966	-0.561789	-1.28357	-3.81555	-0.740323	-1.48342	-2.0131	0.161865	0.790848	DOWN	*
P51114	FXR1_HUMAN	FXR1	621	69721.4	5.8	HUMAN	Fragile X mental retardation syndrome-related protein 1	0	0	0	0	0	0	5	5	2	1	3	4	0	0	0	0	0	0	424735	206842	105607	11591	58445	130602	0.02729	0.282559	1.23668	-5.19549	-1.82338	0.306472	-4.09137	-2.00191	0.106622	-1.99555	0.241374	0.617309	DOWN	*
Q15003	CND2_HUMAN	NCAPH	741	82563.9	4.9	HUMAN	Condensin complex subunit 2	0	0	0	0	0	0	4	4	3	2	1	3	0	0	0	0	0	0	57885	81706	60411	39125	3007	23926	0.675909	0.0368027	0.396054	-0.565099	-4.76405	-1.33623	0.539013	-4.94258	-1.53608	-1.97988	0.341005	0.46724	DOWN	*
O43447	PPIH_HUMAN	PPIH	177	19208.3	8.3	HUMAN	Peptidyl-prolyl cis-trans isomerase H	0	0	0	0	0	0	4	6	6	1	3	5	0	0	0	0	0	0	300003	453404	492055	11886	204118	283159	0.0396196	0.45019	0.575462	-4.65764	-1.15139	-0.797207	-3.55353	-1.32993	-0.997056	-1.96017	0.134575	0.871037	DOWN	*
Q14151	SAFB2_HUMAN	SAFB2	953	107474	5.8	HUMAN	Scaffold attachment factor B2	0	0	0	0	0	0	3	2	1	1	2	1	0	0	0	0	0	0	245636	275246	45744	17311	59823	30968	0.0704742	0.217344	0.676985	-3.82676	-2.20195	-0.562804	-2.72265	-2.38048	-0.762654	-1.95526	0.0837335	1.0771	DOWN	*
Q13137	CACO2_HUMAN	CALCOCO2	446	52254.3	4.9	HUMAN	Calcium-binding and coiled-coil domain-containing protein 2	0	0	0	0	0	0	3	5	5	2	2	5	0	0	0	0	0	0	198837	335045	301738	52679	36154	111135	0.264936	0.107908	0.368316	-1.91629	-3.21213	-1.44098	-0.812174	-3.39066	-1.64083	-1.94789	0.124446	0.905019	DOWN	*
P08574	CY1_HUMAN	CYC1	325	35422.3	9.1	HUMAN	Cytochrome c1, heme protein, mitochondrial	0	0	0	0	0	0	5	3	5	1	3	3	0	0	0	0	0	0	433534	261724	536193	6566	317492	309671	0.0151453	1.21308	0.577536	-6.04499	0.278674	-0.792016	-4.94087	0.10014	-0.991865	-1.9442	0.331913	0.478975	DOWN	*
Q9NYJ1	COA4_HUMAN	COA4	87	10134.2	5.6	HUMAN	Cytochrome c oxidase assembly factor 4 homolog, mitochondrial	0	0	0	0	0	0	2	3	3	1	2	2	0	0	0	0	0	0	140034	148141	143303	6717	54096	89553	0.0479669	0.365166	0.624921	-4.38182	-1.45338	-0.678255	-3.2777	-1.63191	-0.878104	-1.92924	0.112545	0.948674	DOWN	*
Q00341	VIGLN_HUMAN	HDLBP	1268	141457	6.4	HUMAN	Vigilin	0	0	0	0	0	0	10	14	9	3	6	7	0	0	0	0	0	0	798764	711843	434698	41527	223292	294808	0.0519891	0.313682	0.67819	-4.26565	-1.67263	-0.560238	-3.16154	-1.85116	-0.760087	-1.92426	0.109235	0.961638	DOWN	*
Q08752	PPID_HUMAN	PPID	370	40763.9	6.8	HUMAN	Peptidyl-prolyl cis-trans isomerase D	0	0	0	0	0	0	7	4	7	3	4	7	0	0	0	0	0	0	958999	245133	2729355	146182	170042	291401	0.152432	0.693672	0.106766	-2.71376	-0.527674	-3.22748	-1.60965	-0.706207	-3.42733	-1.9144	0.139146	0.85653	DOWN	*
O43598	DNPH1_HUMAN	DNPH1	174	19108.6	5	HUMAN	2'-deoxynucleoside 5'-phosphate N-hydrolase 1	0	0	0	0	0	0	2	4	4	2	2	1	0	0	0	0	0	0	38192	250338	244109	26632	39953	26794	0.697319	0.159596	0.109762	-0.52011	-2.6475	-3.18754	0.584002	-2.82604	-3.38739	-1.87648	0.269619	0.569249	DOWN	*
Q13573	SNW1_HUMAN	SNW1	536	61494.9	9.5	HUMAN	SNW domain-containing protein 1	0	0	0	0	0	0	5	3	3	1	2	2	0	0	0	0	0	0	368764	98829	93213	21200	36623	53970	0.0574893	0.370569	0.578996	-4.12056	-1.43218	-0.788373	-3.01645	-1.61072	-0.988223	-1.8718	0.089182	1.04972	DOWN	*
Q15369	ELOC_HUMAN	ELOC	112	12473.3	4.7	HUMAN	Elongin-C	0	0	0	0	0	0	6	6	5	1	3	5	0	0	0	0	0	0	844517	642583	552309	35267	277532	380254	0.04176	0.431901	0.688481	-4.58174	-1.21123	-0.538512	-3.47762	-1.38976	-0.738362	-1.86858	0.152117	0.817822	DOWN	*
Q07666	KHDR1_HUMAN	KHDRBS1	443	48227.7	8.7	HUMAN	KH domain-containing, RNA-binding, signal transduction-associated protein 1	0	0	0	0	0	0	7	6	6	3	5	6	0	0	0	0	0	0	1498990	954736	761909	90968	327720	455360	0.0606862	0.343257	0.597657	-4.04249	-1.54264	-0.742611	-2.93838	-1.72117	-0.94246	-1.86734	0.0846361	1.07244	DOWN	*
O15372	EIF3H_HUMAN	EIF3H	352	39930.7	6.1	HUMAN	Eukaryotic translation initiation factor 3 subunit H	0	0	0	0	0	0	10	11	10	4	5	6	0	0	0	0	0	0	685005	711392	509562	45327	160341	426774	0.0661703	0.225391	0.837531	-3.91767	-2.1495	-0.255785	-2.81356	-2.32804	-0.455635	-1.86574	0.121893	0.914022	DOWN	*
O60739	EIF1B_HUMAN	EIF1B	113	12823.7	6.8	HUMAN	Eukaryotic translation initiation factor 1b	0	0	0	0	0	0	3	2	4	3	1	1	0	0	0	0	0	0	97703	24973	195591	48643	11946	10407	0.497866	0.478357	0.053208	-1.00617	-1.06384	-4.23221	0.0979414	-1.24238	-4.43206	-1.85883	0.300688	0.521884	DOWN	*
P61313	RL15_HUMAN	RPL15	204	24146.3	11.6	HUMAN	60S ribosomal protein L15	0	0	0	0	0	0	4	4	5	1	6	3	0	0	0	0	0	0	981971	797594	920110	44380	868681	238923	0.0451948	1.08913	0.259668	-4.4677	0.123172	-1.94526	-3.36359	-0.0553619	-2.14511	-1.85469	0.194838	0.710325	DOWN	*
Q9Y2Z0	SGT1_HUMAN	SUGT1	365	41024.4	5.1	HUMAN	Protein SGT1 homolog	0	0	0	0	0	0	4	5	4	2	2	4	0	0	0	0	0	0	160215	217492	174389	18631	39439	106694	0.116287	0.181335	0.611816	-3.10423	-2.46327	-0.70883	-2.00012	-2.6418	-0.908679	-1.8502	0.0673021	1.17197	DOWN	*
Q9Y5Y2	NUBP2_HUMAN	NUBP2	271	28825.6	5.5	HUMAN	Cytosolic Fe-S cluster assembly factor NUBP2	0	0	0	0	0	0	3	5	5	1	3	4	0	0	0	0	0	0	210094	254665	229171	11459	72594	191120	0.0545423	0.285057	0.833962	-4.19648	-1.81068	-0.261946	-3.09237	-1.98921	-0.461795	-1.84779	0.136362	0.865305	DOWN	*
P08727	K1C19_HUMAN	KRT19	400	44106.3	5	HUMAN	Keratin, type I cytoskeletal 19	0	0	0	0	0	0	4	11	5	3	7	8	0	0	0	0	0	0	1173941	1459076	375049	55400	333078	451718	0.0471915	0.22828	1.20442	-4.40533	-2.13112	0.268343	-3.30122	-2.30966	0.068494	-1.84746	0.205892	0.68636	DOWN	*
P40429	RL13A_HUMAN	RPL13A	203	23577.4	10.9	HUMAN	60S ribosomal protein L13a	0	0	0	0	0	0	5	4	4	2	1	4	0	0	0	0	0	0	1142427	605010	751484	115845	128760	451996	0.101403	0.212823	0.601471	-3.30183	-2.23227	-0.733432	-2.19772	-2.41081	-0.933282	-1.84727	0.0570318	1.24388	DOWN	*
Q14152	EIF3A_HUMAN	EIF3A	1382	166571	6.4	HUMAN	Eukaryotic translation initiation factor 3 subunit A	0	0	0	0	0	0	4	3	5	2	2	2	0	0	0	0	0	0	216793	36990	129064	31497	18438	23647	0.145286	0.498459	0.183219	-2.78303	-1.00445	-2.44836	-1.67892	-1.18299	-2.64821	-1.8367	0.0507376	1.29467	DOWN	*
P09429	HMGB1_HUMAN	HMGB1	215	24894	5.6	HUMAN	High mobility group protein B1	0	0	0	0	0	0	10	10	11	6	6	11	0	0	0	0	0	0	2938235	2115254	2096070	154006	695683	1626810	0.0524145	0.328889	0.776124	-4.25389	-1.60433	-0.365641	-3.14978	-1.78286	-0.56549	-1.83271	0.133464	0.874636	DOWN	*
Q10567	AP1B1_HUMAN	AP1B1	949	104638	4.9	HUMAN	AP-1 complex subunit beta-1	0	0	0	0	0	0	1	3	3	2	3	2	0	0	0	0	0	0	177956	429213	369968	34768	44844	243485	0.195374	0.10448	0.658124	-2.35569	-3.25871	-0.603568	-1.25158	-3.43724	-0.803417	-1.83074	0.153332	0.814367	DOWN	*
Q9UI26	IPO11_HUMAN	IPO11	975	112536	5.1	HUMAN	Importin-11	0	0	0	0	0	0	7	9	10	1	8	7	0	0	0	0	0	0	250218	136722	177648	4954	141197	118895	0.0197987	1.03273	0.669273	-5.65845	0.046464	-0.579333	-4.55434	-0.13207	-0.779183	-1.82186	0.317333	0.498485	DOWN	*
Q9Y5X3	SNX5_HUMAN	SNX5	404	46816.9	6.3	HUMAN	Sorting nexin-5	0	0	0	0	0	0	5	5	5	2	2	2	0	0	0	0	0	0	298442	410246	401179	79916	86477	98071	0.267777	0.210793	0.244457	-1.90089	-2.2461	-2.03235	-0.796782	-2.42463	-2.2322	-1.81787	0.0713705	1.14648	DOWN	*
P32322	P5CR1_HUMAN	PYCR1	319	33360.9	7.2	HUMAN	Pyrroline-5-carboxylate reductase 1, mitochondrial	0	0	0	0	0	0	4	3	7	2	4	2	0	0	0	0	0	0	311314	54577	407695	48342	56847	34841	0.155284	1.04159	0.0854585	-2.68702	0.0587911	-3.54863	-1.58291	-0.119743	-3.74848	-1.81704	0.226872	0.644218	DOWN	*
P49773	HINT1_HUMAN	HINT1	126	13802	6.4	HUMAN	Histidine triad nucleotide-binding protein 1	0	0	0	0	0	0	2	4	5	1	2	3	0	0	0	0	0	0	1857232	1011787	1018853	109883	398807	610892	0.0591649	0.394161	0.599588	-4.07911	-1.34314	-0.737957	-2.975	-1.52168	-0.937806	-1.81149	0.0959692	1.01787	DOWN	*
Q02750	MP2K1_HUMAN	MAP2K1	393	43439.4	6.2	HUMAN	Dual specificity mitogen-activated protein kinase kinase 1	0	0	0	0	0	0	3	3	3	2	3	2	0	0	0	0	0	0	191949	111513	115073	39971	46817	18461	0.208238	0.419834	0.160429	-2.2637	-1.25211	-2.64	-1.15959	-1.43064	-2.83985	-1.81002	0.0737533	1.13222	DOWN	*
Q96EP5	DAZP1_HUMAN	DAZAP1	407	43383.7	8.7	HUMAN	DAZ-associated protein 1	0	0	0	0	0	0	3	4	4	2	1	4	0	0	0	0	0	0	195774	515563	388575	63835	67146	140141	0.326065	0.130238	0.360654	-1.61677	-2.94078	-1.47131	-0.512658	-3.11931	-1.67116	-1.76771	0.143732	0.842445	DOWN	*
P35219	CAH8_HUMAN	CA8	290	32973.4	4.8	HUMAN	Carbonic anhydrase-related protein	0	0	0	0	0	0	3	2	3	1	2	2	0	0	0	0	0	0	265646	46928	194091	16591	50770	44151	0.0624553	1.08187	0.227476	-4.00103	0.113527	-2.13622	-2.89692	-0.0650065	-2.33606	-1.766	0.178193	0.749109	DOWN	*
Q8NCW5	NNRE_HUMAN	NAXE	288	31674.9	7.6	HUMAN	NAD(P)H-hydrate epimerase	0	0	0	0	0	0	2	2	3	1	1	1	0	0	0	0	0	0	54488	97750	187982	11791	45356	28932	0.216396	0.464	0.153908	-2.20825	-1.1078	-2.69986	-1.10414	-1.28634	-2.89971	-1.76339	0.0906827	1.04248	DOWN	*
Q9NUU7	DD19A_HUMAN	DDX19A	478	53975.5	6.2	HUMAN	ATP-dependent RNA helicase DDX19A	0	0	0	0	0	0	8	6	8	5	1	7	0	0	0	0	0	0	750687	320769	358998	151304	31526	282924	0.201554	0.0982826	0.788094	-2.31076	-3.34692	-0.343561	-1.20665	-3.52545	-0.543411	-1.7585	0.191157	0.718609	DOWN	*
P60228	EIF3E_HUMAN	EIF3E	445	52221.3	5.7	HUMAN	Eukaryotic translation initiation factor 3 subunit E	0	0	0	0	0	0	5	9	8	5	3	5	0	0	0	0	0	0	189090	397844	372517	80596	53261	102575	0.426231	0.133874	0.275357	-1.23029	-2.90105	-1.86063	-0.126181	-3.07959	-2.06048	-1.75541	0.179908	0.74495	DOWN	*
P40222	TXLNA_HUMAN	TXLNA	546	61891.6	6.1	HUMAN	Alpha-taxilin	0	0	0	0	0	0	5	2	3	2	3	2	0	0	0	0	0	0	555603	112026	115359	17736	82994	76827	0.0319221	0.740846	0.665982	-4.9693	-0.432755	-0.586445	-3.86519	-0.611288	-0.786295	-1.75426	0.238756	0.622046	DOWN	*
P46379	BAG6_HUMAN	BAG6	1132	119410	5.4	HUMAN	Large proline-rich protein BAG6	0	0	0	0	0	0	14	13	13	7	5	7	0	0	0	0	0	0	1713667	1263642	1544571	361694	241606	604643	0.211064	0.191198	0.391463	-2.24425	-2.38686	-1.35305	-1.14013	-2.56539	-1.5529	-1.75281	0.0536938	1.27008	DOWN	*
P53602	MVD1_HUMAN	MVD	400	43405	6.8	HUMAN	Diphosphomevalonate decarboxylase	0	0	0	0	0	0	4	6	5	2	6	6	0	0	0	0	0	0	384835	8597500	368491	55760	1335856	258983	0.144893	0.155377	0.70282	-2.78694	-2.68615	-0.508772	-1.68283	-2.86469	-0.708621	-1.75204	0.106707	0.971807	DOWN	*
P68371	TBB4B_HUMAN	TUBB4B	445	49831.5	4.8	HUMAN	Tubulin beta-4B chain	0	0	0	0	0	0	9	9	42	7	8	9	0	0	0	0	0	0	11828920	9576954	64061019	1784279	7122752	9055036	0.15084	0.743739	0.14135	-2.72891	-0.427132	-2.82265	-1.62479	-0.605666	-3.0225	-1.75099	0.129652	0.887221	DOWN	*
O14548	COX7R_HUMAN	COX7A2L	114	12614.8	9.4	HUMAN	Cytochrome c oxidase subunit 7A-related protein, mitochondrial	0	0	0	0	0	0	2	2	2	1	1	1	0	0	0	0	0	0	94281	59642	45449	9733	14317	29643	0.103234	0.240049	0.652226	-3.27601	-2.0586	-0.616557	-2.1719	-2.23713	-0.816406	-1.74181	0.0639756	1.19399	DOWN	*
P46926	GNPI1_HUMAN	GNPDA1	289	32668.8	6.4	HUMAN	Glucosamine-6-phosphate isomerase 1	0	0	0	0	0	0	1	3	2	1	2	1	0	0	0	0	0	0	29986	1133509	122365	32346	86580	24762	1.0787	0.0763823	0.202362	0.109298	-3.71062	-2.30499	1.21341	-3.88915	-2.50484	-1.72686	0.37459	0.426444	DOWN	*
P46778	RL21_HUMAN	RPL21	160	18565	10.5	HUMAN	60S ribosomal protein L21	0	0	0	0	0	0	3	3	3	2	3	1	0	0	0	0	0	0	688111	304772	373543	26219	306806	164690	0.0381029	1.00667	0.440886	-4.71396	0.00959633	-1.18152	-3.60984	-0.168937	-1.38137	-1.72005	0.22994	0.638385	DOWN	*
P13073	COX41_HUMAN	COX4I1	169	19576.9	9.5	HUMAN	Cytochrome c oxidase subunit 4 isoform 1, mitochondrial	0	0	0	0	0	0	6	5	5	4	4	5	0	0	0	0	0	0	1651582	1168556	1305436	121196	505481	710977	0.0733818	0.432569	0.544628	-3.76843	-1.209	-0.876657	-2.66432	-1.38753	-1.07651	-1.70945	0.0721326	1.14187	DOWN	*
Q92878	RAD50_HUMAN	RAD50	1312	153894	6.5	HUMAN	DNA repair protein RAD50	0	0	0	0	0	0	5	3	3	2	3	2	0	0	0	0	0	0	113063	83755	114294	43519	28256	15295	0.384909	0.337365	0.133822	-1.37741	-1.56762	-2.90162	-0.273298	-1.74615	-3.10147	-1.70697	0.171764	0.765067	DOWN	*
P42696	RBM34_HUMAN	RBM34	430	48565.2	10.1	HUMAN	RNA-binding protein 34	0	0	0	0	0	0	3	4	2	1	3	3	0	0	0	0	0	0	129335	96348	78696	3390	64366	81895	0.026211	0.668057	1.04065	-5.25368	-0.581956	0.0574851	-4.14957	-0.76049	-0.142364	-1.68414	0.308941	0.510125	DOWN	*
Q9BWH6	RPAP1_HUMAN	RPAP1	1393	152756	6	HUMAN	RNA polymerase II-associated protein 1	0	0	0	0	0	0	2	2	3	1	1	3	0	0	0	0	0	0	29564	28617	40559	3319	6396	30143	0.112265	0.223504	0.743189	-3.15502	-2.16163	-0.428199	-2.05091	-2.34016	-0.628048	-1.67304	0.0871476	1.05974	DOWN	*
Q8WW33	GTSF1_HUMAN	GTSF1	167	19266.6	6	HUMAN	Gametocyte-specific factor 1	0	0	0	0	0	0	5	4	6	3	3	6	0	0	0	0	0	0	1171899	404128	802362	85353	160482	525784	0.0728331	0.397107	0.655295	-3.77926	-1.3324	-0.609783	-2.67515	-1.51093	-0.809632	-1.66524	0.0922064	1.03524	DOWN	*
Q9NZT2	OGFR_HUMAN	OGFR	677	73325.3	4.8	HUMAN	Opioid growth factor receptor	0	0	0	0	0	0	3	2	2	1	3	1	0	0	0	0	0	0	98818	45400	59560	11253	27759	16226	0.113876	0.611432	0.272431	-3.13446	-0.709737	-1.87604	-2.03035	-0.88827	-2.07589	-1.66484	0.050377	1.29777	DOWN	*
P20674	COX5A_HUMAN	COX5A	150	16762.3	6.3	HUMAN	Cytochrome c oxidase subunit 5A, mitochondrial	0	0	0	0	0	0	4	3	4	1	1	3	0	0	0	0	0	0	528640	163358	234147	19549	148977	137391	0.0369798	0.911966	0.586772	-4.75712	-0.132947	-0.769127	-3.65301	-0.311481	-0.968976	-1.64449	0.248886	0.604	DOWN	*
O95861	BPNT1_HUMAN	BPNT1	308	33392.6	5.5	HUMAN	3'(2'),5'-bisphosphate nucleotidase 1	0	0	0	0	0	0	6	4	5	1	5	5	0	0	0	0	0	0	251324	101400	179718	2670	197459	174368	0.0106237	1.94733	0.970231	-6.55656	0.961495	-0.0435996	-5.45245	0.782962	-0.243449	-1.63765	0.485562	0.313755	DOWN	*
Q9Y5V3	MAGD1_HUMAN	MAGED1	778	86161.6	5.6	HUMAN	Melanoma-associated antigen D1	0	0	0	0	0	0	2	2	1	1	2	1	0	0	0	0	0	0	100682	51210	28886	3019	41467	24362	0.0299855	0.809744	0.843384	-5.05959	-0.304462	-0.245738	-3.95548	-0.482996	-0.445587	-1.62802	0.296751	0.527608	DOWN	*
Q8WWY3	PRP31_HUMAN	PRPF31	499	55456.5	5.6	HUMAN	U4/U6 small nuclear ribonucleoprotein Prp31	0	0	0	0	0	0	3	2	3	3	1	2	0	0	0	0	0	0	188870	37352	51330	19072	11817	33758	0.10098	0.316369	0.657666	-3.30787	-1.66032	-0.604573	-2.20375	-1.83886	-0.804422	-1.61568	0.0611718	1.21345	DOWN	*
P47756	CAPZB_HUMAN	CAPZB	277	31350.8	5.4	HUMAN	F-actin-capping protein subunit beta	0	0	0	0	0	0	12	7	11	5	11	7	0	0	0	0	0	0	4679624	1046849	7872382	224308	4023452	911481	0.0479329	3.84339	0.115782	-4.38284	1.94238	-3.11052	-3.27873	1.76385	-3.31037	-1.60842	0.440809	0.35575	DOWN	*
Q9H773	DCTP1_HUMAN	DCTPP1	170	18681	4.9	HUMAN	dCTP pyrophosphatase 1	0	0	0	0	0	0	2	2	3	1	3	1	0	0	0	0	0	0	302954	82562	90252	33642	68866	21252	0.111047	0.834113	0.235474	-3.17076	-0.261686	-2.08636	-2.06665	-0.44022	-2.28621	-1.59769	0.111093	0.954315	DOWN	*
Q14651	PLSI_HUMAN	PLS1	629	70254.1	5.3	HUMAN	Plastin-1	0	0	0	0	0	0	2	3	3	1	2	3	0	0	0	0	0	0	18205	188527	161650	11412	12655	84057	0.626861	0.0671257	0.519994	-0.673783	-3.89699	-0.943434	0.430329	-4.07553	-1.14328	-1.59616	0.350212	0.455669	DOWN	*
Q8N4Q1	MIA40_HUMAN	CHCHD4	142	15996.5	4.2	HUMAN	Mitochondrial intermembrane space import and assembly protein 40	0	0	0	0	0	0	3	3	3	2	2	3	0	0	0	0	0	0	381553	265702	202768	36394	55297	223515	0.0953839	0.208117	1.10232	-3.39011	-2.26454	0.140542	-2.286	-2.44307	-0.0593076	-1.59613	0.173849	0.759828	DOWN	*
P47897	SYQ_HUMAN	QARS	775	87799.5	6.7	HUMAN	Glutamine--tRNA ligase	0	0	0	0	0	0	11	8	10	5	7	8	0	0	0	0	0	0	1045877	645017	920811	93016	432075	339887	0.0889359	0.669866	0.369117	-3.49109	-0.578055	-1.43785	-2.38698	-0.756589	-1.6377	-1.59376	0.077389	1.11132	DOWN	*
Q13442	HAP28_HUMAN	PDAP1	181	20630.2	8.8	HUMAN	28 kDa heat- and acid-stable phosphoprotein	0	0	0	0	0	0	6	3	3	3	3	3	0	0	0	0	0	0	981648	254381	614949	92743	244292	150714	0.0944768	0.960339	0.245084	-3.4039	-0.0583843	-2.02865	-2.29978	-0.236918	-2.2285	-1.5884	0.143233	0.843958	DOWN	*
P46779	RL28_HUMAN	RPL28	137	15747.6	12	HUMAN	60S ribosomal protein L28	0	0	0	0	0	0	5	4	5	1	5	5	0	0	0	0	0	0	969752	425500	322522	9249	514197	637413	0.00953749	1.20845	1.97634	-6.71217	0.273162	0.982831	-5.60806	0.0946283	0.782982	-1.57682	0.517745	0.285884	DOWN	*
Q10713	MPPA_HUMAN	PMPCA	525	58253.4	6.5	HUMAN	Mitochondrial-processing peptidase subunit alpha	0	0	0	0	0	0	3	2	2	1	4	2	0	0	0	0	0	0	213439	39913	52214	8848	60920	19313	0.0414545	1.52632	0.369882	-4.59233	0.610057	-1.43486	-3.48822	0.431523	-1.63471	-1.5638	0.301255	0.521065	DOWN	*
P15531	NDKA_HUMAN	NME1	152	17148.9	5.8	HUMAN	Nucleoside diphosphate kinase A	0	0	0	0	0	0	9	10	5	6	4	9	0	0	0	0	0	0	7480062	5619698	1736083	715884	724141	3328809	0.0957056	0.128858	1.91743	-3.38525	-2.95615	0.93917	-2.28114	-3.13468	0.739321	-1.55883	0.315889	0.500465	DOWN	*
Q9BXS6	NUSAP_HUMAN	NUSAP1	441	49452.2	9.9	HUMAN	Nucleolar and spindle-associated protein 1	0	0	0	0	0	0	6	4	2	2	5	4	0	0	0	0	0	0	2387665	807071	308670	131933	388412	276594	0.0552561	0.481261	0.896083	-4.17772	-1.05511	-0.158295	-3.07361	-1.23364	-0.358145	-1.55513	0.191424	0.718004	DOWN	*
O95573	ACSL3_HUMAN	ACSL3	720	80420.8	8.7	HUMAN	Long-chain-fatty-acid--CoA ligase 3	0	0	0	0	0	0	6	8	11	5	8	5	0	0	0	0	0	0	641740	643244	697105	76114	435930	210450	0.118606	0.677706	0.301891	-3.07576	-0.56127	-1.7279	-1.97164	-0.739803	-1.92775	-1.5464	0.061835	1.20877	DOWN	*
Q86XP3	DDX42_HUMAN	DDX42	938	102976	6.5	HUMAN	ATP-dependent RNA helicase DDX42	0	0	0	0	0	0	2	3	4	3	1	1	0	0	0	0	0	0	49281	185565	212275	48585	30159	32627	0.985877	0.162525	0.153702	-0.0205206	-2.62126	-2.7018	1.08359	-2.7998	-2.90165	-1.53928	0.361445	0.441958	DOWN	*
Q9Y508	RN114_HUMAN	RNF114	228	25694.6	7	HUMAN	E3 ubiquitin-protein ligase RNF114	0	0	0	0	0	0	1	2	2	1	1	1	0	0	0	0	0	0	39745	78740	74603	9504	33600	18332	0.239124	0.426721	0.245727	-2.06417	-1.22864	-2.02487	-0.960055	-1.40717	-2.22472	-1.53065	0.0538332	1.26895	DOWN	*
Q15021	CND1_HUMAN	NCAPD2	1401	157184	6.2	HUMAN	Condensin complex subunit 1	0	0	0	0	0	0	3	3	3	1	2	2	0	0	0	0	0	0	29819	15380	40432	2270	14260	14637	0.076126	0.927178	0.362015	-3.71547	-0.109082	-1.46588	-2.61136	-0.287615	-1.66573	-1.52157	0.15279	0.815906	DOWN	*
P22392	NDKB_HUMAN	NME2	152	17298.2	8.5	HUMAN	Nucleoside diphosphate kinase B	0	0	0	0	0	0	5	5	13	1	11	4	0	0	0	0	0	0	541599	1081411	5021124	45283	3013165	556619	0.0836098	2.78633	0.110855	-3.58018	1.47836	-3.17325	-2.47607	1.29983	-3.3731	-1.51645	0.400545	0.397348	DOWN	*
Q92890	UFD1_HUMAN	UFD1	307	34500.6	6.3	HUMAN	Ubiquitin recognition factor in ER-associated degradation protein 1	0	0	0	0	0	0	4	3	5	1	2	2	0	0	0	0	0	0	261727	166764	207270	26721	126019	70514	0.102095	0.755673	0.340204	-3.29202	-0.404167	-1.55553	-2.1879	-0.5827	-1.75538	-1.50866	0.0879085	1.05597	DOWN	*
P30566	PUR8_HUMAN	ADSL	484	54889.8	6.7	HUMAN	Adenylosuccinate lyase	0	0	0	0	0	0	6	4	5	1	5	3	0	0	0	0	0	0	299359	191591	199970	25125	166596	73199	0.0839293	0.86954	0.36605	-3.57468	-0.201676	-1.44989	-2.47057	-0.38021	-1.64974	-1.50017	0.132423	0.878035	DOWN	*
P63172	DYLT1_HUMAN	DYNLT1	113	12452.2	5	HUMAN	Dynein light chain Tctex-type 1	0	0	0	0	0	0	2	1	2	1	1	1	0	0	0	0	0	0	21176	21457	39055	4533	11167	9749	0.214063	0.520436	0.249622	-2.22389	-0.942207	-2.00218	-1.11978	-1.12074	-2.20203	-1.48085	0.054492	1.26367	DOWN	*
Q96JB5	CK5P3_HUMAN	CDK5RAP3	506	56921.2	4.7	HUMAN	CDK5 regulatory subunit-associated protein 3	0	0	0	0	0	0	1	3	2	1	1	2	0	0	0	0	0	0	23049	45382	24820	6803	5684	18746	0.295154	0.125248	0.755278	-1.76046	-2.99714	-0.40492	-0.656349	-3.17568	-0.60477	-1.47893	0.223458	0.650805	DOWN	*
Q96C86	DCPS_HUMAN	DCPS	337	38609.1	5.9	HUMAN	m7GpppX diphosphatase	0	0	0	0	0	0	3	2	1	1	1	1	0	0	0	0	0	0	53757	39946	10417	12464	6563	7856	0.231858	0.164297	0.754152	-2.10869	-2.60562	-0.407073	-1.00457	-2.78416	-0.606922	-1.46522	0.160057	0.795726	DOWN	*
Q96GU1	PAGE5_HUMAN	PAGE5	130	14046.3	4.3	HUMAN	P antigen family member 5	0	0	0	0	0	0	4	3	3	2	3	3	0	0	0	0	0	0	397641	245788	203729	35342	110337	146894	0.0888792	0.448911	0.721026	-3.49201	-1.1555	-0.471876	-2.3879	-1.33403	-0.671725	-1.46455	0.0993647	1.00277	DOWN	*
Q01650	LAT1_HUMAN	SLC7A5	507	55010.8	7.9	HUMAN	Large neutral amino acids transporter small subunit 1	0	0	0	0	0	0	3	4	5	2	3	3	0	0	0	0	0	0	695595	306939	490493	60025	178037	284644	0.086293	0.58004	0.580322	-3.53461	-0.785775	-0.785074	-2.4305	-0.964309	-0.984923	-1.45991	0.095025	1.02216	DOWN	*
Q02543	RL18A_HUMAN	RPL18A	176	20762.6	10.7	HUMAN	60S ribosomal protein L18a	0	0	0	0	0	0	5	5	5	1	5	5	0	0	0	0	0	0	1288438	1113206	1086108	56508	927452	869434	0.0438578	0.833136	0.800504	-4.51102	-0.263376	-0.321019	-3.40691	-0.44191	-0.520868	-1.45656	0.273943	0.56234	DOWN	*
Q12996	CSTF3_HUMAN	CSTF3	717	82922.3	8.3	HUMAN	Cleavage stimulation factor subunit 3	0	0	0	0	0	0	2	5	4	1	2	4	0	0	0	0	0	0	139852	67193	44076	7669	24424	64987	0.0548365	0.36349	1.47443	-4.18872	-1.46001	0.560158	-3.08461	-1.63855	0.360309	-1.45428	0.28264	0.548766	DOWN	*
Q9H0L4	CSTFT_HUMAN	CSTF2T	616	64437.1	6.8	HUMAN	Cleavage stimulation factor subunit 2 tau variant	0	0	0	0	0	0	6	4	3	1	3	2	0	0	0	0	0	0	511569	130859	58561	12612	117972	77732	0.0246536	0.90152	1.32737	-5.34206	-0.149569	0.408568	-4.23795	-0.328102	0.208719	-1.45244	0.408869	0.388416	DOWN	*
Q15942	ZYX_HUMAN	ZYX	572	61277.9	6.2	HUMAN	Zyxin	0	0	0	0	0	0	10	12	12	7	10	12	0	0	0	0	0	0	1913724	1632997	1301102	184180	640083	1047953	0.0962417	0.391968	0.805435	-3.37719	-1.35119	-0.31216	-2.27308	-1.52973	-0.512009	-1.43827	0.10625	0.97367	DOWN	*
Q9UBE0	SAE1_HUMAN	SAE1	346	38450.2	5.2	HUMAN	SUMO-activating enzyme subunit 1	0	0	0	0	0	0	14	9	13	4	10	10	0	0	0	0	0	0	1802042	553978	849360	102304	652737	390930	0.0567712	1.17827	0.460264	-4.1387	0.236673	-1.11947	-3.03459	0.0581393	-1.31932	-1.43192	0.25059	0.601036	DOWN	*
P15104	GLNA_HUMAN	GLUL	373	42064.8	6.4	HUMAN	Glutamine synthetase	0	0	0	0	0	0	6	5	5	2	5	5	0	0	0	0	0	0	348411	297789	225531	16142	222101	201789	0.0463303	0.745833	0.894728	-4.4319	-0.423075	-0.160478	-3.32779	-0.601608	-0.360328	-1.42991	0.271754	0.565824	DOWN	*
Q9NQW6	ANLN_HUMAN	ANLN	1124	124200	8.4	HUMAN	Anillin	0	0	0	0	0	0	2	4	2	1	1	2	0	0	0	0	0	0	32859	77541	16366	6325	9500	21651	0.192489	0.122516	1.32293	-2.37715	-3.02896	0.403732	-1.27304	-3.20749	0.203883	-1.42555	0.285742	0.544026	DOWN	*
P57086	SCND1_HUMAN	SCAND1	179	19081.8	9.7	HUMAN	SCAN domain-containing protein 1	0	0	0	0	0	0	4	4	3	3	2	3	0	0	0	0	0	0	263080	198523	126546	56605	42334	86599	0.215163	0.213245	0.684328	-2.2165	-2.22942	-0.54724	-1.11239	-2.40795	-0.747089	-1.42248	0.105919	0.975024	DOWN	*
O76003	GLRX3_HUMAN	GLRX3	335	37432.4	5.3	HUMAN	Glutaredoxin-3	0	0	1	1	0	1	10	11	10	6	7	6	0	0	1388	1367	0	1057	914773	1263624	1293300	278835	425237	396127	0.304813	0.336522	0.306292	-1.714	-1.57123	-1.70702	-0.60989	-1.74976	-1.90687	-1.42217	0.0735751	1.13327	DOWN	*
P48556	PSMD8_HUMAN	PSMD8	350	39612.2	9.7	HUMAN	26S proteasome non-ATPase regulatory subunit 8	0	0	0	0	0	0	4	5	3	3	3	3	0	0	0	0	0	0	357177	506164	137165	76312	113940	90266	0.213653	0.225105	0.658083	-2.22666	-2.15133	-0.603658	-1.12255	-2.32986	-0.803507	-1.41864	0.0926767	1.03303	DOWN	*
P62877	RBX1_HUMAN	RBX1	108	12274.1	6.5	HUMAN	E3 ubiquitin-protein ligase RBX1	0	0	0	0	0	0	3	2	2	1	2	2	0	0	0	0	0	0	273424	42112	50420	9186	49106	40974	0.0335962	1.16608	0.812654	-4.89556	0.221668	-0.299287	-3.79145	0.0431341	-0.499137	-1.41582	0.358785	0.445166	DOWN	*
Q12904	AIMP1_HUMAN	AIMP1	312	34353	8.6	HUMAN	Aminoacyl tRNA synthase complex-interacting multifunctional protein 1	0	0	0	0	0	0	7	3	3	2	2	2	0	0	0	0	0	0	475113	217751	227012	26708	181120	155131	0.056214	0.831776	0.68336	-4.15293	-0.265733	-0.549282	-3.04881	-0.444267	-0.749131	-1.41407	0.227558	0.642908	DOWN	*
Q9Y6G9	DC1L1_HUMAN	DYNC1LI1	523	56579.6	6	HUMAN	Cytoplasmic dynein 1 light intermediate chain 1	0	0	0	0	0	0	7	6	6	2	3	5	0	0	0	0	0	0	279189	190645	219508	24519	102933	149920	0.0878222	0.53992	0.682982	-3.50927	-0.889183	-0.550081	-2.40516	-1.06772	-0.74993	-1.4076	0.108994	0.962598	DOWN	*
O75380	NDUS6_HUMAN	NDUFS6	124	13711.7	8.6	HUMAN	NADH dehydrogenase [ubiquinone] iron-sulfur protein 6, mitochondrial	0	0	0	0	0	0	2	2	1	1	1	1	0	0	0	0	0	0	53261	55924	24818	4945	23263	20851	0.0928447	0.415975	0.840156	-3.42904	-1.26543	-0.25127	-2.32493	-1.44396	-0.45112	-1.40667	0.121621	0.91499	DOWN	*
P35613	BASI_HUMAN	BSG	385	42200.7	5.4	HUMAN	Basigin	0	0	0	0	0	0	8	6	7	2	5	7	0	0	0	0	0	0	978941	570528	509348	105964	190165	461792	0.108243	0.333314	0.906634	-3.20765	-1.58505	-0.141409	-2.10354	-1.76358	-0.341258	-1.40279	0.121626	0.914973	DOWN	*
P20962	PTMS_HUMAN	PTMS	102	11530	4.1	HUMAN	Parathymosin	0	0	0	0	0	0	3	3	3	2	2	3	0	0	0	0	0	0	252046	236373	155859	83555	25666	143032	0.331507	0.108583	0.917701	-1.59289	-3.20313	-0.123904	-0.488777	-3.38167	-0.323753	-1.39807	0.294452	0.530986	DOWN	*
O00116	ADAS_HUMAN	AGPS	658	72912.5	7	HUMAN	Alkyldihydroxyacetonephosphate synthase, peroxisomal	0	0	0	0	0	0	4	5	4	2	4	5	0	0	0	0	0	0	88377	129824	134482	6718	95440	80399	0.0760153	0.735149	0.597842	-3.71757	-0.443891	-0.742164	-2.61346	-0.622425	-0.942013	-1.39263	0.152731	0.816074	DOWN	*
P02649	APOE_HUMAN	APOE	317	36154.4	5.6	HUMAN	Apolipoprotein E	0	0	0	0	0	0	7	5	5	2	3	1	0	0	0	0	0	0	292630	244194	179361	130078	69644	47276	0.444514	0.285199	0.26358	-1.1697	-1.80996	-1.92369	-0.0655886	-1.98849	-2.12354	-1.39254	0.171138	0.766655	DOWN	*
Q9NQW7	XPP1_HUMAN	XPNPEP1	623	69918.4	5.4	HUMAN	Xaa-Pro aminopeptidase 1	0	0	0	0	0	0	3	4	4	3	3	3	0	0	0	0	0	0	23710	99790	203627	17157	32604	29097	0.723619	0.326726	0.142894	-0.466698	-1.61385	-2.80699	0.637414	-1.79238	-3.00684	-1.38727	0.324688	0.488533	DOWN	*
Q13620	CUL4B_HUMAN	CUL4B	913	103983	7	HUMAN	Cullin-4B	0	0	0	0	0	0	2	4	5	1	5	5	0	0	0	0	0	0	147543	103995	137708	8384	84046	101380	0.0568241	0.808173	0.736195	-4.13735	-0.307263	-0.441839	-3.03324	-0.485797	-0.641689	-1.38691	0.234531	0.6298	DOWN	*
Q14157	UBP2L_HUMAN	UBAP2L	1087	114535	6.6	HUMAN	Ubiquitin-associated protein 2-like	0	0	0	0	0	0	9	7	6	6	5	5	0	0	0	0	0	0	650276	735741	210053	155790	162037	135347	0.239575	0.220236	0.644347	-2.06145	-2.18287	-0.63409	-0.957337	-2.36141	-0.83394	-1.38423	0.105751	0.975715	DOWN	*
P62805	H4_HUMAN	HIST1H4A	103	11367.4	11.4	HUMAN	Histone H4	0	0	0	0	0	0	4	5	5	3	3	4	0	0	0	0	0	0	1827112	1018729	1165175	194898	447303	850903	0.10667	0.439079	0.730279	-3.22877	-1.18745	-0.45348	-2.12466	-1.36598	-0.653329	-1.38132	0.0829764	1.08105	DOWN	*
Q9UG63	ABCF2_HUMAN	ABCF2	623	71290.9	7	HUMAN	ATP-binding cassette sub-family F member 2	0	0	0	0	0	0	2	5	3	1	12	5	0	0	0	0	0	0	440888	377794	198939	14769	485156	160844	0.0334983	1.28418	0.808509	-4.89977	0.360849	-0.306664	-3.79566	0.182315	-0.506513	-1.37328	0.379546	0.420736	DOWN	*
P18858	DNLI1_HUMAN	LIG1	919	101737	5.5	HUMAN	DNA ligase 1	0	0	0	0	0	0	6	5	4	3	3	3	0	0	0	0	0	0	606921	229773	175486	75866	95200	120258	0.125001	0.414322	0.685285	-2.99998	-1.27118	-0.545223	-1.89587	-1.44971	-0.745072	-1.36355	0.0553886	1.25658	DOWN	*
P51398	RT29_HUMAN	DAP3	398	45566.8	9	HUMAN	28S ribosomal protein S29, mitochondrial	0	0	0	0	0	0	2	3	4	1	2	2	0	0	0	0	0	0	45185	109265	160217	12671	42992	51548	0.280425	0.393465	0.321739	-1.83431	-1.34569	-1.63604	-0.730201	-1.52423	-1.83589	-1.36344	0.0536349	1.27055	DOWN	*
P18124	RL7_HUMAN	RPL7	248	29226	10.7	HUMAN	60S ribosomal protein L7	0	0	0	0	0	0	7	6	6	2	4	4	0	0	0	0	0	0	2667095	817854	840223	301796	484829	445871	0.113155	0.592806	0.530658	-3.14362	-0.754367	-0.914146	-2.03951	-0.932901	-1.114	-1.36214	0.0578583	1.23763	DOWN	*
Q5JTV8	TOIP1_HUMAN	TOR1AIP1	583	66248.9	8.2	HUMAN	Torsin-1A-interacting protein 1	0	0	0	0	0	0	4	3	1	1	1	2	0	0	0	0	0	0	125722	29267	14722	9516	7436	27258	0.0756908	0.254075	1.85151	-3.72374	-1.97668	0.888706	-2.61963	-2.15521	0.688857	-1.36199	0.318489	0.496905	DOWN	*
Q9UNH7	SNX6_HUMAN	SNX6	406	46649.2	5.8	HUMAN	Sorting nexin-6	0	0	0	0	0	0	3	2	4	1	4	4	0	0	0	0	0	0	102772	77991	137132	2593	99719	151650	0.0252306	1.2786	1.10587	-5.30868	0.354561	0.14518	-4.20457	0.176027	-0.0546691	-1.36107	0.439852	0.356693	DOWN	*
Q9BUJ2	HNRL1_HUMAN	HNRNPUL1	856	95739.3	6.5	HUMAN	Heterogeneous nuclear ribonucleoprotein U-like protein 1	0	0	0	0	0	0	5	5	5	1	7	5	0	0	0	0	0	0	164043	175674	150268	7501	154293	135147	0.0457258	0.878292	0.899373	-4.45085	-0.187228	-0.153008	-3.34674	-0.365762	-0.352858	-1.35512	0.306629	0.513387	DOWN	*
O95336	6PGL_HUMAN	PGLS	258	27547.1	5.7	HUMAN	6-phosphogluconolactonase	0	0	0	0	0	0	2	4	3	2	2	1	0	0	0	0	0	0	75480	144722	125302	46407	38698	27796	0.614825	0.267395	0.221832	-0.701752	-1.90295	-2.17246	0.40236	-2.08149	-2.37231	-1.35048	0.264796	0.577089	DOWN	*
Q9NX63	MIC19_HUMAN	CHCHD3	227	26152.6	8.5	HUMAN	MICOS complex subunit MIC19	0	0	0	0	0	0	6	4	4	3	4	4	0	0	0	0	0	0	1209963	594850	469854	134587	282951	340270	0.111232	0.475668	0.724204	-3.16835	-1.07197	-0.465533	-2.06424	-1.25051	-0.665382	-1.32671	0.0821191	1.08556	DOWN	*
Q06323	PSME1_HUMAN	PSME1	249	28723.3	5.8	HUMAN	Proteasome activator complex subunit 1	0	0	0	0	0	0	2	5	3	5	2	1	0	0	0	0	0	0	84425	397802	270060	116198	105641	28924	1.37635	0.265562	0.107102	0.460843	-1.91288	-3.22294	1.56496	-2.09141	-3.42279	-1.31642	0.47044	0.327496	DOWN	*
Q969Z0	TBRG4_HUMAN	TBRG4	631	70738.6	7	HUMAN	Protein TBRG4	0	0	0	0	0	0	2	3	3	1	1	2	0	0	0	0	0	0	149432	110303	54541	17613	41211	48652	0.117866	0.373616	0.892026	-3.08478	-1.42037	-0.164842	-1.98066	-1.5989	-0.364691	-1.31475	0.114433	0.941447	DOWN	*
P30050	RL12_HUMAN	RPL12	165	17818.7	9.5	HUMAN	60S ribosomal protein L12	0	0	0	0	0	0	8	6	7	5	6	7	0	0	0	0	0	0	3323650	2123922	2469956	387477	1342315	1318635	0.116582	0.631998	0.53387	-3.10059	-0.662008	-0.90544	-1.99647	-0.840541	-1.10529	-1.3141	0.0640646	1.19338	DOWN	*
O60869	EDF1_HUMAN	EDF1	148	16368.8	9.9	HUMAN	Endothelial differentiation-related factor 1	0	0	0	0	0	0	4	1	2	1	2	2	0	0	0	0	0	0	317204	219845	203114	39653	100203	140892	0.125008	0.455789	0.69366	-2.99991	-1.13356	-0.5277	-1.8958	-1.31209	-0.727549	-1.31181	0.0601863	1.2205	DOWN	*
Q92888	ARHG1_HUMAN	ARHGEF1	912	102436	5.5	HUMAN	Rho guanine nucleotide exchange factor 1	0	0	0	0	0	0	4	2	4	1	2	2	0	0	0	0	0	0	220914	69034	94211	19132	57034	52475	0.0866038	0.826173	0.556994	-3.52943	-0.275485	-0.844265	-2.42531	-0.454019	-1.04411	-1.30782	0.154543	0.810952	DOWN	*
Q9Y6C9	MTCH2_HUMAN	MTCH2	303	33331.2	8.2	HUMAN	Mitochondrial carrier homolog 2	0	0	0	0	0	0	6	6	7	3	6	6	0	0	0	0	0	0	424901	405410	524699	43609	278694	298289	0.102633	0.687437	0.568495	-3.28443	-0.5407	-0.814779	-2.18032	-0.719234	-1.01463	-1.30473	0.0996926	1.00134	DOWN	*
Q96HE7	ERO1A_HUMAN	ERO1A	468	54393.1	5.5	HUMAN	ERO1-like protein alpha	0	0	0	0	0	0	4	8	6	2	3	5	0	0	0	0	0	0	296631	278981	220562	65195	63241	177822	0.219785	0.226686	0.806222	-2.18584	-2.14123	-0.31075	-1.08172	-2.31977	-0.5106	-1.30403	0.134622	0.870884	DOWN	*
Q13547	HDAC1_HUMAN	HDAC1	482	55103.5	5.3	HUMAN	Histone deacetylase 1	0	0	0	0	0	0	8	5	7	4	6	5	0	0	0	0	0	0	1163980	392958	512126	86171	319629	342959	0.0740313	0.813392	0.669677	-3.75572	-0.297977	-0.578463	-2.65161	-0.476511	-0.778312	-1.30214	0.19573	0.708342	DOWN	*
Q15545	TAF7_HUMAN	TAF7	349	40259.4	5.1	HUMAN	Transcription initiation factor TFIID subunit 7	0	0	0	0	0	0	3	2	3	1	2	3	0	0	0	0	0	0	223072	115859	86654	27155	35145	94982	0.121732	0.303343	1.09611	-3.03822	-1.72098	0.132388	-1.93411	-1.89951	-0.0674615	-1.30036	0.169426	0.771019	DOWN	*
P51148	RAB5C_HUMAN	RAB5C	216	23482.8	8.6	HUMAN	Ras-related protein Rab-5C	0	0	0	0	0	0	5	4	4	3	4	5	0	0	0	0	0	0	373455	844718	787401	274074	63253	582202	0.733888	0.0748806	0.739397	-0.446369	-3.73926	-0.435579	0.657743	-3.9178	-0.635428	-1.29849	0.440967	0.355594	DOWN	*
P27694	RFA1_HUMAN	RPA1	616	68138.8	6.9	HUMAN	Replication protein A 70 kDa DNA-binding subunit	0	0	0	0	0	0	4	6	4	4	2	5	0	0	0	0	0	0	108807	196560	127541	51819	23586	91015	0.476247	0.119994	0.713614	-1.07022	-3.05897	-0.486785	0.0338938	-3.2375	-0.686634	-1.29675	0.321376	0.492986	DOWN	*
Q99426	TBCB_HUMAN	TBCB	244	27325.8	5.1	HUMAN	Tubulin-folding cofactor B	0	0	0	0	0	0	4	2	3	1	2	3	0	0	0	0	0	0	375347	58144	125391	14282	64114	122671	0.0380501	1.10268	0.978308	-4.71596	0.141009	-0.0316396	-3.61184	-0.0375247	-0.231489	-1.29362	0.380952	0.41913	DOWN	*
Q9BZE4	NOG1_HUMAN	GTPBP4	634	73965.2	9.5	HUMAN	Nucleolar GTP-binding protein 1	0	0	0	0	0	0	1	2	3	2	1	1	0	0	0	0	0	0	9710	35335	108117	10942	11619	12027	1.12688	0.328824	0.111241	0.172333	-1.60461	-3.16824	1.27645	-1.78315	-3.36809	-1.2916	0.443376	0.353228	DOWN	*
Q99567	NUP88_HUMAN	NUP88	741	83542.7	5.5	HUMAN	Nuclear pore complex protein Nup88	0	0	0	0	0	0	1	4	3	2	2	1	0	0	0	0	0	0	8555	60066	33965	24043	7632	3935	2.8104	0.12706	0.115855	1.49078	-2.97642	-3.10961	2.59489	-3.15495	-3.30946	-1.28984	0.575058	0.240289	DOWN	*
Q96HC4	PDLI5_HUMAN	PDLIM5	596	63945.7	8.5	HUMAN	PDZ and LIM domain protein 5	0	0	0	0	0	0	6	5	6	4	5	5	0	0	0	0	0	0	358733	252735	337262	34824	174743	208683	0.097075	0.691408	0.618756	-3.36476	-0.532391	-0.692557	-2.26064	-0.710925	-0.892406	-1.28799	0.11902	0.924381	DOWN	*
Q8TCJ2	STT3B_HUMAN	STT3B	826	93675.1	9	HUMAN	Dolichyl-diphosphooligosaccharide--protein glycosyltransferase subunit STT3B	0	0	0	0	0	0	1	3	3	1	2	4	0	0	0	0	0	0	42289	175772	280516	13684	68075	93195	0.323583	0.387291	0.332227	-1.62779	-1.36851	-1.58976	-0.52368	-1.54704	-1.78961	-1.28678	0.0801128	1.0963	DOWN	*
P62851	RS25_HUMAN	RPS25	125	13742.2	10.1	HUMAN	40S ribosomal protein S25	0	0	0	0	0	0	3	1	2	1	3	1	0	0	0	0	0	0	1058593	302682	949005	111080	615952	186796	0.104932	2.03498	0.196834	-3.25248	1.02502	-2.34495	-2.14836	0.846481	-2.5448	-1.28223	0.353695	0.451371	DOWN	*
Q04323	UBXN1_HUMAN	UBXN1	297	33325.6	5.2	HUMAN	UBX domain-containing protein 1	0	0	0	0	0	0	6	5	5	3	4	3	0	0	0	0	0	0	716504	358447	444070	65063	278816	264315	0.0908062	0.777844	0.59521	-3.46107	-0.362446	-0.748529	-2.35695	-0.54098	-0.948378	-1.2821	0.145094	0.838351	DOWN	*
Q9Y224	CN166_HUMAN	C14orf166	244	28068.3	6.2	HUMAN	UPF0568 protein C14orf166	0	0	0	0	0	0	3	7	5	2	5	4	0	0	0	0	0	0	93015	365729	185591	32155	118650	69627	0.345697	0.324421	0.375164	-1.53242	-1.62406	-1.41441	-0.428308	-1.8026	-1.61426	-1.28172	0.0965901	1.01507	DOWN	*
Q9H3K2	GHITM_HUMAN	GHITM	345	37205.6	10	HUMAN	Growth hormone-inducible transmembrane protein	0	0	0	0	0	0	6	2	3	1	2	3	0	0	0	0	0	0	607415	197739	335562	45880	157745	234990	0.0755332	0.797743	0.700288	-3.72675	-0.326003	-0.51398	-2.62263	-0.504537	-0.713829	-1.28033	0.197821	0.703727	DOWN	*
P10155	RO60_HUMAN	TROVE2	538	60671.2	8.3	HUMAN	60 kDa SS-A/Ro ribonucleoprotein	0	0	0	0	0	0	4	7	9	2	8	9	0	0	0	0	0	0	1349703	488244	568619	90882	354887	490809	0.0673348	0.726864	0.86316	-3.8925	-0.460243	-0.212301	-2.78839	-0.638776	-0.41215	-1.27977	0.233042	0.632565	DOWN	*
Q7Z2W4	ZCCHV_HUMAN	ZC3HAV1	902	101432	8.7	HUMAN	Zinc finger CCCH-type antiviral protein 1	0	0	0	0	0	0	3	2	4	1	1	2	0	0	0	0	0	0	58096	37156	76155	18413	19434	19495	0.316941	0.523038	0.255991	-1.65771	-0.935012	-1.96583	-0.553602	-1.11355	-2.16568	-1.27761	0.113898	0.943483	DOWN	*
Q92804	RBP56_HUMAN	TAF15	592	61830.4	8	HUMAN	TATA-binding protein-associated factor 2N	0	0	0	0	0	0	2	3	2	1	1	2	0	0	0	0	0	0	62883	82714	55002	9954	24824	49396	0.158294	0.300118	0.898076	-2.65932	-1.7364	-0.15509	-1.55521	-1.91493	-0.354939	-1.27503	0.113911	0.943435	DOWN	*
Q9BZZ5	API5_HUMAN	API5	524	59005.1	7	HUMAN	Apoptosis inhibitor 5	0	0	0	0	0	0	6	7	7	7	4	7	0	0	0	0	0	0	249517	1216700	1302633	207707	66289	1230052	0.832436	0.0544826	0.944281	-0.264588	-4.19806	-0.0827114	0.839524	-4.37659	-0.282561	-1.27321	0.506137	0.295732	DOWN	*
Q13123	RED_HUMAN	IK	557	65602.8	6.3	HUMAN	Protein Red	0	0	0	0	0	0	7	6	7	5	4	5	0	0	0	0	0	0	1128932	900362	597459	210226	262574	474204	0.186217	0.291632	0.793701	-2.42495	-1.77778	-0.333332	-1.32083	-1.95631	-0.533181	-1.27011	0.0909255	1.04131	DOWN	*
P10768	ESTD_HUMAN	ESD	282	31463.1	6.5	HUMAN	S-formylglutathione hydrolase	0	0	0	0	0	0	11	11	10	7	10	10	0	0	0	0	0	0	1497102	1311206	1174951	175453	618598	924701	0.117195	0.471778	0.787012	-3.09302	-1.08382	-0.345542	-1.9889	-1.26235	-0.545391	-1.26555	0.0934675	1.02934	DOWN	*
P60468	SC61B_HUMAN	SEC61B	96	9974.5	11.6	HUMAN	Protein transport protein Sec61 subunit beta	0	0	0	0	0	0	2	2	2	1	2	3	0	0	0	0	0	0	672912	254407	241924	40206	179873	252074	0.0597493	0.707029	1.04196	-4.06494	-0.50016	0.0592934	-2.96082	-0.678694	-0.140556	-1.26002	0.282301	0.549288	DOWN	*
P22102	PUR2_HUMAN	GART	1010	107768	6.3	HUMAN	Trifunctional purine biosynthetic protein adenosine-3	0	0	0	0	0	0	37	37	39	22	34	33	0	0	0	0	0	0	9460438	5285433	6683114	1006919	3697023	3962227	0.106435	0.699474	0.592871	-3.23196	-0.515658	-0.754209	-2.12785	-0.694191	-0.954058	-1.2587	0.103961	0.983128	DOWN	*
Q86WB0	NIPA_HUMAN	ZC3HC1	502	55262	5.4	HUMAN	Nuclear-interacting partner of ALK	0	0	0	0	0	0	1	3	2	1	1	2	0	0	0	0	0	0	36335	234366	160363	16550	28530	128412	0.455484	0.121733	0.800758	-1.13453	-3.03821	-0.320561	-0.0304166	-3.21675	-0.520411	-1.25586	0.332494	0.478216	DOWN	*
P39023	RL3_HUMAN	RPL3	403	46109.3	10.2	HUMAN	60S ribosomal protein L3	0	0	0	0	0	0	13	13	14	5	12	13	0	0	0	0	0	0	1941280	2581363	2661740	225591	1464389	1802347	0.116207	0.567293	0.677131	-3.10523	-0.817834	-0.562493	-2.00111	-0.996368	-0.762342	-1.25327	0.0809204	1.09194	DOWN	*
Q99747	SNAG_HUMAN	NAPG	312	34746.6	5.3	HUMAN	Gamma-soluble NSF attachment protein	0	0	0	0	0	0	1	3	4	1	1	3	0	0	0	0	0	0	28555	97669	117639	3337	55469	79194	0.116862	0.567928	0.673195	-3.09712	-0.816219	-0.570903	-1.99301	-0.994753	-0.770753	-1.25284	0.0793657	1.10037	DOWN	*
P62942	FKB1A_HUMAN	FKBP1A	108	11950.8	7.9	HUMAN	Peptidyl-prolyl cis-trans isomerase FKBP1A	0	0	0	0	0	0	2	2	2	2	2	2	0	0	0	0	0	0	867176	408415	213574	102454	228666	145014	0.118147	0.559886	0.678987	-3.08135	-0.836794	-0.558544	-1.97724	-1.01533	-0.758393	-1.25032	0.0778778	1.10859	DOWN	*
Q07020	RL18_HUMAN	RPL18	188	21634.7	11.7	HUMAN	60S ribosomal protein L18	0	0	0	0	0	0	4	4	4	2	4	3	0	0	0	0	0	0	979012	1076536	865390	120561	657615	521059	0.123146	0.610862	0.602109	-3.02156	-0.711081	-0.731904	-1.91745	-0.889615	-0.931753	-1.24627	0.0655461	1.18345	DOWN	*
O95299	NDUAA_HUMAN	NDUFA10	355	40751	8.7	HUMAN	NADH dehydrogenase [ubiquinone] 1 alpha subcomplex subunit 10, mitochondrial	0	0	0	0	0	0	2	3	3	1	2	3	0	0	0	0	0	0	141629	116138	128164	11761	70180	116699	0.0830409	0.604281	0.910544	-3.59003	-0.726708	-0.135199	-2.48592	-0.905242	-0.335048	-1.24207	0.193275	0.713824	DOWN	*
Q02878	RL6_HUMAN	RPL6	288	32728.2	10.6	HUMAN	60S ribosomal protein L6	0	0	0	0	0	0	9	10	9	7	9	9	0	0	0	0	0	0	2626150	2021735	1959436	360191	974815	1377295	0.137156	0.482168	0.702904	-2.86612	-1.05239	-0.508601	-1.762	-1.23093	-0.70845	-1.23379	0.0557339	1.25388	DOWN	*
P31040	SDHA_HUMAN	SDHA	664	72692.2	7.1	HUMAN	Succinate dehydrogenase [ubiquinone] flavoprotein subunit, mitochondrial	0	0	0	0	0	0	15	11	13	4	11	14	0	0	0	0	0	0	1392704	707847	790988	105327	490968	709270	0.0756277	0.693608	0.896689	-3.72494	-0.527809	-0.157321	-2.62083	-0.706342	-0.35717	-1.22811	0.223026	0.651645	DOWN	*
Q9Y6M1	IF2B2_HUMAN	IGF2BP2	599	66121.9	8.5	HUMAN	Insulin-like growth factor 2 mRNA-binding protein 2	0	0	0	0	0	0	2	2	4	3	1	2	0	0	0	0	0	0	35707	43381	118867	19160	20023	22684	0.536589	0.461562	0.190835	-0.898109	-1.11541	-2.3896	0.206003	-1.29394	-2.58945	-1.2258	0.268403	0.571212	DOWN	*
Q9UGI8	TES_HUMAN	TES	421	47997	8	HUMAN	Testin	0	0	0	0	0	0	11	8	9	4	4	11	0	0	0	0	0	0	1181029	522263	381825	94122	294274	402676	0.0796949	0.563459	1.05461	-3.64937	-0.827616	0.0767079	-2.54526	-1.00615	-0.123141	-1.22485	0.225638	0.646587	DOWN	*
P54105	ICLN_HUMAN	CLNS1A	237	26215.5	4	HUMAN	Methylosome subunit pICln	0	0	0	0	0	0	6	3	5	1	5	5	0	0	0	0	0	0	261262	56298	165823	6347	107474	169771	0.0242936	1.90902	1.02381	-5.36328	0.932832	0.0339459	-4.25917	0.754298	-0.165903	-1.22359	0.510394	0.292095	DOWN	*
P63261	ACTG_HUMAN	ACTG1	375	41793.2	5.3	HUMAN	Actin, cytoplasmic 2	0	0	0	0	0	0	40	4	2	2	1	39	0	0	0	0	0	0	92393379	446029	204128	35796	178114	63084237	0.00038743	0.399333	309.043	-11.3338	-1.32434	8.27166	-10.2297	-1.50287	8.07181	-1.22024	0.838873	0.0763036	DOWN	*
P62316	SMD2_HUMAN	SNRPD2	118	13527	9.9	HUMAN	Small nuclear ribonucleoprotein Sm D2	0	0	0	0	0	0	5	3	5	2	3	3	0	0	0	0	0	0	529893	332642	405243	74135	270915	170133	0.139906	0.814434	0.41983	-2.83747	-0.29613	-1.25212	-1.73336	-0.474664	-1.45197	-1.22	0.0854068	1.06851	DOWN	*
P20042	IF2B_HUMAN	EIF2S2	333	38388.7	5.6	HUMAN	Eukaryotic translation initiation factor 2 subunit 2	0	0	0	0	0	0	12	9	12	7	8	8	0	0	0	0	0	0	1685878	1550687	2342753	510119	814386	713050	0.302584	0.525178	0.304364	-1.72459	-0.929123	-1.71613	-0.620482	-1.10766	-1.91598	-1.21471	0.0846303	1.07247	DOWN	*
P60866	RS20_HUMAN	RPS20	119	13372.8	9.9	HUMAN	40S ribosomal protein S20	0	0	0	0	0	0	2	3	3	2	3	3	0	0	0	0	0	0	1176104	1052948	773767	111265	661331	634484	0.0946047	0.628076	0.819994	-3.40194	-0.67099	-0.286315	-2.29783	-0.849524	-0.486165	-1.21117	0.160073	0.795682	DOWN	*
P09960	LKHA4_HUMAN	LTA4H	611	69285.9	5.8	HUMAN	Leukotriene A-4 hydrolase	0	0	0	0	0	0	6	4	7	2	5	5	0	0	0	0	0	0	193636	88903	190500	15070	97139	109579	0.0778264	1.09264	0.575218	-3.6836	0.127819	-0.79782	-2.57948	-0.0507153	-0.997669	-1.20929	0.242795	0.61476	DOWN	*
P53597	SUCA_HUMAN	SUCLG1	346	36250.1	9	HUMAN	Succinate--CoA ligase [ADP/GDP-forming] subunit alpha, mitochondrial	0	0	0	0	0	0	2	1	2	1	1	2	0	0	0	0	0	0	161580	54467	71871	7310	50325	84994	0.0452407	0.923954	1.18259	-4.46623	-0.114107	0.241951	-3.36212	-0.292641	0.0421019	-1.20422	0.382011	0.417924	DOWN	*
Q9H3K6	BOLA2_HUMAN	BOLA2	86	10116.6	6.1	HUMAN	BolA-like protein 2	0	0	0	0	0	0	4	4	4	3	5	3	0	0	0	0	0	0	385601	345869	353851	52856	182146	244588	0.137074	0.526633	0.691217	-2.86697	-0.92513	-0.532788	-1.76286	-1.10366	-0.732638	-1.19972	0.0576534	1.23918	DOWN	*
P26373	RL13_HUMAN	RPL13	211	24261.7	11.7	HUMAN	60S ribosomal protein L13	0	0	0	1	0	0	8	8	6	4	8	7	0	0	0	4647	0	0	1902127	1415219	1155325	134023	1085268	1067082	0.0704595	0.766855	0.923621	-3.82706	-0.382974	-0.114628	-2.72295	-0.561508	-0.314477	-1.19964	0.257374	0.589435	DOWN	*
P26641	EF1G_HUMAN	EEF1G	437	50119.2	6.3	HUMAN	Elongation factor 1-gamma	0	0	0	0	0	0	28	29	31	17	24	26	0	0	0	0	0	0	17857959	11611425	10884530	2434117	6171558	7521058	0.136304	0.531507	0.690986	-2.8751	-0.911838	-0.533272	-1.77098	-1.09037	-0.733121	-1.19816	0.0589048	1.22985	DOWN	*
Q96RN5	MED15_HUMAN	MED15	788	86754.2	9.5	HUMAN	Mediator of RNA polymerase II transcription subunit 15	0	0	0	0	0	0	6	4	5	3	6	5	0	0	0	0	0	0	749920	596812	616651	89785	448762	344350	0.119726	0.751932	0.55842	-3.06219	-0.411326	-0.840579	-1.95808	-0.58986	-1.04043	-1.19612	0.0970624	1.01295	DOWN	*
P46781	RS9_HUMAN	RPS9	194	22591.6	10.7	HUMAN	40S ribosomal protein S9	0	0	0	0	0	0	10	10	9	5	7	9	0	0	0	0	0	0	2187956	1571492	1907719	196912	1260920	1328325	0.0899982	0.802371	0.69629	-3.47396	-0.317658	-0.522241	-2.36985	-0.496192	-0.72209	-1.19604	0.180087	0.744518	DOWN	*
O43583	DENR_HUMAN	DENR	198	22092.2	5.2	HUMAN	Density-regulated protein	0	0	0	0	0	0	5	5	5	3	3	7	0	0	0	0	0	0	518968	277387	297963	55929	145266	265773	0.10777	0.523694	0.891966	-3.21398	-0.933203	-0.164939	-2.10987	-1.11174	-0.364788	-1.19546	0.141749	0.848481	DOWN	*
P46777	RL5_HUMAN	RPL5	297	34362.9	9.7	HUMAN	60S ribosomal protein L5	0	0	0	0	0	0	11	7	7	3	10	7	0	0	0	0	0	0	2509282	954608	1041751	169847	900866	825861	0.0676875	0.943703	0.792762	-3.88497	-0.0835959	-0.33504	-2.78085	-0.26213	-0.534889	-1.19262	0.273652	0.562801	DOWN	*
O95251	KAT7_HUMAN	KAT7	611	70643	9	HUMAN	Histone acetyltransferase KAT7	0	0	0	0	0	0	3	3	2	2	1	2	0	0	0	0	0	0	112567	81996	41018	23195	24361	34110	0.206055	0.2971	0.831586	-2.2789	-1.75098	-0.266062	-1.17479	-1.92951	-0.465912	-1.19007	0.106348	0.973272	DOWN	*
Q6IBS0	TWF2_HUMAN	TWF2	349	39548.4	6.4	HUMAN	Twinfilin-2	0	0	0	0	0	0	4	3	2	2	2	1	0	0	0	0	0	0	60510	104647	89534	23806	36850	32980	0.393423	0.352136	0.368352	-1.34585	-1.50579	-1.44084	-0.241736	-1.68433	-1.64069	-1.18892	0.12881	0.890052	DOWN	*
P15170	ERF3A_HUMAN	GSPT1	499	55756.4	5.4	HUMAN	Eukaryotic peptide chain release factor GTP-binding subunit ERF3A	0	0	0	0	0	0	7	10	11	5	7	7	0	0	0	0	0	0	1645167	910049	894465	209604	482929	677517	0.127406	0.530663	0.757455	-2.9725	-0.914133	-0.400768	-1.86838	-1.09267	-0.600617	-1.18722	0.084539	1.07294	DOWN	*
P06748	NPM_HUMAN	NPM1	294	32575.3	4.6	HUMAN	Nucleophosmin	0	0	0	1	0	0	22	20	17	12	17	20	0	0	0	10228	0	0	16751922	9050563	7733339	1688926	5402478	6591141	0.10082	0.596922	0.852302	-3.31015	-0.744386	-0.230563	-2.20604	-0.92292	-0.430413	-1.18646	0.154229	0.811833	DOWN	*
P49207	RL34_HUMAN	RPL34	117	13293.1	11.5	HUMAN	60S ribosomal protein L34	0	0	0	1	1	0	5	2	4	2	4	4	0	0	0	3183	2323	0	1747840	441620	811927	80357	591259	684437	0.045975	1.33884	0.842978	-4.44301	0.420985	-0.246432	-3.33889	0.242451	-0.446282	-1.18091	0.394371	0.404096	DOWN	*
Q9H8Y8	GORS2_HUMAN	GORASP2	452	47145.7	4.7	HUMAN	Golgi reassembly-stacking protein 2	0	0	0	0	0	0	4	3	4	1	3	3	0	0	0	0	0	0	142295	120635	144401	20112	85150	75126	0.14134	0.705848	0.52026	-2.82276	-0.50257	-0.942697	-1.71864	-0.681104	-1.14255	-1.18076	0.0589502	1.22951	DOWN	*
P15880	RS2_HUMAN	RPS2	293	31324.7	10.3	HUMAN	40S ribosomal protein S2	0	0	0	0	0	0	11	12	15	7	11	10	0	0	0	0	0	0	3633980	2218458	2711318	486274	1500926	1560093	0.133813	0.676563	0.5754	-2.90171	-0.563704	-0.797362	-1.7976	-0.742238	-0.997212	-1.17902	0.0656361	1.18286	DOWN	*
P61201	CSN2_HUMAN	COPS2	443	51597.1	5.4	HUMAN	COP9 signalosome complex subunit 2	0	0	0	0	0	0	3	1	2	1	2	2	0	0	0	0	0	0	966455	55055	92980	57357	47590	94985	0.0593478	0.864408	1.02156	-4.07466	-0.210215	0.0307793	-2.97055	-0.388749	-0.16907	-1.17612	0.321111	0.493344	DOWN	*
Q96SB4	SRPK1_HUMAN	SRPK1	655	74325.4	5.8	HUMAN	SRSF protein kinase 1	0	0	0	0	0	0	3	4	2	1	2	2	0	0	0	0	0	0	139323	180497	133536	10352	136933	124416	0.0743022	0.758644	0.931704	-3.75045	-0.398505	-0.102057	-2.64634	-0.577038	-0.301906	-1.17509	0.253173	0.596582	DOWN	*
P16152	CBR1_HUMAN	CBR1	277	30375.2	8.6	HUMAN	Carbonyl reductase [NADPH] 1	0	0	0	0	0	0	3	2	2	1	1	1	0	0	0	0	0	0	37755	7086	39627	4276	10390	12613	0.113257	1.46627	0.318293	-3.14233	0.552152	-1.65157	-2.03822	0.373618	-1.85142	-1.17201	0.269475	0.569481	DOWN	*
Q9GZR7	DDX24_HUMAN	DDX24	859	96332.6	9.1	HUMAN	ATP-dependent RNA helicase DDX24	0	0	0	0	0	0	4	3	3	2	3	3	0	0	0	0	0	0	129182	52725	50566	14799	32701	37634	0.114559	0.620218	0.744255	-3.12583	-0.689152	-0.426131	-2.02172	-0.867686	-0.62598	-1.1718	0.112691	0.948112	DOWN	*
Q9Y696	CLIC4_HUMAN	CLIC4	253	28772.4	5.5	HUMAN	Chloride intracellular channel protein 4	0	0	0	0	0	0	3	4	4	1	4	2	0	0	0	0	0	0	125806	115569	130894	14324	107182	66095	0.113858	0.927429	0.504951	-3.13469	-0.108692	-0.985786	-2.03058	-0.287226	-1.18564	-1.16781	0.146123	0.835281	DOWN	*
P11171	41_HUMAN	EPB41	864	97017.7	5.4	HUMAN	Protein 4.1	0	0	0	0	0	0	7	4	7	5	3	7	0	0	0	0	0	0	659076	287021	334305	74262.1	143111	320305	0.112676	0.498608	0.958122	-3.14975	-1.00402	-0.0617186	-2.04563	-1.18256	-0.261568	-1.16325	0.152473	0.816808	DOWN	*
P23246	SFPQ_HUMAN	SFPQ	707	76150	9.5	HUMAN	Splicing factor, proline- and glutamine-rich	0	0	0	0	0	0	13	11	10	8	5	10	0	0	0	0	0	0	2274771	1911057	1673181	581515	613206	1110285	0.255637	0.320873	0.663577	-1.96783	-1.63993	-0.591663	-0.863721	-1.81846	-0.791513	-1.1579	0.0728708	1.13745	DOWN	*
Q9Y230	RUVB2_HUMAN	RUVBL2	463	51157	5.5	HUMAN	RuvB-like 2	0	0	0	0	0	0	13	12	16	9	12	11	0	0	0	0	0	0	1199868	1867497	1174753	372491	613520	631864	0.310443	0.328525	0.53787	-1.6876	-1.60592	-0.894671	-0.583486	-1.78446	-1.09452	-1.15415	0.0801255	1.09623	DOWN	*
O00764	PDXK_HUMAN	PDXK	312	35102.6	5.7	HUMAN	Pyridoxal kinase	0	0	0	0	0	0	1	2	2	2	1	1	0	0	0	0	0	0	45664	79625	62483	29364	20181	21344	0.643045	0.253451	0.341597	-0.637009	-1.98022	-1.54963	0.467103	-2.15876	-1.74948	-1.14705	0.294892	0.530336	DOWN	*
P17858	PFKAL_HUMAN	PFKL	780	85019.2	7.3	HUMAN	ATP-dependent 6-phosphofructokinase, liver type	0	0	0	0	0	0	7	8	9	5	7	8	0	0	0	0	0	0	218066	278391	910700	61905	246562	203647	0.283882	0.885668	0.223616	-1.81664	-0.175162	-2.16091	-0.712525	-0.353696	-2.36075	-1.14233	0.20577	0.686617	DOWN	*
Q9UMS4	PRP19_HUMAN	PRPF19	504	55181.3	6.1	HUMAN	Pre-mRNA-processing factor 19	0	0	0	0	0	0	13	7	10	2	7	9	0	0	0	0	0	0	1111240	383563	549152	97865	391191	353493	0.0880683	1.01989	0.643707	-3.50523	0.0284096	-0.635524	-2.40112	-0.150124	-0.835373	-1.12887	0.232241	0.634061	DOWN	*
Q13347	EIF3I_HUMAN	EIF3I	325	36502.2	5.4	HUMAN	Eukaryotic translation initiation factor 3 subunit I	0	0	0	0	0	0	8	10	13	2	9	10	0	0	0	0	0	0	542244	1209714	1243508	76292	670737	922812	0.140697	0.554459	0.742104	-2.82934	-0.850847	-0.430307	-1.72523	-1.02938	-0.630156	-1.12825	0.071862	1.1435	DOWN	*
Q9UBC2	EP15R_HUMAN	EPS15L1	864	94255.8	4.9	HUMAN	Epidermal growth factor receptor substrate 15-like 1	0	0	0	0	0	0	3	10	4	4	5	4	0	0	0	0	0	0	92821	343093	232234	42309	112455	90172	0.455813	0.327768	0.388281	-1.13349	-1.60925	-1.36483	-0.0293746	-1.78779	-1.56468	-1.12728	0.17823	0.749019	DOWN	*
Q86UV5	UBP48_HUMAN	USP48	1035	119033	5.7	HUMAN	Ubiquitin carboxyl-terminal hydrolase 48	0	0	0	0	0	0	4	5	9	3	6	6	0	0	0	0	0	0	243912	117514	204453	25420	153336	87262	0.104218	1.30483	0.426807	-3.26232	0.383864	-1.22834	-2.15821	0.20533	-1.42819	-1.12703	0.24808	0.605408	DOWN	*
P49189	AL9A1_HUMAN	ALDH9A1	494	53802.4	5.7	HUMAN	4-trimethylaminobutyraldehyde dehydrogenase	0	0	0	0	0	0	5	5	6	3	5	3	0	0	0	0	0	0	322507	203168	204349	40690	174260	109682	0.126168	0.857714	0.536739	-2.98658	-0.221432	-0.897708	-1.88247	-0.399966	-1.09756	-1.12667	0.119175	0.923815	DOWN	*
O75306	NDUS2_HUMAN	NDUFS2	463	52546.1	7.2	HUMAN	NADH dehydrogenase [ubiquinone] iron-sulfur protein 2, mitochondrial	0	0	0	0	0	0	2	2	4	2	2	1	0	0	0	0	0	0	101065	27044	283849	56644	50835	15697	0.560471	1.87971	0.0553005	-0.835288	0.910514	-4.17656	0.268824	0.73198	-4.37641	-1.1252	0.561584	0.250585	DOWN	*
Q02978	M2OM_HUMAN	SLC25A11	314	34062	9.9	HUMAN	Mitochondrial 2-oxoglutarate/malate carrier protein	0	0	0	0	0	0	2	4	6	2	3	1	0	0	0	0	0	0	127550	88495	174997	23962	107204	44812	0.187864	1.21141	0.256073	-2.41224	0.276691	-1.96537	-1.30813	0.0981571	-2.16522	-1.12507	0.230263	0.637775	DOWN	*
Q8NE71	ABCF1_HUMAN	ABCF1	845	95926.5	6.4	HUMAN	ATP-binding cassette sub-family F member 1	0	0	0	0	0	0	9	13	10	7	9	9	0	0	0	0	0	0	812486	1043836	683710	282905	331145	361281	0.348197	0.317239	0.528413	-1.52203	-1.65636	-0.920263	-0.417913	-1.83489	-1.12011	-1.12431	0.1108	0.95546	DOWN	*
P07339	CATD_HUMAN	CTSD	412	44552.6	6.1	HUMAN	Cathepsin D	0	1	0	0	0	0	2	3	3	3	3	2	0	4925	0	0	0	0	30812	63567	175327	24602	35435	23193	0.798455	0.557443	0.132284	-0.324717	-0.843103	-2.91829	0.779395	-1.02164	-3.11814	-1.12013	0.42473	0.371887	DOWN	*
O75832	PSD10_HUMAN	PSMD10	226	24428.1	5.7	HUMAN	26S proteasome non-ATPase regulatory subunit 10	0	0	0	0	0	0	2	1	2	1	2	3	0	0	0	0	0	0	146366	27886	162345	28854	29173	46453	0.197136	1.04615	0.286138	-2.34274	0.0650927	-1.80522	-1.23863	-0.113441	-2.00507	-1.11904	0.178546	0.748251	DOWN	*
Q92900	RENT1_HUMAN	UPF1	1129	124346	6.2	HUMAN	Regulator of nonsense transcripts 1	0	0	0	0	0	0	6	9	11	3	9	10	0	0	0	0	0	0	104914	802210	756644	50415	224378	332531	0.480536	0.2797	0.439481	-1.05728	-1.83805	-1.18613	0.0468298	-2.01658	-1.38598	-1.11858	0.208369	0.681166	DOWN	*
P16150	LEUK_HUMAN	SPN	400	40322.3	5	HUMAN	Leukosialin	0	0	0	0	0	0	6	5	5	2	4	6	0	0	0	0	0	0	878858	380203	346113	85811	256963	310283	0.0976392	0.675857	0.896479	-3.3564	-0.565209	-0.157658	-2.25228	-0.743743	-0.357508	-1.11784	0.192827	0.714833	DOWN	*
Q15185	TEBP_HUMAN	PTGES3	160	18697.6	4.3	HUMAN	Prostaglandin E synthase 3	0	0	0	0	0	0	9	9	8	4	8	8	0	0	0	0	0	0	3666393	3448135	2676627	437346	2134297	2154252	0.119285	0.618971	0.804838	-3.06751	-0.692055	-0.313229	-1.9634	-0.870589	-0.513078	-1.11569	0.124882	0.903501	DOWN	*
Q8ND24	RN214_HUMAN	RNF214	703	77668.1	6.5	HUMAN	RING finger protein 214	0	0	0	0	0	0	3	1	1	2	2	1	0	0	0	0	0	0	220015	32254	26012	16483	29270	22768	0.0749176	0.907484	0.875288	-3.73855	-0.140055	-0.19217	-2.63444	-0.318589	-0.392019	-1.11502	0.280033	0.552791	DOWN	*
Q9UHD8	SEPT9_HUMAN	SEPT9	586	65402	9.1	HUMAN	Septin-9	0	0	0	0	0	0	7	6	5	2	6	4	0	0	0	0	0	0	440799	276715	285545	52801	251558	156690	0.119785	0.909087	0.54874	-3.06148	-0.13751	-0.865805	-1.95737	-0.316044	-1.06565	-1.11302	0.143559	0.842971	DOWN	*
P32929	CGL_HUMAN	CTH	405	44508.4	6.2	HUMAN	Cystathionine gamma-lyase	0	0	0	0	0	0	8	7	6	3	5	4	0	0	0	0	0	0	614301	313013	277947	64856	240755	205152	0.105577	0.769153	0.738098	-3.24363	-0.378657	-0.438117	-2.13952	-0.557191	-0.637966	-1.11156	0.163319	0.786962	DOWN	*
P16083	NQO2_HUMAN	NQO2	231	25918.8	5.9	HUMAN	Ribosyldihydronicotinamide dehydrogenase [quinone]	0	0	0	0	0	0	4	3	1	1	1	2	0	0	0	0	0	0	281330	82276	40701	24566	32066	71790	0.0873209	0.389737	1.76384	-3.51753	-1.35943	0.818719	-2.41342	-1.53796	0.618869	-1.11084	0.342877	0.464862	DOWN	*
Q9H3N1	TMX1_HUMAN	TMX1	280	31791.5	4.9	HUMAN	Thioredoxin-related transmembrane protein 1	0	0	0	0	0	0	5	3	7	2	3	7	0	0	0	0	0	0	481208	260650	469821	70630	142194	353354	0.146776	0.545536	0.752103	-2.76831	-0.874253	-0.410997	-1.6642	-1.05279	-0.610846	-1.10928	0.0681356	1.16663	DOWN	*
Q14376	GALE_HUMAN	GALE	348	38282	6.3	HUMAN	UDP-glucose 4-epimerase	0	0	0	0	0	0	7	6	7	3	7	4	0	0	0	0	0	0	231498	226891	240373	49084	179782	86275	0.212028	0.792372	0.358921	-2.23768	-0.335751	-1.47826	-1.13356	-0.514285	-1.67811	-1.10865	0.0809508	1.09178	DOWN	*
[truncated: 1,587 more rows]

## Sheet: 519 downregulated by MLN128 
Supplemental Table S5								DMSO, PBS			MLN128, PBS			DMSO, OPP			MLN128, OPP			DMSO, PBS			MLN128, PBS			DMSO, OPP			MLN128, OPP			number ratios			Log2 values			Log2 values centered to global median						assigned
[truncated: 523 more rows]

[truncated: 1 more sheets: 84 upregulated by MLN128]
