# Supplementary material for: Capture, Release, and Identification of Newly Synthesized Proteins for Improved Profiling of Functional Translatomes
Source: Mol Cell Proteomics. 2023 Jan 13;22(3):100497. doi: 10.1016/j.mcpro.2023.100497 (PMC9971285; doi:10.1016/j.mcpro.2023.100497)
Supplement: Supplemental Table S6 [file mmc6.xlsx]

## Sheet: Information
Supplemental Table S6
This table contains lists of proteins downregulated by inhibition of mTOR with MLN128
The proteins come from functional clusters in the STRING network (Supplemental Fig. S10)
The Log2 AVG values represent average log2 ratios of protein intensities given as MLN128-OPP/DMSO-OPP (from Supplemental Table S5)
Proteins measured in three biological replicates with |log2FC| >1 and p-values <0.05 show these values in red font
The last two columns in the tables show values for proteins that were also detected in our earlier study using OPP-ID (*)
* Forester et al., PNAS 115, 2353-2358 (2018).

## Sheet: Translational initiation
Supplemental Table S6
57 proteins involved in translational initiation						* cap-	detected using
						dependent	OPP-ID
Acc #	UniProt ID	Gene	Protein Name	Log2 AVG	p-value	translation	Log2 AVG	p-value
O00571	DDX3X_HUMAN	DDX3X	ATP-dependent RNA helicase DDX3X	-1.25972	0.0372256		-0.644397	0.0054524
O15372	EIF3H_HUMAN	EIF3H	Eukaryotic translation initiation factor 3 subunit H	-1.86574	0.121893	*
O43583	DENR_HUMAN	DENR	Density-regulated protein	-1.19546	0.141749
O60739	EIF1B_HUMAN	EIF1B	Eukaryotic translation initiation factor 1b	-1.85883	0.300688
O60841	IF2P_HUMAN	EIF5B	Eukaryotic translation initiation factor 5B	-1.03809	0.0357256	*
O75822	EIF3J_HUMAN	EIF3J	Eukaryotic translation initiation factor 3 subunit J	-1.04021	0.0512073	*
P05198	IF2A_HUMAN	EIF2S1	Eukaryotic translation initiation factor 2 subunit 1	-1.08875	0.0685349	*
P05386	RLA1_HUMAN	RPLP1	60S acidic ribosomal protein P1	-1.39209	0.00508859	*
P05387	RLA2_HUMAN	RPLP2	60S acidic ribosomal protein P2	-3.91787	0.0108122	*	-3.79151	0.00139041
P08708	RS17_HUMAN	RPS17	40S ribosomal protein S17	-1.35812	0.0495778	*	-1.55675	0.0452309
P08865	RSSA_HUMAN	RPSA	40S ribosomal protein SA	-1.12935	0.00973209	*
P11940	PABP1_HUMAN	PABPC1	Polyadenylate-binding protein 1	-3.09294	0.00643511	*	-2.44759	0.00112655
P15880	RS2_HUMAN	RPS2	40S ribosomal protein S2	-1.17902	0.0656361	*
P18077	RL35A_HUMAN	RPL35A	60S ribosomal protein L35a	-1.06206	0.27095	*
P18124	RL7_HUMAN	RPL7	60S ribosomal protein L7	-1.36214	0.0578583	*
P18621	RL17_HUMAN	RPL17	60S ribosomal protein L17	-1.093	0.0435781	*	-0.62608	0.0990134
P20042	IF2B_HUMAN	EIF2S2	Eukaryotic translation initiation factor 2 subunit 2	-1.21471	0.0846303	*	-1.87341	0.0677652
P23396	RS3_HUMAN	RPS3	40S ribosomal protein S3	-1.101	0.0199073	*
P23588	IF4B_HUMAN	EIF4B	Eukaryotic translation initiation factor 4B	-3.8506	0.0189419	*
P26373	RL13_HUMAN	RPL13	60S ribosomal protein L13	-1.19964	0.257374	*
P27635	RL10_HUMAN	RPL10	60S ribosomal protein L10	-1.08694	0.246982	*	-0.722027	0.135938
P30050	RL12_HUMAN	RPL12	60S ribosomal protein L12	-1.3141	0.0640646	*
P35544	UBIM_HUMAN	FAU	Ubiquitin-like protein FUBI	-1.95878	0.0700771
P39019	RS19_HUMAN	RPS19	40S ribosomal protein S19	-3.76265	-	*
P39023	RL3_HUMAN	RPL3	60S ribosomal protein L3	-1.25327	0.0809204	*
P40429	RL13A_HUMAN	RPL13A	60S ribosomal protein L13a	-1.84727	0.0570318	*
P41091	IF2G_HUMAN	EIF2S3	Eukaryotic translation initiation factor 2 subunit 3	-1.35458	0.0289783	*	-0.960264	0.0162815
P41214	EIF2D_HUMAN	EIF2D	Eukaryotic translation initiation factor 2D	-1.90843	0.0366488
P42766	RL35_HUMAN	RPL35	60S ribosomal protein L35	-2.07871	0.0270306	*
P46777	RL5_HUMAN	RPL5	60S ribosomal protein L5	-1.19262	0.273652	*
P46778	RL21_HUMAN	RPL21	60S ribosomal protein L21	-1.72005	0.22994	*	-0.891634	0.0711446
P46779	RL28_HUMAN	RPL28	60S ribosomal protein L28	-1.57682	0.517745	*
P46781	RS9_HUMAN	RPS9	40S ribosomal protein S9	-1.19604	0.180087	*
P49207	RL34_HUMAN	RPL34	60S ribosomal protein L34	-1.18091	0.394371	*
P50914	RL14_HUMAN	RPL14	60S ribosomal protein L14	-3.40025	0.112549	*
P56537	IF6_HUMAN	EIF6	Eukaryotic translation initiation factor 6	-1.01032	0.0406182
P60228	EIF3E_HUMAN	EIF3E	Eukaryotic translation initiation factor 3 subunit E	-1.75541	0.179908	*
P60866	RS20_HUMAN	RPS20	40S ribosomal protein S20	-1.21117	0.160073	*
P61247	RS3A_HUMAN	RPS3A	40S ribosomal protein S3a	-1.38631	0.0350693	*	-1.04232	0.0478084
P61313	RL15_HUMAN	RPL15	60S ribosomal protein L15	-1.85469	0.194838	*	-0.132421	0.671353
P61513	RL37A_HUMAN	RPL37A	60S ribosomal protein L37a	-2.17677	0.0225675	*
P62081	RS7_HUMAN	RPS7	40S ribosomal protein S7	-2.76797	0.049316	*
P62249	RS16_HUMAN	RPS16	40S ribosomal protein S16	-1.02048	0.00798458	*	-0.957215	0.0352184
P62280	RS11_HUMAN	RPS11	40S ribosomal protein S11	-1.0403	0.20842	*	-0.82623	0.0369428
P62424	RL7A_HUMAN	RPL7A	60S ribosomal protein L7a	-2.04705	0.0625309	*
P62851	RS25_HUMAN	RPS25	40S ribosomal protein S25	-1.28223	0.353695	*
P62854	RS26_HUMAN	RPS26	40S ribosomal protein S26	-1.08408	0.0623587	*	-0.727328	0.0230266
Q02543	RL18A_HUMAN	RPL18A	60S ribosomal protein L18a	-1.45656	0.273943	*
Q02878	RL6_HUMAN	RPL6	60S ribosomal protein L6	-1.23379	0.0557339	*
Q07020	RL18_HUMAN	RPL18	60S ribosomal protein L18	-1.24627	0.0655461	*
Q13347	EIF3I_HUMAN	EIF3I	Eukaryotic translation initiation factor 3 subunit I	-1.12825	0.071862	*
Q14152	EIF3A_HUMAN	EIF3A	Eukaryotic translation initiation factor 3 subunit A	-1.8367	0.0507376	*
Q8NE71	ABCF1_HUMAN	ABCF1	ATP-binding cassette sub-family F member 1	-1.12431	0.1108		-0.905274	0.0669431
Q99613	EIF3C_HUMAN	EIF3C	Eukaryotic translation initiation factor 3 subunit C	-2.23847	0.00470518	*
Q9BWF3	RBM4_HUMAN	RBM4	RNA-binding protein 4	-1.09957	0.224702
Q9NR50	EI2BG_HUMAN	EIF2B3	Translation initiation factor eIF-2B subunit gamma	-1.12811	0.0325638	*
Q9Y262	EIF3L_HUMAN	EIF3L	Eukaryotic translation initiation factor 3 subunit L	-1.07983	0.0451525	*

## Sheet: mRNA splicing via spliceosome
Supplemental Table S6
21 proteins involved in mRNA splicing, via spliceosome						detected using
						OPP-ID
Acc #	UniProt ID	Gene	Name	Log2 AVG	p-value	Log2 AVG	p-value
O43447	PPIH_HUMAN	PPIH	Peptidyl-prolyl cis-trans isomerase H	-1.96017	0.134575
O43660	PLRG1_HUMAN	PLRG1	Pleiotropic regulator 1	-1.04129	0.159107
O60828	PQBP1_HUMAN	PQBP1	Polyglutamine-binding protein 1	-1.73837	-
O95391	SLU7_HUMAN	SLU7	Pre-mRNA-splicing factor SLU7	-2.02507	0.586778
P09651	ROA1_HUMAN	HNRNPA1	Heterogeneous nuclear ribonucleoprotein A1	-2.16885	0.00559481
P23246	SFPQ_HUMAN	SFPQ	Splicing factor, proline- and glutamine-rich	-1.1579	0.0728708	-1.23161	0.0568263
P38159	RBMX_HUMAN	RBMX	RNA-binding motif protein, X chromosome	-2.55146	0.0227967
P54105	ICLN_HUMAN	CLNS1A	Methylosome subunit pICln	-1.22359	0.510394
P62304	RUXE_HUMAN	SNRPE	Small nuclear ribonucleoprotein E	-1.27891	0.216777
P62316	SMD2_HUMAN	SNRPD2	Small nuclear ribonucleoprotein Sm D2	-1.22	0.0854068	-1.10907	0.112811
P62318	SMD3_HUMAN	SNRPD3	Small nuclear ribonucleoprotein Sm D3	-1.06751	0.0812267
Q13123	RED_HUMAN	IK	Protein Red	-1.27011	0.0909255
Q13435	SF3B2_HUMAN	SF3B2	Splicing factor 3B subunit 2	-1.62634	0.0321033	-1.21571	0.106456
Q13573	SNW1_HUMAN	SNW1	SNW domain-containing protein 1	-1.8718	0.089182
Q15427	SF3B4_HUMAN	SF3B4	Splicing factor 3B subunit 4	-1.2122	0.0217895
Q15459	SF3A1_HUMAN	SF3A1	Splicing factor 3A subunit 1	-1.52705	0.0314862
Q86XP3	DDX42_HUMAN	DDX42	ATP-dependent RNA helicase DDX42	-1.53928	0.361445
Q8WWY3	PRP31_HUMAN	PRPF31	U4/U6 small nuclear ribonucleoprotein Prp31	-1.61568	0.0611718
Q96RS0	TGS1_HUMAN	TGS1	Trimethylguanosine synthase	-2.0528	0.190924
Q9UMS4	PRP19_HUMAN	PRPF19	Pre-mRNA-processing factor 19	-1.12887	0.232241
Q9Y3B4	SF3B6_HUMAN	SF3B6	Splicing factor 3B subunit 6	-1.09206	0.371351

## Sheet: Oxidative phosphorylation
Supplemental Table S6
14 proteins involved in oxidative phosphorylation						detected using
						OPP-ID
Acc #	UniProt ID	Gene	Name	Log2 AVG	p-values	Log2 AVG	p-value
O14548	COX7R_HUMAN	COX7A2L	Cytochrome c oxidase subunit 7A-related protein, mitochondrial	-1.74181	0.0639756
O75306	NDUS2_HUMAN	NDUFS2	NADH dehydrogenase [ubiquinone] iron-sulfur protein 2, mitochondrial	-1.1252	0.561584
O75380	NDUS6_HUMAN	NDUFS6	NADH dehydrogenase [ubiquinone] iron-sulfur protein 6, mitochondrial	-1.40667	0.121621
O75947	ATP5H_HUMAN	ATP5H	ATP synthase subunit d, mitochondrial	-1.09186	0.0104941
O95299	NDUAA_HUMAN	NDUFA10	NADH dehydrogenase [ubiquinone] 1 alpha subcomplex subunit 10, mitochondrial	-1.24207	0.193275
O96000	NDUBA_HUMAN	NDUFB10	NADH dehydrogenase [ubiquinone] 1 beta subcomplex subunit 10	-1.60513	0.243327
P07919	QCR6_HUMAN	UQCRH	Cytochrome b-c1 complex subunit 6, mitochondrial	-1.06877	0.173481
P08574	CY1_HUMAN	CYC1	Cytochrome c1, heme protein, mitochondrial	-1.9442	0.331913
P13073	COX41_HUMAN	COX4I1	Cytochrome c oxidase subunit 4 isoform 1, mitochondrial	-1.70945	0.0721326
P14854	CX6B1_HUMAN	COX6B1	Cytochrome c oxidase subunit 6B1	-1.68499	0.046893
P20674	COX5A_HUMAN	COX5A	Cytochrome c oxidase subunit 5A, mitochondrial	-1.64449	0.248886
P24539	AT5F1_HUMAN	ATP5F1	ATP synthase F(0) complex subunit B1, mitochondrial	-1.03318	-
P31040	SDHA_HUMAN	SDHA	Succinate dehydrogenase [ubiquinone] flavoprotein subunit, mitochondrial	-1.22811	0.223026	-1.15956	0.0432685
P48047	ATPO_HUMAN	ATP5O	ATP synthase subunit O, mitochondrial	-1.03442	0.583372
