# Supplementary material for: Capture, Release, and Identification of Newly Synthesized Proteins for Improved Profiling of Functional Translatomes
Source: Mol Cell Proteomics. 2023 Jan 13;22(3):100497. doi: 10.1016/j.mcpro.2023.100497 (PMC9971285; doi:10.1016/j.mcpro.2023.100497)
Supplement: Supplemental Table S7 [file mmc7.xlsx]

## Sheet: All quantified proteins
Supplemental Table S7																			medians normalized to lowest median
K562 cells in two treatment conditions (DMSO-OPP and MLN128-OPP)							DMSO, OPP			MLN128, OPP			DMSO, OPP			MLN128, OPP			DMSO, OPP			MLN128, OPP
5713 quantified proteins							# unique peptides			# unique peptides			Protein intensity			Protein intensity			Protein intensity			Protein intensity
							# peps	# peps	# peps	# peps	# peps	# peps	Intensity	Intensity	Intensity	Intensity	Intensity	Intensity	Intensity	Intensity	Intensity	Intensity	Intensity	Intensity
Acc #	UniProt ID	Gene	Protein Length	Protein MW	Species	Protein Name	rep 1	rep 2	rep 3	rep 1	rep 2	rep 3	rep 1	rep 2	rep 3	rep 1	rep 2	rep 3	rep 1	rep 2	rep 3	rep 1	rep 2	rep 3
A0A0B4J2F0	PIOS1_HUMAN	PIGBOS1	54	6313.4	HUMAN	Protein PIGBOS1	1	1	1	1	1	1	593073	609156	426599	543526	448685	458601	460167	501559	426599	452807	400822	414300
A0AV96	RBM47_HUMAN	RBM47	593	64099.7	HUMAN	RNA-binding protein 47	0	1	0	0	0	0	0	104059	0	0	0	0	0	85678.8	0	0	0	0
A0AVT1	UBA6_HUMAN	UBA6	1052	117971	HUMAN	Ubiquitin-like modifier-activating enzyme 6	32	32	33	36	37	36	26825480	24081863	20639300	30275209	25336428	21681305	2.0814e+07	1.98282e+07	20639300	2.5222e+07	2.26337e+07	1.95869e+07
A0FGR8	ESYT2_HUMAN	ESYT2	921	102358	HUMAN	Extended synaptotagmin-2	18	21	14	16	16	13	8305657	9310795	5078678	6920136	6126671	5050392	6.44439e+06	7.6662e+06	5078678	5.76511e+06	5.47312e+06	4.56252e+06
A0JLT2	MED19_HUMAN	MED19	244	26273.3	HUMAN	Mediator of RNA polymerase II transcription subunit 19	1	2	2	2	1	1	102441	153358	69844	120263	62665	49319	79484.3	126270	69844	100190	55980.3	44554.8
A0MZ66	SHOT1_HUMAN	SHTN1	631	71640.5	HUMAN	Shootin-1	6	8	6	7	7	5	982968	1436244	859924	1185402	1235851	680730	762688	1.18256e+06	859924	987549	1.10402e+06	614972
A1L0T0	ILVBL_HUMAN	ILVBL	632	67868.3	HUMAN	Acetolactate synthase-like protein	3	1	2	3	3	4	958509	96138	168764	1488209	1024065	1016854	743711	79156.9	168764	1.23981e+06	914824	918626
A2A3N6	PIPSL_HUMAN	PIPSL	862	95048.4	HUMAN	Putative PIP5K1A and PSMD4-like protein	1	1	0	0	0	0	187717	7568	0	0	0	0	145650	6231.24	0	0	0	0
A2RRP1	NBAS_HUMAN	NBAS	2371	268574	HUMAN	Neuroblastoma-amplified sequence	24	22	20	23	28	24	4889675	4450343	2687048	4359757	5460245	3367070	3.79392e+06	3.66427e+06	2687048	3.63208e+06	4.87778e+06	3.04181e+06
A2RTX5	SYTC2_HUMAN	TARSL2	802	92646.4	HUMAN	Probable threonine--tRNA ligase 2, cytoplasmic	0	0	0	1	0	0	0	0	0	46792	0	0	0	0	0	38982	0	0
A2VDF0	FUCM_HUMAN	FUOM	154	16764.9	HUMAN	Fucose mutarotase	2	2	2	1	2	0	99630	85216	54114	44831	134529	0	77303.3	70164	54114	37348.3	120178	0
A3KMH1	VWA8_HUMAN	VWA8	1905	214826	HUMAN	von Willebrand factor A domain-containing protein 8	1	0	0	2	3	1	68296	0	0	24642	192980	30348	52991.1	0	0	20529.1	172394	27416.4
A3KN83	SBNO1_HUMAN	SBNO1	1393	154314	HUMAN	Protein strawberry notch homolog 1	14	18	14	12	14	15	5016277	4148155	2577034	3256212	3601312	3627695	3.89215e+06	3.41545e+06	2577034	2.71272e+06	3.21715e+06	3.27726e+06
A4D126	ISPD_HUMAN	ISPD	451	49873.1	HUMAN	D-ribitol-5-phosphate cytidylyltransferase	1	2	1	2	1	1	63242	117912	64257	125697	69464	65878	49069.7	97084.9	64257	104717	62054	59514.2
A4D1E9	GTPBA_HUMAN	GTPBP10	387	42933.3	HUMAN	GTP-binding protein 10	5	4	5	5	3	5	1271480	1014109	929122	912329	745078	978417	986546	834984	929122	760054	665598	883902
A4D1P6	WDR91_HUMAN	WDR91	747	83345.1	HUMAN	WD repeat-containing protein 91	3	0	1	3	0	0	357214	0	59674	321263	0	0	277164	0	59674	267642	0	0
A4FU28	CTGE9_HUMAN	CTAGE9	777	87953.6	HUMAN	cTAGE family member 9	0	0	1	0	0	0	0	0	791376	0	0	0	0	0	791376	0	0	0
A5D8V6	VP37C_HUMAN	VPS37C	355	38659.3	HUMAN	Vacuolar protein sorting-associated protein 37C	1	2	1	1	1	2	143001	261671	103102	74893	82905	471661	110955	215451	103102	62392.8	74061.2	426099
A5PL33	KRBA1_HUMAN	KRBA1	1030	107498	HUMAN	Protein KRBA1	0	1	0	0	0	0	0	8264	0	0	0	0	0	6804.31	0	0	0	0
A5PLN9	TPC13_HUMAN	TRAPPC13	417	46524	HUMAN	Trafficking protein particle complex subunit 13	2	3	3	2	2	3	302839	278708	210209	183245	170719	228379	234974	229479	210209	152660	152508	206318
A5YKK6	CNOT1_HUMAN	CNOT1	2376	266941	HUMAN	CCR4-NOT transcription complex subunit 1	28	25	25	24	26	30	15363307	8799897	9607130	8616173	8643996	9486490	1.19204e+07	7.24555e+06	9607130	7.17806e+06	7.72191e+06	8.5701e+06
A6NDG6	PGP_HUMAN	PGP	321	34006.4	HUMAN	Glycerol-3-phosphate phosphatase	11	9	9	7	9	8	9208320	6424051	4841614	5536305	6369332	5894076	7.14477e+06	5.28935e+06	4841614	4.61225e+06	5.68989e+06	5.32471e+06
A6NDU8	CE051_HUMAN	C5orf51	294	33620.7	HUMAN	UPF0600 protein C5orf51	4	5	5	5	6	5	1136545	1150891	1074497	1172693	1314760	942905	881849	947606	1074497	976961	1.17451e+06	851820
A6NED2	RCCD1_HUMAN	RCCD1	376	40079.3	HUMAN	RCC1 domain-containing protein 1	1	2	1	0	1	0	146312	377873	69756	0	46347	0	113524	311128	69756	0	41403	0
A6NFI3	ZN316_HUMAN	ZNF316	1004	108438	HUMAN	Zinc finger protein 316	3	2	3	3	3	2	368712	284571	258408	320117	275159	281727	286085	234306	258408	266687	245807	254512
A6NFQ2	TCAF2_HUMAN	TCAF2	919	100907	HUMAN	TRPM8 channel-associated factor 2	2	0	0	1	0	1	513005	0	0	335582	0	353379	398042	0	0	279571	0	319243
A6NHR9	SMHD1_HUMAN	SMCHD1	2005	226376	HUMAN	Structural maintenance of chromosomes flexible hinge domain-containing protein 1	20	9	18	12	12	9	3291640	1336487	2192146	2130544	1962934	1447992	2.554e+06	1.10042e+06	2192146	1.77494e+06	1.75354e+06	1.30812e+06
A6NJ78	MET15_HUMAN	METTL15	407	46121.4	HUMAN	Probable methyltransferase-like protein 15	2	1	2	1	1	1	124818	61104	76719	76357	67385	73535	96846.7	50311	76719	63612.4	60196.8	66431.5
A6NKD9	CC85C_HUMAN	CCDC85C	419	45209.9	HUMAN	Coiled-coil domain-containing protein 85C	1	1	0	0	1	1	13878	8608	0	0	10089	8168	10768	7087.54	0	0	9012.77	7378.97
A6NKT7	RGPD3_HUMAN	RGPD3	1758	197489	HUMAN	RanBP2-like and GRIP domain-containing protein 3	0	0	2	2	0	0	0	0	278944	318385	0	0	0	0	278944	265244	0	0
A7E2V4	ZSWM8_HUMAN	ZSWIM8	1837	197299	HUMAN	Zinc finger SWIM domain-containing protein 8	0	0	1	0	0	0	0	0	5302	0	0	0	0	0	5302	0	0	0
A8MPS7	YDJC_HUMAN	YDJC	323	34466.5	HUMAN	Carbohydrate deacetylase	1	1	1	2	1	1	468144	427238	333661	620502	519913	504313	363235	351774	333661	516935	464452	455596
A8MT69	CENPX_HUMAN	CENPX	81	8959.5	HUMAN	Centromere protein X	1	2	2	1	2	2	28731	165224	214225	81976	245999	201046	22292.5	136040	214225	68293.5	219757	181625
A8MXV4	NUD19_HUMAN	NUDT19	375	42233.7	HUMAN	Nucleoside diphosphate-linked moiety X motif 19	2	4	2	3	2	2	211863	510087	130393	843368	402891	263578	164385	419989	130393	702603	359913	238116
B2RUZ4	SMIM1_HUMAN	SMIM1	78	8749.2	HUMAN	Small integral membrane protein 1	2	2	2	2	2	1	968919	766834	588650	940646	665699	272490	751788	631386	588650	783645	594686	246167
C9J7I0	UMAD1_HUMAN	UMAD1	102	11180.4	HUMAN	UBAP1-MVB12-associated (UMA)-domain containing protein 1	2	1	1	2	1	1	94623	41408	70219	352621	69929	72816	73418.3	34094	70219	293766	62469.4	65782
C9JLW8	MCRI1_HUMAN	MCRIP1	97	10920.3	HUMAN	Mapk-regulated corepressor-interacting protein 1	1	2	2	3	3	3	293892	540348	605195	742302	706868	887498	228032	444905	605195	618406	631464	801766
E9PRG8	CK098_HUMAN	C11orf98	122	13798.2	HUMAN	Uncharacterized protein C11orf98	0	1	2	1	2	3	0	660828	427632	512934	1083485	622006	0	544104	427632	427321	967906	561920
L0R6Q1	S35U4_HUMAN	SLC35A4	103	11132.9	HUMAN	SLC35A4 upstream open reading frame protein	6	5	4	5	4	4	5486108	5165609	4335127	5174893	5258155	4991314	4.25669e+06	4.25319e+06	4335127	4.31116e+06	4.69725e+06	4.50915e+06
L0R8F8	MIDUO_HUMAN	MIEF1	70	8444.8	HUMAN	MIEF1 upstream open reading frame protein	1	1	1	1	0	0	658085	649744	485106	547433	0	0	510610	534978	485106	456062	0	0
O00115	DNS2A_HUMAN	DNASE2	360	39581.2	HUMAN	Deoxyribonuclease-2-alpha	3	2	3	3	2	1	2268588	1122923	959309	1757719	994691	531073	1.76021e+06	924578	959309	1.46434e+06	888584	479771
O00116	ADAS_HUMAN	AGPS	658	72912.5	HUMAN	Alkyldihydroxyacetonephosphate synthase, peroxisomal	17	18	19	21	19	22	11070775	11362707	8221075	11555688	9445040	10150746	8.58985e+06	9.35568e+06	8221075	9.62695e+06	8.4375e+06	9.17018e+06
O00139	KIF2A_HUMAN	KIF2A	706	79955.2	HUMAN	Kinesin-like protein KIF2A	13	13	12	10	13	11	6434543	7081379	5957528	4334612	5819795	5339181	4.99258e+06	5.83057e+06	5957528	3.61113e+06	5.19898e+06	4.82342e+06
O00148	DX39A_HUMAN	DDX39A	427	49130	HUMAN	ATP-dependent RNA helicase DDX39A	11	10	11	10	12	11	16438669	16103861	11810932	14460170	13662109	13308771	1.27548e+07	1.32594e+07	11810932	1.20467e+07	1.22047e+07	1.20231e+07
O00151	PDLI1_HUMAN	PDLIM1	329	36072	HUMAN	PDZ and LIM domain protein 1	13	13	13	16	16	17	21098051	16817704	14511091	21907946	19561401	21032613	1.63701e+07	1.38471e+07	14511091	1.82513e+07	1.74747e+07	1.90009e+07
O00154	BACH_HUMAN	ACOT7	380	41796.4	HUMAN	Cytosolic acyl coenzyme A thioester hydrolase	12	9	12	11	12	12	16664342	12674153	11203361	13686816	13563934	12616228	1.29299e+07	1.04355e+07	11203361	1.14024e+07	1.2117e+07	1.13975e+07
O00159	MYO1C_HUMAN	MYO1C	1063	121683	HUMAN	Unconventional myosin-Ic	4	2	4	5	6	4	409649	97251	289408	366126	419204	247454	317848	80073.3	289408	305017	374486	223550
O00161	SNP23_HUMAN	SNAP23	211	23354.3	HUMAN	Synaptosomal-associated protein 23	6	8	7	7	8	9	7714088	8899074	7046377	7683723	8466601	8547280	5.98539e+06	7.3272e+06	7046377	6.40125e+06	7.56344e+06	7.72161e+06
O00165	HAX1_HUMAN	HAX1	279	31620.8	HUMAN	HCLS1-associated protein X-1	4	7	7	7	9	8	916036	2228258	2100335	3038157	3008468	3188314	710756	1.83467e+06	2100335	2.53106e+06	2.68754e+06	2.88032e+06
O00170	AIP_HUMAN	AIP	330	37636.4	HUMAN	AH receptor-interacting protein	8	9	10	8	8	8	4798740	5457036	5037404	4705291	4892466	4396021	3.72336e+06	4.49314e+06	5037404	3.91994e+06	4.37057e+06	3.97137e+06
O00178	GTPB1_HUMAN	GTPBP1	669	72454.5	HUMAN	GTP-binding protein 1	9	7	8	7	7	6	3347835	2448199	2017955	1963548	1832085	1407787	2.5976e+06	2.01577e+06	2017955	1.63582e+06	1.63665e+06	1.27179e+06
O00186	STXB3_HUMAN	STXBP3	592	67764.9	HUMAN	Syntaxin-binding protein 3	7	6	6	8	9	8	2370806	1888412	1419372	3634904	2808281	2661209	1.83952e+06	1.55486e+06	1419372	3.02821e+06	2.50871e+06	2.40414e+06
O00189	AP4M1_HUMAN	AP4M1	453	49977.4	HUMAN	AP-4 complex subunit mu-1	0	1	0	0	1	0	0	61037	0	0	64227	0	0	50255.9	0	0	57375.7	0
O00193	SMAP_HUMAN	SMAP	183	20332.7	HUMAN	Small acidic protein	6	6	6	6	6	7	6523545	5315033	4256732	5317262	4627734	4693941	5.06164e+06	4.37622e+06	4256732	4.42977e+06	4.13408e+06	4.24051e+06
O00203	AP3B1_HUMAN	AP3B1	1094	121321	HUMAN	AP-3 complex subunit beta-1	15	17	17	14	17	18	11633543	10815728	6125118	4944286	5657472	5756202	9.02651e+06	8.90531e+06	6125118	4.11904e+06	5.05397e+06	5.20015e+06
O00214	LEG8_HUMAN	LGALS8	317	35808.4	HUMAN	Galectin-8	0	0	2	1	0	0	0	0	315423	275337	0	0	0	0	315423	229381	0	0
O00217	NDUS8_HUMAN	NDUFS8	210	23705.3	HUMAN	NADH dehydrogenase [ubiquinone] iron-sulfur protein 8, mitochondrial	6	6	6	6	6	6	11382975	10509184	7983208	9830765	9046181	9159815	8.83209e+06	8.65292e+06	7983208	8.18993e+06	8.08119e+06	8.27498e+06
O00221	IKBE_HUMAN	NFKBIE	500	52864	HUMAN	NF-kappa-B inhibitor epsilon	1	0	0	0	2	0	95260	0	0	0	513221	0	73912.6	0	0	0	458474	0
O00231	PSD11_HUMAN	PSMD11	422	47464.2	HUMAN	26S proteasome non-ATPase regulatory subunit 11	26	24	26	23	23	24	257832851	211862859	212421994	190512342	57774044	266841273	2.00053e+08	1.74441e+08	212421994	1.58714e+08	5.16111e+07	2.41064e+08
O00232	PSD12_HUMAN	PSMD12	456	52904.9	HUMAN	26S proteasome non-ATPase regulatory subunit 12	21	20	22	22	19	23	42110388	41681614	34490349	34396765	31527959	35479041	3.26736e+07	3.43193e+07	34490349	2.86557e+07	2.81648e+07	3.20518e+07
O00233	PSMD9_HUMAN	PSMD9	223	24682	HUMAN	26S proteasome non-ATPase regulatory subunit 9	6	6	5	7	6	7	8233641	5660258	4739487	7536969	6921060	6545757	6.38851e+06	4.66047e+06	4739487	6.27899e+06	6.18276e+06	5.91344e+06
O00244	ATOX1_HUMAN	ATOX1	68	7401.7	HUMAN	Copper transport protein ATOX1	3	3	3	4	3	4	5211378	4244592	3769687	7270340	4175702	4504976	4.04353e+06	3.49486e+06	3769687	6.05686e+06	3.73026e+06	4.0698e+06
O00255	MEN1_HUMAN	MEN1	615	68023.9	HUMAN	Menin	0	1	0	0	0	0	0	21074	0	0	0	0	0	17351.6	0	0	0	0
O00257	CBX4_HUMAN	CBX4	560	61368	HUMAN	E3 SUMO-protein ligase CBX4	0	1	0	1	0	0	0	66897	0	59227	0	0	0	55080.8	0	49341.5	0	0
O00264	PGRC1_HUMAN	PGRMC1	195	21671.3	HUMAN	Membrane-associated progesterone receptor component 1	10	8	10	9	10	10	14951144	12212086	12703420	12834198	15774739	13174319	1.16006e+07	1.0055e+07	12703420	1.06921e+07	1.4092e+07	1.19017e+07
O00267	SPT5H_HUMAN	SUPT5H	1087	121001	HUMAN	Transcription elongation factor SPT5	28	26	28	23	28	24	11580290	9351074	8374127	7739398	9051594	8596765	8.98519e+06	7.69937e+06	8374127	6.44763e+06	8.08603e+06	7.76632e+06
O00268	TAF4_HUMAN	TAF4	1085	110115	HUMAN	Transcription initiation factor TFIID subunit 4	3	1	1	3	2	4	192614	83894	53532	307666	102833	203527	149450	69075.6	53532	256314	91863.4	183866
O00273	DFFA_HUMAN	DFFA	331	36522.2	HUMAN	DNA fragmentation factor subunit alpha	10	10	9	7	9	8	5516403	5461090	5168577	5894693	4500576	4562087	4.2802e+06	4.49648e+06	5168577	4.91082e+06	4.02048e+06	4.12139e+06
O00287	RFXAP_HUMAN	RFXAP	272	28232.6	HUMAN	Regulatory factor X-associated protein	1	0	1	1	1	0	16651	0	19876	11650	23089	0	12919.6	0	19876	9705.52	20626	0
O00299	CLIC1_HUMAN	CLIC1	241	26923	HUMAN	Chloride intracellular channel protein 1	20	22	21	21	23	22	414361732	403757704	336009151	402138836	373246291	331876756	3.21505e+08	3.32441e+08	336009151	3.35019e+08	3.33431e+08	2.99817e+08
O00303	EIF3F_HUMAN	EIF3F	357	37564.2	HUMAN	Eukaryotic translation initiation factor 3 subunit F	11	10	10	10	11	9	17137020	16617864	16244143	20574238	25779054	22553630	1.32967e+07	1.36826e+07	16244143	1.71402e+07	2.30291e+07	2.0375e+07
O00308	WWP2_HUMAN	WWP2	870	98912.9	HUMAN	NEDD4-like E3 ubiquitin-protein ligase WWP2	1	1	1	1	2	1	40111	23173	20760	20429	83496	28087	31122.3	19079.9	20760	17019.2	74589.2	25373.8
O00311	CDC7_HUMAN	CDC7	574	63888.8	HUMAN	Cell division cycle 7-related protein kinase	0	0	0	1	1	1	0	0	0	26661	49476	43595	0	0	0	22211.1	44198.2	39383.7
O00330	ODPX_HUMAN	PDHX	501	54122.8	HUMAN	Pyruvate dehydrogenase protein X component, mitochondrial	8	7	6	6	7	7	4686892	4560555	3318083	3971681	4204301	3798028	3.63658e+06	3.75501e+06	3318083	3.30878e+06	3.75581e+06	3.43114e+06
O00399	DCTN6_HUMAN	DCTN6	190	20747.2	HUMAN	Dynactin subunit 6	3	2	3	2	1	1	603757	564425	710530	483303	139427	142282	468457	464729	710530	402636	124554	128538
O00400	ACATN_HUMAN	SLC33A1	549	60909.5	HUMAN	Acetyl-coenzyme A transporter 1	1	1	0	0	0	1	14846	6019	0	0	0	9360	11519.1	4955.85	0	0	0	8455.82
O00401	WASL_HUMAN	WASL	505	54827.4	HUMAN	Neural Wiskott-Aldrich syndrome protein	0	0	0	1	0	1	0	0	0	39129	0	38530	0	0	0	32598.1	0	34808
O00410	IPO5_HUMAN	IPO5	1097	123631	HUMAN	Importin-5	40	39	38	33	37	36	40479726	37854212	32045530	36207795	32716320	36029634	3.14084e+07	3.11679e+07	32045530	3.01644e+07	2.92263e+07	3.25492e+07
O00411	RPOM_HUMAN	POLRMT	1230	138622	HUMAN	DNA-directed RNA polymerase, mitochondrial	11	16	8	8	7	11	1184738	2014263	639171	1090963	709431	1028785	919242	1.65848e+06	639171	908872	633753	929404
O00418	EF2K_HUMAN	EEF2K	725	82144.8	HUMAN	Eukaryotic elongation factor 2 kinase	5	2	2	5	1	2	2166583	548196	263551	1899742	278661	250882	1.68106e+06	451367	263551	1.58266e+06	248935	226647
O00422	SAP18_HUMAN	SAP18	153	17561.2	HUMAN	Histone deacetylase complex subunit SAP18	1	1	1	1	1	1	119512	113367	107629	154636	126715	122751	92729.8	93342.7	107629	128826	113198	110893
O00425	IF2B3_HUMAN	IGF2BP3	579	63705.6	HUMAN	Insulin-like growth factor 2 mRNA-binding protein 3	13	13	13	13	15	12	10087431	8510287	7391059	10011559	10603471	8023176	7.82687e+06	7.00709e+06	7391059	8.34055e+06	9.47236e+06	7.24814e+06
O00429	DNM1L_HUMAN	DNM1L	736	81877.8	HUMAN	Dynamin-1-like protein	22	24	23	23	24	26	13672054	15498840	11660511	16682114	13316366	14219518	1.06082e+07	1.27612e+07	11660511	1.38977e+07	1.18959e+07	1.28459e+07
O00442	RTCA_HUMAN	RTCA	366	39337.1	HUMAN	RNA 3'-terminal phosphate cyclase	8	6	8	6	7	5	5421438	5882930	5296402	5019236	4744148	3515064	4.20651e+06	4.84381e+06	5296402	4.18148e+06	4.23807e+06	3.17551e+06
O00458	IFRD1_HUMAN	IFRD1	451	50269.1	HUMAN	Interferon-related developmental regulator 1	0	1	1	0	1	1	0	39084	33455	0	29236	28872	0	32180.5	33455	0	26117.3	26083
O00459	P85B_HUMAN	PIK3R2	728	81545.9	HUMAN	Phosphatidylinositol 3-kinase regulatory subunit beta	1	0	1	3	3	4	29857	0	63252	386338	122272	348294	23166.2	0	63252	321855	109229	314649
O00461	GOLI4_HUMAN	GOLIM4	696	81880.9	HUMAN	Golgi integral membrane protein 4	6	6	6	6	8	6	1137712	863979	865013	1019755	1321351	1511054	882755	711372	865013	849550	1.1804e+06	1.36509e+06
O00462	MANBA_HUMAN	MANBA	879	100896	HUMAN	Beta-mannosidase	1	0	0	0	0	0	126492	0	0	0	0	0	98145.6	0	0	0	0	0
O00471	EXOC5_HUMAN	EXOC5	708	81853.6	HUMAN	Exocyst complex component 5	5	5	5	6	4	7	1331012	987768	1008694	1311276	796650	1076105	1.03274e+06	813296	1008694	1.09241e+06	711668	972153
O00483	NDUA4_HUMAN	NDUFA4	81	9369.9	HUMAN	Cytochrome c oxidase subunit NDUFA4	4	5	6	4	5	5	10273996	12903842	11350208	8382516	10508537	10127559	7.97163e+06	1.06246e+07	11350208	6.98341e+06	9.38755e+06	9.14924e+06
O00487	PSDE_HUMAN	PSMD14	310	34577.4	HUMAN	26S proteasome non-ATPase regulatory subunit 14	15	12	14	12	12	12	21903930	21204667	16406685	19805878	16503571	15555245	1.69953e+07	1.74592e+07	16406685	1.65001e+07	1.47431e+07	1.40526e+07
O00488	ZN593_HUMAN	ZNF593	134	15199.3	HUMAN	Zinc finger protein 593	2	0	0	0	0	0	1286035	0	0	0	0	0	997839	0	0	0	0	0
O00505	IMA4_HUMAN	KPNA3	521	57811.4	HUMAN	Importin subunit alpha-4	5	5	5	4	5	3	1690813	1672752	1424629	1192537	1268842	977758	1.31191e+06	1.37729e+06	1424629	993493	1.13349e+06	883307
O00512	BCL9_HUMAN	BCL9	1426	149291	HUMAN	B-cell CLL/lymphoma 9 protein	1	0	0	0	0	0	9623	0	0	0	0	0	7466.52	0	0	0	0	0
O00534	VMA5A_HUMAN	VWA5A	786	86490	HUMAN	von Willebrand factor A domain-containing protein 5A	0	0	0	0	0	1	0	0	0	0	0	50921	0	0	0	0	0	46002
O00541	PESC_HUMAN	PES1	588	68003.2	HUMAN	Pescadillo homolog	8	7	6	10	11	11	7870261	1916143	1209109	8020217	9986435	9126389	6.10656e+06	1.57769e+06	1209109	6.68158e+06	8.92114e+06	8.24478e+06
O00559	RCAS1_HUMAN	EBAG9	213	24377.7	HUMAN	Receptor-binding cancer antigen expressed on SiSo cells	0	0	1	1	0	0	0	0	56446	46414	0	0	0	0	56446	38667.1	0	0
O00560	SDCB1_HUMAN	SDCBP	298	32444.7	HUMAN	Syntenin-1	4	4	3	4	4	4	1714133	2794425	2277798	2576017	2643662	2600058	1.33e+06	2.30084e+06	2277798	2.14606e+06	2.36165e+06	2.34889e+06
O00566	MPP10_HUMAN	MPHOSPH10	681	78864.4	HUMAN	U3 small nucleolar ribonucleoprotein protein MPP10	2	2	2	2	1	1	476701	258456	236323	597784	219064	197974	369874	212804	236323	498009	195696	178850
O00567	NOP56_HUMAN	NOP56	594	66050.5	HUMAN	Nucleolar protein 56	3	2	2	4	4	2	337255	289958	228827	390709	304761	278625	261677	238742	228827	325497	272251	251710
O00571	DDX3X_HUMAN	DDX3X	662	73244	HUMAN	ATP-dependent RNA helicase DDX3X	21	23	24	24	26	25	24078141	31546575	24638339	31071966	30678520	28703095	1.86823e+07	2.59744e+07	24638339	2.58858e+07	2.74059e+07	2.59304e+07
O00584	RNT2_HUMAN	RNASET2	256	29481.1	HUMAN	Ribonuclease T2	5	8	6	7	5	7	4293247	5864419	3914727	5894630	5165634	4567336	3.33115e+06	4.82857e+06	3914727	4.91077e+06	4.6146e+06	4.12613e+06
O00625	PIR_HUMAN	PIR	290	32113.6	HUMAN	Pirin	1	1	1	1	2	3	266740	302070	322365	286143	831009	1138703	206965	248714	322365	238383	742362	1.0287e+06
O00629	IMA3_HUMAN	KPNA4	521	57887.2	HUMAN	Importin subunit alpha-3	9	9	9	8	10	8	7046452	7565035	5511452	7389185	7097954	6247064	5.46737e+06	6.2288e+06	5511452	6.15587e+06	6.34079e+06	5.6436e+06
O00635	TRI38_HUMAN	TRIM38	465	53416.4	HUMAN	E3 ubiquitin-protein ligase TRIM38	1	0	0	0	0	2	43340	0	0	0	0	79144	33627.7	0	0	0	0	71498.7
O00712	NFIB_HUMAN	NFIB	420	47442.3	HUMAN	Nuclear factor 1 B-type	0	0	0	1	0	0	0	0	0	14294	0	0	0	0	0	11908.2	0	0
O00716	E2F3_HUMAN	E2F3	465	49162	HUMAN	Transcription factor E2F3	2	2	0	1	1	0	140127	71540	0	57548	36574	0	108725	58903.7	0	47942.8	32672.5	0
O00743	PPP6_HUMAN	PPP6C	305	35144.6	HUMAN	Serine/threonine-protein phosphatase 6 catalytic subunit	8	9	9	6	7	6	4531677	3707636	3905766	2293235	3870583	1531726	3.51614e+06	3.05275e+06	3905766	1.91048e+06	3.45769e+06	1.38376e+06
O00754	MA2B1_HUMAN	MAN2B1	1011	113745	HUMAN	Lysosomal alpha-mannosidase	1	1	3	3	2	2	32643	50595	419975	489192	242616	231730	25327.8	41658.3	419975	407542	216735	209345
O00763	ACACB_HUMAN	ACACB	2458	276543	HUMAN	Acetyl-CoA carboxylase 2	0	0	1	0	0	0	0	0	77019	0	0	0	0	0	77019	0	0	0
O00764	PDXK_HUMAN	PDXK	312	35102.6	HUMAN	Pyridoxal kinase	12	12	11	9	10	9	7411517	6971284	5445224	6527234	6341651	4095813	5.75062e+06	5.73993e+06	5445224	5.43779e+06	5.66516e+06	3.70016e+06
O00767	ACOD_HUMAN	SCD	359	41523	HUMAN	Acyl-CoA desaturase	1	3	3	2	1	3	121927	1951741	1750320	216518	43549	3299948	94603.6	1.607e+06	1750320	180379	38903.5	2.98117e+06
O14497	ARI1A_HUMAN	ARID1A	2285	242047	HUMAN	AT-rich interactive domain-containing protein 1A	27	29	29	23	24	26	7553741	7977140	6241201	6078443	6355963	5701409	5.86097e+06	6.56811e+06	6241201	5.0639e+06	5.67795e+06	5.15065e+06
O14508	SOCS2_HUMAN	SOCS2	198	22172.6	HUMAN	Suppressor of cytokine signaling 2	1	2	2	1	2	1	173343	187813	189074	136960	178857	44127	134497	154639	189074	114100	159778	39864.3
O14519	CDKA1_HUMAN	CDK2AP1	115	12365.1	HUMAN	Cyclin-dependent kinase 2-associated protein 1	2	1	2	3	2	0	488353	187962	417378	552177	307063	0	378915	154762	417378	460014	274307	0
O14521	DHSD_HUMAN	SDHD	159	17043.2	HUMAN	Succinate dehydrogenase [ubiquinone] cytochrome b small subunit, mitochondrial	2	3	3	3	3	3	1028245	1309569	991652	1903426	1115462	1229743	797819	1.07826e+06	991652	1.58573e+06	996471	1.11095e+06
O14523	C2C2L_HUMAN	C2CD2L	706	76181.9	HUMAN	Phospholipid transfer protein C2CD2L	4	1	2	3	2	3	346204	64262	121284	266473	233627	234435	268621	52911.2	121284	221997	208705	211789
O14524	NEMP1_HUMAN	NEMP1	444	50640.5	HUMAN	Nuclear envelope integral membrane protein 1	0	2	1	0	0	1	0	1536022	72312	0	0	62699	0	1.26471e+06	72312	0	0	56642.3
O14526	FCHO1_HUMAN	FCHO1	889	96861.7	HUMAN	F-BAR domain only protein 1	4	3	4	6	5	5	4116070	4159525	3084071	4267333	3728159	4559246	3.19367e+06	3.42482e+06	3084071	3.55508e+06	3.33046e+06	4.11882e+06
O14530	TXND9_HUMAN	TXNDC9	226	26534.3	HUMAN	Thioredoxin domain-containing protein 9	7	6	7	7	6	5	6382954	3677245	4302864	3999113	3792373	2816892	4.95256e+06	3.02772e+06	4302864	3.33163e+06	3.38783e+06	2.54478e+06
O14545	TRAD1_HUMAN	TRAFD1	582	64841.6	HUMAN	TRAF-type zinc finger domain-containing protein 1	8	9	10	7	7	6	1649677	2115444	1174536	1615244	901598	928360	1.27999e+06	1.74179e+06	1174536	1.34565e+06	805421	838681
O14548	COX7R_HUMAN	COX7A2L	114	12614.8	HUMAN	Cytochrome c oxidase subunit 7A-related protein, mitochondrial	1	1	2	0	1	2	312230	424823	328251	0	376774	504625	242260	349785	328251	0	336582	455878
O14561	ACPM_HUMAN	NDUFAB1	156	17417.5	HUMAN	Acyl carrier protein, mitochondrial	2	2	1	2	2	2	3006987	2730148	497646	2525989	2516396	2610112	2.33313e+06	2.24791e+06	497646	2.10438e+06	2.24796e+06	2.35798e+06
O14562	UBFD1_HUMAN	UBFD1	309	33382.2	HUMAN	Ubiquitin domain-containing protein UBFD1	4	3	3	3	4	4	2326032	1591730	1542644	1279676	1948324	1919005	1.80478e+06	1.31058e+06	1542644	1.06609e+06	1.74049e+06	1.73363e+06
O14569	C56D2_HUMAN	CYB561D2	222	23973.9	HUMAN	Cytochrome b561 domain-containing protein 2	1	0	0	0	0	0	1344000	0	0	0	0	0	1.04281e+06	0	0	0	0	0
O14578	CTRO_HUMAN	CIT	2027	231433	HUMAN	Citron Rho-interacting kinase	0	0	0	1	0	2	0	0	0	11005	0	39958	0	0	0	9168.18	0	36098.1
O14579	COPE_HUMAN	COPE	308	34482.3	HUMAN	Coatomer subunit epsilon	13	11	12	11	11	10	13871918	11095720	9283916	11676679	10885469	9881250	1.07633e+07	9.13585e+06	9283916	9.72775e+06	9.72428e+06	8.92672e+06
O14617	AP3D1_HUMAN	AP3D1	1153	130159	HUMAN	AP-3 complex subunit delta-1	16	12	11	13	12	15	4169528	3000112	2162295	3805533	2854263	3463872	3.23515e+06	2.47019e+06	2162295	3.17036e+06	2.54979e+06	3.12926e+06
O14618	CCS_HUMAN	CCS	274	29040.9	HUMAN	Copper chaperone for superoxide dismutase	2	2	0	1	4	1	506486	588921	0	464646	2106459	648775	392984	484898	0	387093	1.88176e+06	586103
O14641	DVL2_HUMAN	DVL2	736	78948.6	HUMAN	Segment polarity protein dishevelled homolog DVL-2	1	2	1	1	1	2	35769	109356	32783	44258	46082	173121	27753.3	90040.1	32783	36871	41166.3	156398
O14646	CHD1_HUMAN	CHD1	1710	196689	HUMAN	Chromodomain-helicase-DNA-binding protein 1	0	0	0	1	0	0	0	0	0	54208	0	0	0	0	0	45160.2	0	0
O14653	GOSR2_HUMAN	GOSR2	212	24775.6	HUMAN	Golgi SNAP receptor complex member 2	6	4	5	3	4	4	1761352	1702856	1388396	1322095	1541742	1529793	1.36664e+06	1.40208e+06	1388396	1.10143e+06	1.37728e+06	1.38202e+06
O14656	TOR1A_HUMAN	TOR1A	332	37809.1	HUMAN	Torsin-1A	4	3	2	2	2	2	3801533	2993717	2252150	3507839	3001470	2706652	2.94962e+06	2.46493e+06	2252150	2.92235e+06	2.68129e+06	2.44519e+06
O14657	TOR1B_HUMAN	TOR1B	336	37979.3	HUMAN	Torsin-1B	1	1	2	1	2	2	319704	259538	463375	296852	701262	2551448	248059	213695	463375	247305	626456	2.30498e+06
O14662	STX16_HUMAN	STX16	325	37031.5	HUMAN	Syntaxin-16	3	3	3	3	2	2	290701	287882	267982	289975	146345	186826	225556	237033	267982	241576	130734	168779
O14672	ADA10_HUMAN	ADAM10	748	84142.9	HUMAN	Disintegrin and metalloproteinase domain-containing protein 10	4	6	6	4	4	5	3071067	3504490	2819298	2473828	2294721	2659046	2.38285e+06	2.88548e+06	2819298	2.06093e+06	2.04993e+06	2.40218e+06
O14681	EI24_HUMAN	EI24	340	38965.1	HUMAN	Etoposide-induced protein 2.4 homolog	0	0	1	1	1	1	0	0	542503	789881	690750	604179	0	0	542503	658043	617065	545815
O14686	KMT2D_HUMAN	KMT2D	5537	593394	HUMAN	Histone-lysine N-methyltransferase 2D	3	2	2	5	5	5	184555	354567	279970	371468	409176	300397	143197	291939	279970	309467	365528	271379
O14717	TRDMT_HUMAN	TRDMT1	391	44597	HUMAN	tRNA (cytosine(38)-C(5))-methyltransferase	1	0	1	0	0	0	347267	0	226715	0	0	0	269446	0	226715	0	0	0
O14727	APAF_HUMAN	APAF1	1248	141841	HUMAN	Apoptotic protease-activating factor 1	0	1	1	2	2	1	0	61428	86614	45189	58737	80432	0	50577.8	86614	37646.6	52471.3	72662.3
O14730	RIOK3_HUMAN	RIOK3	519	59093.6	HUMAN	Serine/threonine-protein kinase RIO3	3	3	3	0	1	2	7359592	763212	5440648	0	6011000	5734910	5.71033e+06	628404	5440648	0	5.36978e+06	5.18092e+06
O14734	ACOT8_HUMAN	ACOT8	319	35914.6	HUMAN	Acyl-coenzyme A thioesterase 8	1	1	1	1	1	1	88523	65958	25682	22837	16493	40601	68685.3	54307.6	25682	19025.3	14733.6	36678.9
O14737	PDCD5_HUMAN	PDCD5	125	14285.2	HUMAN	Programmed cell death protein 5	8	6	8	6	4	7	21324352	24756395	25366541	26253154	9558905	25105976	1.65456e+07	2.03836e+07	25366541	2.18713e+07	8.53922e+06	2.26807e+07
O14744	ANM5_HUMAN	PRMT5	637	72684.5	HUMAN	Protein arginine N-methyltransferase 5	22	21	21	19	23	21	46954668	41645988	34205177	36234269	44580136	43466137	3.64323e+07	3.42899e+07	34205177	3.01865e+07	3.98246e+07	3.92673e+07
O14745	NHRF1_HUMAN	SLC9A3R1	358	38868.7	HUMAN	Na(+)/H(+) exchange regulatory cofactor NHE-RF1	9	11	9	10	10	9	7339509	7983875	5722500	7767842	7799441	6810184	5.69475e+06	6.57366e+06	5722500	6.47133e+06	6.96745e+06	6.15232e+06
O14757	CHK1_HUMAN	CHEK1	476	54434.1	HUMAN	Serine/threonine-protein kinase Chk1	4	3	4	3	1	2	4485169	1525272	1648295	1698396	151165	1353655	3.48006e+06	1.25586e+06	1648295	1.41492e+06	135040	1.22289e+06
O14763	TR10B_HUMAN	TNFRSF10B	440	47878.8	HUMAN	Tumor necrosis factor receptor superfamily member 10B	1	2	1	1	1	2	127264	104608	82532	110534	90696	123574	98744.6	86130.8	82532	92085	81021.1	111637
O14770	MEIS2_HUMAN	MEIS2	477	51790.5	HUMAN	Homeobox protein Meis2	1	1	1	2	2	1	40727	59887	46201	109614	128193	53311	31600.2	49309	46201	91318.5	114518	48161.2
O14772	FPGT_HUMAN	FPGT	594	66599.5	HUMAN	Fucose-1-phosphate guanylyltransferase	0	0	0	0	2	2	0	0	0	0	126644	124845	0	0	0	0	113134	112785
O14773	TPP1_HUMAN	TPP1	563	61248.4	HUMAN	Tripeptidyl-peptidase 1	8	8	8	8	8	8	9513128	7374002	6026377	7847087	6702553	5775047	7.38127e+06	6.07151e+06	6026377	6.53734e+06	5.98757e+06	5.21718e+06
O14776	TCRG1_HUMAN	TCERG1	1098	123902	HUMAN	Transcription elongation regulator 1	24	25	26	25	24	23	18117698	19008781	19867665	17059783	15116748	14056478	1.40576e+07	1.56512e+07	19867665	1.42124e+07	1.35042e+07	1.26986e+07
O14777	NDC80_HUMAN	NDC80	642	73913.3	HUMAN	Kinetochore protein NDC80 homolog	10	10	10	11	10	9	3214526	3128003	2172472	2888067	2540585	1977690	2.49416e+06	2.57549e+06	2172472	2.40603e+06	2.26957e+06	1.78665e+06
O14787	TNPO2_HUMAN	TNPO2	897	101389	HUMAN	Transportin-2	7	7	6	7	8	7	1150788	1039115	819115	1402642	1136130	936730	892900	855573	819115	1.16853e+06	1.01493e+06	846242
O14802	RPC1_HUMAN	POLR3A	1390	155643	HUMAN	DNA-directed RNA polymerase III subunit RPC1	13	12	10	12	8	10	2440970	3792154	1125102	1510311	1672215	1998798	1.89396e+06	3.12233e+06	1125102	1.25823e+06	1.49383e+06	1.80571e+06
O14818	PSA7_HUMAN	PSMA7	248	27887.1	HUMAN	Proteasome subunit alpha type-7	14	14	14	13	14	14	73106706	66163479	55449174	64083653	65045234	66336143	5.67238e+07	5.44768e+07	55449174	5.33876e+07	5.81066e+07	5.99281e+07
O14828	SCAM3_HUMAN	SCAMP3	347	38287.3	HUMAN	Secretory carrier-associated membrane protein 3	7	6	7	7	7	7	3694077	2725697	2860480	3218713	2968143	2916050	2.86625e+06	2.24425e+06	2860480	2.68148e+06	2.65152e+06	2.63436e+06
O14841	OPLA_HUMAN	OPLAH	1288	137458	HUMAN	5-oxoprolinase	17	13	12	13	9	10	7416199	5536495	4883104	4956002	3192475	2904413	5.75425e+06	4.55857e+06	4883104	4.12881e+06	2.85192e+06	2.62385e+06
O14867	BACH1_HUMAN	BACH1	736	81958.4	HUMAN	Transcription regulator protein BACH1	1	1	0	1	1	1	48449	21215	0	18923	42358	31160	37591.8	17467.7	0	15764.6	37839.5	28149.9
O14880	MGST3_HUMAN	MGST3	152	16516.5	HUMAN	Microsomal glutathione S-transferase 3	1	2	2	2	2	3	234980	204239	202763	211521	238035	274680	182322	168164	202763	176216	212643	248146
O14893	GEMI2_HUMAN	GEMIN2	280	31585.4	HUMAN	Gem-associated protein 2	2	3	4	2	4	4	2944862	733630	603595	308128	680426	662321	2.28493e+06	604047	603595	256699	607842	598341
O14907	TX1B3_HUMAN	TAX1BP3	124	13734.8	HUMAN	Tax1-binding protein 3	0	0	1	1	0	0	0	0	81036	32142	0	0	0	0	81036	26777.2	0	0
O14908	GIPC1_HUMAN	GIPC1	333	36049.5	HUMAN	PDZ domain-containing protein GIPC1	3	2	1	0	2	3	586390	162770	224170	0	399893	788242	454982	134019	224170	0	357235	712098
O14920	IKKB_HUMAN	IKBKB	756	86564.7	HUMAN	Inhibitor of nuclear factor kappa-B kinase subunit beta	2	0	0	2	0	0	155049	0	0	346022	0	0	120303	0	0	288268	0	0
O14925	TIM23_HUMAN	TIMM23	209	21943.4	HUMAN	Mitochondrial import inner membrane translocase subunit Tim23	6	5	4	3	5	4	7974203	7056314	3026928	3255335	3493298	3140458	6.18721e+06	5.80994e+06	3026928	2.71199e+06	3.12065e+06	2.83709e+06
O14929	HAT1_HUMAN	HAT1	419	49513	HUMAN	Histone acetyltransferase type B catalytic subunit	12	16	14	15	14	15	22494154	31718249	22965614	25802859	21238425	27150398	1.74533e+07	2.61158e+07	22965614	2.14962e+07	1.89728e+07	2.45277e+07
O14933	UB2L6_HUMAN	UBE2L6	153	17768.9	HUMAN	Ubiquitin/ISG15-conjugating enzyme E2 L6	1	1	0	1	1	1	154155	119743	0	115613	99402	118308	119609	98592.4	0	96316.3	88798.4	106879
O14949	QCR8_HUMAN	UQCRQ	82	9906.5	HUMAN	Cytochrome b-c1 complex subunit 8	3	5	5	3	3	2	1998810	1859109	3043444	2279938	2159204	1500842	1.55088e+06	1.53073e+06	3043444	1.8994e+06	1.92887e+06	1.35586e+06
O14950	ML12B_HUMAN	MYL12B	172	19779.3	HUMAN	Myosin regulatory light chain 12B	9	8	9	9	10	9	21444304	18878906	16585280	21632592	20661346	19889325	1.66387e+07	1.55443e+07	16585280	1.80219e+07	1.84573e+07	1.7968e+07
O14964	HGS_HUMAN	HGS	777	86192.8	HUMAN	Hepatocyte growth factor-regulated tyrosine kinase substrate	14	13	11	7	8	9	8778547	5364321	3080435	2757453	2690516	6428306	6.81131e+06	4.41681e+06	3080435	2.29721e+06	2.40351e+06	5.80733e+06
O14965	AURKA_HUMAN	AURKA	403	45809.7	HUMAN	Aurora kinase A	3	3	2	1	2	3	307599	218640	188106	5553	31519	237927	238667	180021	188106	4626.16	28156.7	214943
O14966	RAB7L_HUMAN	RAB29	203	23155.5	HUMAN	Ras-related protein Rab-7L1	0	1	0	0	1	0	0	181206	0	0	158816	0	0	149199	0	0	141875	0
O14972	DSCR3_HUMAN	DSCR3	297	33010.7	HUMAN	Down syndrome critical region protein 3	3	2	2	3	2	4	331933	253918	169817	347906	189189	354012	257548	209068	169817	289838	169007	319814
O14974	MYPT1_HUMAN	PPP1R12A	1030	115282	HUMAN	Protein phosphatase 1 regulatory subunit 12A	13	17	15	18	12	13	9788527	11243757	7545871	7434638	4136567	4961885	7.59495e+06	9.25774e+06	7545871	6.19374e+06	3.6953e+06	4.48257e+06
O14975	S27A2_HUMAN	SLC27A2	620	70312.9	HUMAN	Very long-chain acyl-CoA synthetase	6	5	5	4	5	3	1146676	731362	522638	1120246	572421	523823	889710	602179	522638	933268	511359	473222
O14976	GAK_HUMAN	GAK	1311	143192	HUMAN	Cyclin-G-associated kinase	7	10	5	4	7	4	1133123	1433605	562110	523483	1082291	439231	879194	1.18038e+06	562110	436109	966839	396801
O14979	HNRDL_HUMAN	HNRNPDL	420	46437.9	HUMAN	Heterogeneous nuclear ribonucleoprotein D-like	5	5	5	5	5	6	7148780	7057955	5895618	7682578	6505804	8412506	5.54676e+06	5.81129e+06	5895618	6.40029e+06	5.81181e+06	7.59986e+06
O14980	XPO1_HUMAN	XPO1	1071	123387	HUMAN	Exportin-1	45	42	42	43	47	40	107914252	75815702	68465819	86608577	86916207	66833231	8.3731e+07	6.24242e+07	68465819	7.21529e+07	7.76445e+07	6.03771e+07
O14981	BTAF1_HUMAN	BTAF1	1849	206889	HUMAN	TATA-binding protein-associated factor 172	4	5	1	6	4	7	439692	425555	24217	950294	343093	652004	341159	350388	24217	791682	306494	589020
O14983	AT2A1_HUMAN	ATP2A1	1001	110254	HUMAN	Sarcoplasmic/endoplasmic reticulum calcium ATPase 1	1	0	1	1	1	1	830038	0	573383	797121	781290	678604	644029	0	573383	664075	697947	613051
O15014	ZN609_HUMAN	ZNF609	1411	151192	HUMAN	Zinc finger protein 609	4	1	2	2	2	2	508311	246446	91601	273530	250961	221983	394400	202916	91601	227876	224190	200539
O15020	SPTN2_HUMAN	SPTBN2	2390	271327	HUMAN	Spectrin beta chain, non-erythrocytic 2	4	2	1	3	0	2	660978	143336	52261	136357	0	105089	512855	118018	52261	113598	0	94937.4
O15027	SC16A_HUMAN	SEC16A	2179	233519	HUMAN	Protein transport protein Sec16A	9	9	7	5	8	10	3824078	3300133	1433830	563067	1493074	827850	2.96712e+06	2.71722e+06	1433830	469087	1.3338e+06	747880
O15031	PLXB2_HUMAN	PLXNB2	1838	205129	HUMAN	Plexin-B2	4	2	2	2	2	4	238952	145275	89219	86824	114924	320232	185404	119615	89219	72332.4	102665	289298
O15042	SR140_HUMAN	U2SURP	1029	118293	HUMAN	U2 snRNP-associated SURP motif-containing protein	15	17	15	14	16	15	7035951	11393064	9660159	11342990	9233653	5977953	5.45922e+06	9.38067e+06	9660159	9.44975e+06	8.24866e+06	5.40048e+06
O15047	SET1A_HUMAN	SETD1A	1707	186036	HUMAN	Histone-lysine N-methyltransferase SETD1A	2	2	2	5	2	4	445617	191372	152037	6252844	175675	336627	345756	157569	152037	5.20919e+06	156935	304109
O15056	SYNJ2_HUMAN	SYNJ2	1496	165539	HUMAN	Synaptojanin-2	1	1	0	1	2	3	44281	80016	0	68124	133427	171628	34357.8	65882.5	0	56753.6	119194	155049
O15063	K0355_HUMAN	KIAA0355	1070	116021	HUMAN	Uncharacterized protein KIAA0355	1	0	1	1	0	0	10522	0	19423	11210	0	0	8164.06	0	19423	9338.96	0	0
O15067	PUR4_HUMAN	PFAS	1338	144736	HUMAN	Phosphoribosylformylglycinamidine synthase	31	39	32	31	30	32	31570809	34526719	24684096	27232215	25147350	25310165	2.44959e+07	2.84282e+07	24684096	2.26869e+07	2.24648e+07	2.28652e+07
O15084	ANR28_HUMAN	ANKRD28	1053	112967	HUMAN	Serine/threonine-protein phosphatase 6 regulatory ankyrin repeat subunit A	6	6	7	7	8	7	1470831	929207	965430	2502734	2143322	1956774	1.14122e+06	765078	965430	2.08501e+06	1.91469e+06	1.76775e+06
O15091	MRRP3_HUMAN	KIAA0391	583	67315.9	HUMAN	Mitochondrial ribonuclease P protein 3	3	3	1	3	3	2	441484	400181	162826	517218	388582	213841	342549	329496	162826	430890	347130	193184
O15111	IKKA_HUMAN	CHUK	745	84640.4	HUMAN	Inhibitor of nuclear factor kappa-B kinase subunit alpha	2	2	0	3	3	4	230759	212928	0	500017	386364	5219092	179047	175318	0	416560	345149	4.71493e+06
O15116	LSM1_HUMAN	LSM1	133	15179.5	HUMAN	U6 snRNA-associated Sm-like protein LSm1	4	4	5	6	5	4	3235073	3765445	3542297	4124927	3634976	2703867	2.5101e+06	3.10034e+06	3542297	3.43644e+06	3.24722e+06	2.44267e+06
O15117	FYB1_HUMAN	FYB1	783	85387.7	HUMAN	FYN-binding protein 1	0	1	0	0	0	0	0	170452	0	0	0	0	0	140345	0	0	0	0
O15118	NPC1_HUMAN	NPC1	1278	142168	HUMAN	Niemann-Pick C1 protein	7	6	5	3	4	5	2264034	1617990	951258	857201	1230241	1301313	1.75667e+06	1.3322e+06	951258	714127	1.09901e+06	1.17561e+06
O15121	DEGS1_HUMAN	DEGS1	323	37866.4	HUMAN	Sphingolipid delta(4)-desaturase DES1	1	2	1	0	0	1	162019	192923	152948	0	0	105658	125711	158846	152948	0	0	95451.4
O15126	SCAM1_HUMAN	SCAMP1	338	37920.8	HUMAN	Secretory carrier-associated membrane protein 1	5	3	5	3	1	3	1064421	396968	773588	540351	230005	301964	825888	326850	773588	450162	205470	272794
O15127	SCAM2_HUMAN	SCAMP2	329	36649.2	HUMAN	Secretory carrier-associated membrane protein 2	4	4	2	1	2	3	2005772	1617408	664660	287815	503783	902592	1.55629e+06	1.33172e+06	664660	239776	450043	815402
O15131	IMA6_HUMAN	KPNA5	536	60349.5	HUMAN	Importin subunit alpha-6	0	0	1	0	0	0	0	0	76008	0	0	0	0	0	76008	0	0	0
O15143	ARC1B_HUMAN	ARPC1B	372	40950.2	HUMAN	Actin-related protein 2/3 complex subunit 1B	9	10	10	11	12	11	10032370	8955739	8076775	9476088	9513387	7899777	7.78415e+06	7.37386e+06	8076775	7.89445e+06	8.49856e+06	7.13666e+06
O15144	ARPC2_HUMAN	ARPC2	300	34333.3	HUMAN	Actin-related protein 2/3 complex subunit 2	9	12	10	8	10	9	8183569	10042503	8142130	10601456	10278663	8508651	6.34966e+06	8.26867e+06	8142130	8.83199e+06	9.1822e+06	7.68672e+06
O15145	ARPC3_HUMAN	ARPC3	178	20546.9	HUMAN	Actin-related protein 2/3 complex subunit 3	6	6	7	5	6	7	11014308	9981920	8462811	7046261	8527504	9007566	8.54604e+06	8.21878e+06	8462811	5.87018e+06	7.61784e+06	8.13744e+06
O15155	BET1_HUMAN	BET1	118	13289.6	HUMAN	BET1 homolog	1	1	1	1	1	1	853246	703026	698016	798185	826308	1257547	662037	578848	698016	664961	738163	1.13607e+06
O15160	RPAC1_HUMAN	POLR1C	346	39250	HUMAN	DNA-directed RNA polymerases I and III subunit RPAC1	9	8	7	5	6	5	7301766	5694945	4377779	7596714	4304907	7439793	5.66547e+06	4.68903e+06	4377779	6.32876e+06	3.84569e+06	6.72111e+06
O15162	PLS1_HUMAN	PLSCR1	318	35049.4	HUMAN	Phospholipid scramblase 1	0	0	1	3	3	3	0	0	90570	2101076	1016856	2117411	0	0	90570	1.75039e+06	908384	1.91287e+06
O15164	TIF1A_HUMAN	TRIM24	1050	116832	HUMAN	Transcription intermediary factor 1-alpha	4	3	1	3	3	5	550714	564532	130560	611872	537580	854684	427301	464817	130560	509746	480234	772122
O15173	PGRC2_HUMAN	PGRMC2	223	23818.6	HUMAN	Membrane-associated progesterone receptor component 2	6	9	5	7	7	7	4021327	6698174	3974654	6804904	6295258	6584736	3.12016e+06	5.51506e+06	3974654	5.66911e+06	5.62372e+06	5.94865e+06
O15182	CETN3_HUMAN	CETN3	167	19550.2	HUMAN	Centrin-3	2	2	2	1	2	1	1053401	2133619	1885106	129379	910267	156373	817338	1.75675e+06	1885106	107785	813165	141267
O15212	PFD6_HUMAN	PFDN6	129	14582.8	HUMAN	Prefoldin subunit 6	5	5	5	5	5	5	13994769	14712000	13099514	15626028	14601330	13346414	1.08586e+07	1.21134e+07	13099514	1.30179e+07	1.30438e+07	1.20572e+07
O15226	NKRF_HUMAN	NKRF	690	77673.6	HUMAN	NF-kappa-B-repressing factor	2	4	5	6	8	9	774275	908272	592487	1491400	3604480	3735526	600763	747841	592487	1.24247e+06	3.21998e+06	3.37467e+06
O15228	GNPAT_HUMAN	GNPAT	680	77188.6	HUMAN	Dihydroxyacetone phosphate acyltransferase	7	4	7	4	4	3	2170843	549919	598896	616233	493084	503255	1.68436e+06	452785	598896	513379	440485	454641
O15234	CASC3_HUMAN	CASC3	703	76278.6	HUMAN	Protein CASC3	3	2	2	2	3	1	156347	134708	25320	158825	201715	9447	121310	110914	25320	132316	180197	8534.42
O15235	RT12_HUMAN	MRPS12	138	15173	HUMAN	28S ribosomal protein S12, mitochondrial	1	1	3	3	3	3	792175	755730	1332553	1819400	1492680	1441800	614651	622243	1332553	1.51573e+06	1.33345e+06	1.30252e+06
O15247	CLIC2_HUMAN	CLIC2	247	28356.6	HUMAN	Chloride intracellular channel protein 2	14	13	14	13	14	16	16892167	13939865	11468476	15455602	14075039	14040969	1.31067e+07	1.14776e+07	11468476	1.28759e+07	1.25736e+07	1.26846e+07
O15258	RER1_HUMAN	RER1	196	22958.2	HUMAN	Protein RER1	2	2	2	2	3	2	2545852	2072142	1882654	2266027	2237903	2119158	1.97534e+06	1.70613e+06	1882654	1.88781e+06	1.99918e+06	1.91445e+06
O15260	SURF4_HUMAN	SURF4	269	30394.3	HUMAN	Surfeit locus protein 4	3	4	3	5	3	2	5599331	3996265	2282399	6142081	4360884	3918944	4.34454e+06	3.29039e+06	2282399	5.11692e+06	3.89569e+06	3.54037e+06
O15269	SPTC1_HUMAN	SPTLC1	473	52744.4	HUMAN	Serine palmitoyltransferase 1	10	9	8	6	7	12	6618192	7677428	3683831	4918691	6816521	8507237	5.13508e+06	6.32134e+06	3683831	4.09772e+06	6.08938e+06	7.68544e+06
O15270	SPTC2_HUMAN	SPTLC2	562	62924.9	HUMAN	Serine palmitoyltransferase 2	6	7	5	7	10	8	4815810	4666005	3274769	4312583	4029837	2569965	3.7366e+06	3.84183e+06	3274769	3.59278e+06	3.59996e+06	2.32171e+06
O15294	OGT1_HUMAN	OGT	1046	116926	HUMAN	UDP-N-acetylglucosamine--peptide N-acetylglucosaminyltransferase 110 kDa subunit	9	12	10	6	14	13	2396418	8430107	1820161	617966	7705112	3633918	1.85939e+06	6.94107e+06	1820161	514822	6.88318e+06	3.28288e+06
O15305	PMM2_HUMAN	PMM2	246	28082.4	HUMAN	Phosphomannomutase 2	4	5	5	3	6	5	1820609	2656466	1435870	1503234	2678786	1637246	1.41262e+06	2.18725e+06	1435870	1.25233e+06	2.39303e+06	1.47909e+06
O15320	CTGE5_HUMAN	CTAGE5	804	90997.1	HUMAN	Endoplasmic reticulum export factor CTAGE5	4	4	3	4	2	4	410058	375907	266985	518753	158821	436183	318165	309509	266985	432169	141879	394048
O15347	HMGB3_HUMAN	HMGB3	200	22980.2	HUMAN	High mobility group protein B3	7	5	6	7	5	8	7175206	5286815	3750391	6509890	4235927	6478030	5.56727e+06	4.35299e+06	3750391	5.42334e+06	3.78406e+06	5.85225e+06
O15355	PPM1G_HUMAN	PPM1G	546	59272.1	HUMAN	Protein phosphatase 1G	16	16	16	17	16	17	27754838	24689182	21634070	26268954	24235501	24951012	2.15351e+07	2.03283e+07	21634070	2.18845e+07	2.16502e+07	2.25407e+07
O15357	SHIP2_HUMAN	INPPL1	1258	138600	HUMAN	Phosphatidylinositol 3,4,5-trisphosphate 5-phosphatase 2	6	4	4	2	3	5	2635696	1018095	1474142	262718	644161	829604	2.04505e+06	838266	1474142	218868	575446	749464
O15360	FANCA_HUMAN	FANCA	1455	162777	HUMAN	Fanconi anemia group A protein	0	2	1	0	1	1	0	75336	37076	0	34465	37917	0	62029.2	37076	0	30788.5	34254.2
O15371	EIF3D_HUMAN	EIF3D	548	63973.3	HUMAN	Eukaryotic translation initiation factor 3 subunit D	19	19	19	15	24	20	22035636	20144079	16237571	14812141	21796318	19878282	1.70975e+07	1.6586e+07	16237571	1.23399e+07	1.94712e+07	1.7958e+07
O15372	EIF3H_HUMAN	EIF3H	352	39930.7	HUMAN	Eukaryotic translation initiation factor 3 subunit H	14	17	17	13	14	15	14537781	14277613	13838988	14038613	12304923	10895001	1.12799e+07	1.17557e+07	13838988	1.16955e+07	1.09923e+07	9.84254e+06
O15379	HDAC3_HUMAN	HDAC3	428	48848.2	HUMAN	Histone deacetylase 3	1	1	1	1	1	2	35347	36439	35410	25084	28401	102180	27425.9	30002.7	35410	20897.3	25371.4	92309.4
O15382	BCAT2_HUMAN	BCAT2	392	44288.1	HUMAN	Branched-chain-amino-acid aminotransferase, mitochondrial	6	8	8	7	7	9	2460308	5855522	5460601	6579115	5978774	6558862	1.90896e+06	4.82124e+06	5460601	5.48101e+06	5.341e+06	5.92528e+06
O15392	BIRC5_HUMAN	BIRC5	142	16388.9	HUMAN	Baculoviral IAP repeat-containing protein 5	1	1	1	1	1	1	27754	24418	24375	20544	17064	19433	21534.4	20105	24375	17115	15243.7	17555.8
O15397	IPO8_HUMAN	IPO8	1037	119939	HUMAN	Importin-8	9	9	11	7	9	10	1883957	1630402	1863324	1395764	1696277	1627048	1.46177e+06	1.34242e+06	1863324	1.1628e+06	1.51533e+06	1.46988e+06
O15400	STX7_HUMAN	STX7	261	29815.8	HUMAN	Syntaxin-7	5	5	4	4	6	4	1625653	3470268	1109526	3111440	3275295	3126033	1.26135e+06	2.8573e+06	1109526	2.59212e+06	2.92591e+06	2.82406e+06
O15405	TOX3_HUMAN	TOX3	576	63342.5	HUMAN	TOX high mobility group box family member 3	0	0	1	0	0	0	0	0	121593	0	0	0	0	0	121593	0	0	0
O15439	MRP4_HUMAN	ABCC4	1325	149528	HUMAN	Multidrug resistance-associated protein 4	4	3	5	4	4	1	455170	631168	351378	478925	4031730	68512	353168	519683	351378	398989	3.60165e+06	61893.7
O15446	RPA34_HUMAN	CD3EAP	510	54986.1	HUMAN	DNA-directed RNA polymerase I subunit RPA34	7	7	4	4	5	4	1326447	1061369	782981	1003005	1333852	778642	1.02919e+06	873896	782981	835595	1.19156e+06	703425
O15460	P4HA2_HUMAN	P4HA2	535	60902.5	HUMAN	Prolyl 4-hydroxylase subunit alpha-2	1	2	0	0	1	2	44519	112976	0	0	35284	215360	34542.4	93020.7	0	0	31520.1	194556
O15479	MAGB2_HUMAN	MAGEB2	319	35277.3	HUMAN	Melanoma-associated antigen B2	7	6	6	6	5	5	10677500	7394702	6989420	8850161	7370329	5855715	8.28471e+06	6.08855e+06	6989420	7.373e+06	6.58411e+06	5.29005e+06
O15481	MAGB4_HUMAN	MAGEB4	346	38923.4	HUMAN	Melanoma-associated antigen B4	0	0	0	0	0	1	0	0	0	0	0	384121	0	0	0	0	0	347015
O15498	YKT6_HUMAN	YKT6	198	22417.8	HUMAN	Synaptobrevin homolog YKT6	4	5	6	4	4	3	3827426	4884343	2867026	2621740	2277895	1865694	2.96971e+06	4.02161e+06	2867026	2.18415e+06	2.0349e+06	1.68547e+06
O15511	ARPC5_HUMAN	ARPC5	151	16320.6	HUMAN	Actin-related protein 2/3 complex subunit 5	3	3	4	3	2	2	4461870	4671978	3618196	3779260	887905	907346	3.46198e+06	3.84675e+06	3618196	3.14847e+06	793189	819696
O15514	RPB4_HUMAN	POLR2D	142	16311.4	HUMAN	DNA-directed RNA polymerase II subunit RPB4	2	2	2	3	3	3	363698	436586	312085	624652	568186	655747	282195	359471	312085	520393	507575	592402
O15530	PDPK1_HUMAN	PDPK1	556	63152.4	HUMAN	3-phosphoinositide-dependent protein kinase 1	2	4	3	4	3	2	708065	539475	870584	1011272	895346	565793	549390	444186	870584	842483	799836	511137
O15533	TPSN_HUMAN	TAPBP	448	47626.2	HUMAN	Tapasin	0	0	0	0	0	1	0	0	0	0	0	15840	0	0	0	0	0	14309.9
O15541	R113A_HUMAN	RNF113A	343	38787.5	HUMAN	RING finger protein 113A	4	3	3	3	3	3	865328	486266	627231	759096	713306	731730	671411	400375	627231	632397	637215	661045
O15550	KDM6A_HUMAN	KDM6A	1401	154178	HUMAN	Lysine-specific demethylase 6A	2	1	2	2	2	2	583175	538681	530269	691583	734164	606122	452488	443532	530269	576152	655848	547571
O15554	KCNN4_HUMAN	KCNN4	427	47696	HUMAN	Intermediate conductance calcium-activated potassium channel protein 4	1	1	2	1	1	1	29338	27540	210346	21509	8662	17734	22763.5	22675.5	210346	17919	7737.99	16020.9
O43143	DHX15_HUMAN	DHX15	795	90933.6	HUMAN	Pre-mRNA-splicing factor ATP-dependent RNA helicase DHX15	25	26	26	28	30	27	31731772	38474506	37968094	45905355	49432575	34932612	2.46208e+07	3.16786e+07	37968094	3.82434e+07	4.41594e+07	3.15581e+07
O43148	MCES_HUMAN	RNMT	476	54844.6	HUMAN	mRNA cap guanine-N7 methyltransferase	6	6	6	3	4	5	2957068	2366357	1926013	1161816	1194496	2694510	2.2944e+06	1.94838e+06	1926013	967900	1.06707e+06	2.43422e+06
O43149	ZZEF1_HUMAN	ZZEF1	2961	331078	HUMAN	Zinc finger ZZ-type and EF-hand domain-containing protein 1	1	0	0	0	0	0	15945	0	0	0	0	0	12371.8	0	0	0	0	0
O43156	TTI1_HUMAN	TTI1	1089	122070	HUMAN	TELO2-interacting protein 1 homolog	11	13	11	9	11	10	1899602	2233068	1203440	1422411	2000120	1363771	1.47391e+06	1.83863e+06	1203440	1.185e+06	1.78676e+06	1.23203e+06
O43159	RRP8_HUMAN	RRP8	456	50715.2	HUMAN	Ribosomal RNA-processing protein 8	1	1	0	3	3	3	19233	35331	0	170963	190062	228388	14923	29090.4	0	142428	169787	206326
O43164	PJA2_HUMAN	PJA2	708	78214.8	HUMAN	E3 ubiquitin-protein ligase Praja-2	5	3	4	1	2	3	679599	517586	444284	63060	288891	305859	527303	426163	444284	52534.8	258074	276313
O43169	CYB5B_HUMAN	CYB5B	146	16332.3	HUMAN	Cytochrome b5 type B	4	3	4	3	5	4	4569104	2811247	3737514	3852729	4215359	4181131	3.54518e+06	2.31469e+06	3737514	3.20968e+06	3.76569e+06	3.77723e+06
O43172	PRP4_HUMAN	PRPF4	522	58449.7	HUMAN	U4/U6 small nuclear ribonucleoprotein Prp4	10	7	7	7	8	10	3615467	2419233	2366778	2371490	2513513	3269536	2.80525e+06	1.99192e+06	2366778	1.97567e+06	2.24539e+06	2.9537e+06
O43175	SERA_HUMAN	PHGDH	533	56651	HUMAN	D-3-phosphoglycerate dehydrogenase	22	22	22	24	23	24	74893602	52371537	38647809	69697656	47097982	43628498	5.81102e+07	4.3121e+07	38647809	5.80646e+07	4.20739e+07	3.9414e+07
O43181	NDUS4_HUMAN	NDUFS4	175	20108.1	HUMAN	NADH dehydrogenase [ubiquinone] iron-sulfur protein 4, mitochondrial	1	2	3	3	2	4	1253000	1545603	1300865	7063858	440069	3697150	972207	1.2726e+06	1300865	5.88484e+06	393125	3.34001e+06
O43182	RHG06_HUMAN	ARHGAP6	974	105948	HUMAN	Rho GTPase-activating protein 6	7	7	7	9	7	11	1226650	1288688	1276813	1859198	1169737	2170326	951762	1.06106e+06	1276813	1.54888e+06	1.04496e+06	1.96067e+06
O43237	DC1L2_HUMAN	DYNC1LI2	492	54099.7	HUMAN	Cytoplasmic dynein 1 light intermediate chain 2	2	2	2	1	2	2	185119	306736	123497	107053	125280	124804	143634	252556	123497	89185	111916	112748
O43242	PSMD3_HUMAN	PSMD3	534	60978.1	HUMAN	26S proteasome non-ATPase regulatory subunit 3	30	28	26	28	28	31	57820912	58315836	42663984	49501884	60925159	51437406	4.48634e+07	4.80153e+07	42663984	4.12396e+07	5.4426e+07	4.64686e+07
O43252	PAPS1_HUMAN	PAPSS1	624	70833.8	HUMAN	Bifunctional 3'-phosphoadenosine 5'-phosphosulfate synthase 1	11	14	12	9	12	14	2581017	3188312	2356304	2598087	2954150	3391985	2.00262e+06	2.62515e+06	2356304	2.16445e+06	2.63902e+06	3.06432e+06
O43264	ZW10_HUMAN	ZW10	779	88830.3	HUMAN	Centromere/kinetochore protein zw10 homolog	16	13	14	16	19	20	4374512	3745749	3139156	4577132	5677541	4538230	3.3942e+06	3.08413e+06	3139156	3.81317e+06	5.0719e+06	4.09984e+06
O43290	SNUT1_HUMAN	SART1	800	90255.5	HUMAN	U4/U6.U5 tri-snRNP-associated protein 1	12	9	9	9	9	7	2567121	1901876	1740442	2255396	1911257	1626407	1.99184e+06	1.56594e+06	1740442	1.87895e+06	1.70738e+06	1.4693e+06
O43292	GPAA1_HUMAN	GPAA1	621	67623.8	HUMAN	Glycosylphosphatidylinositol anchor attachment 1 protein	3	4	4	2	4	3	855481	1141408	1234203	486080	1239798	870099	663771	939798	1234203	404949	1.10754e+06	786048
O43299	AP5Z1_HUMAN	AP5Z1	807	88606	HUMAN	AP-5 complex subunit zeta-1	0	0	0	1	0	0	0	0	0	146622	0	0	0	0	0	122150	0	0
O43314	VIP2_HUMAN	PPIP5K2	1243	140408	HUMAN	Inositol hexakisphosphate and diphosphoinositol-pentakisphosphate kinase 2	15	15	13	15	17	15	5062948	4539888	2782784	4440247	4335534	4299720	3.92836e+06	3.73799e+06	2782784	3.69913e+06	3.87305e+06	3.88437e+06
O43318	M3K7_HUMAN	MAP3K7	606	67196.7	HUMAN	Mitogen-activated protein kinase kinase kinase 7	5	6	5	7	5	8	830035	1007948	806648	865916	779532	973477	644027	829911	806648	721388	696376	879439
O43324	MCA3_HUMAN	EEF1E1	174	19810.7	HUMAN	Eukaryotic translation elongation factor 1 epsilon-1	9	9	9	10	9	9	18869283	15484974	12463346	19665797	14137515	14929125	1.46407e+07	1.27498e+07	12463346	1.63834e+07	1.26294e+07	1.3487e+07
O43353	RIPK2_HUMAN	RIPK2	540	61195.5	HUMAN	Receptor-interacting serine/threonine-protein kinase 2	0	0	1	0	0	1	0	0	79866	0	0	41328	0	0	79866	0	0	37335.7
O43379	WDR62_HUMAN	WDR62	1518	165955	HUMAN	WD repeat-containing protein 62	5	4	3	4	2	2	529695	418778	289886	335974	106753	106639	410992	344808	289886	279897	95365.3	96337.7
O43390	HNRPR_HUMAN	HNRNPR	633	70943.6	HUMAN	Heterogeneous nuclear ribonucleoprotein R	14	15	14	14	14	14	14693258	16001302	10803504	15256731	12517947	14875767	1.14006e+07	1.31749e+07	10803504	1.27103e+07	1.11826e+07	1.34388e+07
O43395	PRPF3_HUMAN	PRPF3	683	77529.6	HUMAN	U4/U6 small nuclear ribonucleoprotein Prp3	3	5	3	3	4	2	1380850	1806461	553162	1321477	1382145	686798	1.07141e+06	1.48738e+06	553162	1.10091e+06	1.23471e+06	620453
O43396	TXNL1_HUMAN	TXNL1	289	32251.6	HUMAN	Thioredoxin-like protein 1	15	14	16	13	12	12	14563897	15024498	12852586	12117659	11221766	11273716	1.13002e+07	1.23707e+07	12852586	1.00951e+07	1.00247e+07	1.01847e+07
O43399	TPD54_HUMAN	TPD52L2	206	22237.9	HUMAN	Tumor protein D54	8	8	9	9	11	9	55583158	17376328	37904680	59822460	49860566	40345168	4.31272e+07	1.43071e+07	37904680	4.98376e+07	4.45418e+07	3.64478e+07
O43402	EMC8_HUMAN	EMC8	210	23773.3	HUMAN	ER membrane protein complex subunit 8	2	4	4	3	3	4	509653	1063383	880832	758498	621683	1038695	395442	875555	880832	631899	555366	938357
O43414	ERI3_HUMAN	ERI3	337	37238.6	HUMAN	ERI1 exoribonuclease 3	4	3	3	3	4	3	3089331	1712427	1487035	1823811	1582857	1575913	2.39702e+06	1.40996e+06	1487035	1.5194e+06	1.41401e+06	1.42368e+06
O43422	P52K_HUMAN	THAP12	761	87704.8	HUMAN	52 kDa repressor of the inhibitor of the protein kinase	0	1	0	0	2	0	0	45206	0	0	48368	0	0	37221.1	0	0	43208.4	0
O43427	FIBP_HUMAN	FIBP	364	41878.4	HUMAN	Acidic fibroblast growth factor intracellular-binding protein	2	1	1	0	0	0	264693	98869	58347	0	0	0	205376	81405.5	58347	0	0	0
O43432	IF4G3_HUMAN	EIF4G3	1585	176654	HUMAN	Eukaryotic translation initiation factor 4 gamma 3	7	6	5	4	4	3	1279114	972336	2717065	820725	4809647	3513454	992469	800589	2717065	683739	4.29658e+06	3.17405e+06
O43447	PPIH_HUMAN	PPIH	177	19208.3	HUMAN	Peptidyl-prolyl cis-trans isomerase H	6	6	6	6	6	7	12984473	16193357	9548753	11291038	14760000	14807774	1.00747e+07	1.33331e+07	9548753	9.40647e+06	1.31855e+07	1.33773e+07
O43464	HTRA2_HUMAN	HTRA2	458	48841.2	HUMAN	Serine protease HTRA2, mitochondrial	4	6	4	3	5	5	1531531	2911253	1086646	1478084	1385600	22779969	1.18832e+06	2.39703e+06	1086646	1.23138e+06	1.23779e+06	2.05794e+07
O43482	MS18B_HUMAN	OIP5	229	24691.7	HUMAN	Protein Mis18-beta	2	3	2	1	2	2	179929	395607	128974	123733	201483	155722	139608	325730	128974	103081	179990	140679
O43488	ARK72_HUMAN	AKR7A2	359	39589.3	HUMAN	Aflatoxin B1 aldehyde reductase member 2	7	6	8	7	7	7	15090959	11018236	10191213	13185882	6219009	6291946	1.17091e+07	9.07205e+06	10191213	1.09851e+07	5.5556e+06	5.68414e+06
O43491	E41L2_HUMAN	EPB41L2	1005	112589	HUMAN	Band 4.1-like protein 2	13	19	15	20	24	22	5814958	11911187	7567009	12346030	12774220	11935461	4.51185e+06	9.80728e+06	7567009	1.02854e+07	1.14115e+07	1.07825e+07
O43493	TGON2_HUMAN	TGOLN2	480	51113.2	HUMAN	Trans-Golgi network integral membrane protein 2	4	4	5	4	5	5	175258	185128	230709	172054	198173	283585	135983	152428	230709	143337	177033	256191
O43502	RA51C_HUMAN	RAD51C	376	42190	HUMAN	DNA repair protein RAD51 homolog 3	1	2	1	0	0	0	1528000	1429366	1155000	0	0	0	1.18558e+06	1.17689e+06	1155000	0	0	0
O43504	LTOR5_HUMAN	LAMTOR5	91	9614	HUMAN	Ragulator complex protein LAMTOR5	2	2	2	3	3	3	2682000	2258000	1656000	2598775	2210286	2159241	2.08097e+06	1.85916e+06	1656000	2.16502e+06	1.97451e+06	1.95066e+06
O43513	MED7_HUMAN	MED7	233	27245.5	HUMAN	Mediator of RNA polymerase II transcription subunit 7	2	1	0	1	0	2	61413	24794	0	14884	0	72218	47650.6	20414.6	0	12399.7	0	65241.7
O43583	DENR_HUMAN	DENR	198	22092.2	HUMAN	Density-regulated protein	10	9	10	7	7	8	7167603	5749853	4952281	5640460	4700119	4936176	5.56137e+06	4.73424e+06	4952281	4.69902e+06	4.19874e+06	4.45934e+06
O43592	XPOT_HUMAN	XPOT	962	109965	HUMAN	Exportin-T	19	17	17	19	24	23	8212059	8474472	7168694	9383602	11133781	11374891	6.37177e+06	6.9776e+06	7168694	7.8174e+06	9.9461e+06	1.02761e+07
O43598	DNPH1_HUMAN	DNPH1	174	19108.6	HUMAN	2'-deoxynucleoside 5'-phosphate N-hydrolase 1	6	6	6	6	6	5	8784049	6950480	6023294	7662817	6914615	4296841	6.81557e+06	5.7228e+06	6023294	6.38383e+06	6.17701e+06	3.88177e+06
O43615	TIM44_HUMAN	TIMM44	452	51356.2	HUMAN	Mitochondrial import inner membrane translocase subunit TIM44	17	16	19	16	21	20	27587359	25460579	23789080	25092151	24158063	24412447	2.14051e+07	2.09634e+07	23789080	2.09041e+07	2.1581e+07	2.20542e+07
O43617	TPPC3_HUMAN	TRAPPC3	180	20274.3	HUMAN	Trafficking protein particle complex subunit 3	5	8	6	5	6	5	3264456	6387099	4425005	5430741	3248791	4329797	2.5329e+06	5.25893e+06	4425005	4.52431e+06	2.90223e+06	3.91154e+06
O43633	CHM2A_HUMAN	CHMP2A	222	25104.2	HUMAN	Charged multivesicular body protein 2a	6	6	5	5	3	6	5453751	5427188	3801211	5744891	2942663	4231778	4.23158e+06	4.46857e+06	3801211	4.78602e+06	2.62876e+06	3.82299e+06
O43639	NCK2_HUMAN	NCK2	380	42915.4	HUMAN	Cytoplasmic protein NCK2	0	0	1	0	0	1	0	0	161203	0	0	142206	0	0	161203	0	0	128469
O43660	PLRG1_HUMAN	PLRG1	514	57194.3	HUMAN	Pleiotropic regulator 1	5	4	4	1	5	5	3316353	878198	247469	96026	1133738	1278996	2.57317e+06	723079	247469	79998.5	1.0128e+06	1.15545e+06
O43663	PRC1_HUMAN	PRC1	620	71607.2	HUMAN	Protein regulator of cytokinesis 1	3	3	2	4	5	3	2001828	558638	219063	562031	2207306	382985	1.55323e+06	459964	219063	468223	1.97184e+06	345989
O43665	RGS10_HUMAN	RGS10	173	20235.9	HUMAN	Regulator of G-protein signaling 10	3	3	6	3	5	6	1046430	1184257	4995984	2232869	3089208	5579267	811929	975078	4995984	1.86019e+06	2.75967e+06	5.04031e+06
O43670	ZN207_HUMAN	ZNF207	478	50751	HUMAN	BUB3-interacting and GLEBS motif-containing protein ZNF207	3	4	3	4	4	5	4378240	5243868	3558258	3660373	3499305	3552791	3.39709e+06	4.31763e+06	3558258	3.04943e+06	3.12602e+06	3.20959e+06
O43674	NDUB5_HUMAN	NDUFB5	189	21750.4	HUMAN	NADH dehydrogenase [ubiquinone] 1 beta subcomplex subunit 5, mitochondrial	4	3	3	4	4	4	3428860	2471581	1128123	4453016	4184511	3952536	2.66046e+06	2.03502e+06	1128123	3.70977e+06	3.73813e+06	3.57072e+06
O43676	NDUB3_HUMAN	NDUFB3	98	11402.1	HUMAN	NADH dehydrogenase [ubiquinone] 1 beta subcomplex subunit 3	2	3	3	3	3	3	3106000	3842965	2729487	4054429	3431298	3056339	2.40996e+06	3.16417e+06	2729487	3.37771e+06	3.06527e+06	2.7611e+06
O43677	NDUC1_HUMAN	NDUFC1	76	8734.3	HUMAN	NADH dehydrogenase [ubiquinone] 1 subunit C1, mitochondrial	1	1	1	1	0	0	415442	353526	299501	385957	0	0	322343	291082	299501	321538	0	0
O43678	NDUA2_HUMAN	NDUFA2	99	10921.7	HUMAN	NADH dehydrogenase [ubiquinone] 1 alpha subcomplex subunit 2	5	3	4	2	3	2	3988391	3598829	1989264	1495260	1963624	1500040	3.09461e+06	2.96316e+06	1989264	1.24569e+06	1.75416e+06	1.35514e+06
O43679	LDB2_HUMAN	LDB2	373	42793.5	HUMAN	LIM domain-binding protein 2	0	0	1	0	0	0	0	0	190106	0	0	0	0	0	190106	0	0	0
O43681	ASNA_HUMAN	ASNA1	348	38793.2	HUMAN	ATPase ASNA1	8	8	7	6	6	5	5543736	4696166	3366678	3443845	3913149	2992635	4.3014e+06	3.86667e+06	3366678	2.86904e+06	3.49572e+06	2.70355e+06
O43683	BUB1_HUMAN	BUB1	1085	122376	HUMAN	Mitotic checkpoint serine/threonine-protein kinase BUB1	0	1	2	0	0	0	0	16801	52387	0	0	0	0	13833.4	52387	0	0	0
O43684	BUB3_HUMAN	BUB3	328	37155.1	HUMAN	Mitotic checkpoint protein BUB3	12	13	13	11	13	12	17986759	14475900	14214699	15456540	15244275	13848225	1.3956e+07	1.1919e+07	14214699	1.28767e+07	1.36181e+07	1.25105e+07
O43707	ACTN4_HUMAN	ACTN4	911	104855	HUMAN	Alpha-actinin-4	65	64	66	65	67	66	240437745	213331245	182851324	229009584	205386359	209883703	1.86556e+08	1.7565e+08	182851324	1.90786e+08	1.83477e+08	1.89609e+08
O43708	MAAI_HUMAN	GSTZ1	216	24212.5	HUMAN	Maleylacetoacetate isomerase	0	1	0	1	1	0	0	137324	0	213071	204769	0	0	113068	0	177508	182926	0
O43709	BUD23_HUMAN	BUD23	281	31880.7	HUMAN	Probable 18S rRNA (guanine-N(7))-methyltransferase	3	3	3	3	3	1	371455	357480	269862	300111	287717	108257	288213	294337	269862	250020	257025	97799.4
O43715	TRIA1_HUMAN	TRIAP1	76	8786	HUMAN	TP53-regulated inhibitor of apoptosis 1	1	1	1	1	1	1	388228	328477	281679	443205	305637	345906	301227	270457	281679	369231	273034	312492
O43716	GATC_HUMAN	GATC	136	15086.2	HUMAN	Glutamyl-tRNA(Gln) amidotransferase subunit C, mitochondrial	0	1	1	2	2	1	0	175625	158598	330487	300873	103256	0	144604	158598	275326	268778	93281.5
O43719	HTSF1_HUMAN	HTATSF1	755	85853.5	HUMAN	HIV Tat-specific factor 1	11	15	13	10	15	12	1694827	3767600	1417109	2838741	4382959	2173509	1.31502e+06	3.10212e+06	1417109	2.36493e+06	3.91541e+06	1.96355e+06
O43736	ITM2A_HUMAN	ITM2A	263	29741.7	HUMAN	Integral membrane protein 2A	0	2	0	0	0	0	0	224515	0	0	0	0	0	184858	0	0	0	0
O43747	AP1G1_HUMAN	AP1G1	822	91352.3	HUMAN	AP-1 complex subunit gamma-1	13	16	15	14	15	16	10688147	12176316	9504235	12871153	11244141	8102977	8.29297e+06	1.00256e+07	9504235	1.07229e+07	1.00447e+07	7.32023e+06
O43752	STX6_HUMAN	STX6	255	29176.2	HUMAN	Syntaxin-6	2	0	0	4	2	1	3117506	0	0	3919255	2063004	1395000	2.41888e+06	0	0	3.2651e+06	1.84294e+06	1.26024e+06
O43760	SNG2_HUMAN	SYNGR2	224	24810.3	HUMAN	Synaptogyrin-2	3	2	2	2	2	1	1944457	2235847	3026000	2232865	1909370	279593	1.50871e+06	1.84092e+06	3026000	1.86018e+06	1.70569e+06	252584
O43765	SGTA_HUMAN	SGTA	313	34063.4	HUMAN	Small glutamine-rich tetratricopeptide repeat-containing protein alpha	8	9	8	9	10	10	11174480	14311840	9459488	15544110	13071355	13552676	8.67032e+06	1.17839e+07	9459488	1.29497e+07	1.1677e+07	1.22435e+07
O43766	LIAS_HUMAN	LIAS	372	41911.4	HUMAN	Lipoyl synthase, mitochondrial	2	0	0	1	1	1	329601	0	0	172542	99446	179591	255739	0	0	143743	88837.7	162243
O43768	ENSA_HUMAN	ENSA	121	13389.1	HUMAN	Alpha-endosulfine	9	7	7	8	7	8	38278982	9906314	6962619	14557877	10415417	11032765	2.97008e+07	8.15653e+06	6962619	1.2128e+07	9.30437e+06	9.967e+06
O43772	MCAT_HUMAN	SLC25A20	301	32944	HUMAN	Mitochondrial carnitine/acylcarnitine carrier protein	7	6	8	7	4	6	3122338	2769268	2228680	2919377	2070897	2552346	2.42263e+06	2.28012e+06	2228680	2.43211e+06	1.84999e+06	2.30579e+06
O43776	SYNC_HUMAN	NARS	548	62943.5	HUMAN	Asparagine--tRNA ligase, cytoplasmic	30	29	28	26	27	26	75540070	67420359	51933392	67760414	60417291	58586340	5.86118e+07	5.55117e+07	51933392	5.64507e+07	5.39724e+07	5.29269e+07
O43805	SSNA1_HUMAN	SSNA1	119	13596.3	HUMAN	Sjoegren syndrome nuclear autoantigen 1	1	1	0	0	0	2	218487	240182	0	0	0	468657	169525	197758	0	0	0	423385
O43808	PM34_HUMAN	SLC25A17	307	34567.2	HUMAN	Peroxisomal membrane protein PMP34	1	2	0	0	0	0	36542	126122	0	0	0	0	28353.1	103845	0	0	0	0
O43809	CPSF5_HUMAN	NUDT21	227	26227.5	HUMAN	Cleavage and polyadenylation specificity factor subunit 5	12	12	11	9	9	10	8785593	11757049	9329105	10055523	6236301	6828127	6.81677e+06	9.68037e+06	9329105	8.37717e+06	5.57105e+06	6.16853e+06
O43813	LANC1_HUMAN	LANCL1	399	45283.5	HUMAN	LanC-like protein 1	6	7	4	7	4	6	4408397	4165061	2625033	4402436	2731164	3112416	3.42049e+06	3.42937e+06	2625033	3.66763e+06	2.43982e+06	2.81176e+06
O43815	STRN_HUMAN	STRN	780	86132.8	HUMAN	Striatin	8	8	6	8	10	10	2882459	2572266	1615034	3305271	4448993	3103942	2.23651e+06	2.11792e+06	1615034	2.75359e+06	3.9744e+06	2.8041e+06
O43818	U3IP2_HUMAN	RRP9	475	51841.1	HUMAN	U3 small nucleolar RNA-interacting protein 2	0	2	2	2	1	0	0	320708	109348	352431	223921	0	0	264060	109348	293607	200035	0
O43819	SCO2_HUMAN	SCO2	266	29810.2	HUMAN	Protein SCO2 homolog, mitochondrial	0	0	0	0	1	0	0	0	0	0	199797	0	0	0	0	0	178484	0
O43823	AKAP8_HUMAN	AKAP8	692	76108.9	HUMAN	A-kinase anchor protein 8	1	1	1	1	1	1	119354	92006	57212	106217	90177	88455	92607.2	75754.7	57212	88488.5	80557.5	79910.3
O43824	GTPB6_HUMAN	GTPBP6	516	56883.9	HUMAN	Putative GTP-binding protein 6	1	0	0	0	0	1	41543	0	0	0	0	60712	32233.4	0	0	0	0	54847.2
O43837	IDH3B_HUMAN	IDH3B	385	42184.1	HUMAN	Isocitrate dehydrogenase [NAD] subunit beta, mitochondrial	12	13	12	13	12	13	12561536	13657830	9211165	13554861	11763483	11566532	9.74654e+06	1.12454e+07	9211165	1.12924e+07	1.05086e+07	1.04492e+07
O43847	NRDC_HUMAN	NRDC	1150	131573	HUMAN	Nardilysin	25	26	24	21	24	25	26128563	28179906	21437065	27157768	23662494	23366477	2.02732e+07	2.32024e+07	21437065	2.26249e+07	2.11383e+07	2.11093e+07
O43852	CALU_HUMAN	CALU	315	37107.1	HUMAN	Calumenin	15	16	15	13	15	15	73101263	64519197	55505831	55551153	55708410	51902079	5.67195e+07	5.3123e+07	55505831	4.62792e+07	4.97658e+07	4.68883e+07
O43865	SAHH2_HUMAN	AHCYL1	530	58952	HUMAN	S-adenosylhomocysteine hydrolase-like protein 1	15	15	12	8	10	15	11368627	21179493	16757695	19812980	18153795	8520371	8.82096e+06	1.74385e+07	16757695	1.6506e+07	1.62173e+07	7.6973e+06
O43913	ORC5_HUMAN	ORC5	435	50283.5	HUMAN	Origin recognition complex subunit 5	2	3	2	3	2	2	536420	584722	353515	676331	499879	293979	416210	481441	353515	563446	446555	265581
O43920	NDUS5_HUMAN	NDUFS5	106	12517.6	HUMAN	NADH dehydrogenase [ubiquinone] iron-sulfur protein 5	5	6	5	5	5	5	6683335	6972433	4525613	6868956	6009700	5759272	5.18562e+06	5.74087e+06	4525613	5.72247e+06	5.36862e+06	5.20293e+06
O43929	ORC4_HUMAN	ORC4	436	50377.8	HUMAN	Origin recognition complex subunit 4	6	6	3	4	4	6	1263828	1147564	359353	832681	742832	536316	980609	944866	359353	693700	663591	484508
O43933	PEX1_HUMAN	PEX1	1283	142868	HUMAN	Peroxisome biogenesis factor 1	4	1	1	1	1	2	238632	27943	83106	100965	110961	113019	185155	23007.3	83106	84113.1	99124.4	102101
O60216	RAD21_HUMAN	RAD21	631	71690.1	HUMAN	Double-strand-break repair protein rad21 homolog	5	6	8	9	11	12	750179	1625959	1682927	2476384	2771213	2671980	582067	1.33876e+06	1682927	2.06306e+06	2.4756e+06	2.41387e+06
O60220	TIM8A_HUMAN	TIMM8A	97	10998.5	HUMAN	Mitochondrial import inner membrane translocase subunit Tim8 A	4	4	4	4	4	4	4636740	5044618	3922903	4255370	4153807	4550117	3.59766e+06	4.15357e+06	3922903	3.54511e+06	3.7107e+06	4.11058e+06
O60231	DHX16_HUMAN	DHX16	1041	119265	HUMAN	Putative pre-mRNA-splicing factor ATP-dependent RNA helicase DHX16	15	16	15	16	16	15	3424141	3778555	2561830	2952692	3296532	3617859	2.6568e+06	3.11114e+06	2561830	2.45986e+06	2.94488e+06	3.26837e+06
O60232	SSA27_HUMAN	SSSCA1	199	21474.5	HUMAN	Sjoegren syndrome/scleroderma autoantigen 1	5	5	4	5	5	4	3286618	3285393	2191976	3523164	3464765	2901063	2.5501e+06	2.70508e+06	2191976	2.93512e+06	3.09517e+06	2.62082e+06
O60234	GMFG_HUMAN	GMFG	142	16801.5	HUMAN	Glia maturation factor gamma	4	5	6	5	6	6	3032714	3355273	3385185	2588464	3077388	2600850	2.35309e+06	2.76262e+06	3385185	2.15643e+06	2.74911e+06	2.34961e+06
O60238	BNI3L_HUMAN	BNIP3L	219	23930.6	HUMAN	BCL2/adenovirus E1B 19 kDa protein-interacting protein 3-like	1	2	1	0	0	1	14573	374500	8011	0	0	9129	11307.2	308351	8011	0	0	8247.14
O60239	3BP5_HUMAN	SH3BP5	455	50425.5	HUMAN	SH3 domain-binding protein 5	1	0	0	0	1	0	33228	0	0	0	19765	0	25781.7	0	0	0	17656.6	0
O60244	MED14_HUMAN	MED14	1454	160608	HUMAN	Mediator of RNA polymerase II transcription subunit 14	3	6	2	4	3	5	242647	410550	161432	465773	197465	303665	188271	338033	161432	388032	176401	274331
O60256	KPRB_HUMAN	PRPSAP2	369	40926.1	HUMAN	Phosphoribosyl pyrophosphate synthase-associated protein 2	5	6	5	7	6	6	3805575	3614760	3693535	2898980	3292541	2905108	2.95276e+06	2.97627e+06	3693535	2.41512e+06	2.94131e+06	2.62447e+06
O60264	SMCA5_HUMAN	SMARCA5	1052	121906	HUMAN	SWI/SNF-related matrix-associated actin-dependent regulator of chromatin subfamily A member 5	17	17	16	13	15	19	8566594	5024896	4189166	5378890	6205453	8610701	6.64685e+06	4.13733e+06	4189166	4.48111e+06	5.54349e+06	7.77891e+06
O60268	K0513_HUMAN	KIAA0513	411	46639	HUMAN	Uncharacterized protein KIAA0513	0	0	0	1	0	1	0	0	0	956536	0	821862	0	0	0	796882	0	742470
O60271	JIP4_HUMAN	SPAG9	1321	146207	HUMAN	C-Jun-amino-terminal kinase-interacting protein 4	27	23	22	28	26	23	16637999	12886976	11579552	9606620	8889369	6570926	1.29095e+07	1.06107e+07	11579552	8.0032e+06	7.94111e+06	5.93618e+06
O60293	ZC3H1_HUMAN	ZFC3H1	1989	226358	HUMAN	Zinc finger C3H1 domain-containing protein	4	5	3	6	6	3	259835	294231	1896487	2142423	203269	181720	201607	242260	1896487	1.78484e+06	181586	164166
O60294	TYW4_HUMAN	LCMT2	686	75602.5	HUMAN	tRNA wybutosine-synthesizing protein 4	5	2	3	2	2	4	631807	522436	410964	532750	294784	404293	490221	430157	410964	443830	263338	365238
O60306	AQR_HUMAN	AQR	1485	171297	HUMAN	Intron-binding protein aquarius	7	7	5	4	8	6	744743	745292	573386	448091	1418601	788092	577849	613649	573386	373301	1.26727e+06	711962
O60307	MAST3_HUMAN	MAST3	1309	143138	HUMAN	Microtubule-associated serine/threonine-protein kinase 3	1	0	0	0	0	0	585555	0	0	0	0	0	454334	0	0	0	0	0
O60313	OPA1_HUMAN	OPA1	960	111632	HUMAN	Dynamin-like 120 kDa protein, mitochondrial	26	26	26	30	26	27	16579664	13420045	10543986	16787971	12272579	12647415	1.28642e+07	1.10496e+07	10543986	1.39859e+07	1.09634e+07	1.14257e+07
O60315	ZEB2_HUMAN	ZEB2	1214	136449	HUMAN	Zinc finger E-box-binding homeobox 2	0	0	0	0	0	1	0	0	0	0	0	26158	0	0	0	0	0	23631.1
O60333	KIF1B_HUMAN	KIF1B	1816	204478	HUMAN	Kinesin-like protein KIF1B	3	3	0	5	3	5	576851	156466	0	1576812	373856	924187	447581	128829	0	1.31363e+06	333975	834911
O60341	KDM1A_HUMAN	KDM1A	852	92903.4	HUMAN	Lysine-specific histone demethylase 1A	19	21	20	18	19	22	9573844	9812463	9957883	9180538	9563701	9725562	7.42838e+06	8.07926e+06	9957883	7.64823e+06	8.54351e+06	8.78607e+06
O60343	TBCD4_HUMAN	TBC1D4	1298	146565	HUMAN	TBC1 domain family member 4	2	1	2	0	0	1	192644	172351	103650	0	0	123890	149473	141908	103650	0	0	111922
O60344	ECE2_HUMAN	ECE2	883	99774.3	HUMAN	Endothelin-converting enzyme 2	1	2	2	2	1	3	88792	200372	246050	124004	70634	460517	68894	164980	246050	103307	63099.2	416031
O60361	NDK8_HUMAN	NME2P1	137	15529.2	HUMAN	Putative nucleoside diphosphate kinase	1	1	1	1	1	1	14015000	8072000	9915000	11503000	10874000	10456000	1.08743e+07	6.64622e+06	9915000	9.58306e+06	9.71403e+06	9.44595e+06
O60427	FADS1_HUMAN	FADS1	444	51964.7	HUMAN	Fatty acid desaturase 1	8	8	9	7	9	8	9925021	11576434	9852313	4552404	11636233	9412561	7.70086e+06	9.53165e+06	9852313	3.79257e+06	1.0395e+07	8.50331e+06
O60476	MA1A2_HUMAN	MAN1A2	641	73004.2	HUMAN	Mannosyl-oligosaccharide 1,2-alpha-mannosidase IB	0	2	0	2	1	1	0	76142	0	104405	10542	12033	0	62692.8	0	86979	9417.45	10870.6
O60488	ACSL4_HUMAN	ACSL4	711	79188.8	HUMAN	Long-chain-fatty-acid--CoA ligase 4	10	11	11	9	10	8	2329358	2559160	2235546	1764473	1986710	2411408	1.80736e+06	2.10713e+06	2235546	1.46997e+06	1.77478e+06	2.17847e+06
O60493	SNX3_HUMAN	SNX3	162	18762.5	HUMAN	Sorting nexin-3	9	10	9	9	9	9	13817453	13650226	10152606	14724441	14024845	14426463	1.0721e+07	1.12391e+07	10152606	1.22668e+07	1.25288e+07	1.30329e+07
O60499	STX10_HUMAN	STX10	249	28114.3	HUMAN	Syntaxin-10	3	3	3	2	1	0	803175	720604	503112	509406	159734	0	623186	593322	503112	424382	142695	0
O60502	OGA_HUMAN	MGEA5	916	102916	HUMAN	Protein O-GlcNAcase	14	13	11	16	11	12	3822279	3377948	2486047	4930096	3257329	2266090	2.96572e+06	2.78129e+06	2486047	4.10722e+06	2.90986e+06	2.04719e+06
O60506	HNRPQ_HUMAN	SYNCRIP	623	69603.2	HUMAN	Heterogeneous nuclear ribonucleoprotein Q	21	23	20	23	23	22	78826059	73953655	57720084	80203619	67800795	66736167	6.11614e+07	6.0891e+07	57720084	6.6817e+07	6.05682e+07	6.02895e+07
O60508	PRP17_HUMAN	CDC40	579	65521.8	HUMAN	Pre-mRNA-processing factor 17	1	0	1	0	0	0	67979	0	37876	0	0	0	52745.1	0	37876	0	0	0
O60512	B4GT3_HUMAN	B4GALT3	393	43928.4	HUMAN	Beta-1,4-galactosyltransferase 3	1	1	1	1	1	1	23850	29631	24628	39664	22937	21895	18505.3	24397.2	24628	33043.8	20490.2	19779.9
O60518	RNBP6_HUMAN	RANBP6	1105	124715	HUMAN	Ran-binding protein 6	2	3	0	3	3	2	2849769	2713909	0	2272275	2250171	2109873	2.21115e+06	2.23454e+06	0	1.89301e+06	2.01014e+06	1.90606e+06
O60524	NEMF_HUMAN	NEMF	1076	122955	HUMAN	Nuclear export mediator factor NEMF	8	7	3	7	4	6	2995937	1681662	681348	2673181	745230	1641440	2.32456e+06	1.38463e+06	681348	2.22701e+06	665734	1.48288e+06
O60547	GMDS_HUMAN	GMDS	372	41950.1	HUMAN	GDP-mannose 4,6 dehydratase	2	2	2	2	2	3	708909	572455	520156	641870	543584	537699	550045	471341	520156	534737	485598	485757
O60563	CCNT1_HUMAN	CCNT1	726	80685.3	HUMAN	Cyclin-T1	3	4	3	3	2	3	491628	1018402	349610	398694	122463	237162	381456	838519	349610	332149	109399	214252
O60566	BUB1B_HUMAN	BUB1B	1050	119546	HUMAN	Mitotic checkpoint serine/threonine-protein kinase BUB1 beta	10	8	6	6	5	6	1252776	1084940	469509	844615	572710	3518396	972033	893304	469509	703642	511617	3.17852e+06
O60568	PLOD3_HUMAN	PLOD3	738	84785.9	HUMAN	Procollagen-lysine,2-oxoglutarate 5-dioxygenase 3	11	11	11	9	11	10	4511894	3895986	3215379	3837653	4184117	2929498	3.50079e+06	3.20783e+06	3215379	3.19712e+06	3.73778e+06	2.64651e+06
O60573	IF4E2_HUMAN	EIF4E2	245	28362.2	HUMAN	Eukaryotic translation initiation factor 4E type 2	1	1	2	2	2	2	189680	183141	282932	231406	329676	340851	147173	150792	282932	192782	294508	307925
O60610	DIAP1_HUMAN	DIAPH1	1272	141349	HUMAN	Protein diaphanous homolog 1	48	52	51	51	52	49	78446508	79851341	65729202	75482095	68924627	66810863	6.08669e+07	6.5747e+07	65729202	6.28835e+07	6.15722e+07	6.03569e+07
O60613	SEP15_HUMAN	SELENOF	162	17790.6	HUMAN	Selenoprotein F	1	2	2	2	1	1	242202	761670	452561	746954	170476	141568	187925	627134	452561	622281	152291	127893
O60645	EXOC3_HUMAN	EXOC3	756	86845.6	HUMAN	Exocyst complex component 3	11	11	7	8	8	9	2965972	2500932	1722389	1879563	2362255	2118760	2.30131e+06	2.05919e+06	1722389	1.56585e+06	2.11026e+06	1.91409e+06
O60664	PLIN3_HUMAN	PLIN3	434	47075.4	HUMAN	Perilipin-3	21	21	20	21	21	19	28020527	25205713	18428825	25556793	23323377	23422668	2.17412e+07	2.07536e+07	18428825	2.12912e+07	2.08354e+07	2.116e+07
O60671	RAD1_HUMAN	RAD1	282	31827.6	HUMAN	Cell cycle checkpoint protein RAD1	1	2	0	0	0	1	137189	268378	0	0	0	304709	106445	220974	0	0	0	275274
O60678	ANM3_HUMAN	PRMT3	531	59876.7	HUMAN	Protein arginine N-methyltransferase 3	9	9	9	8	7	7	9458029	8504151	6542042	7579069	5910012	6236260	7.33852e+06	7.00204e+06	6542042	6.31406e+06	5.27957e+06	5.63384e+06
O60684	IMA7_HUMAN	KPNA6	536	60030	HUMAN	Importin subunit alpha-7	12	9	10	8	8	9	11910948	10562150	12118528	15501215	13026371	14151801	9.24175e+06	8.69653e+06	12118528	1.29139e+07	1.16368e+07	1.27847e+07
O60701	UGDH_HUMAN	UGDH	494	55024.6	HUMAN	UDP-glucose 6-dehydrogenase	8	9	7	9	9	10	2640079	2910070	1485984	2837219	2853510	2482134	2.04845e+06	2.39606e+06	1485984	2.36366e+06	2.54912e+06	2.24236e+06
O60704	TPST2_HUMAN	TPST2	377	41912.2	HUMAN	Protein-tyrosine sulfotransferase 2	1	1	2	5	3	4	175655	175112	187814	1404863	654492	878733	136291	144181	187814	1.17038e+06	584675	793847
O60716	CTND1_HUMAN	CTNND1	968	108171	HUMAN	Catenin delta-1	18	19	16	14	14	16	7195931	8010054	5171132	5318845	4533821	5798430	5.58335e+06	6.59521e+06	5171132	4.43109e+06	4.05018e+06	5.2383e+06
O60732	MAGC1_HUMAN	MAGEC1	1142	123644	HUMAN	Melanoma-associated antigen C1	2	3	4	5	6	4	2015452	2155297	2395195	2144839	2843630	2117871	1.5638e+06	1.7746e+06	2395195	1.78685e+06	2.54029e+06	1.91328e+06
O60739	EIF1B_HUMAN	EIF1B	113	12823.7	HUMAN	Eukaryotic translation initiation factor 1b	2	2	2	2	2	2	1315096	1294899	1186559	1487900	1427418	1956439	1.02039e+06	1.06618e+06	1186559	1.23956e+06	1.27515e+06	1.76745e+06
O60749	SNX2_HUMAN	SNX2	519	58471.6	HUMAN	Sorting nexin-2	16	11	12	15	14	12	18516238	14282292	12849258	17926803	14537066	13725112	1.43668e+07	1.17596e+07	12849258	1.49347e+07	1.29863e+07	1.23993e+07
O60762	DPM1_HUMAN	DPM1	260	29634.5	HUMAN	Dolichol-phosphate mannosyltransferase subunit 1	3	4	7	6	5	5	1762907	2918105	37512619	3397321	3190875	3286423	1.36785e+06	2.40267e+06	37512619	2.83028e+06	2.85049e+06	2.96895e+06
O60763	USO1_HUMAN	USO1	962	107896	HUMAN	General vesicular transport factor p115	29	28	30	26	25	24	24783649	20019114	17894793	21719743	16732892	15497145	1.92297e+07	1.64831e+07	17894793	1.80945e+07	1.49479e+07	1.40001e+07
O60765	Z354A_HUMAN	ZNF354A	605	69237.4	HUMAN	Zinc finger protein 354A	1	1	1	1	1	1	26324000	20613000	20929000	27236000	25361000	23374000	2.04249e+07	1.69721e+07	20929000	2.26901e+07	2.26556e+07	2.11161e+07
O60783	RT14_HUMAN	MRPS14	128	15138.9	HUMAN	28S ribosomal protein S14, mitochondrial	1	0	2	1	1	2	671979	0	879375	653120	552453	461422	521391	0	879375	544109	493521	416849
O60784	TOM1_HUMAN	TOM1	492	53818.9	HUMAN	Target of Myb protein 1	6	3	6	3	3	2	923748	302636	619478	588303	420554	458366	716739	249181	619478	490110	375692	414088
O60814	H2B1K_HUMAN	HIST1H2BK	126	13890.3	HUMAN	Histone H2B type 1-K	7	8	7	5	5	4	52911958	53197976	43476510	53943886	42933285	38019209	4.10546e+07	4.38015e+07	43476510	4.49402e+07	3.83534e+07	3.43466e+07
O60825	F262_HUMAN	PFKFB2	505	58477.3	HUMAN	6-phosphofructo-2-kinase/fructose-2,6-bisphosphatase 2	11	10	8	8	5	6	3717883	4055625	2001123	2298602	1651907	1873316	2.88472e+06	3.33927e+06	2001123	1.91495e+06	1.47569e+06	1.69235e+06
O60826	CCD22_HUMAN	CCDC22	627	70756.1	HUMAN	Coiled-coil domain-containing protein 22	3	4	3	10	6	7	556072	917654	273630	1451371	727150	627244	431458	755566	273630	1.20913e+06	649582	566652
O60828	PQBP1_HUMAN	PQBP1	265	30472.5	HUMAN	Polyglutamine-binding protein 1	4	6	4	3	4	3	3131548	2880561	1609674	1554146	1765281	1365645	2.42978e+06	2.37176e+06	1609674	1.29475e+06	1.57697e+06	1.23372e+06
O60829	PAGE4_HUMAN	PAGE4	102	11153.1	HUMAN	P antigen family member 4	0	0	0	1	1	1	0	0	0	82208	44978	84979	0	0	0	68486.8	40180	76770
O60830	TI17B_HUMAN	TIMM17B	172	18273.2	HUMAN	Mitochondrial import inner membrane translocase subunit Tim17-B	4	6	5	5	4	7	2067576	2871245	1492581	1968236	1564316	2573163	1.60424e+06	2.36409e+06	1492581	1.63972e+06	1.39744e+06	2.3246e+06
O60832	DKC1_HUMAN	DKC1	514	57674.6	HUMAN	H/ACA ribonucleoprotein complex subunit 4	7	6	8	6	5	6	2891651	1229871	1618975	1555857	1094339	2489290	2.24364e+06	1.01264e+06	1618975	1.29617e+06	977602	2.24882e+06
O60841	IF2P_HUMAN	EIF5B	1220	138828	HUMAN	Eukaryotic translation initiation factor 5B	40	45	47	42	43	45	42465225	40658191	33808450	40039415	45307422	43799439	3.29489e+07	3.34766e+07	33808450	3.33565e+07	4.04743e+07	3.95684e+07
O60858	TRI13_HUMAN	TRIM13	407	46988	HUMAN	E3 ubiquitin-protein ligase TRIM13	0	0	0	0	0	1	0	0	0	0	0	36455	0	0	0	0	0	32933.5
O60869	EDF1_HUMAN	EDF1	148	16368.8	HUMAN	Endothelial differentiation-related factor 1	8	5	6	7	4	4	10381173	4968831	6099846	8771619	5300182	5255821	8.05479e+06	4.09117e+06	6099846	7.30756e+06	4.73479e+06	4.74811e+06
O60870	KIN17_HUMAN	KIN	393	45374.1	HUMAN	DNA/RNA-binding protein KIN17	0	0	0	1	1	0	0	0	0	263612	220075	0	0	0	0	219613	196599	0
O60884	DNJA2_HUMAN	DNAJA2	412	45746	HUMAN	DnaJ homolog subfamily A member 2	11	13	11	10	12	11	10051858	12435810	10086714	9033139	11551930	9237753	7.79927e+06	1.02392e+07	10086714	7.52544e+06	1.03196e+07	8.34539e+06
O60885	BRD4_HUMAN	BRD4	1362	152220	HUMAN	Bromodomain-containing protein 4	3	4	3	4	3	4	1621707	1307496	681623	1482976	927437	786137	1.25829e+06	1.07655e+06	681623	1.23546e+06	828504	710196
O60888	CUTA_HUMAN	CUTA	179	19116.5	HUMAN	Protein CutA	6	7	7	5	7	7	18712632	17250607	16038890	12122497	13454108	11672772	1.45192e+07	1.42036e+07	16038890	1.00992e+07	1.20189e+07	1.05452e+07
O60907	TBL1X_HUMAN	TBL1X	577	62496.2	HUMAN	F-box-like/WD repeat-containing protein TBL1X	0	0	0	1	0	0	0	0	0	26469	0	0	0	0	0	22051.1	0	0
O60921	HUS1_HUMAN	HUS1	280	31691.2	HUMAN	Checkpoint protein HUS1	0	1	0	1	1	2	0	50532	0	20040	80692	104979	0	41606.4	0	16695.2	72084.3	94838
O60925	PFD1_HUMAN	PFDN1	122	14210.6	HUMAN	Prefoldin subunit 1	5	6	5	6	5	4	8777950	8299656	7499622	9276889	7650972	5982404	6.81084e+06	6.83366e+06	7499622	7.7285e+06	6.83481e+06	5.4045e+06
O60927	PP1RB_HUMAN	PPP1R11	126	13952.6	HUMAN	Protein phosphatase 1 regulatory subunit 11	3	2	1	3	2	2	450433	326858	127536	340688	286731	182946	349493	269124	127536	283824	256144	165273
O60934	NBN_HUMAN	NBN	754	84959.8	HUMAN	Nibrin	7	8	9	8	8	8	7835377	2843221	1984797	3141464	947491	2727190	6.0795e+06	2.34101e+06	1984797	2.61713e+06	846419	2.46374e+06
O60942	MCE1_HUMAN	RNGTT	597	68557.4	HUMAN	mRNA-capping enzyme	2	5	8	6	5	6	581690	834744	1587398	1122768	973056	1668023	451335	687301	1587398	935369	869256	1.50689e+06
O75027	ABCB7_HUMAN	ABCB7	752	82642	HUMAN	ATP-binding cassette sub-family B member 7, mitochondrial	4	4	4	3	2	2	750079	649535	542860	609797	340056	128538	581989	534806	542860	508017	303781	116121
O75044	SRGP2_HUMAN	SRGAP2	1071	120882	HUMAN	SLIT-ROBO Rho GTPase-activating protein 2	1	1	1	1	3	3	55743	95070	99461	130479	1656530	285168	43251.2	78277.5	99461	108701	1.47982e+06	257621
O75061	AUXI_HUMAN	DNAJC6	913	99997.4	HUMAN	Putative tyrosine-protein phosphatase auxilin	2	4	2	0	2	1	140779	431397	250895	0	272108	21268	109231	355198	250895	0	243081	19213.5
O75063	XYLK_HUMAN	FAM20B	409	46432.9	HUMAN	Glycosaminoglycan xylosylkinase	1	1	2	5	5	4	141197	122241	218368	933417	1198070	655327	109555	100649	218368	777622	1.07027e+06	592022
O75064	DEN4B_HUMAN	DENND4B	1496	163848	HUMAN	DENN domain-containing protein 4B	0	1	0	0	0	0	0	26902	0	0	0	0	0	22150.2	0	0	0	0
O75081	MTG16_HUMAN	CBFA2T3	653	71192.7	HUMAN	Protein CBFA2T3	2	2	0	0	1	1	299115	281332	0	0	90317	180059	232084	231639	0	0	80682.5	162665
O75083	WDR1_HUMAN	WDR1	606	66194.1	HUMAN	WD repeat-containing protein 1	22	22	25	21	23	25	37742743	32574736	29215722	28522902	34874123	33537366	2.92847e+07	2.6821e+07	29215722	2.37622e+07	3.1154e+07	3.02977e+07
O75113	N4BP1_HUMAN	N4BP1	896	100380	HUMAN	NEDD4-binding protein 1	4	3	4	5	1	3	255341	119882	172216	419092	56238	132742	198120	98706.9	172216	349142	50238.9	119919
O75116	ROCK2_HUMAN	ROCK2	1388	160901	HUMAN	Rho-associated protein kinase 2	10	10	12	12	11	13	1802581	3077542	3131259	3821093	4085153	5128358	1.39863e+06	2.53395e+06	3131259	3.18332e+06	3.64937e+06	4.63296e+06
O75122	CLAP2_HUMAN	CLASP2	1294	141134	HUMAN	CLIP-associating protein 2	20	20	18	14	15	16	5240288	5424008	10893429	4253034	4335155	4521377	4.06596e+06	4.46595e+06	10893429	3.54317e+06	3.87271e+06	4.08461e+06
O75127	PTCD1_HUMAN	PTCD1	700	78856.4	HUMAN	Pentatricopeptide repeat-containing protein 1, mitochondrial	1	2	2	1	2	3	185394	340463	169853	197593	253908	464457	143848	280326	169853	164613	226823	419590
O75131	CPNE3_HUMAN	CPNE3	537	60131.2	HUMAN	Copine-3	7	10	7	6	10	8	4395886	6155052	3396291	4292354	5972363	6530988	3.41078e+06	5.06787e+06	3396291	3.57593e+06	5.33527e+06	5.9001e+06
O75143	ATG13_HUMAN	ATG13	517	56572.3	HUMAN	Autophagy-related protein 13	3	3	2	2	2	2	205996	164240	106719	184958	105870	113409	159833	135230	106719	154087	94576.4	102454
O75146	HIP1R_HUMAN	HIP1R	1068	119389	HUMAN	Huntingtin-interacting protein 1-related protein	3	4	1	3	4	3	191160	246054	67114	149094	239466	145094	148322	202593	67114	124209	213921	131078
O75147	OBSL1_HUMAN	OBSL1	1896	206949	HUMAN	Obscurin-like protein 1	3	2	0	1	1	0	349169	194498	0	1191000	1195000	0	270921	160143	0	992212	1.06752e+06	0
O75150	BRE1B_HUMAN	RNF40	1001	113651	HUMAN	E3 ubiquitin-protein ligase BRE1B	7	5	6	8	10	7	1420887	1660776	1018435	2324227	2687939	2063203	1.10247e+06	1.36743e+06	1018435	1.93629e+06	2.40121e+06	1.8639e+06
O75152	ZC11A_HUMAN	ZC3H11A	810	89131.9	HUMAN	Zinc finger CCCH domain-containing protein 11A	6	4	5	7	3	3	547075	333237	379330	685063	126682	192536	424477	274376	379330	570720	113168	173937
O75153	CLU_HUMAN	CLUH	1309	146671	HUMAN	Clustered mitochondria protein homolog	19	22	20	18	18	18	9485700	15954701	8543986	9425500	7608415	16414311	7.35999e+06	1.31366e+07	8543986	7.85231e+06	6.7968e+06	1.48287e+07
O75155	CAND2_HUMAN	CAND2	1236	135258	HUMAN	Cullin-associated NEDD8-dissociated protein 2	4	3	4	3	3	3	158960	235721	170005	266793	227907	298890	123338	194085	170005	222263	203595	270017
O75157	T22D2_HUMAN	TSC22D2	780	79228.9	HUMAN	TSC22 domain family protein 2	3	5	3	2	3	4	516497	875889	340671	232400	300322	601289	400752	721178	340671	193611	268286	543205
O75165	DJC13_HUMAN	DNAJC13	2243	254417	HUMAN	DnaJ homolog subfamily C member 13	1	3	2	3	3	1	317300	162774	85632	218908	150263	26924	246194	134023	85632	182370	134234	24323.1
O75170	PP6R2_HUMAN	PPP6R2	966	104943	HUMAN	Serine/threonine-protein phosphatase 6 regulatory subunit 2	0	0	0	1	1	0	0	0	0	52000	13451	0	0	0	0	43320.8	12016.1	0
O75175	CNOT3_HUMAN	CNOT3	753	81872.7	HUMAN	CCR4-NOT transcription complex subunit 3	4	2	3	1	3	1	1440175	531849	667581	64973	466681	68396	1.11744e+06	437907	667581	54128.5	416898	61789
O75177	CREST_HUMAN	SS18L1	396	42990.8	HUMAN	Calcium-responsive transactivator	0	1	1	1	0	0	0	21531	19366	25991	0	0	0	17727.9	19366	21652.9	0	0
O75179	ANR17_HUMAN	ANKRD17	2603	274260	HUMAN	Ankyrin repeat domain-containing protein 17	7	9	6	7	6	11	1041301	1467992	961023	1123202	1473907	1962075	807949	1.2087e+06	961023	935731	1.31668e+06	1.77254e+06
O75190	DNJB6_HUMAN	DNAJB6	326	36087.3	HUMAN	DnaJ homolog subfamily B member 6	3	3	2	3	6	6	1140768	1638392	1102839	1518847	2311828	2341186	885126	1.349e+06	1102839	1.26534e+06	2.06522e+06	2.11503e+06
O75191	XYLB_HUMAN	XYLB	536	58382.7	HUMAN	Xylulose kinase	0	0	1	0	1	2	0	0	172270	0	159104	238108	0	0	172270	0	142132	215107
O75208	COQ9_HUMAN	COQ9	318	35509.3	HUMAN	Ubiquinone biosynthesis protein COQ9, mitochondrial	5	4	3	4	5	6	1528991	1121602	417167	1777829	1271756	1423085	1.18635e+06	923490	417167	1.48109e+06	1.13609e+06	1.28562e+06
O75223	GGCT_HUMAN	GGCT	188	21007.9	HUMAN	Gamma-glutamylcyclotransferase	6	6	6	6	7	7	4350475	3588113	3455671	4225060	3943842	3983849	3.37555e+06	2.95433e+06	3455671	3.51986e+06	3.52314e+06	3.59901e+06
O75251	NDUS7_HUMAN	NDUFS7	213	23563.7	HUMAN	NADH dehydrogenase [ubiquinone] iron-sulfur protein 7, mitochondrial	6	3	3	4	5	5	6603757	23320793	3176657	13562955	6819656	4656402	5.12388e+06	1.92016e+07	3176657	1.12992e+07	6.09218e+06	4.20659e+06
O75298	RTN2_HUMAN	RTN2	545	59264.3	HUMAN	Reticulon-2	1	0	0	0	0	0	245492	0	0	0	0	0	190478	0	0	0	0	0
O75306	NDUS2_HUMAN	NDUFS2	463	52546.1	HUMAN	NADH dehydrogenase [ubiquinone] iron-sulfur protein 2, mitochondrial	12	11	9	13	13	10	12381367	7038330	5034654	9244456	8171365	7157088	9.60675e+06	5.79513e+06	5034654	7.70148e+06	7.29969e+06	6.46571e+06
O75312	ZPR1_HUMAN	ZPR1	459	50925.7	HUMAN	Zinc finger protein ZPR1	13	12	13	10	12	10	9311409	8728410	7116249	8903101	8182345	7546252	7.22476e+06	7.18669e+06	7116249	7.4171e+06	7.3095e+06	6.81728e+06
O75323	NIPS2_HUMAN	NIPSNAP2	286	33742.9	HUMAN	Protein NipSnap homolog 2	4	7	4	6	5	4	3460762	4070912	2779591	3754905	2124917	1231204	2.68522e+06	3.35185e+06	2779591	3.12818e+06	1.89824e+06	1.11227e+06
O75330	HMMR_HUMAN	HMMR	724	84101.1	HUMAN	Hyaluronan mediated motility receptor	8	11	12	10	10	10	7501884	3308287	3079105	2166038	5470140	5215253	5.82074e+06	2.72393e+06	3079105	1.80451e+06	4.88662e+06	4.71146e+06
O75340	PDCD6_HUMAN	PDCD6	191	21868.7	HUMAN	Programmed cell death protein 6	8	8	6	8	10	9	10195804	9201845	6570256	10335192	12640053	8746277	7.91096e+06	7.5765e+06	6570256	8.61016e+06	1.12917e+07	7.90139e+06
O75347	TBCA_HUMAN	TBCA	108	12854.9	HUMAN	Tubulin-specific chaperone A	12	13	12	10	10	12	50477078	50653275	37810911	39616906	37895374	44402870	3.91653e+07	4.17062e+07	37810911	3.30045e+07	3.38529e+07	4.01136e+07
O75348	VATG1_HUMAN	ATP6V1G1	118	13757.6	HUMAN	V-type proton ATPase subunit G 1	4	4	4	2	4	2	4514686	4059416	3250461	3160000	3015302	2118498	3.50296e+06	3.34239e+06	3250461	2.63257e+06	2.69365e+06	1.91385e+06
O75351	VPS4B_HUMAN	VPS4B	444	49302.5	HUMAN	Vacuolar protein sorting-associated protein 4B	1	2	1	1	2	1	272218	269207	169980	265739	421860	293330	211215	221656	169980	221385	376859	264994
O75352	MPU1_HUMAN	MPDU1	247	26638.1	HUMAN	Mannose-P-dolichol utilization defect 1 protein	2	1	2	1	3	2	1129283	793690	974853	863749	1125094	995854	876215	653498	974853	719582	1.00508e+06	899655
O75365	TP4A3_HUMAN	PTP4A3	173	19535	HUMAN	Protein tyrosine phosphatase type IVA 3	0	0	0	0	0	1	0	0	0	0	0	85629	0	0	0	0	0	77357.2
O75368	SH3L1_HUMAN	SH3BGRL	114	12774.4	HUMAN	SH3 domain-binding glutamic acid-rich-like protein	6	6	6	6	6	5	4787988	4371765	3608139	5150448	3982459	3606481	3.71502e+06	3.59957e+06	3608139	4.2908e+06	3.55764e+06	3.2581e+06
O75369	FLNB_HUMAN	FLNB	2602	278166	HUMAN	Filamin-B	67	72	71	70	72	67	52267117	53982161	41491816	46929315	43186150	40752732	4.05542e+07	4.44471e+07	41491816	3.90964e+07	3.85793e+07	3.6816e+07
O75376	NCOR1_HUMAN	NCOR1	2440	270212	HUMAN	Nuclear receptor corepressor 1	2	5	5	5	7	4	170622	3235834	421034	1198222	688718	348578	132386	2.66428e+06	421034	998229	615250	314905
O75379	VAMP4_HUMAN	VAMP4	141	16397	HUMAN	Vesicle-associated membrane protein 4	1	1	1	1	1	2	100547	90210	69091	70228	84016	209643	78014.8	74275.9	69091	58506.4	75053.7	189392
O75380	NDUS6_HUMAN	NDUFS6	124	13711.7	HUMAN	NADH dehydrogenase [ubiquinone] iron-sulfur protein 6, mitochondrial	4	2	3	2	2	3	1964591	998319	1007095	963351	1318417	1394734	1.52433e+06	821983	1007095	802560	1.17778e+06	1.26e+06
O75381	PEX14_HUMAN	PEX14	377	41236.9	HUMAN	Peroxisomal membrane protein PEX14	9	9	8	9	8	9	3171476	1979581	7843367	8475386	7833705	9020682	2.46076e+06	1.62992e+06	7843367	7.06078e+06	6.99805e+06	8.14928e+06
O75385	ULK1_HUMAN	ULK1	1050	112632	HUMAN	Serine/threonine-protein kinase ULK1	1	0	0	0	0	0	5774	0	0	0	0	0	4480.07	0	0	0	0	0
O75387	LAT3_HUMAN	SLC43A1	559	61477.5	HUMAN	Large neutral amino acids transporter small subunit 3	1	0	0	1	1	1	75003	0	0	50037	165404	163794	58195.1	0	0	41685.4	147760	147972
O75390	CISY_HUMAN	CS	466	51712.9	HUMAN	Citrate synthase, mitochondrial	21	21	20	17	18	17	84448910	76038671	60535634	76296943	69912686	59980616	6.55242e+07	6.26077e+07	60535634	6.35624e+07	6.24548e+07	5.41865e+07
O75391	SPAG7_HUMAN	SPAG7	227	26034.7	HUMAN	Sperm-associated antigen 7	2	1	2	2	2	3	535596	406970	416836	525672	518978	551815	415571	335086	416836	437933	463617	498510
O75394	RM33_HUMAN	MRPL33	65	7619.2	HUMAN	39S ribosomal protein L33, mitochondrial	1	0	0	0	0	0	5255000	0	0	0	0	0	4.07737e+06	0	0	0	0	0
O75396	SC22B_HUMAN	SEC22B	215	24593.6	HUMAN	Vesicle-trafficking protein SEC22b	7	7	7	6	6	7	13022337	10606712	8001285	10911469	9545135	10758865	1.01041e+07	8.73322e+06	8001285	9.09026e+06	8.52692e+06	9.71956e+06
O75400	PR40A_HUMAN	PRPF40A	957	108806	HUMAN	Pre-mRNA-processing factor 40 homolog A	6	7	7	9	10	10	5007022	13197905	7985882	11602099	10191036	10427586	3.88497e+06	1.08667e+07	7985882	9.66561e+06	9.10392e+06	9.42028e+06
O75410	TACC1_HUMAN	TACC1	805	87795	HUMAN	Transforming acidic coiled-coil-containing protein 1	3	3	2	6	3	1	239893	130406	177885	1683811	837281	66399	186134	107372	177885	1.40277e+06	747965	59984.9
O75414	NDK6_HUMAN	NME6	186	21142.4	HUMAN	Nucleoside diphosphate kinase 6	1	0	1	0	1	1	56619	0	44127	0	243175	267462	43930.9	0	44127	0	217235	241625
O75419	CDC45_HUMAN	CDC45	566	65569.2	HUMAN	Cell division control protein 45 homolog	6	7	7	7	8	8	3268442	3588647	2826686	4061028	2733065	4697747	2.536e+06	2.95477e+06	2826686	3.38321e+06	2.44152e+06	4.24395e+06
O75420	GGYF1_HUMAN	GIGYF1	1035	114602	HUMAN	GRB10-interacting GYF protein 1	2	0	0	0	0	1	111910	0	0	0	0	99993	86831.4	0	0	0	0	90333.7
O75427	LRCH4_HUMAN	LRCH4	683	73450.9	HUMAN	Leucine-rich repeat and calponin homology domain-containing protein 4	3	1	2	1	3	0	356984	106754	208199	116467	369783	0	276985	87897.7	208199	97027.7	330337	0
O75431	MTX2_HUMAN	MTX2	263	29763.5	HUMAN	Metaxin-2	6	7	8	8	8	9	3727451	3512726	3228697	3452144	3517539	3356054	2.89214e+06	2.89226e+06	3228697	2.87595e+06	3.14231e+06	3.03186e+06
O75436	VP26A_HUMAN	VPS26A	327	38170.2	HUMAN	Vacuolar protein sorting-associated protein 26A	14	13	13	11	12	12	15985702	13145580	10803909	12866275	11248513	11172081	1.24034e+07	1.08236e+07	10803909	1.07188e+07	1.00486e+07	1.00929e+07
O75438	NDUB1_HUMAN	NDUFB1	58	6961.3	HUMAN	NADH dehydrogenase [ubiquinone] 1 beta subcomplex subunit 1	5	5	5	4	3	3	3337414	2847862	2557142	2967019	2545702	2531130	2.58951e+06	2.34484e+06	2557142	2.4718e+06	2.27414e+06	2.28662e+06
O75439	MPPB_HUMAN	PMPCB	489	54366.6	HUMAN	Mitochondrial-processing peptidase subunit beta	12	14	11	11	12	13	12371132	11368257	8024583	10241427	10652778	10935725	9.5988e+06	9.36025e+06	8024583	8.53205e+06	9.51641e+06	9.87933e+06
O75446	SAP30_HUMAN	SAP30	220	23306.4	HUMAN	Histone deacetylase complex subunit SAP30	1	0	1	0	0	0	375888	0	327255	0	0	0	291653	0	327255	0	0	0
O75448	MED24_HUMAN	MED24	989	110306	HUMAN	Mediator of RNA polymerase II transcription subunit 24	5	6	6	3	6	7	478914	492813	407886	207759	351167	456960	371591	405766	407886	173082	313707	412818
O75449	KTNA1_HUMAN	KATNA1	491	55965.4	HUMAN	Katanin p60 ATPase-containing subunit A1	6	7	6	7	6	4	2685814	3158183	1747723	2153219	2379946	2121895	2.08393e+06	2.60034e+06	1747723	1.79383e+06	2.12607e+06	1.91692e+06
O75459	PAGE1_HUMAN	PAGE1	146	16150.4	HUMAN	P antigen family member 1	5	5	5	5	5	5	4228400	4382441	2854864	3756187	3870245	3460513	3.28083e+06	3.60836e+06	2854864	3.12925e+06	3.45739e+06	3.12623e+06
O75460	ERN1_HUMAN	ERN1	977	109736	HUMAN	Serine/threonine-protein kinase/endoribonuclease IRE1	2	0	0	0	0	0	72223	0	0	0	0	0	56038.1	0	0	0	0	0
O75475	PSIP1_HUMAN	PSIP1	530	60103.7	HUMAN	PC4 and SFRS1-interacting protein	7	9	8	9	9	8	2430595	5986600	4790514	7869913	6100651	6263186	1.88591e+06	4.92917e+06	4790514	6.55636e+06	5.44987e+06	5.65816e+06
O75477	ERLN1_HUMAN	ERLIN1	346	38926.2	HUMAN	Erlin-1	7	6	5	6	6	5	1698169	1041253	777786	1324362	1108472	1073426	1.31762e+06	857333	777786	1.10332e+06	990227	969733
O75486	SUPT3_HUMAN	SUPT3H	399	44362	HUMAN	Transcription initiation protein SPT3 homolog	1	1	0	1	0	1	78372	72427	0	131325	0	146372	60809.1	59634	0	109406	0	132232
O75489	NDUS3_HUMAN	NDUFS3	264	30241.8	HUMAN	NADH dehydrogenase [ubiquinone] iron-sulfur protein 3, mitochondrial	12	11	10	15	12	10	13426975	10434390	8633229	13041619	11321762	9087846	1.0418e+07	8.59133e+06	8633229	1.08649e+07	1.0114e+07	8.20996e+06
O75494	SRS10_HUMAN	SRSF10	262	31300.8	HUMAN	Serine/arginine-rich splicing factor 10	2	1	1	1	1	3	399376	221306	270224	226704	195341	1005387	309877	182216	270224	188865	174503	908267
O75496	GEMI_HUMAN	GMNN	209	23565.3	HUMAN	Geminin	2	2	0	1	2	3	857490	633349	0	309194	475327	825566	665330	521479	0	257587	424622	745816
O75506	HSBP1_HUMAN	HSBP1	76	8543.7	HUMAN	Heat shock factor-binding protein 1	2	2	2	2	2	2	1705565	1605093	1139999	1140844	1494320	1168059	1.32335e+06	1.32158e+06	1139999	950428	1.33492e+06	1.05522e+06
O75521	ECI2_HUMAN	ECI2	394	43585.5	HUMAN	Enoyl-CoA delta isomerase 2, mitochondrial	12	9	10	9	9	9	7609606	6671519	4833904	5561421	4998948	4111414	5.90432e+06	5.49311e+06	4833904	4.63317e+06	4.46569e+06	3.71425e+06
O75528	TADA3_HUMAN	TADA3	432	48902.7	HUMAN	Transcriptional adapter 3	4	3	1	2	2	1	886914	740657	499979	729563	519311	427910	688160	609833	499979	607793	463914	386574
O75529	TAF5L_HUMAN	TAF5L	589	66155.9	HUMAN	TAF5-like RNA polymerase II p300/CBP-associated factor-associated factor 65 kDa subunit 5L	0	0	0	1	1	0	0	0	0	137491	176829	0	0	0	0	114543	157966	0
O75530	EED_HUMAN	EED	441	50198.2	HUMAN	Polycomb protein EED	4	5	4	5	6	6	885389	1804351	1415861	1944423	1817486	1757413	686976	1.48564e+06	1415861	1.61988e+06	1.62361e+06	1.58765e+06
O75531	BAF_HUMAN	BANF1	89	10058.7	HUMAN	Barrier-to-autointegration factor	8	6	8	5	7	6	20069362	21807998	18305248	18588701	19844735	18115524	1.55719e+07	1.7956e+07	18305248	1.54861e+07	1.77278e+07	1.63656e+07
O75533	SF3B1_HUMAN	SF3B1	1304	145832	HUMAN	Splicing factor 3B subunit 1	41	37	36	37	37	36	23466476	21179599	17090420	19142535	19644883	18487867	1.82077e+07	1.74386e+07	17090420	1.59475e+07	1.75493e+07	1.67019e+07
O75534	CSDE1_HUMAN	CSDE1	798	88885.4	HUMAN	Cold shock domain-containing protein E1	24	22	26	21	22	26	28752715	29044214	25087226	22910822	25362763	23594771	2.23093e+07	2.3914e+07	25087226	1.90868e+07	2.26572e+07	2.13155e+07
O75563	SKAP2_HUMAN	SKAP2	359	41217.1	HUMAN	Src kinase-associated phosphoprotein 2	0	2	1	0	1	2	0	58731	30253	0	29575	91194	0	48357.2	30253	0	26420.1	82384.7
O75569	PRKRA_HUMAN	PRKRA	313	34404.5	HUMAN	Interferon-inducible double-stranded RNA-dependent protein kinase activator A	5	8	4	8	5	4	1294301	2531925	1019941	2357421	1743790	1054645	1.00425e+06	2.0847e+06	1019941	1.96395e+06	1.55777e+06	952766
O75575	RPC9_HUMAN	CRCP	148	16871.1	HUMAN	DNA-directed RNA polymerase III subunit RPC9	2	2	2	2	2	2	750471	564518	370357	176326	388061	311459	582293	464806	370357	146896	346665	281372
O75586	MED6_HUMAN	MED6	246	28424.9	HUMAN	Mediator of RNA polymerase II transcription subunit 6	0	0	0	0	1	1	0	0	0	0	238173	110343	0	0	0	0	212766	99683.9
O75592	MYCB2_HUMAN	MYCBP2	4640	510089	HUMAN	E3 ubiquitin-protein ligase MYCBP2	3	3	1	2	3	2	367314	121608	38080	117894	123989	67328	285000	100128	38080	98216.5	110763	60824.1
O75600	KBL_HUMAN	GCAT	419	45285.5	HUMAN	2-amino-3-ketobutyrate coenzyme A ligase, mitochondrial	7	3	3	2	2	1	2781803	930678	742132	896824	1486360	509065	2.15841e+06	766290	742132	747137	1.3278e+06	459889
O75607	NPM3_HUMAN	NPM3	178	19343.9	HUMAN	Nucleoplasmin-3	3	5	6	4	4	3	2643473	4709582	4365047	2399853	4025731	1513508	2.05108e+06	3.87771e+06	4365047	1.9993e+06	3.59629e+06	1.3673e+06
O75608	LYPA1_HUMAN	LYPLA1	230	24669.8	HUMAN	Acyl-protein thioesterase 1	8	9	9	8	9	7	17865124	13246819	14050199	16752146	15952088	12296601	1.38616e+07	1.0907e+07	14050199	1.39561e+07	1.42504e+07	1.11088e+07
O75616	ERAL1_HUMAN	ERAL1	437	48350.5	HUMAN	GTPase Era, mitochondrial	4	5	5	5	5	4	4158600	3275386	2118103	4705848	2991483	3001966	3.22667e+06	2.69684e+06	2118103	3.9204e+06	2.67237e+06	2.71198e+06
O75629	CREG1_HUMAN	CREG1	220	24074.7	HUMAN	Protein CREG1	1	2	1	1	1	2	1416000	1820719	1314000	1623000	1263000	7012000	1.09868e+06	1.49912e+06	1314000	1.35211e+06	1.12827e+06	6.33464e+06
O75643	U520_HUMAN	SNRNP200	2136	244510	HUMAN	U5 small nuclear ribonucleoprotein 200 kDa helicase	51	52	50	40	49	47	23748052	25955525	22153523	23278018	25305203	24369507	1.84262e+07	2.13709e+07	22153523	1.93927e+07	2.26058e+07	2.20154e+07
O75648	MTU1_HUMAN	TRMU	421	47745.1	HUMAN	Mitochondrial tRNA-specific 2-thiouridylase 1	0	2	1	1	1	2	0	310406	178760	57910	117592	312582	0	255578	178760	48244.4	105048	282387
O75663	TIPRL_HUMAN	TIPRL	272	31444.3	HUMAN	TIP41-like protein	10	10	10	9	10	10	9536002	7815783	7229078	7485272	7891673	6642139	7.39902e+06	6.43526e+06	7229078	6.23592e+06	7.04984e+06	6.00051e+06
O75665	OFD1_HUMAN	OFD1	1012	116672	HUMAN	Oral-facial-digital syndrome 1 protein	2	1	3	1	1	2	43533	29293	57509	27808	36008	53140	33777.4	24118.9	57509	23166.6	32166.9	48006.7
O75683	SURF6_HUMAN	SURF6	361	41450.7	HUMAN	Surfeit locus protein 6	4	4	1	1	2	1	27156543	28562823	355140	476354	1235844	26520000	2.10709e+07	2.35177e+07	355140	396847	1.10401e+06	2.39582e+07
O75688	PPM1B_HUMAN	PPM1B	479	52643.1	HUMAN	Protein phosphatase 1B	6	5	6	4	5	6	1913599	1297445	1320028	1094092	1695261	1185354	1.48477e+06	1.06827e+06	1320028	911479	1.51442e+06	1.07085e+06
O75691	UTP20_HUMAN	UTP20	2785	318388	HUMAN	Small subunit processome component 20 homolog	7	5	6	0	1	0	804305	483925	1239730	0	230193	0	624063	398448	1239730	0	205637	0
O75694	NU155_HUMAN	NUP155	1391	155201	HUMAN	Nuclear pore complex protein Nup155	20	19	20	20	21	19	8223833	8150750	7044394	7574461	8046235	7639659	6.3809e+06	6.71106e+06	7044394	6.31022e+06	7.18791e+06	6.90167e+06
O75717	WDHD1_HUMAN	WDHD1	1129	125968	HUMAN	WD repeat and HMG-box DNA-binding protein 1	16	13	11	14	10	9	4716998	3572056	1764879	5867049	4390989	1746970	3.65994e+06	2.94111e+06	1764879	4.88779e+06	3.92259e+06	1.57821e+06
O75718	CRTAP_HUMAN	CRTAP	401	46562.3	HUMAN	Cartilage-associated protein	7	4	3	3	3	7	2336957	1702154	695633	687110	914244	1876229	1.81325e+06	1.4015e+06	695633	572426	816718	1.69499e+06
O75746	CMC1_HUMAN	SLC25A12	678	74762.5	HUMAN	Calcium-binding mitochondrial carrier protein Aralar1	10	10	11	10	12	10	3622566	3494573	3595792	3092080	3757501	3204600	2.81076e+06	2.87732e+06	3595792	2.57599e+06	3.35667e+06	2.89504e+06
O75787	RENR_HUMAN	ATP6AP2	350	39008.3	HUMAN	Renin receptor	1	1	1	0	1	0	120319	54402	45724	0	49471	0	93355.9	44792.8	45724	0	44193.7	0
O75791	GRAP2_HUMAN	GRAP2	330	37909.5	HUMAN	GRB2-related adapter protein 2	9	6	7	5	8	7	14487218	2535031	2437622	2386906	13815884	1769925	1.12407e+07	2.08726e+06	2437622	1.98851e+06	1.23421e+07	1.59895e+06
O75792	RNH2A_HUMAN	RNASEH2A	299	33395.2	HUMAN	Ribonuclease H2 subunit A	7	6	7	6	5	5	6514353	2232203	4710843	2316486	1720969	1597236	5.05451e+06	1.83792e+06	4710843	1.92985e+06	1.53739e+06	1.44294e+06
O75794	CD123_HUMAN	CDC123	336	39135.1	HUMAN	Cell division cycle protein 123 homolog	5	3	4	0	2	3	1942771	942675	1400267	0	535868	655868	1.5074e+06	776168	1400267	0	478705	592511
O75808	CAN15_HUMAN	CAPN15	1086	117315	HUMAN	Calpain-15	1	1	2	1	2	1	10990	7322	15613	6268	128003	6157	8527.18	6028.69	15613	5221.82	114348	5562.23
O75818	RPP40_HUMAN	RPP40	363	41834.3	HUMAN	Ribonuclease P protein subunit p40	3	4	4	4	4	6	472740	950256	820399	589198	788262	829942	366801	782409	820399	490856	704175	749770
O75821	EIF3G_HUMAN	EIF3G	320	35611.3	HUMAN	Eukaryotic translation initiation factor 3 subunit G	11	12	12	11	13	9	19963824	22115802	22300778	20893018	20720297	18227066	1.549e+07	1.82094e+07	22300778	1.74058e+07	1.851e+07	1.64663e+07
O75822	EIF3J_HUMAN	EIF3J	258	29062.6	HUMAN	Eukaryotic translation initiation factor 3 subunit J	18	19	20	18	19	19	33989189	28758065	24193530	28584259	25900029	26530978	2.63723e+07	2.36784e+07	24193530	2.38133e+07	2.31372e+07	2.39681e+07
O75832	PSD10_HUMAN	PSMD10	226	24428.1	HUMAN	26S proteasome non-ATPase regulatory subunit 10	6	7	8	7	6	7	4826949	4579651	3482908	4150888	3759957	3761662	3.74525e+06	3.77073e+06	3482908	3.45807e+06	3.35887e+06	3.39829e+06
O75844	FACE1_HUMAN	ZMPSTE24	475	54813.4	HUMAN	CAAX prenyl protease 1 homolog	11	11	13	10	12	10	20258660	20269971	12504296	7377525	7414634	6774906	1.57188e+07	1.66896e+07	12504296	6.14616e+06	6.62369e+06	6.12045e+06
O75865	TPC6A_HUMAN	TRAPPC6A	159	17604.7	HUMAN	Trafficking protein particle complex subunit 6A	2	1	1	1	1	1	152692	115455	164076	135435	76887	136847	118474	95061.8	164076	112830	68685.2	123628
O75874	IDHC_HUMAN	IDH1	414	46659.7	HUMAN	Isocitrate dehydrogenase [NADP] cytoplasmic	19	17	15	17	17	15	47380477	35064870	27426545	41991783	33980906	26698255	3.67627e+07	2.88713e+07	27426545	3.4983e+07	3.0356e+07	2.41192e+07
O75879	GATB_HUMAN	GATB	557	61864.6	HUMAN	Glutamyl-tRNA(Gln) amidotransferase subunit B, mitochondrial	4	5	3	4	4	3	232131	615873	180105	366014	324557	205528	180111	507090	180105	304923	289935	185674
O75880	SCO1_HUMAN	SCO1	301	33814.3	HUMAN	Protein SCO1 homolog, mitochondrial	1	3	1	2	2	2	129022	677185	145259	744592	2401980	671935	100109	557572	145259	620314	2.14575e+06	607026
O75882	ATRN_HUMAN	ATRN	1429	158538	HUMAN	Attractin	0	1	0	0	1	0	0	144428	0	0	120326	0	0	118917	0	0	107490	0
O75886	STAM2_HUMAN	STAM2	525	58164.8	HUMAN	Signal transducing adapter molecule 2	3	2	1	1	1	0	953228	230878	194333	124095	206443	0	739613	190097	194333	103383	184421	0
O75907	DGAT1_HUMAN	DGAT1	488	55278.8	HUMAN	Diacylglycerol O-acyltransferase 1	1	1	1	1	1	1	127856	117971	75346	94212	88050	83576	99203.9	97133.4	75346	78487.3	78657.4	75502.6
O75909	CCNK_HUMAN	CCNK	580	64240.3	HUMAN	Cyclin-K	3	4	3	3	4	3	629952	740862	690683	805255	759008	674281	488782	610001	690683	670851	678042	609146
O75911	DHRS3_HUMAN	DHRS3	302	33548.7	HUMAN	Short-chain dehydrogenase/reductase 3	0	2	1	2	4	2	0	396610	273932	753177	852249	509111	0	326556	273932	627466	761336	459931
O75915	PRAF3_HUMAN	ARL6IP5	188	21614.9	HUMAN	PRA1 family protein 3	2	1	1	1	1	2	328214	258163	212197	292295	221053	538692	254662	212563	212197	243509	197472	486654
O75925	PIAS1_HUMAN	PIAS1	651	71836.6	HUMAN	E3 SUMO-protein ligase PIAS1	0	2	1	2	1	2	0	171334	114911	554670	158371	456389	0	141071	114911	462091	141477	412302
O75928	PIAS2_HUMAN	PIAS2	621	68241.1	HUMAN	E3 SUMO-protein ligase PIAS2	0	0	0	0	1	0	0	0	0	0	20654	0	0	0	0	0	18450.8	0
O75934	SPF27_HUMAN	BCAS2	225	26131.7	HUMAN	Pre-mRNA-splicing factor SPF27	6	6	4	3	4	3	1458309	1300103	736538	448719	851023	496089	1.13151e+06	1.07046e+06	736538	373824	760241	448167
O75935	DCTN3_HUMAN	DCTN3	186	21119.6	HUMAN	Dynactin subunit 3	4	3	3	4	4	5	2453669	1334706	609869	1982592	1283463	1757768	1.90381e+06	1.09895e+06	609869	1.65168e+06	1.14655e+06	1.58797e+06
O75937	DNJC8_HUMAN	DNAJC8	253	29841.9	HUMAN	DnaJ homolog subfamily C member 8	7	8	8	6	7	8	6149264	9925491	8275004	8207454	9437863	10211607	4.77124e+06	8.17232e+06	8275004	6.83756e+06	8.43109e+06	9.22517e+06
O75940	SPF30_HUMAN	SMNDC1	238	26711.3	HUMAN	Survival of motor neuron-related-splicing factor 30	3	3	3	2	2	4	1085503	1108952	858869	814542	781691	982114	842246	913075	858869	678588	698305	887242
O75943	RAD17_HUMAN	RAD17	681	77055.4	HUMAN	Cell cycle checkpoint protein RAD17	1	0	0	0	0	1	39144	0	0	0	0	87682	30372	0	0	0	0	79211.9
O75947	ATP5H_HUMAN	ATP5H	161	18491.4	HUMAN	ATP synthase subunit d, mitochondrial	10	10	10	7	9	8	28753912	26983389	24020305	23791221	25939918	21144911	2.23103e+07	2.22172e+07	24020305	1.98203e+07	2.31728e+07	1.91023e+07
O75955	FLOT1_HUMAN	FLOT1	427	47355.7	HUMAN	Flotillin-1	7	6	10	5	7	7	2720051	4757434	6885649	1180185	3027756	2060774	2.1105e+06	3.91711e+06	6885649	983203	2.70477e+06	1.8617e+06
O75964	ATP5L_HUMAN	ATP5L	103	11428.6	HUMAN	ATP synthase subunit g, mitochondrial	5	5	5	5	5	5	10670011	9475255	8171731	7784643	10030815	8736000	8.2789e+06	7.80161e+06	8171731	6.48532e+06	8.96079e+06	7.8921e+06
O75976	CBPD_HUMAN	CPD	1380	152932	HUMAN	Carboxypeptidase D	6	4	4	7	4	5	740079	301872	296551	637123	353566	559425	574230	248551	296551	530782	315850	505385
O76003	GLRX3_HUMAN	GLRX3	335	37432.4	HUMAN	Glutaredoxin-3	16	16	15	16	15	17	37150935	36470889	27079438	36690983	28740324	33726803	2.88255e+07	3.00289e+07	27079438	3.0567e+07	2.56745e+07	3.04688e+07
O76021	RL1D1_HUMAN	RSL1D1	490	54973	HUMAN	Ribosomal L1 domain-containing protein 1	10	11	10	8	11	8	9190189	11301349	7417450	8018231	9994195	8666937	7.1307e+06	9.30516e+06	7417450	6.67992e+06	8.92808e+06	7.82971e+06
O76031	CLPX_HUMAN	CLPX	633	69224.3	HUMAN	ATP-dependent Clp protease ATP-binding subunit clpX-like, mitochondrial	12	14	11	13	13	12	6255057	7722812	5292642	7452308	7096296	6866122	4.85332e+06	6.35871e+06	5292642	6.20846e+06	6.33931e+06	6.20286e+06
O76041	NEBL_HUMAN	NEBL	1014	116454	HUMAN	Nebulette	0	1	0	2	0	0	0	22227	0	78269	0	0	0	18301	0	65205.3	0	0
O76070	SYUG_HUMAN	SNCG	127	13330.9	HUMAN	Gamma-synuclein	7	7	7	7	7	7	6856789	8518580	6720791	7218234	6688872	8223213	5.32021e+06	7.01392e+06	6720791	6.01345e+06	5.97534e+06	7.42885e+06
O76071	CIAO1_HUMAN	CIAO1	339	37840.4	HUMAN	Probable cytosolic iron-sulfur protein assembly protein CIAO1	9	8	10	9	9	8	7158584	6645847	5334739	6751250	5009446	4551820	5.55437e+06	5.47197e+06	5334739	5.62441e+06	4.47507e+06	4.11211e+06
O76075	DFFB_HUMAN	DFFB	338	39110	HUMAN	DNA fragmentation factor subunit beta	1	1	1	0	2	0	29277	18423	136065	0	163142	0	22716.1	15168.9	136065	0	145739	0
O76087	GAGE7_HUMAN	GAGE7	117	12978	HUMAN	G antigen 7	0	1	1	1	0	0	0	218568	26592	262595	0	0	0	179962	26592	218766	0	0
O76094	SRP72_HUMAN	SRP72	671	74606.8	HUMAN	Signal recognition particle subunit SRP72	20	20	20	16	16	18	13846873	12177073	9691367	13415462	10711877	10958950	1.07438e+07	1.00262e+07	9691367	1.11763e+07	9.5692e+06	9.90032e+06
O76095	JTB_HUMAN	JTB	146	16358.4	HUMAN	Protein JTB	1	1	1	1	1	1	131042	140667	111127	141718	124401	129521	101676	115821	111127	118064	111131	117009
O77932	DXO_HUMAN	DXO	396	44929.3	HUMAN	Decapping and exoribonuclease protein	1	1	1	0	1	0	37422	16558	22492	0	30692	0	29035.9	13633.3	22492	0	27418	0
O94761	RECQ4_HUMAN	RECQL4	1208	133078	HUMAN	ATP-dependent DNA helicase Q4	1	1	1	0	1	0	45458	24571	29207	0	40849	0	35271	20231	29207	0	36491.5	0
O94762	RECQ5_HUMAN	RECQL5	991	108859	HUMAN	ATP-dependent DNA helicase Q5	3	0	1	2	0	1	819570	0	79137	169399	0	42731	635907	0	79137	141125	0	38603.2
O94763	RMP_HUMAN	URI1	535	59832.7	HUMAN	Unconventional prefoldin RPB5 interactor 1	1	0	0	0	0	0	963513	0	0	0	0	0	747593	0	0	0	0	0
O94766	B3GA3_HUMAN	B3GAT3	335	37122.1	HUMAN	Galactosylgalactosylxylosylprotein 3-beta-glucuronosyltransferase 3	1	2	0	1	1	1	181063	258003	0	206505	188375	136922	140487	212431	0	172038	168280	123695
O94768	ST17B_HUMAN	STK17B	372	42344.4	HUMAN	Serine/threonine-protein kinase 17B	0	0	0	0	1	0	0	0	0	0	102568	0	0	0	0	0	91626.7	0
O94776	MTA2_HUMAN	MTA2	668	75023.8	HUMAN	Metastasis-associated protein MTA2	28	30	29	27	29	28	34110681	29241448	24756674	29981978	28484384	30877012	2.64666e+07	2.40764e+07	24756674	2.49777e+07	2.54458e+07	2.78943e+07
O94788	AL1A2_HUMAN	ALDH1A2	518	56724.4	HUMAN	Retinal dehydrogenase 2	26	24	23	25	25	26	82077571	66167646	46084992	69072204	53776306	50538929	6.36843e+07	5.44803e+07	46084992	5.75435e+07	4.80398e+07	4.56569e+07
O94806	KPCD3_HUMAN	PRKD3	890	100472	HUMAN	Serine/threonine-protein kinase D3	0	1	0	0	0	0	0	38343	0	0	0	0	0	31570.4	0	0	0	0
O94822	LTN1_HUMAN	LTN1	1766	200554	HUMAN	E3 ubiquitin-protein ligase listerin	13	14	14	12	9	11	4496105	4573669	3983159	3638099	3632147	2635907	3.48854e+06	3.76581e+06	3983159	3.03087e+06	3.24469e+06	2.38128e+06
O94826	TOM70_HUMAN	TOMM70	608	67455.4	HUMAN	Mitochondrial import receptor subunit TOM70	18	17	16	20	18	19	19675553	21462127	15430213	23248533	21094224	20070345	1.52663e+07	1.76712e+07	15430213	1.93682e+07	1.8844e+07	1.81316e+07
O94829	IPO13_HUMAN	IPO13	963	108196	HUMAN	Importin-13	1	0	0	0	0	1	25562	0	0	0	0	5308	19833.6	0	0	0	0	4795.25
O94830	DDHD2_HUMAN	DDHD2	711	81032.5	HUMAN	Phospholipase DDHD2	2	2	2	2	1	1	173212	111010	102156	86640	82567	84049	134396	91402	102156	72179.1	73759.3	75929.9
O94832	MYO1D_HUMAN	MYO1D	1006	116203	HUMAN	Unconventional myosin-Id	3	7	5	6	6	8	246336	4286092	390447	4933009	6264733	4411036	191133	3.52903e+06	390447	4.10965e+06	5.59645e+06	3.98493e+06
O94842	TOX4_HUMAN	TOX4	621	66195.4	HUMAN	TOX high mobility group box family member 4	0	2	1	4	4	4	0	296684	142704	705970	785123	682272	0	244280	142704	588138	701371	616365
O94851	MICA2_HUMAN	MICAL2	1124	126690	HUMAN	[F-actin]-monooxygenase MICAL2	1	4	2	1	1	1	46689	812332	444457	532592	470225	493210	36226.2	668847	444457	443698	420064	445566
O94855	SC24D_HUMAN	SEC24D	1032	113011	HUMAN	Protein transport protein Sec24D	2	3	2	2	4	2	1510598	817321	839465	254193	541130	404436	1.17208e+06	672955	839465	211766	483406	365368
O94864	ST65G_HUMAN	SUPT7L	414	46193.2	HUMAN	STAGA complex 65 subunit gamma	2	2	2	1	1	2	116206	166095	1292766	42479	46319	1880009	90164.6	136757	1292766	35388.9	41378	1.6984e+06
O94874	UFL1_HUMAN	UFL1	794	89596	HUMAN	E3 UFM1-protein ligase 1	14	20	16	16	17	19	7450058	8596201	5985312	6653862	5854528	7004319	5.78053e+06	7.07783e+06	5985312	5.54328e+06	5.23e+06	6.3277e+06
O94880	PHF14_HUMAN	PHF14	888	100054	HUMAN	PHD finger protein 14	0	1	1	0	0	2	0	1164000	654817	0	0	1851220	0	958399	654817	0	0	1.67239e+06
O94886	CSCL1_HUMAN	TMEM63A	807	92127.1	HUMAN	CSC1-like protein 1	1	2	3	1	2	0	74546	433295	409811	370408	298026	0	57840.5	356761	409811	308584	266234	0
O94888	UBXN7_HUMAN	UBXN7	489	54862.8	HUMAN	UBX domain-containing protein 7	13	12	10	10	12	11	6908844	6767671	3189167	5168881	5788252	5692247	5.3606e+06	5.57228e+06	3189167	4.30615e+06	5.1708e+06	5.14238e+06
O94889	KLH18_HUMAN	KLHL18	574	63639.1	HUMAN	Kelch-like protein 18	2	2	2	2	1	1	105315	130840	123566	117074	93739	62559	81714.3	107729	123566	97533.4	83739.5	56515.8
O94903	PLPHP_HUMAN	PROSC	275	30344.2	HUMAN	Pyridoxal phosphate homeostasis protein	4	5	3	2	3	3	3168238	2738125	1325135	894181	1671301	1677936	2.45825e+06	2.25448e+06	1325135	744935	1.49302e+06	1.51585e+06
O94905	ERLN2_HUMAN	ERLIN2	339	37839.9	HUMAN	Erlin-2	10	11	11	11	13	11	11839883	10811270	9156999	7215401	9093936	9509688	9.18661e+06	8.90164e+06	9156999	6.01109e+06	8.12385e+06	8.59105e+06
O94906	PRP6_HUMAN	PRPF6	941	106926	HUMAN	Pre-mRNA-processing factor 6	21	18	16	19	21	19	19341404	21699659	17002434	23196622	19535789	18856964	1.50071e+07	1.78668e+07	17002434	1.93249e+07	1.74518e+07	1.70354e+07
O94913	PCF11_HUMAN	PCF11	1555	173052	HUMAN	Pre-mRNA cleavage complex 2 protein Pcf11	7	3	4	4	3	4	2422507	379795	605607	822002	325000	403084	1.87963e+06	312711	605607	684803	290331	364146
O94915	FRYL_HUMAN	FRYL	3013	339601	HUMAN	Protein furry homolog-like	1	4	3	0	2	3	59313	167695	136758	0	122024	132418	46021.2	138075	136758	0	109007	119626
O94919	ENDD1_HUMAN	ENDOD1	500	55017.1	HUMAN	Endonuclease domain-containing 1 protein	1	1	1	1	1	1	171816	54534	143614	118121	85099	194957	133313	44901.5	143614	98405.7	76021.2	176124
O94921	CDK14_HUMAN	CDK14	469	53057.3	HUMAN	Cyclin-dependent kinase 14	0	1	0	0	0	0	0	52187	0	0	0	0	0	42969.1	0	0	0	0
O94925	GLSK_HUMAN	GLS	669	73461.8	HUMAN	Glutaminase kidney isoform, mitochondrial	6	7	4	7	8	9	3281871	3487903	1419768	2943803	3552053	3838404	2.54642e+06	2.87182e+06	1419768	2.45246e+06	3.17314e+06	3.46761e+06
O94927	HAUS5_HUMAN	HAUS5	633	71683.1	HUMAN	HAUS augmin-like complex subunit 5	4	4	4	5	3	1	494994	449422	307248	763432	243843	48639	384068	370039	307248	636009	217831	43940.5
O94953	KDM4B_HUMAN	KDM4B	1096	121898	HUMAN	Lysine-specific demethylase 4B	0	0	0	1	1	1	0	0	0	87931	72102	84736	0	0	0	73254.6	64410.6	76550.5
O94956	SO2B1_HUMAN	SLCO2B1	709	76711.5	HUMAN	Solute carrier organic anion transporter family member 2B1	0	0	1	1	1	1	0	0	173289	1125000	173516	736130	0	0	173289	937228	155006	665020
O94964	SOGA1_HUMAN	SOGA1	1423	159761	HUMAN	Protein SOGA1	1	2	1	3	0	0	184420	155656	136956	138626	0	0	143092	128162	136956	115488	0	0
O94966	UBP19_HUMAN	USP19	1318	145652	HUMAN	Ubiquitin carboxyl-terminal hydrolase 19	6	8	5	5	9	8	1319336	1765321	1566676	1897687	2505228	1750632	1.02368e+06	1.45351e+06	1566676	1.58095e+06	2.23799e+06	1.58152e+06
O94973	AP2A2_HUMAN	AP2A2	939	103961	HUMAN	AP-2 complex subunit alpha-2	8	7	6	8	5	8	1773089	1520471	751516	2198877	1345028	1497376	1.37575e+06	1.25191e+06	751516	1.83187e+06	1.20155e+06	1.35273e+06
O94979	SC31A_HUMAN	SEC31A	1220	133016	HUMAN	Protein transport protein Sec31A	25	27	28	26	27	26	23324435	20733846	18217629	22567100	20948693	18719582	1.80975e+07	1.70716e+07	18217629	1.88005e+07	1.8714e+07	1.69113e+07
O94992	HEXI1_HUMAN	HEXIM1	359	40623.8	HUMAN	Protein HEXIM1	5	3	5	5	5	5	2131661	1600447	2598456	1959162	2348807	2628820	1.65396e+06	1.31776e+06	2598456	1.63216e+06	2.09825e+06	2.37488e+06
O95059	RPP14_HUMAN	RPP14	124	13693.2	HUMAN	Ribonuclease P protein subunit p14	0	2	0	1	1	0	0	962286	0	1027000	530248	0	0	792315	0	855585	473684	0
O95067	CCNB2_HUMAN	CCNB2	398	45282	HUMAN	G2/mitotic-specific cyclin-B2	1	0	0	0	0	1	35043	0	0	0	0	131922	27190	0	0	0	0	119178
O95071	UBR5_HUMAN	UBR5	2799	309355	HUMAN	E3 ubiquitin-protein ligase UBR5	25	22	20	19	18	18	11655395	9050322	8954145	6980454	6536820	4589958	9.04346e+06	7.45174e+06	8954145	5.81536e+06	5.83951e+06	4.14657e+06
O95081	AGFG2_HUMAN	AGFG2	481	48963.5	HUMAN	Arf-GAP domain and FG repeat-containing protein 2	1	0	0	1	0	1	18143	0	0	36293	0	46046	14077.2	0	0	30235.4	0	41598
O95104	SFR15_HUMAN	SCAF4	1147	125870	HUMAN	Splicing factor, arginine/serine-rich 15	7	8	9	7	8	6	1755195	1845256	2201941	1682318	2553765	1512712	1.36186e+06	1.51932e+06	2201941	1.40153e+06	2.28135e+06	1.36658e+06
O95139	NDUB6_HUMAN	NDUFB6	128	15489.3	HUMAN	NADH dehydrogenase [ubiquinone] 1 beta subcomplex subunit 6	1	2	1	2	2	2	1590070	1655044	989892	1648725	1253395	1432192	1.23374e+06	1.36271e+06	989892	1.37354e+06	1.11969e+06	1.29384e+06
O95140	MFN2_HUMAN	MFN2	757	86402.9	HUMAN	Mitofusin-2	7	9	5	10	8	9	1810113	1971896	784585	1597256	1440004	1836071	1.40447e+06	1.62359e+06	784585	1.33066e+06	1.28639e+06	1.65871e+06
O95149	SPN1_HUMAN	SNUPN	360	41142.9	HUMAN	Snurportin-1	2	4	4	2	5	3	386034	585335	484901	368988	617586	269601	299525	481946	484901	307401	551706	243558
O95155	UBE4B_HUMAN	UBE4B	1302	146186	HUMAN	Ubiquitin conjugation factor E4 B	13	17	9	10	11	12	2779963	3491402	1865796	1827278	1484960	2090619	2.15698e+06	2.87471e+06	1865796	1.52229e+06	1.32655e+06	1.88867e+06
O95159	ZFPL1_HUMAN	ZFPL1	310	34114.3	HUMAN	Zinc finger protein-like 1	4	5	3	3	4	4	757526	674343	357325	478572	865686	767154	587767	555232	357325	398694	773340	693047
O95163	ELP1_HUMAN	ELP1	1332	150256	HUMAN	Elongator complex protein 1	20	19	19	23	21	21	9271907	9348227	8491111	12620715	8098330	7516583	7.19411e+06	7.69702e+06	8491111	1.05142e+07	7.23445e+06	6.79048e+06
O95167	NDUA3_HUMAN	NDUFA3	84	9278.9	HUMAN	NADH dehydrogenase [ubiquinone] 1 alpha subcomplex subunit 3	3	3	3	2	3	3	1677150	1293437	1079221	1116472	1451801	1232664	1.30131e+06	1.06497e+06	1079221	930124	1.29693e+06	1.11359e+06
O95168	NDUB4_HUMAN	NDUFB4	129	15208.7	HUMAN	NADH dehydrogenase [ubiquinone] 1 beta subcomplex subunit 4	5	4	5	4	4	4	5475184	4046936	6724652	3993202	3520221	2695533	4.24821e+06	3.33211e+06	6724652	3.3267e+06	3.14471e+06	2.43514e+06
O95169	NDUB8_HUMAN	NDUFB8	186	21766	HUMAN	NADH dehydrogenase [ubiquinone] 1 beta subcomplex subunit 8, mitochondrial	3	4	3	4	3	3	1096453	1074235	841224	2603319	1930456	2790440	850742	884490	841224	2.1688e+06	1.72453e+06	2.52088e+06
O95178	NDUB2_HUMAN	NDUFB2	105	12058.5	HUMAN	NADH dehydrogenase [ubiquinone] 1 beta subcomplex subunit 2, mitochondrial	0	0	0	1	1	0	0	0	0	674908	654533	0	0	0	0	562260	584712	0
O95182	NDUA7_HUMAN	NDUFA7	113	12551.5	HUMAN	NADH dehydrogenase [ubiquinone] 1 alpha subcomplex subunit 7	3	3	2	4	2	2	1427962	1067871	642890	3068910	1234510	1327851	1.10796e+06	879250	642890	2.55668e+06	1.10282e+06	1.19958e+06
O95197	RTN3_HUMAN	RTN3	1032	112612	HUMAN	Reticulon-3	2	2	2	2	2	2	6518620	4961588	3781400	5437897	4912193	4372887	5.05782e+06	4.08521e+06	3781400	4.53027e+06	4.38819e+06	3.95047e+06
O95202	LETM1_HUMAN	LETM1	739	83354.9	HUMAN	Mitochondrial proton/calcium exchanger protein	21	25	22	22	20	21	25889764	29348211	22083376	32263298	24543113	24126450	2.0088e+07	2.41643e+07	22083376	2.68783e+07	2.1925e+07	2.17958e+07
O95208	EPN2_HUMAN	EPN2	641	68482.2	HUMAN	Epsin-2	1	1	0	0	1	1	61803	16600	0	0	17833	17420	47953.2	13667.9	0	0	15930.7	15737.2
O95218	ZRAB2_HUMAN	ZRANB2	330	37404.7	HUMAN	Zinc finger Ran-binding domain-containing protein 2	11	13	13	15	14	13	10368335	13872248	10907029	15689994	14277588	13381264	8.04483e+06	1.1422e+07	10907029	1.30712e+07	1.27545e+07	1.20886e+07
O95219	SNX4_HUMAN	SNX4	450	51909.3	HUMAN	Sorting nexin-4	0	0	0	0	0	1	0	0	0	0	0	28356	0	0	0	0	0	25616.8
O95229	ZWINT_HUMAN	ZWINT	277	31293.7	HUMAN	ZW10 interactor	1	2	2	3	3	3	111158	253534	206378	361004	322136	383864	86247.9	208752	206378	300750	287773	346783
O95232	LC7L3_HUMAN	LUC7L3	432	51466.6	HUMAN	Luc7-like protein 3	8	8	9	8	10	9	3451217	3999123	3618261	4389921	4123862	3092952	2.67781e+06	3.29275e+06	3618261	3.65721e+06	3.68395e+06	2.79417e+06
O95239	KIF4A_HUMAN	KIF4A	1232	139882	HUMAN	Chromosome-associated kinesin KIF4A	21	21	20	17	19	21	8397357	6555254	4930781	5185398	5116825	5262354	6.51554e+06	5.39738e+06	4930781	4.31991e+06	4.57099e+06	4.75401e+06
O95249	GOSR1_HUMAN	GOSR1	250	28612.9	HUMAN	Golgi SNAP receptor complex member 1	2	3	3	2	2	3	1720526	1591357	1247441	1637800	1493795	1345286	1.33496e+06	1.31027e+06	1247441	1.36444e+06	1.33445e+06	1.21533e+06
O95251	KAT7_HUMAN	KAT7	611	70643	HUMAN	Histone acetyltransferase KAT7	1	0	0	1	0	2	6207	0	0	10377	0	15792	4816.03	0	0	8644.99	0	14266.5
O95273	CCDB1_HUMAN	CCNDBP1	360	40262.3	HUMAN	Cyclin-D1-binding protein 1	1	1	3	0	2	1	30780	177509	223170	0	143677	165123	23882.3	146155	223170	0	128350	149172
O95292	VAPB_HUMAN	VAPB	243	27228.6	HUMAN	Vesicle-associated membrane protein-associated protein B/C	5	6	4	5	4	4	3491507	5822429	4085772	5728297	4651432	5385502	2.70907e+06	4.794e+06	4085772	4.7722e+06	4.15525e+06	4.86526e+06
O95295	SNAPN_HUMAN	SNAPIN	136	14874.1	HUMAN	SNARE-associated protein Snapin	4	4	4	1	2	4	1335832	1366124	1041216	259737	351851	1259716	1.03648e+06	1.12482e+06	1041216	216385	314318	1.13803e+06
O95297	MPZL1_HUMAN	MPZL1	269	29082.4	HUMAN	Myelin protein zero-like protein 1	1	2	0	2	1	1	715294	810978	0	861539	196442	192072	554999	667733	0	717741	175487	173518
O95298	NDUC2_HUMAN	NDUFC2	119	14187.6	HUMAN	NADH dehydrogenase [ubiquinone] 1 subunit C2	3	2	3	4	2	2	3011822	3260150	2661311	3698330	2910000	2824412	2.33688e+06	2.6843e+06	2661311	3.08105e+06	2.59958e+06	2.55157e+06
O95299	NDUAA_HUMAN	NDUFA10	355	40751	HUMAN	NADH dehydrogenase [ubiquinone] 1 alpha subcomplex subunit 10, mitochondrial	9	11	11	8	8	6	17431993	16074098	12447392	8216756	4681277	3535657	1.35255e+07	1.32349e+07	12447392	6.84531e+06	4.18191e+06	3.19411e+06
O95302	FKBP9_HUMAN	FKBP9	570	63084.1	HUMAN	Peptidyl-prolyl cis-trans isomerase FKBP9	0	1	0	1	1	1	0	99527	0	126636	84892	73475	0	81947.3	0	105499	75836.3	66377.3
O95319	CELF2_HUMAN	CELF2	508	54285.3	HUMAN	CUGBP Elav-like family member 2	1	1	1	2	2	3	82981	81031	127351	593698	667672	774833	64385.3	66718.3	127351	494605	596449	699984
O95336	6PGL_HUMAN	PGLS	258	27547.1	HUMAN	6-phosphogluconolactonase	9	10	11	9	11	9	6949539	8927623	7738513	9058616	8127295	7775163	5.39217e+06	7.35071e+06	7738513	7.54666e+06	7.26033e+06	7.02408e+06
O95347	SMC2_HUMAN	SMC2	1197	135657	HUMAN	Structural maintenance of chromosomes protein 2	29	28	28	26	30	28	25169408	22442275	17815454	19856203	40960850	19138671	1.9529e+07	1.84782e+07	17815454	1.6542e+07	3.65914e+07	1.72899e+07
O95352	ATG7_HUMAN	ATG7	703	77960.4	HUMAN	Ubiquitin-like modifier-activating enzyme ATG7	5	9	6	5	7	5	663301	1122307	693050	8420239	1287211	6632597	514658	924071	693050	7.01483e+06	1.1499e+06	5.99189e+06
O95363	SYFM_HUMAN	FARS2	451	52357	HUMAN	Phenylalanine--tRNA ligase, mitochondrial	0	1	1	1	0	0	0	78032	50533	129467	0	0	0	64249	50533	107858	0	0
O95372	LYPA2_HUMAN	LYPLA2	231	24737.2	HUMAN	Acyl-protein thioesterase 2	6	7	6	5	6	7	4246455	4796038	3370908	3750528	3575617	3403684	3.29484e+06	3.9489e+06	3370908	3.12453e+06	3.19419e+06	3.07489e+06
O95373	IPO7_HUMAN	IPO7	1038	119518	HUMAN	Importin-7	33	30	34	32	31	32	24354422	22940436	19821917	23727342	24574006	23193547	1.88967e+07	1.88884e+07	19821917	1.97671e+07	2.19526e+07	2.09531e+07
O95376	ARI2_HUMAN	ARIH2	493	57819.4	HUMAN	E3 ubiquitin-protein ligase ARIH2	4	6	6	6	5	4	691850	868315	843054	2791452	2197539	2590643	536809	714942	843054	2.32554e+06	1.96312e+06	2.34039e+06
O95379	TFIP8_HUMAN	TNFAIP8	198	23003.7	HUMAN	Tumor necrosis factor alpha-induced protein 8	1	1	1	1	1	1	378107	367329	358938	327012	382389	397341	293375	302447	358938	272431	341598	358958
O95391	SLU7_HUMAN	SLU7	586	68387.2	HUMAN	Pre-mRNA-splicing factor SLU7	2	3	2	2	1	1	170695	180381	128529	149670	100146	97207	132443	148520	128529	124689	89463.1	87816.8
O95394	AGM1_HUMAN	PGM3	542	59852.5	HUMAN	Phosphoacetylglucosamine mutase	16	17	13	13	12	11	14003620	9034880	7160687	11469430	8475539	6506885	1.08655e+07	7.43902e+06	7160687	9.55509e+06	7.57142e+06	5.87832e+06
O95396	MOCS3_HUMAN	MOCS3	460	49669.7	HUMAN	Adenylyltransferase and sulfurtransferase MOCS3	2	1	2	1	1	3	50813	58833	80925	65052	29655	212378	39426	48441.2	80925	54194.3	26491.6	191862
O95399	UTS2_HUMAN	UTS2	124	14295.8	HUMAN	Urotensin-2	1	1	1	1	1	1	25680000	23010000	19140000	20220000	18640000	20510000	1.99252e+07	1.89457e+07	19140000	1.68451e+07	1.66516e+07	1.85287e+07
O95400	CD2B2_HUMAN	CD2BP2	341	37646.8	HUMAN	CD2 antigen cytoplasmic tail-binding protein 2	6	8	5	5	5	6	1868289	1706896	1278227	1431302	1353834	1518692	1.44961e+06	1.4054e+06	1278227	1.19241e+06	1.20942e+06	1.37199e+06
O95429	BAG4_HUMAN	BAG4	457	49594.5	HUMAN	BAG family molecular chaperone regulator 4	4	4	3	3	5	4	903521	780679	436007	619872	1173151	953465	701045	642785	436007	516410	1.04801e+06	861360
O95433	AHSA1_HUMAN	AHSA1	338	38274.6	HUMAN	Activator of 90 kDa heat shock protein ATPase homolog 1	15	13	18	16	16	18	25470927	25169068	24800921	19787114	18420000	27221166	1.9763e+07	2.07234e+07	24800921	1.64845e+07	1.64551e+07	2.45916e+07
O95453	PARN_HUMAN	PARN	639	73451.6	HUMAN	Poly(A)-specific ribonuclease PARN	5	3	4	5	3	3	1573107	461974	614094	782115	501396	506305	1.22058e+06	380374	614094	651574	447910	457396
O95456	PSMG1_HUMAN	PSMG1	288	32854.2	HUMAN	Proteasome assembly chaperone 1	9	7	7	6	9	12	10343856	8273585	6440008	8666269	8711943	9565353	8.02583e+06	6.8122e+06	6440008	7.2198e+06	7.78261e+06	8.64134e+06
O95466	FMNL1_HUMAN	FMNL1	1100	121855	HUMAN	Formin-like protein 1	5	3	3	3	3	7	479359	1030341	159844	228747	2475735	1059569	371936	848349	159844	190567	2.21164e+06	957215
O95470	SGPL1_HUMAN	SGPL1	568	63524.4	HUMAN	Sphingosine-1-phosphate lyase 1	0	0	0	0	1	0	0	0	0	0	244516	0	0	0	0	0	218433	0
O95478	NSA2_HUMAN	NSA2	260	30065.8	HUMAN	Ribosome biogenesis protein NSA2 homolog	0	1	0	0	1	1	0	49968	0	0	100958	81995	0	41142	0	0	90188.4	74074.3
O95486	SC24A_HUMAN	SEC24A	1093	119750	HUMAN	Protein transport protein Sec24A	7	8	8	5	6	6	1385075	2295428	1850064	3157279	1164903	1224104	1.07468e+06	1.88998e+06	1850064	2.6303e+06	1.04064e+06	1.10586e+06
O95487	SC24B_HUMAN	SEC24B	1268	137419	HUMAN	Protein transport protein Sec24B	7	8	9	6	5	7	1047832	2179301	3578590	3134112	1029842	1004208	813017	1.79436e+06	3578590	2.611e+06	919985	907202
O95544	NADK_HUMAN	NADK	446	49228.7	HUMAN	NAD kinase	1	1	1	1	0	1	125617	112361	96107	144518	0	68121	97466.7	92514.3	96107	120397	0	61540.5
O95551	TYDP2_HUMAN	TDP2	362	40930	HUMAN	Tyrosyl-DNA phosphodiesterase 2	5	4	3	5	4	3	993929	767407	505887	1021021	689166	590956	771193	631858	505887	850604	615650	533870
O95562	SFT2B_HUMAN	SFT2D2	160	17779.6	HUMAN	Vesicle transport protein SFT2B	1	0	0	0	0	1	33864	0	0	0	0	39012	26275.2	0	0	0	0	35243.4
O95563	MPC2_HUMAN	MPC2	127	14279	HUMAN	Mitochondrial pyruvate carrier 2	4	5	4	4	3	3	5550909	5042339	3819985	6168704	3932668	3840645	4.30697e+06	4.1517e+06	3819985	5.1391e+06	3.51316e+06	3.46964e+06
O95573	ACSL3_HUMAN	ACSL3	720	80420.8	HUMAN	Long-chain-fatty-acid--CoA ligase 3	20	16	20	17	20	20	25839673	35067548	21637555	21888175	24364429	22068570	2.00491e+07	2.88735e+07	21637555	1.82349e+07	2.17654e+07	1.99367e+07
O95602	RPA1_HUMAN	POLR1A	1720	194813	HUMAN	DNA-directed RNA polymerase I subunit RPA1	3	6	5	4	4	4	260750	426632	231257	281708	218307	192201	202317	351275	231257	234689	195019	173634
O95613	PCNT_HUMAN	PCNT	3336	378040	HUMAN	Pericentrin	1	1	3	2	1	2	81902	76715	246844	248357	116759	118612	63548.1	63164.6	246844	206904	104304	107154
O95619	YETS4_HUMAN	YEATS4	227	26499.7	HUMAN	YEATS domain-containing protein 4	0	0	1	0	0	0	0	0	167316	0	0	0	0	0	167316	0	0	0
O95628	CNOT4_HUMAN	CNOT4	575	63510.6	HUMAN	CCR4-NOT transcription complex subunit 4	2	3	2	1	1	1	247366	327773	229477	144731	168580	152383	191932	269877	229477	120574	150597	137663
O95630	STABP_HUMAN	STAMBP	424	48077.3	HUMAN	STAM-binding protein	3	2	2	3	4	3	1196386	263949	351931	1059769	1260432	1224833	928280	217327	351931	882885	1.12598e+06	1.10651e+06
O95639	CPSF4_HUMAN	CPSF4	269	30255.1	HUMAN	Cleavage and polyadenylation specificity factor subunit 4	0	3	3	0	1	2	0	1956325	1135561	0	434626	631882	0	1.61077e+06	1135561	0	388263	570842
O95671	ASML_HUMAN	ASMTL	621	68857.4	HUMAN	N-acetylserotonin O-methyltransferase-like protein	7	6	6	4	7	7	776491	750191	467268	565726	742803	731563	602482	617683	467268	471302	663565	660894
O95674	CDS2_HUMAN	CDS2	445	51418.5	HUMAN	Phosphatidate cytidylyltransferase 2	1	1	1	1	2	2	1482000	1404000	931679	1171000	1146303	1004520	1.14989e+06	1.15601e+06	931679	975551	1.02402e+06	907483
O95684	FR1OP_HUMAN	FGFR1OP	399	43065.2	HUMAN	FGFR1 oncogene partner	5	7	6	7	8	7	1401646	1801756	1940728	2532990	2869565	3020453	1.08754e+06	1.48351e+06	1940728	2.11021e+06	2.56346e+06	2.72868e+06
O95707	RPP29_HUMAN	POP4	220	25424.9	HUMAN	Ribonuclease P protein subunit p29	2	2	1	3	2	3	331684	228604	65250	527504	315153	266406	257355	188225	65250	439459	281534	240671
O95714	HERC2_HUMAN	HERC2	4834	527232	HUMAN	E3 ubiquitin-protein ligase HERC2	2	2	1	4	2	3	942440	56483	42451	106238	76192	59893	731243	46506.2	42451	88506	68064.3	54107.3
O95716	RAB3D_HUMAN	RAB3D	219	24267.4	HUMAN	Ras-related protein Rab-3D	1	1	0	1	1	1	176915	190241	0	197845	152132	223041	137269	156638	0	164823	135904	201495
O95721	SNP29_HUMAN	SNAP29	258	28970.6	HUMAN	Synaptosomal-associated protein 29	6	6	7	7	9	6	15695724	14181170	11438582	19806000	17164696	12540000	1.21784e+07	1.16763e+07	11438582	1.65002e+07	1.53337e+07	1.13286e+07
O95747	OXSR1_HUMAN	OXSR1	527	58022.7	HUMAN	Serine/threonine-protein kinase OSR1	17	17	18	14	15	13	13329182	13098383	12588930	11150722	12358333	8360821	1.03422e+07	1.07848e+07	12588930	9.28958e+06	1.104e+07	7.55317e+06
O95749	GGPPS_HUMAN	GGPS1	300	34871.2	HUMAN	Geranylgeranyl pyrophosphate synthase	5	3	5	5	5	4	3883729	2965761	1614266	4215836	3636431	2879804	3.0134e+06	2.44191e+06	1614266	3.51218e+06	3.24852e+06	2.60162e+06
O95757	HS74L_HUMAN	HSPA4L	839	94513.3	HUMAN	Heat shock 70 kDa protein 4L	23	18	20	18	20	18	15438906	12642862	10100694	13464422	10968336	9748980	1.19791e+07	1.04097e+07	10100694	1.12171e+07	9.7983e+06	8.80723e+06
O95758	PTBP3_HUMAN	PTBP3	552	59690.1	HUMAN	Polypyrimidine tract-binding protein 3	6	4	6	4	2	5	5608439	3703446	3113578	4941497	2830337	1176485	4.35161e+06	3.0493e+06	3113578	4.11672e+06	2.52841e+06	1.06284e+06
O95777	LSM8_HUMAN	LSM8	96	10402.7	HUMAN	U6 snRNA-associated Sm-like protein LSm8	4	5	5	5	6	6	10037104	8961665	7951662	9908502	11578516	11665596	7.78782e+06	7.37874e+06	7951662	8.25469e+06	1.03434e+07	1.05387e+07
O95782	AP2A1_HUMAN	AP2A1	977	107547	HUMAN	AP-2 complex subunit alpha-1	27	24	24	22	26	22	23728834	20879988	16477490	18613419	20845887	18795689	1.84113e+07	1.71919e+07	16477490	1.55067e+07	1.86222e+07	1.698e+07
O95785	WIZ_HUMAN	WIZ	1651	178676	HUMAN	Protein Wiz	1	3	1	2	1	1	70857	257978	31892	127548	70520	192459	54978.2	212411	31892	106259	62997.4	173867
O95793	STAU1_HUMAN	STAU1	577	63182.8	HUMAN	Double-stranded RNA-binding protein Staufen homolog 1	6	4	7	6	6	5	2469006	2748430	2652057	2717552	2605102	2281911	1.91571e+06	2.26297e+06	2652057	2.26397e+06	2.32721e+06	2.06148e+06
O95801	TTC4_HUMAN	TTC4	387	44678.9	HUMAN	Tetratricopeptide repeat protein 4	8	10	11	10	11	8	3507278	5110142	3102868	4103487	4639175	2465980	2.72131e+06	4.20752e+06	3102868	3.41858e+06	4.1443e+06	2.22777e+06
O95807	TM50A_HUMAN	TMEM50A	157	17400.4	HUMAN	Transmembrane protein 50A	1	1	1	2	1	1	777931	759133	612573	887775	783369	615502	603599	625045	612573	739598	699804	556045
O95810	CAVN2_HUMAN	CAVIN2	425	47173.5	HUMAN	Caveolae-associated protein 2	7	9	10	9	5	9	3644301	3481717	3017488	2587238	2078815	3606743	2.82763e+06	2.86673e+06	3017488	2.15541e+06	1.85706e+06	3.25833e+06
O95816	BAG2_HUMAN	BAG2	211	23772.1	HUMAN	BAG family molecular chaperone regulator 2	9	6	8	8	8	9	7695601	4609143	5411779	7021028	5555738	6014431	5.97104e+06	3.79502e+06	5411779	5.84916e+06	4.96309e+06	5.43344e+06
O95817	BAG3_HUMAN	BAG3	575	61595.2	HUMAN	BAG family molecular chaperone regulator 3	9	7	5	8	7	7	1778341	1207484	591984	5215128	951807	3420908	1.37982e+06	994203	591984	4.34468e+06	850274	3.09045e+06
O95819	M4K4_HUMAN	MAP4K4	1239	142102	HUMAN	Mitogen-activated protein kinase kinase kinase kinase 4	5	5	2	1	3	1	403995	291378	37245	35660	82244	27508	313461	239911	37245	29708.1	73470.7	24850.7
O95822	DCMC_HUMAN	MLYCD	493	55003.9	HUMAN	Malonyl-CoA decarboxylase, mitochondrial	0	0	0	1	0	0	0	0	0	18153	0	0	0	0	0	15123.1	0	0
O95825	QORL1_HUMAN	CRYZL1	349	38696.9	HUMAN	Quinone oxidoreductase-like protein 1	4	4	3	4	4	4	898170	638908	586908	1026841	851308	934806	696893	526056	586908	855453	760496	844504
O95831	AIFM1_HUMAN	AIFM1	613	66901.2	HUMAN	Apoptosis-inducing factor 1, mitochondrial	20	20	16	21	19	20	32566306	29052346	21883561	29009312	25156048	24472231	2.52683e+07	2.39207e+07	21883561	2.41674e+07	2.24726e+07	2.21082e+07
O95834	EMAL2_HUMAN	EML2	649	70679.4	HUMAN	Echinoderm microtubule-associated protein-like 2	4	4	3	4	4	4	1549891	818376	1870486	1005739	2398319	2763866	1.20257e+06	673824	1870486	837873	2.14248e+06	2.49688e+06
O95835	LATS1_HUMAN	LATS1	1130	126871	HUMAN	Serine/threonine-protein kinase LATS1	0	1	0	0	0	1	0	32376	0	0	0	10156	0	26657.3	0	0	0	9174.93
O95837	GNA14_HUMAN	GNA14	355	41571	HUMAN	Guanine nucleotide-binding protein subunit alpha-14	1	0	1	1	0	0	739787	0	634609	835310	0	0	574003	0	634609	695890	0	0
O95861	BPNT1_HUMAN	BPNT1	308	33392.6	HUMAN	3'(2'),5'-bisphosphate nucleotidase 1	9	11	8	13	11	9	7933963	8387680	5564178	9752267	4713498	4058662	6.15599e+06	6.90614e+06	5564178	8.12453e+06	4.21069e+06	3.6666e+06
O95865	DDAH2_HUMAN	DDAH2	285	29644.1	HUMAN	N(G),N(G)-dimethylarginine dimethylaminohydrolase 2	5	4	6	6	6	6	2413754	1703578	2357326	2636188	2500177	1836189	1.87284e+06	1.40267e+06	2357326	2.19619e+06	2.23347e+06	1.65881e+06
O95870	ABHGA_HUMAN	ABHD16A	558	63243.9	HUMAN	Protein ABHD16A	2	4	2	2	2	3	838464	908337	540278	628509	423488	430447	650567	747895	540278	523606	378313	388866
O95873	CF047_HUMAN	C6orf47	294	31710.2	HUMAN	Uncharacterized protein C6orf47	1	1	1	0	1	0	121640	359343	198424	0	49306	0	94380.9	295871	198424	0	44046.3	0
O95881	TXD12_HUMAN	TXNDC12	172	19205.9	HUMAN	Thioredoxin domain-containing protein 12	5	4	5	5	5	5	8695757	7024630	5775523	4407836	6616201	4819443	6.74707e+06	5.78385e+06	5775523	3.67213e+06	5.91043e+06	4.35389e+06
O95900	TRUB2_HUMAN	TRUB2	331	36694.8	HUMAN	Mitochondrial mRNA pseudouridine synthase TRUB2	2	0	1	3	2	1	104766	0	81209	335949	135369	135977	81288.3	0	81209	279876	120929	122842
O95905	ECD_HUMAN	ECD	644	72758.7	HUMAN	Protein ecdysoneless homolog	5	4	4	3	4	3	1141071	1726039	1296885	285913	322365	356444	885361	1.42116e+06	1296885	238192	287977	322012
O95983	MBD3_HUMAN	MBD3	291	32844.4	HUMAN	Methyl-CpG-binding domain protein 3	7	10	5	6	7	6	2089897	3436044	1275191	1897270	2278118	1927864	1.62156e+06	2.82913e+06	1275191	1.5806e+06	2.0351e+06	1.74163e+06
O95985	TOP3B_HUMAN	TOP3B	862	96662.9	HUMAN	DNA topoisomerase 3-beta-1	8	8	10	7	7	6	1110718	1971678	1961073	1515097	1454465	1075947	861810	1.62341e+06	1961073	1.26222e+06	1.29931e+06	972011
O95989	NUDT3_HUMAN	NUDT3	172	19471.1	HUMAN	Diphosphoinositol polyphosphate phosphohydrolase 1	4	5	5	4	3	3	3424605	4126543	3010252	3892154	3121368	2633844	2.65716e+06	3.39766e+06	3010252	3.24252e+06	2.7884e+06	2.37941e+06
O95997	PTTG1_HUMAN	PTTG1	202	22024.5	HUMAN	Securin	0	0	0	0	1	1	0	0	0	0	52881	58657	0	0	0	0	47240	52990.7
O95999	BCL10_HUMAN	BCL10	233	26251.8	HUMAN	B-cell lymphoma/leukemia 10	1	2	2	1	1	2	104787	695404	606643	101995	75794	310064	81304.6	572573	606643	84971.2	67708.8	280112
O96000	NDUBA_HUMAN	NDUFB10	172	20776.9	HUMAN	NADH dehydrogenase [ubiquinone] 1 beta subcomplex subunit 10	7	6	5	6	7	6	21527625	15573804	10648516	15961928	15756670	13747418	1.67034e+07	1.2823e+07	10648516	1.32978e+07	1.40758e+07	1.24194e+07
O96005	CLPT1_HUMAN	CLPTM1	669	76097.3	HUMAN	Cleft lip and palate transmembrane protein 1	3	4	2	1	2	3	869817	1031155	815894	567031	272983	346845	674894	849019	815894	472389	243863	313340
O96006	ZBED1_HUMAN	ZBED1	694	78156.3	HUMAN	Zinc finger BED domain-containing protein 1	1	1	1	0	1	0	73145	51590	64497	0	65558	0	56753.5	42477.5	64497	0	58564.7	0
O96007	MOC2B_HUMAN	MOCS2	188	20944.2	HUMAN	Molybdopterin synthase catalytic subunit	1	1	1	0	1	1	132634	177762	143927	0	130565	137133	102911	146363	143927	0	116637	123886
O96008	TOM40_HUMAN	TOMM40	361	37893.4	HUMAN	Mitochondrial import receptor subunit TOM40 homolog	14	16	14	14	14	15	20238588	22870455	15576684	19237775	19231621	19194729	1.57032e+07	1.88308e+07	15576684	1.60268e+07	1.71801e+07	1.73405e+07
O96011	PX11B_HUMAN	PEX11B	259	28431.5	HUMAN	Peroxisomal membrane protein 11B	0	1	0	2	0	1	0	660600	0	374162	0	162255	0	543916	0	311711	0	146581
O96013	PAK4_HUMAN	PAK4	591	64072.6	HUMAN	Serine/threonine-protein kinase PAK 4	1	0	0	2	1	1	37378	0	0	261191	47542	42308	29001.7	0	0	217596	42470.5	38221.1
O96017	CHK2_HUMAN	CHEK2	543	60915.4	HUMAN	Serine/threonine-protein kinase Chk2	2	4	3	2	2	3	123391	3838882	364833	881006	109173	180627	95739.5	3.16081e+06	364833	733959	97527.1	163178
O96019	ACL6A_HUMAN	ACTL6A	429	47461.4	HUMAN	Actin-like protein 6A	12	10	12	11	11	11	14417110	13076295	11694463	14048498	11882542	12037682	1.11863e+07	1.07666e+07	11694463	1.17037e+07	1.0615e+07	1.08748e+07
O96033	MOC2A_HUMAN	MOCS2	88	9755.4	HUMAN	Molybdopterin synthase sulfur carrier subunit	1	2	1	1	1	1	551931	700045	350151	462517	433705	487702	428245	576394	350151	385319	387440	440590
P00338	LDHA_HUMAN	LDHA	332	36689.1	HUMAN	L-lactate dehydrogenase A chain	28	36	32	32	37	37	450647639	510948686	534940303	488252012	571374386	477931246	3.49659e+08	4.20698e+08	534940303	4.06759e+08	5.10424e+08	4.31763e+08
P00352	AL1A1_HUMAN	ALDH1A1	501	54862.3	HUMAN	Retinal dehydrogenase 1	14	12	12	15	16	15	10272262	6785343	5947790	29399441	23081011	24360340	7.97028e+06	5.58683e+06	5947790	2.44924e+07	2.06189e+07	2.20071e+07
P00367	DHE3_HUMAN	GLUD1	558	61398.4	HUMAN	Glutamate dehydrogenase 1, mitochondrial	20	17	14	16	18	17	33761508	30954496	23422359	29324515	31407586	28369215	2.61957e+07	2.54869e+07	23422359	2.443e+07	2.80572e+07	2.56288e+07
P00374	DYR_HUMAN	DHFR	187	21452.9	HUMAN	Dihydrofolate reductase	6	6	6	6	5	5	4913672	3888160	3212258	4519620	2526934	2808494	3.81254e+06	3.20138e+06	3212258	3.76526e+06	2.25738e+06	2.53719e+06
P00387	NB5R3_HUMAN	CYB5R3	301	34235.2	HUMAN	NADH-cytochrome b5 reductase 3	11	11	11	12	9	10	12401360	10631399	7643018	11253487	6741598	6454633	9.62226e+06	8.75354e+06	7643018	9.37519e+06	6.02245e+06	5.83112e+06
P00390	GSHR_HUMAN	GSR	522	56257.5	HUMAN	Glutathione reductase, mitochondrial	18	16	15	18	15	17	24672524	21812402	16496831	21881192	18652499	18174278	1.91435e+07	1.79596e+07	16496831	1.8229e+07	1.66628e+07	1.64186e+07
P00395	COX1_HUMAN	MT-CO1	513	57041.9	HUMAN	Cytochrome c oxidase subunit 1	0	1	1	0	1	0	0	264653	194397	0	221256	0	0	217907	194397	0	197654	0
P00403	COX2_HUMAN	MT-CO2	227	25565.3	HUMAN	Cytochrome c oxidase subunit 2	5	5	7	5	6	8	11791207	18339744	16334030	15561016	12779838	17146473	9.14884e+06	1.51003e+07	16334030	1.29638e+07	1.14166e+07	1.54901e+07
P00441	SODC_HUMAN	SOD1	154	15935.9	HUMAN	Superoxide dismutase [Cu-Zn]	8	6	7	6	7	8	117741321	101288397	93124402	110671754	99164949	92738333	9.13559e+07	8.33975e+07	93124402	9.21997e+07	8.85867e+07	8.37798e+07
P00491	PNPH_HUMAN	PNP	289	32118.2	HUMAN	Purine nucleoside phosphorylase	19	20	20	18	18	18	44594153	43021759	33844896	41903710	39504688	36172347	3.46008e+07	3.54227e+07	33844896	3.49096e+07	3.52906e+07	3.26781e+07
P00492	HPRT_HUMAN	HPRT1	218	24579.6	HUMAN	Hypoxanthine-guanine phosphoribosyltransferase	11	12	11	11	13	11	39760876	36052521	26085984	35405781	31356658	29257672	3.08506e+07	2.96845e+07	26085984	2.94963e+07	2.80117e+07	2.64314e+07
P00505	AATM_HUMAN	GOT2	430	47518.1	HUMAN	Aspartate aminotransferase, mitochondrial	21	18	20	18	16	20	57795122	50400139	36843381	42568456	39060162	43681697	4.48434e+07	4.14978e+07	36843381	3.54634e+07	3.48935e+07	3.9462e+07
P00519	ABL1_HUMAN	ABL1	1130	122874	HUMAN	Tyrosine-protein kinase ABL1	7	9	7	9	10	8	1522198	2277353	1049976	2153007	2339277	1173517	1.18108e+06	1.8751e+06	1049976	1.79365e+06	2.08974e+06	1.06016e+06
P00558	PGK1_HUMAN	PGK1	417	44615.1	HUMAN	Phosphoglycerate kinase 1	26	28	29	24	28	25	329884394	363100703	283606843	316622705	327373727	295789232	2.55958e+08	2.98965e+08	283606843	2.63776e+08	2.92452e+08	2.67216e+08
P00568	KAD1_HUMAN	AK1	194	21635	HUMAN	Adenylate kinase isoenzyme 1	9	9	9	9	10	10	9457914	8596919	9052833	11460374	10592487	10402479	7.33843e+06	7.07842e+06	9052833	9.54754e+06	9.46255e+06	9.3976e+06
P00813	ADA_HUMAN	ADA	363	40764.8	HUMAN	Adenosine deaminase	0	0	0	1	0	0	0	0	0	12423	0	0	0	0	0	10349.5	0	0
P00846	ATP6_HUMAN	MT-ATP6	226	24817.5	HUMAN	ATP synthase subunit a	1	1	1	1	1	1	1212000	2000000	1386000	1696000	1693000	1513000	940395	1.64673e+06	1386000	1.41292e+06	1.5124e+06	1.36684e+06
P00915	CAH1_HUMAN	CA1	261	28870.4	HUMAN	Carbonic anhydrase 1	3	3	3	2	2	2	1170635	1049095	934765	872096	740720	736511	908300	863790	934765	726536	661705	665364
P00966	ASSY_HUMAN	ASS1	412	46530.8	HUMAN	Argininosuccinate synthase	1	0	0	0	0	0	42706	0	0	0	0	0	33135.7	0	0	0	0	0
P01033	TIMP1_HUMAN	TIMP1	207	23171.1	HUMAN	Metalloproteinase inhibitor 1	2	3	3	1	2	2	1186921	1823625	1682783	204323	642317	487903	920936	1.50151e+06	1682783	170220	573799	440772
P01040	CYTA_HUMAN	CSTA	98	11006.6	HUMAN	Cystatin-A	1	1	1	1	1	1	137636	93368	29986	102785	79945	39297	106792	76876.1	29986	85629.4	71417	35500.9
P01111	RASN_HUMAN	NRAS	189	21229.4	HUMAN	GTPase NRas	5	4	4	4	3	5	3381188	2826310	2236112	2864388	2695447	2624753	2.62348e+06	2.32709e+06	2236112	2.3863e+06	2.40791e+06	2.3712e+06
P01112	RASH_HUMAN	HRAS	189	21298.3	HUMAN	GTPase HRas	0	1	0	0	0	0	0	122863	0	0	0	0	0	101161	0	0	0	0
P01130	LDLR_HUMAN	LDLR	860	95377	HUMAN	Low-density lipoprotein receptor	1	1	1	1	1	1	21708	59900	29436	21568	25668	23971	16843.3	49319.7	29436	17968.1	22929.9	21655.4
P01137	TGFB1_HUMAN	TGFB1	390	44341.6	HUMAN	Transforming growth factor beta-1	3	6	3	4	3	2	1666397	3914258	1741356	4848059	4348746	2632214	1.29296e+06	3.22287e+06	1741356	4.03888e+06	3.88485e+06	2.37794e+06
P02008	HBAZ_HUMAN	HBZ	142	15637.2	HUMAN	Hemoglobin subunit zeta	11	11	12	10	11	11	337663142	282877955	266950439	291743436	287582890	305492846	2.61994e+08	2.32912e+08	266950439	2.43049e+08	2.56905e+08	2.75982e+08
P02042	HBD_HUMAN	HBD	147	16055.6	HUMAN	Hemoglobin subunit delta	2	2	3	2	2	4	416961	465920	419389	455815	465046	1229556	323522	383623	419389	379736	415438	1.11078e+06
P02100	HBE_HUMAN	HBE1	147	16203	HUMAN	Hemoglobin subunit epsilon	12	13	12	13	13	13	157523827	134051359	86868248	117042609	154634326	159621353	1.22223e+08	1.10373e+08	86868248	9.75073e+07	1.38139e+08	1.44202e+08
P02533	K1C14_HUMAN	KRT14	472	51561.9	HUMAN	Keratin, type I cytoskeletal 14	0	0	0	0	1	1	0	0	0	0	105573	71353	0	0	0	0	94311.1	64460.3
P02538	K2C6A_HUMAN	KRT6A	564	60045.4	HUMAN	Keratin, type II cytoskeletal 6A	0	0	0	0	0	1	0	0	0	0	0	45119	0	0	0	0	0	40760.5
P02545	LMNA_HUMAN	LMNA	664	74140.1	HUMAN	Prelamin-A/C	22	26	25	24	25	26	19354262	24067940	17070615	17554638	21170153	20557926	1.5017e+07	1.98167e+07	17070615	1.46246e+07	1.89119e+07	1.8572e+07
P02549	SPTA1_HUMAN	SPTA1	2419	280017	HUMAN	Spectrin alpha chain, erythrocytic 1	26	31	31	24	22	33	4949953	7031235	5801585	4779947	3572619	5643972	3.84069e+06	5.78929e+06	5801585	3.98214e+06	3.19151e+06	5.09876e+06
P02649	APOE_HUMAN	APOE	317	36154.4	HUMAN	Apolipoprotein E	1	2	1	0	1	1	85806	172268	56125	0	153559	36291	66577.2	141840	56125	0	137178	32785.3
P02654	APOC1_HUMAN	APOC1	83	9332	HUMAN	Apolipoprotein C-I	2	1	1	0	0	0	601733	443239	169664	0	0	0	466887	364948	169664	0	0	0
P02656	APOC3_HUMAN	APOC3	99	10852.4	HUMAN	Apolipoprotein C-III	0	1	0	0	0	1	0	76607	0	0	0	173515	0	63075.7	0	0	0	156753
P02724	GLPA_HUMAN	GYPA	150	16331.6	HUMAN	Glycophorin-A	2	2	2	2	2	1	553543	387773	262625	395558	296876	210795	429496	319280	262625	329536	265207	190432
P02768	ALBU_HUMAN	ALB	609	69367.4	HUMAN	Serum albumin	1	2	1	1	1	1	192348	3015453	132650	178584	208257	157781	149243	2.48282e+06	132650	148777	186041	142539
P02786	TFR1_HUMAN	TFRC	760	84872.1	HUMAN	Transferrin receptor protein 1	28	31	32	30	34	32	59601010	65879657	64548787	53721689	66932561	69660676	4.62446e+07	5.42431e+07	64548787	4.47551e+07	5.97926e+07	6.29315e+07
P02788	TRFL_HUMAN	LTF	710	78182.7	HUMAN	Lactotransferrin	1	1	1	1	1	1	1594000	1887000	1745000	1677000	1678000	1303000	1.23679e+06	1.55369e+06	1745000	1.3971e+06	1.499e+06	1.17713e+06
P02792	FRIL_HUMAN	FTL	175	20019.8	HUMAN	Ferritin light chain	5	5	4	5	4	4	6136660	5060655	2790997	6389162	2877026	1676186	4.76146e+06	4.16678e+06	2790997	5.32276e+06	2.57012e+06	1.51427e+06
P02794	FRIH_HUMAN	FTH1	183	21225.8	HUMAN	Ferritin heavy chain	11	10	10	10	10	9	26599704	13292486	8995406	15034005	8517379	8261898	2.06388e+07	1.09446e+07	8995406	1.25247e+07	7.6088e+06	7.4638e+06
P02795	MT2_HUMAN	MT2A	61	6042.3	HUMAN	Metallothionein-2	2	2	1	1	2	1	241498	414643	106082	516030	413517	93356	187379	341403	106082	429900	369406	84337.8
P03886	NU1M_HUMAN	MT-ND1	318	35660.9	HUMAN	NADH-ubiquinone oxidoreductase chain 1	2	1	1	1	1	1	228847	114492	332002	126372	142587	151408	177563	94268.9	332002	105279	127377	136782
P03891	NU2M_HUMAN	MT-ND2	347	38961.3	HUMAN	NADH-ubiquinone oxidoreductase chain 2	0	1	1	1	1	1	0	387844	314380	494718	473319	321096	0	319338	314380	412146	422828	290078
P03915	NU5M_HUMAN	MT-ND5	603	67027.2	HUMAN	NADH-ubiquinone oxidoreductase chain 5	0	1	0	0	1	1	0	472495	0	0	55769	48027	0	389037	0	0	49819.9	43387.6
P03928	ATP8_HUMAN	MT-ATP8	68	7991.7	HUMAN	ATP synthase protein 8	1	1	1	1	1	1	764281	189225	684058	558573	441200	445718	593008	155802	684058	465343	394136	402662
P04004	VTNC_HUMAN	VTN	478	54306.1	HUMAN	Vitronectin	1	0	1	1	1	1	166010	0	203489	179149	170658	206565	128808	0	203489	149248	152453	186611
P04040	CATA_HUMAN	CAT	527	59756.7	HUMAN	Catalase	23	21	20	21	21	21	42807500	31839252	26500899	43942364	37203038	41134429	3.32145e+07	2.62154e+07	26500899	3.6608e+07	3.32345e+07	3.71608e+07
P04049	RAF1_HUMAN	RAF1	648	73052.2	HUMAN	RAF proto-oncogene serine/threonine-protein kinase	3	4	1	2	1	1	616989	889366	290514	639035	308058	312631	478724	732275	290514	532375	275196	282431
P04062	GLCM_HUMAN	GBA	536	59716.8	HUMAN	Glucosylceramidase	1	1	1	0	0	0	45210	79522	51198	0	0	0	35078.6	65475.8	51198	0	0	0
P04066	FUCO_HUMAN	FUCA1	466	53689.3	HUMAN	Tissue alpha-L-fucosidase	1	1	1	1	1	1	200244	153034	126327	183656	188453	145984	155370	126003	126327	153002	168350	131882
P04075	ALDOA_HUMAN	ALDOA	364	39420.4	HUMAN	Fructose-bisphosphate aldolase A	29	31	32	29	30	33	611241015	587518903	510897376	589004209	513919334	631865324	4.74264e+08	4.83744e+08	510897376	4.90695e+08	4.59098e+08	5.70827e+08
P04080	CYTB_HUMAN	CSTB	98	11139.7	HUMAN	Cystatin-B	7	6	5	5	5	5	32708622	30461366	21828285	26375416	29124577	24177517	2.53787e+07	2.50809e+07	21828285	2.19731e+07	2.60177e+07	2.1842e+07
P04083	ANXA1_HUMAN	ANXA1	346	38714.6	HUMAN	Annexin A1	24	24	25	24	21	27	239016757	230152645	192242515	224569641	182694430	238429334	1.85454e+08	1.895e+08	192242515	1.87087e+08	1.63206e+08	2.15397e+08
P04114	APOB_HUMAN	APOB	4563	515609	HUMAN	Apolipoprotein B-100	4	4	4	4	4	5	5254234	6049852	5072510	5765927	5960612	6476687	4.07678e+06	4.98125e+06	5072510	4.80355e+06	5.32477e+06	5.85104e+06
P04150	GCR_HUMAN	NR3C1	777	85660.1	HUMAN	Glucocorticoid receptor	4	4	2	4	4	6	268370	259636	97637	576208	571782	618280	208229	213776	97637	480034	510788	558554
P04179	SODM_HUMAN	SOD2	222	24722.3	HUMAN	Superoxide dismutase [Mn], mitochondrial	7	8	8	7	8	7	14879283	12901437	9116169	12238884	10110597	10181698	1.15449e+07	1.06226e+07	9116169	1.01961e+07	9.03206e+06	9.19815e+06
P04181	OAT_HUMAN	OAT	439	48535.3	HUMAN	Ornithine aminotransferase, mitochondrial	18	19	19	21	21	20	42615494	35652734	28161421	44369114	37464650	34728341	3.30655e+07	2.93553e+07	28161421	3.69636e+07	3.34682e+07	3.13736e+07
P04183	KITH_HUMAN	TK1	234	25468.9	HUMAN	Thymidine kinase, cytosolic	9	12	9	12	13	10	13625643	14981758	9635504	14290214	13191447	10469528	1.05722e+07	1.23355e+07	9635504	1.19051e+07	1.17843e+07	9.45817e+06
P04259	K2C6B_HUMAN	KRT6B	564	60067.4	HUMAN	Keratin, type II cytoskeletal 6B	0	0	0	0	6	0	0	0	0	0	1890942	0	0	0	0	0	1.68923e+06	0
P04264	K2C1_HUMAN	KRT1	644	66039.2	HUMAN	Keratin, type II cytoskeletal 1	19	13	20	22	25	22	17929662	7480762	14144829	20683082	33411324	17647969	1.39117e+07	6.15941e+06	14144829	1.72309e+07	2.98472e+07	1.59432e+07
P04350	TBB4A_HUMAN	TUBB4A	444	49586.2	HUMAN	Tubulin beta-4A chain	4	4	2	3	2	2	3932723	4266741	3248000	3588916	2572160	3543000	3.05141e+06	3.51309e+06	3248000	2.9899e+06	2.29778e+06	3.20075e+06
P04406	G3P_HUMAN	GAPDH	335	36053.5	HUMAN	Glyceraldehyde-3-phosphate dehydrogenase	24	30	30	26	31	31	318900405	282327154	262983843	260315480	292095655	291518408	2.47436e+08	2.32459e+08	262983843	2.16867e+08	2.60937e+08	2.63358e+08
P04424	ARLY_HUMAN	ASL	464	51658.4	HUMAN	Argininosuccinate lyase	6	5	4	5	5	5	2443919	1677752	1310862	1516090	2124200	1356023	1.89625e+06	1.38141e+06	1310862	1.26304e+06	1.8976e+06	1.22503e+06
P04629	NTRK1_HUMAN	NTRK1	796	87497.9	HUMAN	High affinity nerve growth factor receptor	0	1	0	0	1	0	0	73163	0	0	38827	0	0	60240	0	0	34685.2	0
P04632	CPNS1_HUMAN	CAPNS1	268	28316	HUMAN	Calpain small subunit 1	15	15	15	12	13	13	22967314	23090918	20742071	19113171	19327931	17838541	1.78204e+07	1.90123e+07	20742071	1.5923e+07	1.72661e+07	1.61153e+07
P04792	HSPB1_HUMAN	HSPB1	205	22782.7	HUMAN	Heat shock protein beta-1	17	16	17	17	16	15	106550388	99645149	71988107	91843702	74947145	65618906	8.26728e+07	8.20445e+07	71988107	7.65142e+07	6.69523e+07	5.92801e+07
P04818	TYSY_HUMAN	TYMS	313	35716.3	HUMAN	Thymidylate synthase	9	13	13	9	13	13	9259643	15243728	12100129	11402962	11042143	11475911	7.18459e+06	1.25512e+07	12100129	9.49972e+06	9.86424e+06	1.03673e+07
P04843	RPN1_HUMAN	RPN1	607	68570	HUMAN	Dolichyl-diphosphooligosaccharide--protein glycosyltransferase subunit 1	27	28	29	30	29	30	53001221	75574351	60561716	76861357	55179515	72007627	4.11238e+07	6.22254e+07	60561716	6.40326e+07	4.92933e+07	6.50517e+07
P04844	RPN2_HUMAN	RPN2	631	69284.6	HUMAN	Dolichyl-diphosphooligosaccharide--protein glycosyltransferase subunit 2	21	21	19	21	19	23	37366433	37093772	30554914	39360810	35754521	34607359	2.89927e+07	3.05418e+07	30554914	3.27912e+07	3.19405e+07	3.12643e+07
P04899	GNAI2_HUMAN	GNAI2	355	40451.3	HUMAN	Guanine nucleotide-binding protein G(i) subunit alpha-2	2	4	3	2	4	5	157097	1425620	457629	417420	1113837	1174115	121892	1.17381e+06	457629	347749	995020	1.0607e+06
P04920	B3A2_HUMAN	SLC4A2	1241	137010	HUMAN	Anion exchange protein 2	0	1	1	1	0	0	0	137156	64594	105514	0	0	0	112930	64594	87902.9	0	0
P04921	GLPC_HUMAN	GYPC	128	13810.8	HUMAN	Glycophorin-C	2	1	1	2	2	2	582307	173408	314261	646221	398842	331408	451814	142778	314261	538361	356296	299394
P05023	AT1A1_HUMAN	ATP1A1	1023	112897	HUMAN	Sodium/potassium-transporting ATPase subunit alpha-1	27	28	26	26	26	28	41473108	41577663	27263137	39762214	32080996	36579612	3.21791e+07	3.42337e+07	27263137	3.31256e+07	2.86588e+07	3.3046e+07
P05091	ALDH2_HUMAN	ALDH2	517	56381.8	HUMAN	Aldehyde dehydrogenase, mitochondrial	14	11	10	12	15	13	11435392	5788160	2827116	5932825	9127720	5477297	8.87276e+06	4.76578e+06	2827116	4.94259e+06	8.15403e+06	4.94819e+06
P05114	HMGN1_HUMAN	HMGN1	100	10659	HUMAN	Non-histone chromosomal protein HMG-14	2	2	2	2	2	2	913778	902735	654709	854347	759408	824223	709004	743282	654709	711750	678399	744603
P05141	ADT2_HUMAN	SLC25A5	298	32852.5	HUMAN	ADP/ATP translocase 2	25	30	30	28	29	29	382607124	375706123	321605092	398878620	388413954	360832273	2.96866e+08	3.09344e+08	321605092	3.32303e+08	3.4698e+08	3.25976e+08
P05161	ISG15_HUMAN	ISG15	165	17887.7	HUMAN	Ubiquitin-like protein ISG15	1	1	1	1	0	0	199335	197449	107942	153990	0	0	154665	162573	107942	128288	0	0
P05165	PCCA_HUMAN	PCCA	728	80059.7	HUMAN	Propionyl-CoA carboxylase alpha chain, mitochondrial	1	1	1	1	2	1	192260	91889	474469	160264	1617759	1335000	149175	75658.4	474469	133515	1.44519e+06	1.20604e+06
P05166	PCCB_HUMAN	PCCB	539	58216.2	HUMAN	Propionyl-CoA carboxylase beta chain, mitochondrial	5	2	3	5	3	4	562885	201135	276587	1834647	246151	1213588	436744	165608	276587	1.52843e+06	219893	1.09636e+06
P05198	IF2A_HUMAN	EIF2S1	315	36112.5	HUMAN	Eukaryotic translation initiation factor 2 subunit 1	23	22	21	19	21	23	55420135	46575097	37271049	47057051	37629256	41128660	4.30007e+07	3.83484e+07	37271049	3.92028e+07	3.36152e+07	3.71556e+07
P05204	HMGN2_HUMAN	HMGN2	90	9392.7	HUMAN	Non-histone chromosomal protein HMG-17	1	1	1	1	0	1	1321000	954719	542970	1276000	0	903964	1.02497e+06	786084	542970	1.06303e+06	0	816641
P05362	ICAM1_HUMAN	ICAM1	532	57825.7	HUMAN	Intercellular adhesion molecule 1	5	5	6	6	7	7	3048518	2429551	1826125	2995541	3079003	2496030	2.36536e+06	2.00041e+06	1826125	2.49556e+06	2.75055e+06	2.25491e+06
P05386	RLA1_HUMAN	RPLP1	114	11514	HUMAN	60S acidic ribosomal protein P1	3	3	3	3	3	3	39906045	43849438	31915317	38459263	36555809	33363984	3.09632e+07	3.61042e+07	31915317	3.20401e+07	3.26563e+07	3.0141e+07
P05387	RLA2_HUMAN	RPLP2	115	11665	HUMAN	60S acidic ribosomal protein P2	10	8	9	10	10	10	116333595	109652829	95279294	94469187	95141279	70047835	9.02636e+07	9.02845e+07	95279294	7.87015e+07	8.49922e+07	6.32812e+07
P05388	RLA0_HUMAN	RPLP0	317	34273.8	HUMAN	60S acidic ribosomal protein P0	17	15	16	14	15	14	123741924	108203802	97690141	99285403	108255759	86519590	9.60118e+07	8.90914e+07	97690141	8.27139e+07	9.67077e+07	7.81618e+07
P05412	JUN_HUMAN	JUN	331	35675.9	HUMAN	Transcription factor AP-1	1	0	0	0	0	0	151448	0	0	0	0	0	117509	0	0	0	0	0
P05423	RPC4_HUMAN	POLR3D	398	44396.2	HUMAN	DNA-directed RNA polymerase III subunit RPC4	5	2	3	1	2	2	1392133	631012	956290	135522	475351	200387	1.08016e+06	519554	956290	112902	424644	181030
P05455	LA_HUMAN	SSB	408	46837.4	HUMAN	Lupus La protein	28	32	31	30	33	33	179868878	170879129	170086521	175380683	166456978	186691164	1.39561e+08	1.40696e+08	170086521	1.46108e+08	1.487e+08	1.68657e+08
P05496	AT5G1_HUMAN	ATP5G1	136	14276.9	HUMAN	ATP synthase F(0) complex subunit C1, mitochondrial	1	1	1	1	1	1	215373	205285	319791	255833	180581	37022	167109	169025	319791	213132	161318	33445.7
P05556	ITB1_HUMAN	ITGB1	798	88416.2	HUMAN	Integrin beta-1	11	13	14	13	13	13	8988293	8189205	7849530	10485002	9503668	8745220	6.97405e+06	6.74272e+06	7849530	8.73497e+06	8.48988e+06	7.90043e+06
P05771	KPCB_HUMAN	PRKCB	671	76869.7	HUMAN	Protein kinase C beta type	22	22	21	21	21	24	25267683	23006671	17330078	25431909	21912073	18888234	1.96053e+07	1.89429e+07	17330078	2.11871e+07	1.95746e+07	1.70636e+07
P05783	K1C18_HUMAN	KRT18	430	48058.2	HUMAN	Keratin, type I cytoskeletal 18	32	31	31	31	31	31	79233427	78840578	76539133	73474306	80253376	82185363	6.14775e+07	6.49147e+07	76539133	6.12109e+07	7.16924e+07	7.42463e+07
P05787	K2C8_HUMAN	KRT8	483	53704.7	HUMAN	Keratin, type II cytoskeletal 8	36	42	40	38	42	43	143888810	154538805	144903722	121421484	150831778	147759873	1.11644e+08	1.27242e+08	144903722	1.01155e+08	1.34742e+08	1.33486e+08
P05937	CALB1_HUMAN	CALB1	261	30025.4	HUMAN	Calbindin	6	6	7	9	7	8	6781550	6702129	7159417	10842851	7782047	8890357	5.26183e+06	5.51831e+06	7159417	9.03309e+06	6.95191e+06	8.03155e+06
P06132	DCUP_HUMAN	UROD	367	40787.3	HUMAN	Uroporphyrinogen decarboxylase	17	18	19	18	18	17	41514413	34604308	28821993	43049925	36602106	29255923	3.22112e+07	2.8492e+07	28821993	3.58645e+07	3.26976e+07	2.64298e+07
P06280	AGAL_HUMAN	GLA	429	48767.2	HUMAN	Alpha-galactosidase A	1	2	2	2	1	2	33326	113759	119626	106897	99370	145851	25857.8	93665.4	119626	89055	88769.8	131762
P06396	GELS_HUMAN	GSN	782	85698.2	HUMAN	Gelsolin	6	6	7	7	4	8	13120024	888323	8519906	14812093	8682701	1053631	1.01799e+07	731416	8519906	1.23398e+07	7.75648e+06	951850
P06400	RB_HUMAN	RB1	928	106160	HUMAN	Retinoblastoma-associated protein	10	9	8	8	10	11	3398890	3415744	2554662	2653566	2966501	3758128	2.63721e+06	2.81241e+06	2554662	2.21066e+06	2.65005e+06	3.39509e+06
P06454	PTMA_HUMAN	PTMA	111	12203	HUMAN	Prothymosin alpha	7	5	7	6	4	5	10180308	3.52279e+06	39746843	8176268	1927847	9247428	7.89894e+06	2.90055e+06	39746843	6.81158e+06	1.7222e+06	8.35413e+06
P06493	CDK1_HUMAN	CDK1	297	34095.7	HUMAN	Cyclin-dependent kinase 1	17	17	17	15	16	18	49880006	46000050	33712853	43116357	34025228	40938793	3.87021e+07	3.78749e+07	33712853	3.59199e+07	3.03956e+07	3.69841e+07
P06576	ATPB_HUMAN	ATP5B	529	56560.4	HUMAN	ATP synthase subunit beta, mitochondrial	31	35	35	29	36	35	265364368	246823464	211231922	239628179	208064028	225521440	2.05897e+08	2.03226e+08	211231922	1.99632e+08	1.85869e+08	2.03736e+08
P06730	IF4E_HUMAN	EIF4E	217	25097.5	HUMAN	Eukaryotic translation initiation factor 4E	8	9	8	9	8	9	20694702	21185611	18385998	24529892	21114335	20931899	1.60571e+07	1.74435e+07	18385998	2.04357e+07	1.8862e+07	1.89099e+07
P06732	KCRM_HUMAN	CKM	381	43101.5	HUMAN	Creatine kinase M-type	0	0	0	1	0	0	0	0	0	78967	0	0	0	0	0	65786.8	0	0
P06733	ENOA_HUMAN	ENO1	434	47169.4	HUMAN	Alpha-enolase	33	35	35	33	36	36	949877854	778598963	606948745	630091889	625464809	606803187	7.37014e+08	6.41073e+08	606948745	5.24924e+08	5.58744e+08	5.48186e+08
P06737	PYGL_HUMAN	PYGL	847	97149.4	HUMAN	Glycogen phosphorylase, liver form	1	2	1	1	0	0	77068	124162	17830	75741	0	0	59797.3	102231	17830	63099.2	0	0
P06744	G6PI_HUMAN	GPI	558	63147.7	HUMAN	Glucose-6-phosphate isomerase	22	22	22	18	25	25	128166426	123332822	98073824	109237059	114690582	105130343	9.94448e+07	1.01548e+08	98073824	9.10045e+07	1.02456e+08	9.49748e+07
P06746	DPOLB_HUMAN	POLB	335	38178	HUMAN	DNA polymerase beta	1	4	3	3	3	1	271052	763384	424591	642838	602425	205440	210310	628545	424591	535543	538162	185595
P06748	NPM_HUMAN	NPM1	294	32575.3	HUMAN	Nucleophosmin	18	21	17	19	18	19	186776258	196935991	157659625	223053024	210265157	170408394	1.4492e+08	1.62151e+08	157659625	1.85824e+08	1.87835e+08	1.53947e+08
P06753	TPM3_HUMAN	TPM3	285	32950.2	HUMAN	Tropomyosin alpha-3 chain	6	6	6	6	6	6	52014313	50861281	42727511	57360749	46668824	50110780	4.03581e+07	4.18775e+07	42727511	4.77868e+07	4.16905e+07	4.52701e+07
P06865	HEXA_HUMAN	HEXA	529	60703.3	HUMAN	Beta-hexosaminidase subunit alpha	6	9	8	8	5	8	5076091	4419055	4514905	6712998	3194397	6008978	3.93856e+06	3.6385e+06	4514905	5.59254e+06	2.85364e+06	5.42851e+06
P06899	H2B1J_HUMAN	HIST1H2BJ	126	13904.3	HUMAN	Histone H2B type 1-J	1	1	1	1	1	1	2178000	2147000	1921000	2038000	1761000	2052000	1.68992e+06	1.76777e+06	1921000	1.69784e+06	1.57315e+06	1.85378e+06
P07099	HYEP_HUMAN	EPHX1	455	52949.3	HUMAN	Epoxide hydrolase 1	4	6	5	4	3	3	1158979	1826230	1078158	1501967	1125606	1022804	899256	1.50366e+06	1078158	1.25128e+06	1.00553e+06	924001
P07108	ACBP_HUMAN	DBI	87	10044.5	HUMAN	Acyl-CoA-binding protein	5	5	6	6	6	6	9344143	9897838	9392652	9638138	9998224	10364923	7.25015e+06	8.14955e+06	9392652	8.02945e+06	8.93168e+06	9.36367e+06
P07195	LDHB_HUMAN	LDHB	334	36638.8	HUMAN	L-lactate dehydrogenase B chain	22	22	21	20	24	23	271646173	252350631	218741703	262129649	252208035	219633361	2.10771e+08	2.07777e+08	218741703	2.18378e+08	2.25304e+08	1.98417e+08
P07205	PGK2_HUMAN	PGK2	417	44796.5	HUMAN	Phosphoglycerate kinase 2	1	1	1	1	1	1	1711000	1720000	1622000	1794000	1567000	1599000	1.32757e+06	1.41619e+06	1622000	1.49457e+06	1.39984e+06	1.44454e+06
P07225	PROS_HUMAN	PROS1	676	75123.3	HUMAN	Vitamin K-dependent protein S	1	2	2	0	1	1	256294	265739	351823	0	170464	135020	198859	218801	351823	0	152280	121977
P07237	PDIA1_HUMAN	P4HB	508	57116.8	HUMAN	Protein disulfide-isomerase	31	31	30	29	31	33	161676075	193184502	169246527	207147049	189588982	179402426	1.25445e+08	1.59062e+08	169246527	1.72573e+08	1.69365e+08	1.62072e+08
P07311	ACYP1_HUMAN	ACYP1	99	11260.9	HUMAN	Acylphosphatase-1	5	3	4	5	4	3	2998610	1394189	2181506	2683018	2202845	1461662	2.32663e+06	1.14793e+06	2181506	2.2352e+06	1.96786e+06	1.32047e+06
P07339	CATD_HUMAN	CTSD	412	44552.6	HUMAN	Cathepsin D	12	10	11	13	13	11	30017370	26996730	25363451	32035076	29908916	26937289	2.32906e+07	2.22282e+07	25363451	2.66882e+07	2.67184e+07	2.43351e+07
P07355	ANXA2_HUMAN	ANXA2	339	38604.4	HUMAN	Annexin A2	23	23	21	25	23	26	163773430	153390282	131955631	178843223	149661315	155743294	1.27072e+08	1.26297e+08	131955631	1.48993e+08	1.33696e+08	1.40699e+08
P07384	CAN1_HUMAN	CAPN1	714	81890.8	HUMAN	Calpain-1 catalytic subunit	30	28	30	28	31	31	30867449	28990253	26413748	28712579	30661966	38454460	2.39502e+07	2.38696e+07	26413748	2.39202e+07	2.73911e+07	3.47398e+07
P07437	TBB5_HUMAN	TUBB	444	49671.3	HUMAN	Tubulin beta chain	11	11	11	11	12	12	230057124	146801321	182326695	180849128	202455817	156892546	1.78502e+08	1.20871e+08	182326695	1.50664e+08	1.80859e+08	1.41737e+08
P07602	SAP_HUMAN	PSAP	524	58113.3	HUMAN	Prosaposin	20	17	19	18	18	17	112674781	90429152	66928502	99159011	78723300	77362811	8.74248e+07	7.44564e+07	66928502	8.26086e+07	7.03256e+07	6.98896e+07
P07686	HEXB_HUMAN	HEXB	556	63111.9	HUMAN	Beta-hexosaminidase subunit beta	10	9	11	9	10	11	12024364	8587225	15411430	10380110	14639520	7979831	9.32975e+06	7.07044e+06	15411430	8.64759e+06	1.30779e+07	7.20898e+06
P07711	CATL1_HUMAN	CTSL	333	37564.5	HUMAN	Cathepsin L1	2	4	5	3	4	4	1014020	3262120	2372228	2501725	2904556	1956421	786782	2.68592e+06	2372228	2.08417e+06	2.59472e+06	1.76743e+06
P07737	PROF1_HUMAN	PFN1	140	15054.4	HUMAN	Profilin-1	14	12	13	12	15	13	93372840	107417607	74933846	89418697	93312621	152465913	7.24483e+07	8.84441e+07	74933846	7.4494e+07	8.33586e+07	1.37738e+08
P07738	PMGE_HUMAN	BPGM	259	30005.5	HUMAN	Bisphosphoglycerate mutase	2	1	1	1	1	3	244385	169859	72936	179838	43345	466942	189619	139856	72936	149822	38721.2	421835
P07741	APT_HUMAN	APRT	180	19607.9	HUMAN	Adenine phosphoribosyltransferase	11	13	11	11	10	10	48165077	45414006	34905577	50231302	43584532	37301789	3.73715e+07	3.73924e+07	34905577	4.18473e+07	3.89352e+07	3.36984e+07
P07814	SYEP_HUMAN	EPRS	1512	170592	HUMAN	Bifunctional glutamate/proline--tRNA ligase	82	80	83	82	87	89	197569440	156678063	144487134	188888052	152651329	173350176	1.53295e+08	1.29004e+08	144487134	1.57361e+08	1.36367e+08	1.56605e+08
P07858	CATB_HUMAN	CTSB	339	37822	HUMAN	Cathepsin B	7	7	8	8	7	8	12080164	10099442	6917322	10720182	7848853	6985568	9.37304e+06	8.31555e+06	6917322	8.9309e+06	7.01159e+06	6.31076e+06
P07900	HS90A_HUMAN	HSP90AA1	732	84660.4	HUMAN	Heat shock protein HSP 90-alpha	47	49	50	51	47	50	484320160	510628032	396806989	435783348	378727634	413472873	3.75786e+08	4.20434e+08	396806989	3.63048e+08	3.38327e+08	3.73531e+08
P07910	HNRPC_HUMAN	HNRNPC	306	33670.3	HUMAN	Heterogeneous nuclear ribonucleoproteins C1/C2	10	10	9	8	9	11	17974406	19278675	13857727	15981783	15844380	18955335	1.39464e+07	1.58734e+07	13857727	1.33143e+07	1.41542e+07	1.71243e+07
P07919	QCR6_HUMAN	UQCRH	91	10738.9	HUMAN	Cytochrome b-c1 complex subunit 6, mitochondrial	4	4	4	4	4	4	12894831	13212451	11940831	15315664	11391176	11446312	1.00051e+07	1.08787e+07	11940831	1.27594e+07	1.0176e+07	1.03406e+07
P07942	LAMB1_HUMAN	LAMB1	1786	198040	HUMAN	Laminin subunit beta-1	0	1	1	0	2	0	0	165370	23799	0	284868	0	0	136160	23799	0	254480	0
P07947	YES_HUMAN	YES1	543	60801.8	HUMAN	Tyrosine-protein kinase Yes	2	2	1	1	1	2	838055	337659	456136	102511	25133	143062	650250	278017	456136	85401.1	22452	129242
P07948	LYN_HUMAN	LYN	512	58574.6	HUMAN	Tyrosine-protein kinase Lyn	5	4	5	2	3	7	11517160	11693111	9995406	12323423	10324243	10169305	8.93621e+06	9.62772e+06	9995406	1.02665e+07	9.22292e+06	9.18695e+06
P07954	FUMH_HUMAN	FH	510	54637.5	HUMAN	Fumarate hydratase, mitochondrial	20	20	18	18	20	21	80765453	69227086	61782047	67703062	71357938	72263333	6.26662e+07	5.69993e+07	61782047	5.64029e+07	6.37459e+07	6.52827e+07
P07992	ERCC1_HUMAN	ERCC1	297	32562.7	HUMAN	DNA excision repair protein ERCC-1	2	1	0	1	0	0	137363	35309	0	123481	0	0	106580	29072.3	0	102871	0	0
P08047	SP1_HUMAN	SP1	785	80693.6	HUMAN	Transcription factor Sp1	4	3	4	4	3	4	759953	483475	445724	394854	509136	669546	589650	398077	445724	328950	454825	604868
P08133	ANXA6_HUMAN	ANXA6	673	75873.9	HUMAN	Annexin A6	6	0	5	5	6	4	652734	0	453836	778319	1094127	525493	506459	0	453836	648411	977412	474730
P08134	RHOC_HUMAN	RHOC	193	22006.6	HUMAN	Rho-related GTP-binding protein RhoC	1	1	2	2	1	1	3652000	3585000	3567816	3188237	3180000	3007000	2.8336e+06	2.95177e+06	3567816	2.65609e+06	2.84078e+06	2.71652e+06
P08174	DAF_HUMAN	CD55	381	41400.5	HUMAN	Complement decay-accelerating factor	0	0	0	1	0	1	0	0	0	70679	0	25362	0	0	0	58882.1	0	22912
P08195	4F2_HUMAN	SLC3A2	630	67994.6	HUMAN	4F2 cell-surface antigen heavy chain	25	20	25	21	24	23	52359505	38265231	32024815	44846110	38165357	36431890	4.06259e+07	3.15063e+07	32024815	3.73609e+07	3.40941e+07	3.29126e+07
P08236	BGLR_HUMAN	GUSB	651	74732.6	HUMAN	Beta-glucuronidase	6	6	4	7	6	5	6178376	5427717	1391384	5821837	3621857	1630346	4.79382e+06	4.469e+06	1391384	4.85013e+06	3.2355e+06	1.47285e+06
P08237	PFKAM_HUMAN	PFKM	780	85183.3	HUMAN	ATP-dependent 6-phosphofructokinase, muscle type	8	9	8	6	6	7	1900240	2203803	1443475	2152590	1147997	1034202	1.4744e+06	1.81454e+06	1443475	1.79331e+06	1.02554e+06	934298
P08238	HS90B_HUMAN	HSP90AB1	724	83264.9	HUMAN	Heat shock protein HSP 90-beta	64	72	70	60	68	70	1568062683	1803538585	1497802487	1650955699	1689804237	1585911466	1.21667e+09	1.48497e+09	1497802487	1.3754e+09	1.50955e+09	1.43271e+09
P08240	SRPRA_HUMAN	SRPRA	638	69811.8	HUMAN	Signal recognition particle receptor subunit alpha	15	19	13	16	16	17	13331166	16263941	11391826	17619868	15370948	14953556	1.03437e+07	1.33912e+07	11391826	1.4679e+07	1.37313e+07	1.3509e+07
P08243	ASNS_HUMAN	ASNS	561	64370.5	HUMAN	Asparagine synthetase [glutamine-hydrolyzing]	29	29	28	27	28	29	138648792	105224672	87323544	115952329	100546845	99483333	1.07578e+08	8.66385e+07	87323544	9.65989e+07	8.98211e+07	8.98733e+07
P08397	HEM3_HUMAN	HMBS	361	39330.4	HUMAN	Porphobilinogen deaminase	14	14	15	14	16	17	34220538	28185961	25779782	28342838	26494656	28945820	2.65518e+07	2.32074e+07	25779782	2.36122e+07	2.36684e+07	2.61497e+07
P08559	ODPA_HUMAN	PDHA1	390	43296.1	HUMAN	Pyruvate dehydrogenase E1 component subunit alpha, somatic form, mitochondrial	11	13	13	12	13	13	17588861	15363707	11831976	12372339	15914100	16609791	1.36473e+07	1.265e+07	11831976	1.03073e+07	1.42165e+07	1.50053e+07
P08574	CY1_HUMAN	CYC1	325	35422.3	HUMAN	Cytochrome c1, heme protein, mitochondrial	8	8	8	9	9	8	18555192	15731616	14584134	16995157	13848931	14155858	1.4397e+07	1.29529e+07	14584134	1.41585e+07	1.23716e+07	1.27884e+07
P08575	PTPRC_HUMAN	PTPRC	1304	147255	HUMAN	Receptor-type tyrosine-protein phosphatase C	23	14	17	16	17	15	11167098	6303844	5513353	6124024	6527377	5349209	8.66459e+06	5.19038e+06	5513353	5.10187e+06	5.83108e+06	4.83248e+06
P08579	RU2B_HUMAN	SNRPB2	225	25486.6	HUMAN	U2 small nuclear ribonucleoprotein B''	7	6	6	5	6	5	8058146	4794791	5934320	5369956	4828192	5721118	6.25234e+06	3.94787e+06	5934320	4.47367e+06	4.31315e+06	5.16846e+06
P08621	RU17_HUMAN	SNRNP70	437	51557.1	HUMAN	U1 small nuclear ribonucleoprotein 70 kDa	8	10	8	8	10	10	6425095	7739527	7126167	7955070	7102692	8396988	4.98525e+06	6.37247e+06	7126167	6.6273e+06	6.34502e+06	7.58584e+06
P08648	ITA5_HUMAN	ITGA5	1049	114537	HUMAN	Integrin alpha-5	9	9	10	7	8	11	4582435	4176061	3482669	3249586	3148174	4405742	3.55553e+06	3.43843e+06	3482669	2.7072e+06	2.81235e+06	3.98015e+06
P08651	NFIC_HUMAN	NFIC	508	55675.5	HUMAN	Nuclear factor 1 C-type	1	1	0	3	2	1	1367000	29553	0	274868	836101	19472	1.06066e+06	24333	0	228990	746911	17591
P08670	VIME_HUMAN	VIM	466	53652.1	HUMAN	Vimentin	23	24	27	19	25	30	38182439	41962722	42105747	29045472	37240811	47595933	2.96259e+07	3.45507e+07	42105747	2.41975e+07	3.32682e+07	4.29982e+07
P08708	RS17_HUMAN	RPS17	135	15550.3	HUMAN	40S ribosomal protein S17	8	9	9	7	9	9	43400426	41046872	35180855	41555716	39501101	35352071	3.36745e+07	3.37966e+07	35180855	3.46197e+07	3.52874e+07	3.19371e+07
P08727	K1C19_HUMAN	KRT19	400	44106.3	HUMAN	Keratin, type I cytoskeletal 19	20	24	22	19	23	21	22374426	31977174	27038075	17017455	22531510	26105048	1.73604e+07	2.6329e+07	27038075	1.41771e+07	2.0128e+07	2.35833e+07
P08754	GNAI3_HUMAN	GNAI3	354	40532.6	HUMAN	Guanine nucleotide-binding protein G(k) subunit alpha	12	12	11	8	10	8	11569365	13838063	12131420	5839768	10858427	5622645	8.97671e+06	1.13938e+07	12131420	4.86506e+06	9.70012e+06	5.0795e+06
P08758	ANXA5_HUMAN	ANXA5	320	35937.1	HUMAN	Annexin A5	16	15	17	14	18	15	44410370	32129379	32500147	39604546	38555416	29682854	3.44582e+07	2.64543e+07	32500147	3.29942e+07	3.44426e+07	2.68155e+07
P08779	K1C16_HUMAN	KRT16	473	51268.3	HUMAN	Keratin, type I cytoskeletal 16	0	0	0	0	4	1	0	0	0	0	380598	4945	0	0	0	0	339998	4467.31
P08865	RSSA_HUMAN	RPSA	295	32854.4	HUMAN	40S ribosomal protein SA	20	21	20	23	22	23	152185772	140771150	121464921	156454376	143830452	130168969	1.18081e+08	1.15906e+08	121464921	1.30341e+08	1.28488e+08	1.17595e+08
P08962	CD63_HUMAN	CD63	238	25636.9	HUMAN	CD63 antigen	4	2	3	2	3	2	1790138	1264601	1401926	1219170	1597521	1114725	1.38897e+06	1.04123e+06	1401926	1.01568e+06	1.42711e+06	1.00704e+06
P09001	RM03_HUMAN	MRPL3	348	38633	HUMAN	39S ribosomal protein L3, mitochondrial	2	2	2	4	3	5	1803319	1515076	1534940	2099853	1753673	2252090	1.3992e+06	1.24746e+06	1534940	1.74937e+06	1.5666e+06	2.03454e+06
P09012	SNRPA_HUMAN	SNRPA	282	31279.8	HUMAN	U1 small nuclear ribonucleoprotein A	4	5	4	5	4	4	2418769	2758726	1838048	2850354	2092262	2373817	1.87673e+06	2.27144e+06	1838048	2.37461e+06	1.86907e+06	2.14451e+06
P09104	ENOG_HUMAN	ENO2	434	47269	HUMAN	Gamma-enolase	7	7	6	8	6	6	4504850	3598042	2162286	5345969	3727256	3116969	3.49533e+06	2.96251e+06	2162286	4.45368e+06	3.32966e+06	2.81587e+06
P09105	HBAT_HUMAN	HBQ1	142	15507.9	HUMAN	Hemoglobin subunit theta-1	5	4	5	5	5	5	2920627	1783058	1825899	2650113	1508268	2050368	2.26612e+06	1.46811e+06	1825899	2.20779e+06	1.34738e+06	1.8523e+06
P09110	THIK_HUMAN	ACAA1	424	44292.4	HUMAN	3-ketoacyl-CoA thiolase, peroxisomal	9	10	10	6	8	9	3759160	4856374	3412458	1914340	2032187	4381671	2.91675e+06	3.99858e+06	3412458	1.59482e+06	1.81541e+06	3.9584e+06
P09132	SRP19_HUMAN	SRP19	144	16155.8	HUMAN	Signal recognition particle 19 kDa protein	4	3	3	5	5	5	1337642	602979	579458	1711342	1342090	1620514	1.03788e+06	496473	579458	1.42571e+06	1.19892e+06	1.46397e+06
P09211	GSTP1_HUMAN	GSTP1	210	23356	HUMAN	Glutathione S-transferase P	17	18	16	17	16	16	209807884	219414766	123797979	187237934	195946876	142665173	1.62791e+08	1.80659e+08	123797979	1.55986e+08	1.75044e+08	1.28884e+08
P09234	RU1C_HUMAN	SNRPC	159	17393.9	HUMAN	U1 small nuclear ribonucleoprotein C	2	1	2	2	2	1	5185000	1923000	3321000	3993423	3322000	1641000	4.02306e+06	1.58333e+06	3321000	3.32689e+06	2.96763e+06	1.48248e+06
P09382	LEG1_HUMAN	LGALS1	135	14715.8	HUMAN	Galectin-1	9	9	9	9	9	9	64243082	67785214	60331597	63504256	66494165	63249544	4.98464e+07	5.58121e+07	60331597	5.29049e+07	5.9401e+07	5.71396e+07
P09417	DHPR_HUMAN	QDPR	244	25789.7	HUMAN	Dihydropteridine reductase	7	6	7	6	7	5	5341693	3293255	3711663	4056752	2741395	2292136	4.14464e+06	2.71156e+06	3711663	3.37965e+06	2.44896e+06	2.07072e+06
P09429	HMGB1_HUMAN	HMGB1	215	24894	HUMAN	High mobility group protein B1	15	14	15	14	14	16	65102221	62550371	48431957	65170858	57190351	61718922	5.0513e+07	5.15019e+07	48431957	5.42933e+07	5.10896e+07	5.57569e+07
P09493	TPM1_HUMAN	TPM1	284	32708.8	HUMAN	Tropomyosin alpha-1 chain	3	2	2	4	3	4	15441221	13843156	11419918	17897343	14838265	18164660	1.19809e+07	1.1398e+07	11419918	1.49101e+07	1.32554e+07	1.641e+07
P09496	CLCA_HUMAN	CLTA	248	27076.9	HUMAN	Clathrin light chain A	5	6	5	5	5	6	9094677	11071058	8303123	11341000	10932000	11698406	7.05659e+06	9.11554e+06	8303123	9.4481e+06	9.76584e+06	1.05683e+07
P09497	CLCB_HUMAN	CLTB	229	25190.7	HUMAN	Clathrin light chain B	3	3	3	4	5	5	2424426	2126606	1488511	2756550	2947305	3299702	1.88112e+06	1.75098e+06	1488511	2.29646e+06	2.6329e+06	2.98095e+06
P09525	ANXA4_HUMAN	ANXA4	319	35883	HUMAN	Annexin A4	6	4	3	4	4	4	2050946	746313	367059	20516395	4771786	696518	1.59134e+06	614490	367059	1.7092e+07	4.26276e+06	629234
P09543	CN37_HUMAN	CNP	421	47579	HUMAN	2',3'-cyclic-nucleotide 3'-phosphodiesterase	9	8	7	6	6	8	3744102	4215316	3328245	2751135	3204620	3130001	2.90506e+06	3.47075e+06	3328245	2.29195e+06	2.86277e+06	2.82764e+06
P09622	DLDH_HUMAN	DLD	509	54177.7	HUMAN	Dihydrolipoyl dehydrogenase, mitochondrial	20	20	22	20	21	21	57301669	62046417	52647132	65540226	59850610	56855290	4.44606e+07	5.1087e+07	52647132	5.4601e+07	5.34661e+07	5.13631e+07
P09651	ROA1_HUMAN	HNRNPA1	372	38746.9	HUMAN	Heterogeneous nuclear ribonucleoprotein A1	14	14	15	14	15	15	73086068	76006795	62498999	65789640	60865896	64814208	5.67077e+07	6.25815e+07	62498999	5.48088e+07	5.43731e+07	5.85532e+07
P09661	RU2A_HUMAN	SNRPA1	255	28415.8	HUMAN	U2 small nuclear ribonucleoprotein A'	8	6	6	7	10	9	12364933	11322389	9147664	12506931	14919019	13543381	9.594e+06	9.32248e+06	9147664	1.04194e+07	1.33276e+07	1.22351e+07
P09668	CATH_HUMAN	CTSH	335	37394	HUMAN	Pro-cathepsin H	4	4	5	4	5	3	1051672	1404329	1176770	1289832	1204724	912316	815996	1.15628e+06	1176770	1.07455e+06	1.07621e+06	824186
P09669	COX6C_HUMAN	COX6C	75	8781.5	HUMAN	Cytochrome c oxidase subunit 6C	4	4	5	4	5	5	7912811	8785312	7509380	7546066	12362566	12986450	6.13958e+06	7.23354e+06	7509380	6.28657e+06	1.10438e+07	1.1732e+07
P09874	PARP1_HUMAN	PARP1	1014	113085	HUMAN	Poly [ADP-ribose] polymerase 1	46	46	48	47	49	50	101128477	101063251	80788022	92746540	88480166	94301556	7.84659e+07	8.32122e+07	80788022	7.72664e+07	7.90417e+07	8.5192e+07
P09884	DPOLA_HUMAN	POLA1	1462	165914	HUMAN	DNA polymerase alpha catalytic subunit	11	14	14	11	15	14	2594136	3038839	2222832	3277136	3581681	3324130	2.0128e+06	2.50208e+06	2222832	2.73016e+06	3.19961e+06	3.00302e+06
P09960	LKHA4_HUMAN	LTA4H	611	69285.9	HUMAN	Leukotriene A-4 hydrolase	17	19	15	16	15	16	12699903	11751347	8291844	10617346	9389719	10000924	9.8539e+06	9.67567e+06	8291844	8.84523e+06	8.38808e+06	9.03484e+06
P09972	ALDOC_HUMAN	ALDOC	364	39456.2	HUMAN	Fructose-bisphosphate aldolase C	18	17	17	17	18	16	42589330	40824687	35711227	40623091	35173514	41640421	3.30452e+07	3.36137e+07	35711227	3.38428e+07	3.14214e+07	3.7618e+07
P0C0S5	H2AZ_HUMAN	H2AFZ	128	13552.8	HUMAN	Histone H2A.Z	1	1	0	0	0	0	1828000	1421000	0	0	0	0	1.41835e+06	1.17e+06	0	0	0	0
P0C2W1	FBSP1_HUMAN	FBXO45	286	30633	HUMAN	F-box/SPRY domain-containing protein 1	1	2	2	2	2	2	44627	137964	190375	259010	192932	149193	34626.2	113595	190375	215779	172351	134781
P0C7P4	UCRIL_HUMAN	UQCRFS1P1	283	30815.6	HUMAN	Putative cytochrome b-c1 complex subunit Rieske-like protein 1	0	0	0	1	0	0	0	0	0	431723	0	0	0	0	0	359665	0	0
P0CAP2	GRL1A_HUMAN	POLR2M	368	41739.9	HUMAN	DNA-directed RNA polymerase II subunit GRINL1A	1	0	0	0	1	1	10136	0	0	0	22194	5125	7864.56	0	0	0	19826.5	4629.93
P0CB38	PAB4L_HUMAN	PABPC4L	370	41854.3	HUMAN	Polyadenylate-binding protein 4-like	0	1	0	1	0	0	0	4783000	0	4109000	0	0	0	3.93816e+06	0	3.42317e+06	0	0
P0CG08	GPHRB_HUMAN	GPR89B	455	52917.5	HUMAN	Golgi pH regulator B	1	0	0	1	1	1	93527	0	0	364895	77087	84161	72567.9	0	0	303991	68863.8	76031.1
P0CG12	CTF8A_HUMAN	CHTF8	524	51391.8	HUMAN	Chromosome transmission fidelity protein 8 homolog isoform 2	1	3	2	1	2	3	1202000	2390670	1629106	882796	1996694	1967136	932636	1.9684e+06	1629106	735450	1.7837e+06	1.77711e+06
P0CG39	POTEJ_HUMAN	POTEJ	1038	117391	HUMAN	POTE ankyrin domain family member J	1	1	1	1	1	0	452472	343805	474318	537678	489032	0	351075	283078	474318	447935	436865	0
P0CW19	LIMS3_HUMAN	LIMS3	117	13251	HUMAN	LIM and senescent cell antigen-like-containing domain protein 3	0	1	0	0	1	0	0	160302	0	0	202914	0	0	131987	0	0	181268	0
P0DI81	TPC2A_HUMAN	TRAPPC2	140	16444.9	HUMAN	Trafficking protein particle complex subunit 2	0	0	1	0	0	0	0	0	28198	0	0	0	0	0	28198	0	0	0
P0DJ07	PT100_HUMAN	PET100	73	9113.7	HUMAN	Protein PET100 homolog, mitochondrial	0	1	1	0	0	0	0	2646000	1602000	0	0	0	0	2.17863e+06	1602000	0	0	0
P0DJD0	RGPD1_HUMAN	RGPD1	1748	196664	HUMAN	RANBP2-like and GRIP domain-containing protein 1	0	1	1	0	1	1	0	14990	5424	0	12160	6934	0	12342.3	5424	0	10862.8	6264.18
P0DMM9	ST1A3_HUMAN	SULT1A3	295	34196.5	HUMAN	Sulfotransferase 1A3	0	2	1	2	0	1	0	957373	531124	774210	0	571015	0	788269	531124	644988	0	515855
P0DMU9	CT45A_HUMAN	CT45A10	189	21145.7	HUMAN	Cancer/testis antigen family 45 member A10	4	6	6	6	7	6	1838730	2059759	2780072	1928439	3229719	1622105	1.42668e+06	1.69594e+06	2780072	1.60657e+06	2.88519e+06	1.46541e+06
P0DMV8	HS71A_HUMAN	HSPA1A	641	70052.8	HUMAN	Heat shock 70 kDa protein 1A	29	29	29	25	29	30	338575553	299148642	231172971	277914275	299256070	273499548	2.62702e+08	2.46309e+08	231172971	2.31528e+08	2.67333e+08	2.4708e+08
P0DN24	YC024_HUMAN	LINC00694	101	10933.4	HUMAN	Putative uncharacterized protein LINC00694	0	1	0	0	0	1	0	73735	0	0	0	31572	0	60711	0	0	0	28522.1
P0DN76	U2AF5_HUMAN	U2AF1L5	240	27872.3	HUMAN	Splicing factor U2AF 35 kDa subunit-like protein	7	6	7	5	8	7	9729063	8761512	8019957	6983068	12981879	10921850	7.54881e+06	7.21394e+06	8019957	5.81754e+06	1.15971e+07	9.8668e+06
P0DN79	CBSL_HUMAN	CBSL	551	60587.1	HUMAN	Cystathionine beta-synthase-like protein	19	17	16	19	15	17	41866660	26280287	17218054	36909048	19834810	19017396	3.24845e+07	2.16383e+07	17218054	3.07486e+07	1.7719e+07	1.71803e+07
P0DP23	CALM1_HUMAN	CALM1	149	16837.7	HUMAN	Calmodulin-1	7	9	7	9	8	9	95845313	95039392	65923298	107353252	92688337	100192177	7.43667e+07	7.82523e+07	65923298	8.94351e+07	8.28009e+07	9.05136e+07
P10109	ADX_HUMAN	FDX1	184	19392.9	HUMAN	Adrenodoxin, mitochondrial	1	2	1	1	1	1	101293	219281	43728	110035	116923	93866	78593.6	180549	43728	91669.3	104450	84798.6
P10124	SRGN_HUMAN	SRGN	158	17652	HUMAN	Serglycin	0	0	0	0	1	0	0	0	0	0	33255	0	0	0	0	0	29707.6	0
P10155	RO60_HUMAN	TROVE2	538	60671.2	HUMAN	60 kDa SS-A/Ro ribonucleoprotein	18	17	18	17	15	17	21723665	17459008	15691667	18615118	16892818	16922829	1.68555e+07	1.43752e+07	15691667	1.55081e+07	1.50908e+07	1.52881e+07
P10242	MYB_HUMAN	MYB	640	72341.8	HUMAN	Transcriptional activator Myb	1	0	0	1	0	0	55046	0	0	13577	0	0	42710.4	0	0	11310.9	0	0
P10398	ARAF_HUMAN	ARAF	606	67586	HUMAN	Serine/threonine-protein kinase A-Raf	9	8	8	8	8	8	2442120	2461226	1966717	2448450	2411711	2203302	1.89485e+06	2.02649e+06	1966717	2.03978e+06	2.15444e+06	1.99046e+06
P10412	H14_HUMAN	HIST1H1E	219	21865.4	HUMAN	Histone H1.4	1	2	1	2	2	2	2317000	2921089	1975000	2429928	2864734	3106396	1.79777e+06	2.40513e+06	1975000	2.02435e+06	2.55914e+06	2.80632e+06
P10515	ODP2_HUMAN	DLAT	647	68997.3	HUMAN	Dihydrolipoyllysine-residue acetyltransferase component of pyruvate dehydrogenase complex, mitochondrial	15	17	18	18	18	17	33179150	35020869	31578010	37893433	33257661	26990731	2.57438e+07	2.8835e+07	31578010	3.15687e+07	2.97099e+07	2.43834e+07
P10588	NR2F6_HUMAN	NR2F6	404	42979.4	HUMAN	Nuclear receptor subfamily 2 group F member 6	1	0	0	0	0	0	198161	0	0	0	0	0	153754	0	0	0	0	0
P10599	THIO_HUMAN	TXN	105	11737.6	HUMAN	Thioredoxin	7	7	7	7	7	6	65549117	16514934	53770051	21570638	18785441	18788862	5.08598e+07	1.35979e+07	53770051	1.79703e+07	1.67815e+07	1.69739e+07
P10606	COX5B_HUMAN	COX5B	129	13695.8	HUMAN	Cytochrome c oxidase subunit 5B, mitochondrial	5	5	4	5	4	4	12954522	12832718	11562320	12274254	8887746	12920799	1.00515e+07	1.0566e+07	11562320	1.02256e+07	7.93966e+06	1.16727e+07
P10619	PPGB_HUMAN	CTSA	480	54466.6	HUMAN	Lysosomal protective protein	3	3	2	2	2	3	1562446	1475836	576566	1003903	1063687	1311381	1.21231e+06	1.21515e+06	576566	836343	950220	1.1847e+06
P10620	MGST1_HUMAN	MGST1	155	17598.8	HUMAN	Microsomal glutathione S-transferase 1	1	1	2	2	2	2	853794	795359	887731	1006209	958663	1143307	662462	654872	887731	838265	856399	1.03286e+06
P10644	KAP0_HUMAN	PRKAR1A	381	42982	HUMAN	cAMP-dependent protein kinase type I-alpha regulatory subunit	11	9	11	9	9	10	6852658	3484785	5872461	3612614	3348921	5001514	5.317e+06	2.86926e+06	5872461	3.00964e+06	2.99168e+06	4.51837e+06
P10746	HEM4_HUMAN	UROS	265	28627.9	HUMAN	Uroporphyrinogen-III synthase	3	1	2	1	3	4	487371	105178	134393	136512	710815	1073924	378153	86600.1	134393	113727	634990	970183
P10768	ESTD_HUMAN	ESD	282	31463.1	HUMAN	S-formylglutathione hydrolase	14	14	12	13	15	14	26130841	32118869	19696755	24801003	28260867	27320018	2.0275e+07	2.64456e+07	19696755	2.06615e+07	2.52462e+07	2.46809e+07
P10809	CH60_HUMAN	HSPD1	573	61055.2	HUMAN	60 kDa heat shock protein, mitochondrial	44	45	46	43	44	49	445573686	459156192	309210130	393963132	358555828	378786096	3.45722e+08	3.78054e+08	309210130	3.28208e+08	3.20307e+08	3.42195e+08
P10915	HPLN1_HUMAN	HAPLN1	354	40165.9	HUMAN	Hyaluronan and proteoglycan link protein 1	0	0	0	1	1	1	0	0	0	306404	212319	204901	0	0	0	255263	189670	185108
P11021	GRP78_HUMAN	HSPA5	654	72333.5	HUMAN	78 kDa glucose-regulated protein	34	33	34	32	33	34	258441395	240951707	196260119	240008148	222090757	207595781	2.00526e+08	1.98392e+08	196260119	1.99949e+08	1.984e+08	1.87542e+08
P11117	PPAL_HUMAN	ACP2	423	48344.7	HUMAN	Lysosomal acid phosphatase	3	3	2	3	4	3	576769	449288	382797	628160	1086884	282562	447517	369929	382797	523315	970942	255267
P11142	HSP7C_HUMAN	HSPA8	646	70898.7	HUMAN	Heat shock cognate 71 kDa protein	41	44	42	42	40	44	779186538	759465933	548792776	589263973	636760370	568096199	6.04574e+08	6.25319e+08	548792776	4.90911e+08	5.68835e+08	5.13218e+08
P11166	GTR1_HUMAN	SLC2A1	492	54084.3	HUMAN	Solute carrier family 2, facilitated glucose transporter member 1	4	6	5	3	4	5	2518539	3434733	2719896	1472770	2787706	3221185	1.95414e+06	2.82805e+06	2719896	1.22695e+06	2.49033e+06	2.91002e+06
P11169	GTR3_HUMAN	SLC2A3	496	53924.8	HUMAN	Solute carrier family 2, facilitated glucose transporter member 3	5	4	4	5	5	4	3364715	4086245	3039490	3064309	4040576	3132686	2.61069e+06	3.36448e+06	3039490	2.55285e+06	3.60955e+06	2.83007e+06
P11171	41_HUMAN	EPB41	864	97017.7	HUMAN	Protein 4.1	18	20	15	21	21	19	14220069	13387132	7707573	14616925	13490004	11860504	1.10334e+07	1.10225e+07	7707573	1.21772e+07	1.2051e+07	1.07148e+07
P11172	UMPS_HUMAN	UMPS	480	52222	HUMAN	Uridine 5'-monophosphate synthase	6	10	10	9	9	10	4294140	5473588	5499221	4779018	4903763	5700320	3.33184e+06	4.50677e+06	5499221	3.98136e+06	4.38066e+06	5.14967e+06
P11177	ODPB_HUMAN	PDHB	359	39233.8	HUMAN	Pyruvate dehydrogenase E1 component subunit beta, mitochondrial	9	9	10	9	6	10	12043219	13281236	11652834	12422936	9320216	13909879	9.34438e+06	1.09353e+07	11652834	1.03494e+07	8.32599e+06	1.25662e+07
P11182	ODB2_HUMAN	DBT	482	53487.5	HUMAN	Lipoamide acyltransferase component of branched-chain alpha-keto acid dehydrogenase complex, mitochondrial	5	5	6	4	4	3	874745	736464	810496	306052	432646	407501	678718	606380	810496	254969	386494	368136
P11216	PYGB_HUMAN	PYGB	843	96696.8	HUMAN	Glycogen phosphorylase, brain form	4	2	1	1	0	0	295487	154735	81096	91453	0	0	229269	127404	81096	76188.8	0	0
P11233	RALA_HUMAN	RALA	206	23567	HUMAN	Ras-related protein Ral-A	2	1	1	4	4	2	1737692	647925	525855	2171420	1849993	1429138	1.34828e+06	533480	525855	1.80899e+06	1.65265e+06	1.29108e+06
P11234	RALB_HUMAN	RALB	206	23408.7	HUMAN	Ras-related protein Ral-B	7	10	7	6	7	6	7542967	6822436	4963683	6555187	6164186	6048563	5.85261e+06	5.61737e+06	4963683	5.46107e+06	5.50663e+06	5.46427e+06
P11274	BCR_HUMAN	BCR	1271	142821	HUMAN	Breakpoint cluster region protein	12	10	11	10	14	13	1755788	1270322	1367611	1772371	2878993	2613761	1.36232e+06	1.04594e+06	1367611	1.47655e+06	2.57188e+06	2.36127e+06
P11277	SPTB1_HUMAN	SPTB	2137	246470	HUMAN	Spectrin beta chain, erythrocytic	7	10	7	6	5	10	1291129	1743732	1119530	992788	819416	1690361	1.00179e+06	1.43573e+06	1119530	827084	732006	1.52707e+06
P11279	LAMP1_HUMAN	LAMP1	417	44882.8	HUMAN	Lysosome-associated membrane glycoprotein 1	4	4	5	5	4	3	8551990	6531846	6574323	9062711	7273108	4854845	6.63552e+06	5.37811e+06	6574323	7.55007e+06	6.49726e+06	4.38587e+06
P11310	ACADM_HUMAN	ACADM	421	46588.8	HUMAN	Medium-chain specific acyl-CoA dehydrogenase, mitochondrial	16	13	15	15	15	15	29152625	24699977	25766593	26861988	24180341	25411749	2.26196e+07	2.03371e+07	25766593	2.23785e+07	2.16009e+07	2.2957e+07
P11362	FGFR1_HUMAN	FGFR1	822	91868.6	HUMAN	Fibroblast growth factor receptor 1	0	0	0	1	0	0	0	0	0	46453	0	0	0	0	0	38699.6	0	0
P11387	TOP1_HUMAN	TOP1	765	90726.5	HUMAN	DNA topoisomerase 1	20	19	16	18	19	17	22226639	19838638	14506260	17645833	22423271	18448217	1.72457e+07	1.63345e+07	14506260	1.47006e+07	2.00313e+07	1.66661e+07
P11388	TOP2A_HUMAN	TOP2A	1531	174387	HUMAN	DNA topoisomerase 2-alpha	18	20	15	21	19	20	5219747	5780144	4362638	6514394	4819190	4871240	4.05002e+06	4.75918e+06	4362638	5.42709e+06	4.30511e+06	4.40068e+06
P11413	G6PD_HUMAN	G6PD	515	59257.3	HUMAN	Glucose-6-phosphate 1-dehydrogenase	34	32	36	33	34	33	116605076	113915258	97187805	117425872	106797227	104852482	9.04743e+07	9.37941e+07	97187805	9.78265e+07	9.54048e+07	9.47237e+07
P11441	UBL4A_HUMAN	UBL4A	157	17776.6	HUMAN	Ubiquitin-like protein 4A	6	5	5	5	4	6	3791171	3809740	2948363	3199030	2486366	3339916	2.94158e+06	3.13681e+06	2948363	2.66509e+06	2.22114e+06	3.01728e+06
P11474	ERR1_HUMAN	ESRRA	423	45510	HUMAN	Steroid hormone receptor ERR1	2	2	2	2	1	1	79403	106659	84117	63160	19369	16797	61609.1	87819.5	84117	52618.1	17302.8	15174.4
P11498	PYC_HUMAN	PC	1178	129635	HUMAN	Pyruvate carboxylase, mitochondrial	15	12	13	5	9	11	4579640	3675175	4123343	1073908	1601669	1950085	3.55336e+06	3.02602e+06	4123343	894664	1.43081e+06	1.76171e+06
P11532	DMD_HUMAN	DMD	3685	426753	HUMAN	Dystrophin	0	1	0	0	0	1	0	9617	0	0	0	43141	0	7918.32	0	0	0	38973.6
P11586	C1TC_HUMAN	MTHFD1	935	101560	HUMAN	C-1-tetrahydrofolate synthase, cytoplasmic	34	34	34	31	33	32	46341215	44658737	25291868	36384773	44842305	41600628	3.59563e+07	3.67705e+07	25291868	3.03119e+07	4.00588e+07	3.7582e+07
P11717	MPRI_HUMAN	IGF2R	2491	274377	HUMAN	Cation-independent mannose-6-phosphate receptor	56	49	54	51	48	49	36981093	23738459	24551077	27433716	22654938	23350044	2.86938e+07	1.95455e+07	24551077	2.28548e+07	2.02383e+07	2.10944e+07
P11766	ADHX_HUMAN	ADH5	374	39724.6	HUMAN	Alcohol dehydrogenase class-3	11	16	13	10	12	11	41166749	49608328	32552958	34534794	33379421	29011666	3.19414e+07	4.08459e+07	32552958	2.87707e+07	2.98187e+07	2.62091e+07
P11802	CDK4_HUMAN	CDK4	303	33730.1	HUMAN	Cyclin-dependent kinase 4	2	1	2	2	1	1	446462	52599	277488	421118	250693	279634	346411	43308.3	277488	350830	223951	252621
P11908	PRPS2_HUMAN	PRPS2	318	34769.4	HUMAN	Ribose-phosphate pyrophosphokinase 2	7	6	6	7	8	5	7259221	5397355	4250154	5651452	5589119	3594760	5.63246e+06	4.444e+06	4250154	4.70818e+06	4.99291e+06	3.24751e+06
P11940	PABP1_HUMAN	PABPC1	636	70671.5	HUMAN	Polyadenylate-binding protein 1	24	26	25	23	24	25	109048742	114730760	94771892	99759129	105632658	94294859	8.46113e+07	9.44655e+07	94771892	8.31085e+07	9.43644e+07	8.5186e+07
P12004	PCNA_HUMAN	PCNA	261	28769.1	HUMAN	Proliferating cell nuclear antigen	13	13	14	12	15	14	53003365	50921340	44949108	53177158	54252824	54724679	4.11255e+07	4.1927e+07	44949108	4.43015e+07	4.84655e+07	4.94383e+07
P12034	FGF5_HUMAN	FGF5	268	29551	HUMAN	Fibroblast growth factor 5	1	1	1	1	1	1	492916	624851	611123	438170	636499	586264	382455	514482	611123	365036	568601	529631
P12081	SYHC_HUMAN	HARS	509	57411	HUMAN	Histidine--tRNA ligase, cytoplasmic	23	20	23	22	20	22	28862397	20832526	19081805	29996278	21717380	29945603	2.23944e+07	1.71528e+07	19081805	2.49897e+07	1.94007e+07	2.70529e+07
P12235	ADT1_HUMAN	SLC25A4	298	33064.8	HUMAN	ADP/ATP translocase 1	5	6	5	4	6	5	7768526	7426781	6263270	5810389	7751730	5381774	6.02763e+06	6.11497e+06	6263270	4.84059e+06	6.92482e+06	4.8619e+06
P12236	ADT3_HUMAN	SLC25A6	298	32866.6	HUMAN	ADP/ATP translocase 3	12	12	10	12	12	9	42576121	28438551	30652056	34543062	35089415	29231065	3.3035e+07	2.34154e+07	30652056	2.87775e+07	3.13463e+07	2.64073e+07
P12268	IMDH2_HUMAN	IMPDH2	514	55805.5	HUMAN	Inosine-5'-monophosphate dehydrogenase 2	25	29	25	27	27	29	71507995	74059195	47884891	75971094	64938320	67518631	5.54833e+07	6.09779e+07	47884891	6.32909e+07	5.80111e+07	6.09963e+07
P12270	TPR_HUMAN	TPR	2363	267295	HUMAN	Nucleoprotein TPR	47	51	54	56	52	60	31721319	35736336	28620605	38464239	34940686	38154554	2.46127e+07	2.94241e+07	28620605	3.20442e+07	3.12134e+07	3.44688e+07
P12277	KCRB_HUMAN	CKB	381	42644.7	HUMAN	Creatine kinase B-type	18	18	20	20	21	22	117872220	113890611	93564537	111871055	95531240	104823999	9.14575e+07	9.37738e+07	93564537	9.31989e+07	8.53406e+07	9.4698e+07
P12318	FCG2A_HUMAN	FCGR2A	317	35001	HUMAN	Low affinity immunoglobulin gamma Fc region receptor II-a	1	2	2	2	2	3	204490	350304	313332	663009	833684	1121447	158665	288429	313332	552347	744752	1.01312e+06
P12429	ANXA3_HUMAN	ANXA3	323	36375.6	HUMAN	Annexin A3	6	3	2	8	7	6	5054872	796143	444390	6283966	5023724	1071813	3.92209e+06	655518	444390	5.23512e+06	4.48782e+06	968276
P12532	KCRU_HUMAN	CKMT1A	417	47037.2	HUMAN	Creatine kinase U-type, mitochondrial	2	1	1	2	2	3	923108	391452	369758	541224	397161	742295	716243	322309	369758	450889	354794	670589
P12694	ODBA_HUMAN	BCKDHA	445	50471.4	HUMAN	2-oxoisovalerate dehydrogenase subunit alpha, mitochondrial	3	0	0	2	2	3	400165	0	0	824866	1030024	987068	310489	0	0	687189	920147	891717
P12814	ACTN1_HUMAN	ACTN1	892	103058	HUMAN	Alpha-actinin-1	24	23	21	23	21	21	18844615	17124737	14313147	16208868	14332255	13872545	1.46216e+07	1.40999e+07	14313147	1.35035e+07	1.28034e+07	1.25325e+07
P12829	MYL4_HUMAN	MYL4	197	21564.8	HUMAN	Myosin light chain 4	9	10	10	8	10	10	25310381	23277288	20339891	24784361	24104719	24962415	1.96384e+07	1.91658e+07	20339891	2.06477e+07	2.15334e+07	2.2551e+07
P12955	PEPD_HUMAN	PEPD	493	54548.7	HUMAN	Xaa-Pro dipeptidase	5	3	3	5	6	6	1485310	1046553	495980	2863866	2834642	2586036	1.15246e+06	861697	495980	2.38586e+06	2.53226e+06	2.33623e+06
P12956	XRCC6_HUMAN	XRCC6	609	69843.7	HUMAN	X-ray repair cross-complementing protein 6	33	29	31	32	33	33	116887417	91655353	78319556	112834079	100820707	95674376	9.06934e+07	7.5466e+07	78319556	9.40012e+07	9.00658e+07	8.64322e+07
P13010	XRCC5_HUMAN	XRCC5	732	82705.3	HUMAN	X-ray repair cross-complementing protein 5	37	37	42	32	37	35	83736961	80640653	69071709	75801080	68374684	66050508	6.49718e+07	6.63969e+07	69071709	6.31493e+07	6.10809e+07	5.967e+07
P13073	COX41_HUMAN	COX4I1	169	19576.9	HUMAN	Cytochrome c oxidase subunit 4 isoform 1, mitochondrial	7	8	7	6	7	9	33981587	32160275	27824902	29037162	29026195	30175172	2.63664e+07	2.64797e+07	27824902	2.41906e+07	2.59299e+07	2.72603e+07
P13164	IFM1_HUMAN	IFITM1	125	13964.6	HUMAN	Interferon-induced transmembrane protein 1	1	1	0	0	0	0	2415760	1757000	0	0	0	0	1.8744e+06	1.44666e+06	0	0	0	0
P13196	HEM1_HUMAN	ALAS1	640	70581.5	HUMAN	5-aminolevulinate synthase, nonspecific, mitochondrial	0	0	0	0	0	1	0	0	0	0	0	45903	0	0	0	0	0	41468.8
P13224	GP1BB_HUMAN	GP1BB	206	21717.9	HUMAN	Platelet glycoprotein Ib beta chain	0	0	1	0	0	0	0	0	721412	0	0	0	0	0	721412	0	0	0
P13284	GILT_HUMAN	IFI30	250	27963.9	HUMAN	Gamma-interferon-inducible lysosomal thiol reductase	2	2	2	2	2	2	590313	548782	437653	610918	603562	532293	458026	451849	437653	508951	539178	480874
P13473	LAMP2_HUMAN	LAMP2	410	44961.1	HUMAN	Lysosome-associated membrane glycoprotein 2	3	3	3	4	2	3	6582736	7142191	5505483	12646668	6485807	6227038	5.10757e+06	5.88064e+06	5505483	1.05358e+07	5.79394e+06	5.62551e+06
P13489	RINI_HUMAN	RNH1	461	49974	HUMAN	Ribonuclease inhibitor	22	22	24	21	21	21	74695449	98636071	72603158	77326630	94729709	101040968	5.79565e+07	8.12137e+07	72603158	6.44202e+07	8.46245e+07	9.12804e+07
P13498	CY24A_HUMAN	CYBA	195	21012.7	HUMAN	Cytochrome b-245 light chain	1	0	1	1	1	0	225011	0	216439	167207	185110	0	174587	0	216439	139299	165364	0
P13598	ICAM2_HUMAN	ICAM2	275	30654.6	HUMAN	Intercellular adhesion molecule 2	1	1	1	1	2	2	242638	322666	46764	122667	393646	577302	188264	265673	46764	102193	351654	521535
P13639	EF2_HUMAN	EEF2	858	95339	HUMAN	Elongation factor 2	71	72	70	71	71	74	621067750	646783711	567659305	603025607	602735130	521389738	4.81889e+08	5.3254e+08	567659305	5.02376e+08	5.38439e+08	4.71024e+08
P13645	K1C10_HUMAN	KRT10	584	58827.5	HUMAN	Keratin, type I cytoskeletal 10	18	18	21	18	17	21	14960328	9315384	13816081	12459442	14608545	18255726	1.16078e+07	7.66998e+06	13816081	1.03799e+07	1.30502e+07	1.64922e+07
P13667	PDIA4_HUMAN	PDIA4	645	72933.1	HUMAN	Protein disulfide-isomerase A4	32	39	36	34	37	37	90567185	92175387	69629812	82631221	78006889	74535805	7.02714e+07	7.58942e+07	69629812	6.88394e+07	6.96856e+07	6.73357e+07
P13674	P4HA1_HUMAN	P4HA1	534	61049.8	HUMAN	Prolyl 4-hydroxylase subunit alpha-1	10	11	11	10	11	14	5735915	6362967	7259225	4106818	5692009	7940075	4.45052e+06	5.23906e+06	7259225	3.42136e+06	5.08482e+06	7.17306e+06
P13693	TCTP_HUMAN	TPT1	172	19595.5	HUMAN	Translationally-controlled tumor protein	10	10	8	9	8	8	33381370	29533181	24794753	28741296	27063181	27131391	2.59007e+07	2.43166e+07	24794753	2.39441e+07	2.41762e+07	2.45105e+07
P13716	HEM2_HUMAN	ALAD	330	36295.2	HUMAN	Delta-aminolevulinic acid dehydratase	1	0	0	0	0	1	235066	0	0	0	0	100724	182389	0	0	0	0	90994.1
P13796	PLSL_HUMAN	LCP1	627	70289	HUMAN	Plastin-2	42	41	41	39	43	45	153118074	116601406	95214763	124902843	119169286	112216044	1.18805e+08	9.60058e+07	95214763	1.04056e+08	1.06457e+08	1.01376e+08
P13798	ACPH_HUMAN	APEH	732	81225.3	HUMAN	Acylamino-acid-releasing enzyme	18	23	24	19	23	17	15728424	15390476	12067136	15369307	15019164	11690414	1.22037e+07	1.2672e+07	12067136	1.2804e+07	1.3417e+07	1.05611e+07
P13804	ETFA_HUMAN	ETFA	333	35079.9	HUMAN	Electron transfer flavoprotein subunit alpha, mitochondrial	16	15	16	14	16	16	54809161	49054937	37318041	48627315	46039165	43242054	4.25266e+07	4.03902e+07	37318041	4.0511e+07	4.1128e+07	3.90649e+07
P13861	KAP2_HUMAN	PRKAR2A	404	45518.8	HUMAN	cAMP-dependent protein kinase type II-alpha regulatory subunit	11	13	12	12	15	12	6920902	6001590	4465468	7220318	6762747	5444479	5.36995e+06	4.94151e+06	4465468	6.01519e+06	6.04134e+06	4.91854e+06
P13984	T2FB_HUMAN	GTF2F2	249	28380.5	HUMAN	General transcription factor IIF subunit 2	11	9	7	8	11	11	6418311	4281363	3007039	5885662	6591054	6769446	4.97999e+06	3.52513e+06	3007039	4.9033e+06	5.88796e+06	6.11552e+06
P13987	CD59_HUMAN	CD59	128	14177.4	HUMAN	CD59 glycoprotein	2	1	2	1	1	1	92617	50288	133205	63619	34615	53431	71861.9	41405.5	133205	53000.5	30922.5	48269.6
P13995	MTDC_HUMAN	MTHFD2	350	37895.4	HUMAN	Bifunctional methylenetetrahydrofolate dehydrogenase/cyclohydrolase, mitochondrial	6	6	7	7	8	10	6653299	5132758	4243454	5663771	7126529	6217563	5.16232e+06	4.22614e+06	4243454	4.71844e+06	6.36632e+06	5.61695e+06
P14174	MIF_HUMAN	MIF	115	12476.4	HUMAN	Macrophage migration inhibitory factor	5	6	6	2	6	6	74231805	71834960	68855114	15911290	68821906	68927652	5.75967e+07	5.91465e+07	68855114	1.32556e+07	6.14804e+07	6.22692e+07
P14209	CD99_HUMAN	CD99	185	18848	HUMAN	CD99 antigen	2	0	0	1	1	0	34122	0	0	14662	69446	0	26475.4	0	0	12214.8	62037.9	0
P14314	GLU2B_HUMAN	PRKCSH	528	59425.9	HUMAN	Glucosidase 2 subunit beta	20	20	17	17	18	16	60771513	56587102	41677811	47230272	41586232	39605221	4.71528e+07	4.6592e+07	41677811	3.93472e+07	3.71501e+07	3.57794e+07
P14317	HCLS1_HUMAN	HCLS1	486	54014.4	HUMAN	Hematopoietic lineage cell-specific protein	10	12	9	8	11	12	3655439	3873022	1904156	4077560	2524405	2632096	2.83627e+06	3.18892e+06	1904156	3.39698e+06	2.25512e+06	2.37784e+06
P14324	FPPS_HUMAN	FDPS	419	48275.9	HUMAN	Farnesyl pyrophosphate synthase	11	9	11	9	9	10	25274367	25816265	23370633	24300803	23616953	24140682	1.96105e+07	2.12563e+07	23370633	2.02448e+07	2.10976e+07	2.18087e+07
P14406	CX7A2_HUMAN	COX7A2	83	9396.1	HUMAN	Cytochrome c oxidase subunit 7A2, mitochondrial	2	2	2	2	1	2	13561000	12213000	10865000	14755000	2784000	13962000	1.0522e+07	1.00558e+07	10865000	1.22923e+07	2.48702e+06	1.26133e+07
P14550	AK1A1_HUMAN	AKR1A1	325	36573.4	HUMAN	Alcohol dehydrogenase [NADP(+)]	15	13	12	16	13	13	28813932	16878384	13055425	22760031	16528162	14918664	2.23568e+07	1.38971e+07	13055425	1.89612e+07	1.4765e+07	1.34775e+07
P14618	KPYM_HUMAN	PKM	531	57937.4	HUMAN	Pyruvate kinase PKM	38	37	39	37	38	41	309259827	307722566	240862353	273244739	272158786	266372529	2.39956e+08	2.53369e+08	240862353	2.27638e+08	2.43127e+08	2.40641e+08
P14625	ENPL_HUMAN	HSP90B1	803	92469.6	HUMAN	Endoplasmin	47	46	48	47	45	48	272021043	253996027	228206487	252861298	243762301	244356560	2.11062e+08	2.09132e+08	228206487	2.10657e+08	2.17759e+08	2.20752e+08
P14635	CCNB1_HUMAN	CCNB1	433	48337.9	HUMAN	G2/mitotic-specific cyclin-B1	3	5	4	4	3	5	1192439	1717787	1004764	1626471	1029190	1316280	925218	1.41437e+06	1004764	1.355e+06	919402	1.18913e+06
P14649	MYL6B_HUMAN	MYL6B	208	22764.2	HUMAN	Myosin light chain 6B	3	2	1	1	1	2	472701	242669	38657	60858	32371	88744	366770	199806	38657	50700.3	28917.9	80171.3
P14678	RSMB_HUMAN	SNRPB	240	24610.3	HUMAN	Small nuclear ribonucleoprotein-associated proteins B and B'	6	8	7	6	5	5	14468226	18581791	15125986	19899820	16719730	15169250	1.12259e+07	1.52996e+07	15125986	1.65784e+07	1.49362e+07	1.37039e+07
P14735	IDE_HUMAN	IDE	1019	117970	HUMAN	Insulin-degrading enzyme	12	14	13	17	13	13	5495940	7353898	5003919	9612906	5952362	6262279	4.26432e+06	6.05496e+06	5003919	8.00843e+06	5.3174e+06	5.65734e+06
P14854	CX6B1_HUMAN	COX6B1	86	10192.5	HUMAN	Cytochrome c oxidase subunit 6B1	6	7	6	6	7	7	16863875	24075983	14620097	20334903	18325726	18449700	1.30847e+07	1.98234e+07	14620097	1.69408e+07	1.63709e+07	1.66675e+07
P14859	PO2F1_HUMAN	POU2F1	743	76472.2	HUMAN	POU domain, class 2, transcription factor 1	3	4	4	2	3	4	667790	1578468	1042493	351302	1049215	1257208	518141	1.29966e+06	1042493	292667	937291	1.13576e+06
P14866	HNRPL_HUMAN	HNRNPL	589	64133.3	HUMAN	Heterogeneous nuclear ribonucleoprotein L	16	13	17	13	13	17	21147882	17814914	14080734	9559675	10673182	19403994	1.64087e+07	1.46682e+07	14080734	7.96409e+06	9.53463e+06	1.75296e+07
P14868	SYDC_HUMAN	DARS	501	57136.7	HUMAN	Aspartate--tRNA ligase, cytoplasmic	33	31	32	36	37	34	105688032	82934011	79331480	105440104	94097588	85875763	8.20037e+07	6.82851e+07	79331480	8.78413e+07	8.40598e+07	7.75802e+07
P14923	PLAK_HUMAN	JUP	745	81745.5	HUMAN	Junction plakoglobin	5	2	1	3	2	4	468406	164036	130654	310925	172380	347687	363438	135062	130654	259029	153992	314100
P14927	QCR7_HUMAN	UQCRB	111	13530.6	HUMAN	Cytochrome b-c1 complex subunit 7	5	4	4	4	4	5	10224751	10073000	7586000	9401000	8796390	7952166	7.93342e+06	8.29378e+06	7586000	7.8319e+06	7.85805e+06	7.18399e+06
P15056	BRAF_HUMAN	BRAF	766	84437.6	HUMAN	Serine/threonine-protein kinase B-raf	0	1	0	0	0	0	0	586822	0	0	0	0	0	483170	0	0	0	0
P15104	GLNA_HUMAN	GLUL	373	42064.8	HUMAN	Glutamine synthetase	9	9	8	9	8	9	8130919	7869308	4668634	6141971	5661354	6177072	6.30881e+06	6.47933e+06	4668634	5.11683e+06	5.05744e+06	5.58037e+06
P15121	ALDR_HUMAN	AKR1B1	316	35853.7	HUMAN	Aldose reductase	3	0	0	0	0	3	2706632	0	0	0	0	1774629	2.10009e+06	0	0	0	0	1.6032e+06
P15153	RAC2_HUMAN	RAC2	192	21429	HUMAN	Ras-related C3 botulinum toxin substrate 2	4	5	5	4	5	4	6610460	6538527	6387711	6779447	7655915	5707418	5.12908e+06	5.38361e+06	6387711	5.6479e+06	6.83923e+06	5.15608e+06
P15170	ERF3A_HUMAN	GSPT1	499	55756.4	HUMAN	Eukaryotic peptide chain release factor GTP-binding subunit ERF3A	20	20	19	18	19	21	46846527	39891304	31808339	38520590	32756606	34561126	3.63484e+07	3.28452e+07	31808339	3.20912e+07	2.92623e+07	3.12225e+07
P15289	ARSA_HUMAN	ARSA	507	53588.7	HUMAN	Arylsulfatase A	1	0	1	0	0	1	58801	0	29586	0	0	40714	45623.9	0	29586	0	0	36781
P15291	B4GT1_HUMAN	B4GALT1	398	43920.7	HUMAN	Beta-1,4-galactosyltransferase 1	1	1	1	1	2	1	172674	167199	152150	127478	264322	227280	133978	137666	152150	106201	236126	205325
P15311	EZRI_HUMAN	EZR	586	69413.4	HUMAN	Ezrin	22	21	21	21	22	22	73086457	62175190	50817110	70038123	60823105	64975959	5.6708e+07	5.1193e+07	50817110	5.83482e+07	5.43349e+07	5.86993e+07
P15313	VATB1_HUMAN	ATP6V1B1	513	56833.6	HUMAN	V-type proton ATPase subunit B, kidney isoform	1	0	0	0	0	0	25826	0	0	0	0	0	20038.5	0	0	0	0	0
P15336	ATF2_HUMAN	ATF2	505	54537.8	HUMAN	Cyclic AMP-dependent transcription factor ATF-2	0	1	0	0	0	0	0	39693	0	0	0	0	0	32681.9	0	0	0	0
P15374	UCHL3_HUMAN	UCHL3	230	26182.8	HUMAN	Ubiquitin carboxyl-terminal hydrolase isozyme L3	9	8	6	10	9	8	6360394	4881699	3552914	5860083	4967531	6445574	4.93505e+06	4.01943e+06	3552914	4.88199e+06	4.43763e+06	5.82293e+06
P15498	VAV_HUMAN	VAV1	845	98315.1	HUMAN	Proto-oncogene vav	1	1	1	1	0	1	50300	72891	66387	193843	0	121536	39027.9	60016	66387	161489	0	109796
P15531	NDKA_HUMAN	NME1	152	17148.9	HUMAN	Nucleoside diphosphate kinase A	8	6	7	7	7	7	104210201	90117604	73558256	88382900	83000791	78311710	8.08571e+07	7.41999e+07	73558256	7.36311e+07	7.41468e+07	7.07468e+07
P15559	NQO1_HUMAN	NQO1	274	30867.9	HUMAN	NAD(P)H dehydrogenase [quinone] 1	8	6	8	5	7	8	9251425	7948647	8526163	7249650	7157501	8064099	7.17821e+06	6.54465e+06	8526163	6.03962e+06	6.39398e+06	7.28511e+06
P15586	GNS_HUMAN	GNS	552	62082.7	HUMAN	N-acetylglucosamine-6-sulfatase	3	3	3	4	4	5	1548657	1387311	1064220	2281689	1457693	2265000	1.20161e+06	1.14227e+06	1064220	1.90086e+06	1.3022e+06	2.0462e+06
P15880	RS2_HUMAN	RPS2	293	31324.7	HUMAN	40S ribosomal protein S2	17	17	15	15	17	16	129830406	127273839	96599161	125346192	119992110	109605779	1.00736e+08	1.04793e+08	96599161	1.04425e+08	1.07192e+08	9.90179e+07
P15884	ITF2_HUMAN	TCF4	667	71308.7	HUMAN	Transcription factor 4	1	1	1	1	1	1	10313	11582	7313	11973	9524	8760	8001.89	9536.24	7313	9974.61	8508.04	7913.78
P15907	SIAT1_HUMAN	ST6GAL1	406	46605	HUMAN	Beta-galactoside alpha-2,6-sialyltransferase 1	0	0	1	0	1	0	0	0	56624	0	58721	0	0	0	56624	0	52457	0
P15923	TFE2_HUMAN	TCF3	654	67600.9	HUMAN	Transcription factor E2-alpha	1	2	3	3	2	1	120019	117185	170381	243074	154444	94261	93123.2	96486.3	170381	202503	137969	85155.4
P15927	RFA2_HUMAN	RPA2	270	29247.1	HUMAN	Replication protein A 32 kDa subunit	12	12	11	10	13	12	12347581	11833892	8981485	8028540	10356125	9988009	9.58053e+06	9.74364e+06	8981485	6.68851e+06	9.2514e+06	9.02317e+06
P15954	COX7C_HUMAN	COX7C	63	7245.6	HUMAN	Cytochrome c oxidase subunit 7C, mitochondrial	1	1	1	1	2	2	2838000	3557000	2723000	52784	3424883	3819230	2.20201e+06	2.92872e+06	2723000	43973.9	3.05954e+06	3.45029e+06
P15976	GATA1_HUMAN	GATA1	413	42751.8	HUMAN	Erythroid transcription factor	3	3	3	3	4	5	595093	428126	502799	573161	1604009	3098412	461735	352505	502799	477496	1.4329e+06	2.79911e+06
P16070	CD44_HUMAN	CD44	742	81538.3	HUMAN	CD44 antigen	0	1	0	0	1	0	0	147429	0	0	31434	0	0	121388	0	0	28080.8	0
P16083	NQO2_HUMAN	NQO2	231	25918.8	HUMAN	Ribosyldihydronicotinamide dehydrogenase [quinone]	9	9	8	8	10	9	10020028	9182975	5890528	8161626	9036454	6285112	7.77458e+06	7.56096e+06	5890528	6.79938e+06	8.0725e+06	5.67797e+06
P16104	H2AX_HUMAN	H2AFX	143	15144.7	HUMAN	Histone H2AX	4	3	4	3	4	4	46379071	50667449	39649965	42451323	38827341	39427194	3.59857e+07	4.17179e+07	39649965	3.53659e+07	3.46855e+07	3.56185e+07
P16150	LEUK_HUMAN	SPN	400	40322.3	HUMAN	Leukosialin	7	7	8	7	7	6	13968294	12023895	10614141	13482646	11512169	9450843	1.0838e+07	9.90008e+06	10614141	1.12323e+07	1.02841e+07	8.53789e+06
P16152	CBR1_HUMAN	CBR1	277	30375.2	HUMAN	Carbonyl reductase [NADPH] 1	7	8	10	8	9	8	6942321	7010880	3808667	7149873	4403045	3971362	5.38657e+06	5.77253e+06	3808667	5.9565e+06	3.93336e+06	3.58773e+06
P16157	ANK1_HUMAN	ANK1	1881	206266	HUMAN	Ankyrin-1	36	32	34	29	29	34	13626265	10952895	14457671	13887759	13354005	12149950	1.05727e+07	9.01825e+06	14457671	1.15698e+07	1.19295e+07	1.09763e+07
P16219	ACADS_HUMAN	ACADS	412	44297.6	HUMAN	Short-chain specific acyl-CoA dehydrogenase, mitochondrial	7	6	5	6	6	5	2669876	1991516	1242715	2350048	2023903	1973851	2.07157e+06	1.63975e+06	1242715	1.95781e+06	1.80801e+06	1.78318e+06
P16278	BGAL_HUMAN	GLB1	677	76075.5	HUMAN	Beta-galactosidase	9	8	7	8	7	8	5928321	4397861	3552361	5366600	4049251	5758755	4.59981e+06	3.62105e+06	3552361	4.47087e+06	3.6173e+06	5.20246e+06
P16284	PECA1_HUMAN	PECAM1	738	82537	HUMAN	Platelet endothelial cell adhesion molecule	0	0	0	0	0	1	0	0	0	0	0	131333	0	0	0	0	0	118646
P16298	PP2BB_HUMAN	PPP3CB	524	59024.8	HUMAN	Serine/threonine-protein phosphatase 2B catalytic subunit beta isoform	1	1	0	0	0	0	64659	62167	0	0	0	0	50169.1	51186.3	0	0	0	0
P16333	NCK1_HUMAN	NCK1	377	42864.8	HUMAN	Cytoplasmic protein NCK1	1	3	1	3	2	2	225882	904907	333491	867697	562436	418530	175263	745071	333491	722871	502439	378100
P16383	GCFC2_HUMAN	GCFC2	781	89385.4	HUMAN	GC-rich sequence DNA-binding factor 2	2	2	2	0	0	1	140576	113921	73213	0	0	36375	109073	93798.8	73213	0	0	32861.2
P16401	H15_HUMAN	HIST1H1B	226	22580.3	HUMAN	Histone H1.5	3	2	2	2	3	2	4239720	2626828	2048333	2318436	3294755	2356519	3.28961e+06	2.16284e+06	2048333	1.93147e+06	2.94329e+06	2.12888e+06
P16402	H13_HUMAN	HIST1H1D	221	22350.1	HUMAN	Histone H1.3	1	1	1	1	1	1	341208	408765	276344	364726	332428	331351	264744	336564	276344	303850	296967	299343
P16403	H12_HUMAN	HIST1H1C	213	21364.9	HUMAN	Histone H1.2	6	6	4	5	6	6	64598216	69546251	53985000	59902928	55975734	61232396	5.0122e+07	5.72621e+07	53985000	4.99046e+07	5.00046e+07	5.53174e+07
P16422	EPCAM_HUMAN	EPCAM	314	34932.6	HUMAN	Epithelial cell adhesion molecule	1	1	2	0	2	1	140473	143295	235729	0	281279	32539	108993	117984	235729	0	251274	29395.7
P16435	NCPR_HUMAN	POR	677	76690.4	HUMAN	NADPH--cytochrome P450 reductase	22	20	21	19	22	20	17457574	13942210	10943607	12575487	14164193	11621527	1.35454e+07	1.14796e+07	10943607	1.04765e+07	1.26532e+07	1.04989e+07
P16520	GBB3_HUMAN	GNB3	340	37221.5	HUMAN	Guanine nucleotide-binding protein G(I)/G(S)/G(T) subunit beta-3	0	0	1	0	0	0	0	0	22996	0	0	0	0	0	22996	0	0	0
P16591	FER_HUMAN	FER	822	94638.7	HUMAN	Tyrosine-protein kinase Fer	2	2	1	0	0	0	714823	723641	68820	0	0	0	554634	595822	68820	0	0	0
P16615	AT2A2_HUMAN	ATP2A2	1042	114758	HUMAN	Sarcoplasmic/endoplasmic reticulum calcium ATPase 2	32	28	29	27	30	28	48128981	40524154	34571342	42776806	40756136	38782508	3.73434e+07	3.33663e+07	34571342	3.5637e+07	3.64085e+07	3.50361e+07
P16930	FAAA_HUMAN	FAH	419	46374.8	HUMAN	Fumarylacetoacetase	19	18	14	15	16	14	23640705	21417089	20013142	22137391	21151916	21108257	1.83429e+07	1.76341e+07	20013142	1.84425e+07	1.88956e+07	1.90692e+07
P16949	STMN1_HUMAN	STMN1	149	17302.7	HUMAN	Stathmin	9	10	10	9	10	10	128528211	103973592	97077566	117641505	100422220	99953459	9.97255e+07	8.56084e+07	97077566	9.80062e+07	8.97098e+07	9.0298e+07
P16989	YBOX3_HUMAN	YBX3	372	40090.2	HUMAN	Y-box-binding protein 3	8	7	9	7	6	5	4451314	3869602	2854154	4143058	3214849	3442851	3.45379e+06	3.1861e+06	2854154	3.45155e+06	2.87191e+06	3.11027e+06
P17028	ZNF24_HUMAN	ZNF24	368	42155.7	HUMAN	Zinc finger protein 24	1	2	1	0	0	3	100128	295585	26129	0	0	153834	77689.7	243375	26129	0	0	138974
P17029	ZKSC1_HUMAN	ZKSCAN1	563	63630.6	HUMAN	Zinc finger protein with KRAB and SCAN domains 1	1	0	0	1	0	2	180140	0	0	20693	0	462404	139771	0	0	17239.2	0	417736
P17050	NAGAB_HUMAN	NAGA	411	46565	HUMAN	Alpha-N-acetylgalactosaminidase	3	3	3	4	4	4	967595	896034	542121	859435	607796	1018605	750760	737765	542121	715988	542960	920208
P17066	HSP76_HUMAN	HSPA6	643	71028.7	HUMAN	Heat shock 70 kDa protein 6	1	2	2	2	1	2	38140000	71528131	35307958	42102928	18890000	19002412	2.9593e+07	5.88939e+07	35307958	3.50756e+07	1.68749e+07	1.71668e+07
P17096	HMGA1_HUMAN	HMGA1	107	11676.1	HUMAN	High mobility group protein HMG-I/HMG-Y	4	5	4	4	4	4	8387108	6864399	4429264	7609476	7315824	7566353	6.50759e+06	5.65192e+06	4429264	6.33939e+06	6.53542e+06	6.83544e+06
P17174	AATC_HUMAN	GOT1	413	46247.9	HUMAN	Aspartate aminotransferase, cytoplasmic	22	25	24	23	23	22	58134909	53422483	42073054	51319896	46029660	39945329	4.51071e+07	4.39863e+07	42073054	4.27542e+07	4.11195e+07	3.60866e+07
P17252	KPCA_HUMAN	PRKCA	672	76750.7	HUMAN	Protein kinase C alpha type	3	3	2	4	3	3	436896	366809	159314	712045	420867	427422	338989	302018	159314	593199	375972	386133
P17480	UBF1_HUMAN	UBTF	764	89406.7	HUMAN	Nucleolar transcription factor 1	3	2	1	5	5	5	658498	667778	168545	687755	1417807	871876	510931	549826	168545	572963	1.26656e+06	787653
P17482	HXB9_HUMAN	HOXB9	250	28058.8	HUMAN	Homeobox protein Hox-B9	4	2	1	0	1	2	556387	244463	30184	0	49435	140475	431703	201283	30184	0	44161.6	126905
P17535	JUND_HUMAN	JUND	347	35174.2	HUMAN	Transcription factor jun-D	0	0	0	0	1	0	0	0	0	0	78271	0	0	0	0	0	69921.5	0
P17542	TAL1_HUMAN	TAL1	331	34270.8	HUMAN	T-cell acute lymphocytic leukemia protein 1	1	3	4	2	1	0	110602	427021	614059	331647	121343	0	85816.5	351595	614059	276292	108399	0
P17568	NDUB7_HUMAN	NDUFB7	137	16402.1	HUMAN	NADH dehydrogenase [ubiquinone] 1 beta subcomplex subunit 7	3	3	4	4	3	5	1806641	1059613	1205560	1540394	1215640	1722128	1.40178e+06	872450	1205560	1.28329e+06	1.08596e+06	1.55577e+06
P17612	KAPCA_HUMAN	PRKACA	351	40590	HUMAN	cAMP-dependent protein kinase catalytic subunit alpha	13	9	9	5	6	6	8661280	6457909	4149018	4508142	1873527	4181954	6.72032e+06	5.31723e+06	4149018	3.7557e+06	1.67367e+06	3.77798e+06
P17655	CAN2_HUMAN	CAPN2	700	79996	HUMAN	Calpain-2 catalytic subunit	20	22	21	20	26	21	15301110	13065374	11694370	13377120	16024498	12602830	1.18722e+07	1.07576e+07	11694370	1.11444e+07	1.43151e+07	1.13854e+07
P17706	PTN2_HUMAN	PTPN2	415	48473.7	HUMAN	Tyrosine-protein phosphatase non-receptor type 2	5	4	2	2	3	3	4048590	1213762	571511	927486	1010356	705643	3.14132e+06	999372	571511	772681	902578	637478
P17812	PYRG1_HUMAN	CTPS1	591	66690.9	HUMAN	CTP synthase 1	17	15	17	18	20	19	18950647	18278333	14286127	19454047	18800969	19137774	1.47039e+07	1.50498e+07	14286127	1.6207e+07	1.67954e+07	1.72891e+07
P17844	DDX5_HUMAN	DDX5	614	69148.7	HUMAN	Probable ATP-dependent RNA helicase DDX5	22	33	31	29	32	27	59366846	73968673	55464559	62975986	58731642	60459005	4.60629e+07	6.09034e+07	55464559	5.24648e+07	5.24665e+07	5.46187e+07
P17858	PFKAL_HUMAN	PFKL	780	85019.2	HUMAN	ATP-dependent 6-phosphofructokinase, liver type	19	22	19	18	18	18	19493275	18212255	13496271	16167549	14819337	15103694	1.51249e+07	1.49954e+07	13496271	1.34691e+07	1.32385e+07	1.36447e+07
P17900	SAP3_HUMAN	GM2A	193	20838.6	HUMAN	Ganglioside GM2 activator	1	1	1	1	0	1	56236	68275	28683	50001	0	60380	43633.7	56215.4	28683	41655.4	0	54547.3
P17947	SPI1_HUMAN	SPI1	270	31083.3	HUMAN	Transcription factor PU.1	0	0	1	0	0	0	0	0	17083	0	0	0	0	0	17083	0	0	0
P17980	PRS6A_HUMAN	PSMC3	439	49204	HUMAN	26S proteasome regulatory subunit 6A	19	20	21	20	21	22	38819808	34819990	24804681	34918098	29473513	32534378	3.01204e+07	2.86696e+07	24804681	2.909e+07	2.63295e+07	2.93916e+07
P17987	TCPA_HUMAN	TCP1	556	60344.1	HUMAN	T-complex protein 1 subunit alpha	40	39	36	39	40	40	260273354	238323809	190989655	228703293	223772809	224410193	2.01947e+08	1.96228e+08	190989655	1.90531e+08	1.99902e+08	2.02732e+08
P18031	PTN1_HUMAN	PTPN1	435	49967.3	HUMAN	Tyrosine-protein phosphatase non-receptor type 1	14	15	15	19	15	18	21370694	30081340	16598540	20510389	20209534	19112774	1.65816e+07	2.4768e+07	16598540	1.7087e+07	1.80537e+07	1.72665e+07
P18074	ERCC2_HUMAN	ERCC2	760	86910	HUMAN	TFIIH basal transcription factor complex helicase XPD subunit	6	4	3	5	3	2	12923579	11168446	647819	2344736	750355	574987	1.00275e+07	9.19573e+06	647819	1.95338e+06	670312	519443
P18077	RL35A_HUMAN	RPL35A	110	12537.8	HUMAN	60S ribosomal protein L35a	6	7	6	7	6	8	39880960	38164575	28618649	42011504	34628303	40190874	3.09438e+07	3.14235e+07	28618649	3.49994e+07	3.09344e+07	3.63084e+07
P18084	ITB5_HUMAN	ITGB5	799	88055.1	HUMAN	Integrin beta-5	0	0	0	0	0	2	0	0	0	0	0	536373	0	0	0	0	0	484559
P18085	ARF4_HUMAN	ARF4	180	20511	HUMAN	ADP-ribosylation factor 4	4	4	4	5	5	5	6427240	5859835	5474197	6166812	5630650	6572418	4.98692e+06	4.8248e+06	5474197	5.13752e+06	5.03001e+06	5.93752e+06
P18124	RL7_HUMAN	RPL7	248	29226	HUMAN	60S ribosomal protein L7	14	14	13	13	15	16	91462783	92632636	69033643	80025084	77001585	81980990	7.09663e+07	7.62707e+07	69033643	6.66683e+07	6.87875e+07	7.40616e+07
P18206	VINC_HUMAN	VCL	1134	123800	HUMAN	Vinculin	61	59	63	57	60	64	172954343	160686119	142257535	164031760	164241574	161201854	1.34196e+08	1.32304e+08	142257535	1.36654e+08	1.46721e+08	1.4563e+08
P18433	PTPRA_HUMAN	PTPRA	802	90600.7	HUMAN	Receptor-type tyrosine-protein phosphatase alpha	3	2	2	2	2	3	83881	171906	133076	145754	130874	128341	65083.6	141542	133076	121426	116913	115943
P18440	ARY1_HUMAN	NAT1	290	33899	HUMAN	Arylamine N-acetyltransferase 1	2	2	3	2	2	2	81044	156183	177603	106191	101704	104596	62882.3	128596	177603	88466.9	90854.9	94492
P18583	SON_HUMAN	SON	2426	263832	HUMAN	Protein SON	1	1	1	1	2	2	613733	573092	441386	598157	531346	552269	476198	471865	441386	498320	474665	498920
P18615	NELFE_HUMAN	NELFE	380	43240.1	HUMAN	Negative elongation factor E	8	9	9	8	10	12	3438373	3148933	2663307	4985456	2814056	3731510	2.66785e+06	2.59273e+06	2663307	4.15334e+06	2.51387e+06	3.37105e+06
P18621	RL17_HUMAN	RPL17	184	21397.2	HUMAN	60S ribosomal protein L17	13	12	14	11	12	13	63612831	63043842	54143401	49617845	55621405	62933152	4.93574e+07	5.19082e+07	54143401	4.13362e+07	4.96881e+07	5.68538e+07
P18669	PGAM1_HUMAN	PGAM1	254	28804.2	HUMAN	Phosphoglycerate mutase 1	16	14	17	11	16	17	76350145	74248322	71190327	72641388	67833018	70390826	5.92403e+07	6.11336e+07	71190327	6.0517e+07	6.0597e+07	6.35911e+07
P18754	RCC1_HUMAN	RCC1	421	44969.4	HUMAN	Regulator of chromosome condensation	16	16	15	14	14	15	37460079	35976481	23390777	29996698	28162800	32772919	2.90654e+07	2.96218e+07	23390777	2.499e+07	2.51586e+07	2.96071e+07
P18858	DNLI1_HUMAN	LIG1	919	101737	HUMAN	DNA ligase 1	20	19	14	18	17	19	8866877	9654594	5551262	9069202	6593794	7233832	6.87984e+06	7.94927e+06	5551262	7.55548e+06	5.89041e+06	6.53504e+06
P18859	ATP5J_HUMAN	ATP5J	108	12587.6	HUMAN	ATP synthase-coupling factor 6, mitochondrial	3	5	4	4	3	4	5606602	6227272	3848655	1514815	4203599	2138385	4.35018e+06	5.12733e+06	3848655	1.26198e+06	3.75519e+06	1.93182e+06
P18887	XRCC1_HUMAN	XRCC1	633	69477.1	HUMAN	DNA repair protein XRCC1	7	5	5	6	6	6	2163620	1631783	1654135	2308759	1804068	2727224	1.67876e+06	1.34356e+06	1654135	1.92341e+06	1.61162e+06	2.46377e+06
P19012	K1C15_HUMAN	KRT15	456	49212.1	HUMAN	Keratin, type I cytoskeletal 15	1	1	1	1	1	1	1619000	1658000	1472000	1437000	1703000	1551000	1.25619e+06	1.36514e+06	1472000	1.19715e+06	1.52133e+06	1.40117e+06
P19174	PLCG1_HUMAN	PLCG1	1290	148533	HUMAN	1-phosphatidylinositol 4,5-bisphosphate phosphodiesterase gamma-1	5	6	4	5	6	6	2370275	2847433	642498	2402645	2198957	1271469	1.8391e+06	2.34448e+06	642498	2.00162e+06	1.96439e+06	1.14865e+06
P19338	NUCL_HUMAN	NCL	710	76615	HUMAN	Nucleolin	21	22	25	25	25	25	179008614	170873854	161226993	190253404	184370407	186661385	1.38893e+08	1.40692e+08	161226993	1.58499e+08	1.64703e+08	1.6863e+08
P19367	HXK1_HUMAN	HK1	917	102487	HUMAN	Hexokinase-1	23	24	20	18	22	21	20844624	27899584	17124690	18520222	19114878	16350512	1.61734e+07	2.29716e+07	17124690	1.5429e+07	1.70758e+07	1.47711e+07
P19387	RPB3_HUMAN	POLR2C	275	31441.5	HUMAN	DNA-directed RNA polymerase II subunit RPB3	6	6	5	4	6	5	1454747	1493846	1131000	752565	1673069	1658741	1.12874e+06	1.22998e+06	1131000	626956	1.4946e+06	1.49851e+06
P19388	RPAB1_HUMAN	POLR2E	210	24551.4	HUMAN	DNA-directed RNA polymerases I, II, and III subunit RPABC1	5	6	6	6	7	7	2155472	2229994	2213982	2557081	2532610	2456942	1.67244e+06	1.8361e+06	2213982	2.13028e+06	2.26245e+06	2.2196e+06
P19404	NDUV2_HUMAN	NDUFV2	249	27391.8	HUMAN	NADH dehydrogenase [ubiquinone] flavoprotein 2, mitochondrial	7	7	6	7	7	7	6533594	6892467	4192369	7113602	6468664	6130703	5.06944e+06	5.67503e+06	4192369	5.92628e+06	5.77863e+06	5.53848e+06
P19447	ERCC3_HUMAN	ERCC3	782	89278.5	HUMAN	TFIIH basal transcription factor complex helicase XPB subunit	5	3	5	5	6	5	868396	416905	557404	781798	827376	869408	673792	343266	557404	651310	739117	785423
P19474	RO52_HUMAN	TRIM21	475	54170.2	HUMAN	E3 ubiquitin-protein ligase TRIM21	2	1	1	2	0	0	436719	229201	142711	320845	0	0	338852	188717	142711	267293	0	0
P19525	E2AK2_HUMAN	EIF2AK2	551	62094.8	HUMAN	Interferon-induced, double-stranded RNA-activated protein kinase	5	4	4	2	5	6	6838872	1059065	1032784	4927937	6505058	7188970	5.3063e+06	871999	1032784	4.10542e+06	5.81114e+06	6.49452e+06
P19623	SPEE_HUMAN	SRM	302	33825	HUMAN	Spermidine synthase	16	17	18	18	20	20	46110563	40874207	33699040	44752999	41626528	35800826	3.57773e+07	3.36545e+07	33699040	3.72834e+07	3.71861e+07	3.23425e+07
P19784	CSK22_HUMAN	CSNK2A2	350	41213.6	HUMAN	Casein kinase II subunit alpha'	12	11	11	11	11	12	6028884	5218695	5117161	4933549	5886476	6312630	4.67783e+06	4.2969e+06	5117161	4.1101e+06	5.25854e+06	5.70283e+06
P19838	NFKB1_HUMAN	NFKB1	968	105357	HUMAN	Nuclear factor NF-kappa-B p105 subunit	1	0	0	3	1	1	83380	0	0	229366	68031	24032	64694.8	0	0	191083	60773.9	21710.5
P20020	AT2B1_HUMAN	ATP2B1	1258	138756	HUMAN	Plasma membrane calcium-transporting ATPase 1	4	1	1	2	3	3	938744	32681	180410	259699	345469	674806	728375	26908.5	180410	216353	308617	609620
P20042	IF2B_HUMAN	EIF2S2	333	38388.7	HUMAN	Eukaryotic translation initiation factor 2 subunit 2	24	28	24	25	27	24	45315587	45658943	30309038	42363638	43430785	35821155	3.51605e+07	3.75941e+07	30309038	3.52928e+07	3.87979e+07	3.23608e+07
P20073	ANXA7_HUMAN	ANXA7	488	52739.7	HUMAN	Annexin A7	15	17	14	14	16	17	30552715	32307778	23182190	27779902	29170271	27146212	2.3706e+07	2.66012e+07	23182190	2.31432e+07	2.60586e+07	2.45239e+07
P20226	TBP_HUMAN	TBP	339	37698.5	HUMAN	TATA-box-binding protein	1	1	1	1	1	1	82838	83854	95620	93254	100557	93577	64274.3	69042.6	95620	77689.2	89830.2	84537.5
P20248	CCNA2_HUMAN	CCNA2	432	48551.2	HUMAN	Cyclin-A2	3	4	2	3	2	4	889726	1004980	343841	1002148	496217	800615	690342	827467	343841	834881	443284	723276
P20290	BTF3_HUMAN	BTF3	206	22168.1	HUMAN	Transcription factor BTF3	9	9	12	11	11	9	13425142	14906241	13314117	14783803	14102502	12895361	1.04166e+07	1.22733e+07	13314117	1.23163e+07	1.25981e+07	1.16497e+07
P20338	RAB4A_HUMAN	RAB4A	218	24389.9	HUMAN	Ras-related protein Rab-4A	2	3	2	3	2	2	338062	688042	408033	482591	282564	275518	262303	566511	408033	402043	252422	248903
P20339	RAB5A_HUMAN	RAB5A	215	23658.9	HUMAN	Ras-related protein Rab-5A	5	5	6	4	4	5	2289490	1984518	1842684	1987484	1618779	1972391	1.77642e+06	1.63399e+06	1842684	1.65576e+06	1.4461e+06	1.78186e+06
P20340	RAB6A_HUMAN	RAB6A	208	23593	HUMAN	Ras-related protein Rab-6A	11	7	11	11	11	9	35399810	27313261	27366985	35862570	31019059	30055583	2.74668e+07	2.24888e+07	27366985	2.98768e+07	2.77101e+07	2.71522e+07
P20585	MSH3_HUMAN	MSH3	1137	127413	HUMAN	DNA mismatch repair protein Msh3	5	6	4	6	6	3	1338158	854227	767040	393910	340189	555014	1.03828e+06	703342	767040	328163	303900	501400
P20618	PSB1_HUMAN	PSMB1	241	26489.6	HUMAN	Proteasome subunit beta type-1	11	13	12	11	12	12	32761526	36519703	32269911	36363749	35354497	37395253	2.54198e+07	3.00691e+07	32269911	3.02943e+07	3.15831e+07	3.37829e+07
P20645	MPRD_HUMAN	M6PR	277	30993.6	HUMAN	Cation-dependent mannose-6-phosphate receptor	7	6	5	4	5	6	3467707	2610284	1794679	1576259	2230090	2384637	2.69061e+06	2.14922e+06	1794679	1.31317e+06	1.9922e+06	2.15428e+06
P20674	COX5A_HUMAN	COX5A	150	16762.3	HUMAN	Cytochrome c oxidase subunit 5A, mitochondrial	7	8	7	6	7	7	16978151	17755822	14750877	13683652	14410372	13674835	1.31734e+07	1.46196e+07	14750877	1.13997e+07	1.28732e+07	1.23538e+07
P20700	LMNB1_HUMAN	LMNB1	586	66408.9	HUMAN	Lamin-B1	10	10	10	13	12	11	10599230	12812637	8883988	14232581	12273635	10466992	8.22398e+06	1.05495e+07	8883988	1.1857e+07	1.09644e+07	9.45588e+06
P20810	ICAL_HUMAN	CAST	708	76573.4	HUMAN	Calpastatin	13	12	11	11	12	11	7553209	6697005	5168766	6403789	6003232	5993883	5.86056e+06	5.51409e+06	5168766	5.33494e+06	5.36284e+06	5.41487e+06
P20839	IMDH1_HUMAN	IMPDH1	514	55406.3	HUMAN	Inosine-5'-monophosphate dehydrogenase 1	10	8	8	5	7	6	40462057	39040852	32206532	28550155	20364861	24354000	3.13947e+07	3.2145e+07	32206532	2.37849e+07	1.81925e+07	2.20014e+07
P20929	NEBU_HUMAN	NEB	6669	772921	HUMAN	Nebulin	1	1	1	1	1	1	1508000	1243000	977070	1206000	1193000	1091000	1.17006e+06	1.02345e+06	977070	1.00471e+06	1.06574e+06	985609
P20933	ASPG_HUMAN	AGA	346	37208.6	HUMAN	N(4)-(beta-N-acetylglucosaminyl)-L-asparaginase	3	1	2	2	3	2	2079469	45608	2557926	887553	1956080	2412928	1.61347e+06	37552.1	2557926	739413	1.74742e+06	2.17984e+06
P20936	RASA1_HUMAN	RASA1	1047	116404	HUMAN	Ras GTPase-activating protein 1	1	2	1	1	2	1	117598	166039	77525	118504	154676	121956	91244.7	136711	77525	98724.7	138176	110175
P20962	PTMS_HUMAN	PTMS	102	11530	HUMAN	Parathymosin	1	1	2	2	1	2	10150000	10680000	8175291	9898577	9377000	9346515	7.87542e+06	8.79356e+06	8175291	8.24642e+06	8.37672e+06	8.44364e+06
P21127	CD11B_HUMAN	CDK11B	795	92707.8	HUMAN	Cyclin-dependent kinase 11B	12	10	10	9	9	10	7889018	4702071	4142718	5072853	4109492	4546774	6.12112e+06	3.87153e+06	4142718	4.22615e+06	3.67112e+06	4.10756e+06
P21281	VATB2_HUMAN	ATP6V1B2	511	56501.2	HUMAN	V-type proton ATPase subunit B, brain isoform	19	20	20	17	20	20	20922696	20352680	16273917	18932902	17310442	18056077	1.6234e+07	1.67577e+07	16273917	1.57728e+07	1.54639e+07	1.63119e+07
P21283	VATC1_HUMAN	ATP6V1C1	382	43942	HUMAN	V-type proton ATPase subunit C 1	7	7	7	7	5	8	3945825	4703572	4002811	3763886	2930357	3823031	3.06158e+06	3.87277e+06	4002811	3.13566e+06	2.61776e+06	3.45373e+06
P21291	CSRP1_HUMAN	CSRP1	193	20567.6	HUMAN	Cysteine and glycine-rich protein 1	6	6	5	6	6	5	4276704	2975811	2838979	4448549	2958427	3343888	3.31831e+06	2.45018e+06	2838979	3.70605e+06	2.64284e+06	3.02087e+06
P21333	FLNA_HUMAN	FLNA	2647	280741	HUMAN	Filamin-A	99	97	100	98	100	100	238399444	222239383	177342747	235135336	210317756	193725154	1.84975e+08	1.82985e+08	177342747	1.95889e+08	1.87882e+08	1.75011e+08
P21359	NF1_HUMAN	NF1	2839	319375	HUMAN	Neurofibromin	2	4	4	2	3	2	178532	171783	149779	1476312	159069	1274826	138524	141440	149779	1.2299e+06	142101	1.15168e+06
P21399	ACOC_HUMAN	ACO1	889	98399.7	HUMAN	Cytoplasmic aconitate hydratase	22	22	21	20	21	19	12912055	9770481	8380568	9331614	8419513	7749273	1.00185e+07	8.04469e+06	8380568	7.77409e+06	7.52137e+06	7.00069e+06
P21675	TAF1_HUMAN	TAF1	1872	212679	HUMAN	Transcription initiation factor TFIID subunit 1	0	0	0	1	0	0	0	0	0	257646	0	0	0	0	0	214643	0	0
P21731	TA2R_HUMAN	TBXA2R	343	37431.5	HUMAN	Thromboxane A2 receptor	0	0	0	0	1	0	0	0	0	0	80725	0	0	0	0	0	72113.8	0
P21741	MK_HUMAN	MDK	143	15585.4	HUMAN	Midkine	1	1	1	1	1	1	77733	67645	56378	53231	40341	41960	60313.3	55696.7	56378	44346.3	36037.7	37906.7
P21796	VDAC1_HUMAN	VDAC1	283	30772.8	HUMAN	Voltage-dependent anion-selective channel protein 1	18	18	19	18	17	19	90296619	83058197	73668648	78470912	78330006	70129605	7.00615e+07	6.83874e+07	73668648	6.53735e+07	6.99743e+07	6.33551e+07
P21912	SDHB_HUMAN	SDHB	280	31630	HUMAN	Succinate dehydrogenase [ubiquinone] iron-sulfur subunit, mitochondrial	11	10	9	10	9	10	24452433	16298918	13669125	20030196	15977917	18368283	1.89727e+07	1.342e+07	13669125	1.6687e+07	1.42735e+07	1.65939e+07
P21964	COMT_HUMAN	COMT	271	30037.3	HUMAN	Catechol O-methyltransferase	18	15	15	15	16	16	43292861	35218980	24847602	33956334	31575770	28624586	3.35911e+07	2.89981e+07	24847602	2.82887e+07	2.82075e+07	2.58595e+07
P21980	TGM2_HUMAN	TGM2	687	77329.5	HUMAN	Protein-glutamine gamma-glutamyltransferase 2	24	22	23	25	23	22	30350462	18560979	16323657	29382928	21179928	28643317	2.3549e+07	1.52825e+07	16323657	2.44787e+07	1.89206e+07	2.58764e+07
P22033	MUTA_HUMAN	MUT	750	83135.2	HUMAN	Methylmalonyl-CoA mutase, mitochondrial	6	3	2	3	3	3	2635589	1251734	519931	924237	1134233	617913	2.04496e+06	1.03064e+06	519931	769974	1.01324e+06	558223
P22059	OSBP1_HUMAN	OSBP	807	89421.3	HUMAN	Oxysterol-binding protein 1	20	19	17	19	19	19	13990453	12140774	9364358	12877287	11750150	13357269	1.08552e+07	9.99631e+06	9364358	1.0728e+07	1.04967e+07	1.2067e+07
P22061	PIMT_HUMAN	PCMT1	227	24636.6	HUMAN	Protein-L-isoaspartate(D-aspartate) O-methyltransferase	14	12	12	12	11	13	43662793	34889251	29875114	30394468	26284989	33125338	3.38781e+07	2.87267e+07	29875114	2.53214e+07	2.34811e+07	2.99254e+07
P22087	FBRL_HUMAN	FBL	321	33784.5	HUMAN	rRNA 2'-O-methyltransferase fibrillarin	4	7	5	4	5	5	865753	2056215	1067545	1309304	1472618	1672240	671741	1.69302e+06	1067545	1.09077e+06	1.31553e+06	1.5107e+06
P22102	PUR2_HUMAN	GART	1010	107768	HUMAN	Trifunctional purine biosynthetic protein adenosine-3	45	49	48	40	47	46	185950196	181342526	150789770	172019032	161454254	155678348	1.44279e+08	1.49311e+08	150789770	1.43308e+08	1.44231e+08	1.4064e+08
P22234	PUR6_HUMAN	PAICS	425	47079.7	HUMAN	Multifunctional protein ADE2	23	23	26	26	27	27	156651260	153721783	126305458	180950814	162129799	159319892	1.21546e+08	1.26569e+08	126305458	1.50749e+08	1.44835e+08	1.4393e+08
P22307	NLTP_HUMAN	SCP2	547	58994.2	HUMAN	Non-specific lipid-transfer protein	14	11	15	7	11	11	7357490	6599514	6618182	4388480	5881605	5342865	5.7087e+06	5.43382e+06	6618182	3.65601e+06	5.25419e+06	4.82674e+06
P22314	UBA1_HUMAN	UBA1	1058	117850	HUMAN	Ubiquitin-like modifier-activating enzyme 1	40	41	43	40	40	43	104203512	101731589	77020516	95434064	84106041	82852776	8.08519e+07	8.37624e+07	77020516	7.95053e+07	7.51341e+07	7.48492e+07
P22392	NDKB_HUMAN	NME2	152	17298.2	HUMAN	Nucleoside diphosphate kinase B	14	14	14	13	15	14	227203780	292029492	242535736	318892665	308804417	301778172	1.76288e+08	2.40447e+08	242535736	2.65667e+08	2.75863e+08	2.72626e+08
P22532	SPR2D_HUMAN	SPRR2D	72	7905.5	HUMAN	Small proline-rich protein 2D	4	3	2	2	1	1	715731	452910	234237	653956	38428	67947	555338	372911	234237	544805	34328.7	61383.3
P22570	ADRO_HUMAN	FDXR	491	53837.2	HUMAN	NADPH:adrenodoxin oxidoreductase, mitochondrial	20	21	22	22	23	22	27173725	26021030	21314254	22365919	21849183	21063008	2.10842e+07	2.14249e+07	21314254	1.86329e+07	1.95184e+07	1.90283e+07
P22626	ROA2_HUMAN	HNRNPA2B1	353	37430	HUMAN	Heterogeneous nuclear ribonucleoproteins A2/B1	16	17	18	16	16	18	80504711	71809741	68287983	72296279	64015311	70515888	6.24639e+07	5.91258e+07	68287983	6.02294e+07	5.71866e+07	6.37041e+07
P22670	RFX1_HUMAN	RFX1	979	104759	HUMAN	MHC class II regulatory factor RFX1	1	0	1	0	0	0	68563	0	44986	0	0	0	53198.3	0	44986	0	0	0
P22676	CALB2_HUMAN	CALB2	271	31540.2	HUMAN	Calretinin	0	0	1	1	0	1	0	0	231366	345315	0	320930	0	0	231366	287679	0	289928
P22681	CBL_HUMAN	CBL	906	99633.7	HUMAN	E3 ubiquitin-protein ligase CBL	6	5	5	5	9	8	1869423	1770620	1608383	2058426	2917894	2705015	1.45049e+06	1.45787e+06	1608383	1.71486e+06	2.60663e+06	2.44371e+06
P22694	KAPCB_HUMAN	PRKACB	351	40623	HUMAN	cAMP-dependent protein kinase catalytic subunit beta	2	0	0	1	0	0	117826	0	0	66226	0	0	91421.6	0	0	55172.3	0	0
P22695	QCR2_HUMAN	UQCRC2	453	48443.4	HUMAN	Cytochrome b-c1 complex subunit 2, mitochondrial	14	16	13	15	15	14	57800326	58411063	25168302	58490953	48345256	31781813	4.48475e+07	4.80937e+07	25168302	4.87283e+07	4.31881e+07	2.87117e+07
P22830	HEMH_HUMAN	FECH	423	47862.6	HUMAN	Ferrochelatase, mitochondrial	13	12	11	12	11	10	8782530	6333926	5891999	6554163	8177382	6707236	6.8144e+06	5.21515e+06	5891999	5.46022e+06	7.30507e+06	6.05932e+06
P23025	XPA_HUMAN	XPA	273	31368.2	HUMAN	DNA repair protein complementing XP-A cells	0	0	1	0	0	0	0	0	23299	0	0	0	0	0	23299	0	0	0
P23193	TCEA1_HUMAN	TCEA1	301	33970	HUMAN	Transcription elongation factor A protein 1	18	17	16	16	17	16	26837713	21908874	15578222	25194996	20148669	19318329	2.08235e+07	1.8039e+07	15578222	2.09897e+07	1.79993e+07	1.74522e+07
P23246	SFPQ_HUMAN	SFPQ	707	76150	HUMAN	Splicing factor, proline- and glutamine-rich	25	23	22	25	23	28	49037498	46271666	37348414	46842633	39979704	43594025	3.80484e+07	3.80986e+07	37348414	3.90242e+07	3.57149e+07	3.93828e+07
P23258	TBG1_HUMAN	TUBG1	451	51170.4	HUMAN	Tubulin gamma-1 chain	12	12	13	10	11	11	7682100	6348477	5569093	3368856	5414637	3018865	5.96057e+06	5.22713e+06	5569093	2.80657e+06	4.83704e+06	2.72724e+06
P23276	KELL_HUMAN	KEL	732	82824.6	HUMAN	Kell blood group glycoprotein	0	1	2	0	0	1	0	117043	234480	0	0	44523	0	96369.3	234480	0	0	40222.1
P23284	PPIB_HUMAN	PPIB	216	23742.7	HUMAN	Peptidyl-prolyl cis-trans isomerase B	14	14	13	13	13	13	105451669	105165633	87344000	100397114	99729645	93890000	8.18203e+07	8.65899e+07	87344000	8.364e+07	8.90911e+07	8.48202e+07
P23297	S10A1_HUMAN	S100A1	94	10545.9	HUMAN	Protein S100-A1	2	1	1	1	1	1	225330	80687	60888	67367	69567	49486	174834	66435	60888	56122.9	62146	44705.7
P23327	SRCH_HUMAN	HRC	699	80244.3	HUMAN	Sarcoplasmic reticulum histidine-rich calcium-binding protein	5	5	5	3	4	5	421211	320509	315215	245041	263055	334804	326819	263897	315215	204142	234994	302462
P23368	MAOM_HUMAN	ME2	584	65444.2	HUMAN	NAD-dependent malic enzyme, mitochondrial	8	8	7	7	7	9	3048160	3065997	1627293	8518323	7024484	7810931	2.36508e+06	2.52444e+06	1627293	7.09655e+06	6.27516e+06	7.0564e+06
P23381	SYWC_HUMAN	WARS	471	53165.9	HUMAN	Tryptophan--tRNA ligase, cytoplasmic	27	22	28	23	27	25	123190473	77273753	66174741	102056403	90249210	76980675	9.55839e+07	6.36247e+07	66174741	8.50224e+07	8.0622e+07	6.95443e+07
P23396	RS3_HUMAN	RPS3	243	26688.6	HUMAN	40S ribosomal protein S3	22	21	19	21	24	23	212133527	183196612	150581003	193629166	198163188	212048865	1.64595e+08	1.50838e+08	150581003	1.61311e+08	1.77024e+08	1.91565e+08
P23434	GCSH_HUMAN	GCSH	173	18884.7	HUMAN	Glycine cleavage system H protein, mitochondrial	2	2	2	2	2	2	4041000	3475424	2800389	3324864	3237699	3190453	3.13543e+06	2.86155e+06	2800389	2.76992e+06	2.89232e+06	2.88226e+06
P23443	KS6B1_HUMAN	RPS6KB1	525	59140.1	HUMAN	Ribosomal protein S6 kinase beta-1	1	3	1	1	0	0	407524	1625688	368163	940185	0	0	316199	1.33854e+06	368163	783261	0	0
P23497	SP100_HUMAN	SP100	879	100418	HUMAN	Nuclear autoantigen Sp-100	3	3	3	2	3	2	251187	356684	235733	175526	205860	223226	194897	293682	235733	146229	183900	201662
P23511	NFYA_HUMAN	NFYA	347	36877	HUMAN	Nuclear transcription factor Y subunit alpha	1	1	1	1	0	1	118738	90100	64377	96652	0	105010	92129.2	74185.4	64377	80520	0	94866
P23526	SAHH_HUMAN	AHCY	432	47716.5	HUMAN	Adenosylhomocysteinase	26	26	27	24	27	26	101761800	80890375	79988205	111980674	89846383	89061044	7.89573e+07	6.66025e+07	79988205	9.32902e+07	8.02621e+07	8.04578e+07
P23528	COF1_HUMAN	CFL1	166	18502.7	HUMAN	Cofilin-1	17	16	19	15	17	20	259067904	250595299	209115038	203533281	192127772	183278688	2.01012e+08	2.06332e+08	209115038	1.69562e+08	1.71633e+08	1.65574e+08
P23588	IF4B_HUMAN	EIF4B	611	69151.7	HUMAN	Eukaryotic translation initiation factor 4B	22	21	17	18	20	17	26429083	25738035	20178435	27346201	28553895	20323758	2.05064e+07	2.11918e+07	20178435	2.27819e+07	2.55079e+07	1.83605e+07
P23634	AT2B4_HUMAN	ATP2B4	1241	137921	HUMAN	Plasma membrane calcium-transporting ATPase 4	8	8	8	10	9	10	2184364	1931177	1685324	2540271	2454239	2022867	1.69486e+06	1.59007e+06	1685324	2.11628e+06	2.19244e+06	1.82746e+06
P23677	IP3KA_HUMAN	ITPKA	461	51009.3	HUMAN	Inositol-trisphosphate 3-kinase A	2	1	1	3	2	4	173180	36666	40384	519296	169270	524469	134371	30189.6	40384	432621	151213	473805
P23786	CPT2_HUMAN	CPT2	658	73777.7	HUMAN	Carnitine O-palmitoyltransferase 2, mitochondrial	9	12	13	11	13	10	4499199	3110587	3798865	4448337	3345350	4053552	3.49094e+06	2.56115e+06	3798865	3.70587e+06	2.98849e+06	3.66198e+06
P23919	KTHY_HUMAN	DTYMK	212	23819.5	HUMAN	Thymidylate kinase	7	7	9	8	10	10	8038893	5994180	6628714	9959927	9851708	8500466	6.23741e+06	4.93541e+06	6628714	8.29753e+06	8.80079e+06	7.67932e+06
P23921	RIR1_HUMAN	RRM1	792	90071	HUMAN	Ribonucleoside-diphosphate reductase large subunit	24	23	23	23	25	20	16549709	17735866	15413862	17938527	17583058	17603292	1.2841e+07	1.46031e+07	15413862	1.49444e+07	1.57074e+07	1.59028e+07
P24468	COT2_HUMAN	NR2F2	414	45571.6	HUMAN	COUP transcription factor 2	3	3	1	1	1	2	188778	150238	47202	68172	78071	287600	146474	123701	47202	56793.5	69742.9	259818
P24534	EF1B_HUMAN	EEF1B2	225	24763.9	HUMAN	Elongation factor 1-beta	8	10	8	9	8	8	39221297	40152278	30059592	36668957	33030712	46231638	3.04319e+07	3.30601e+07	30059592	3.05486e+07	2.95072e+07	4.17657e+07
P24539	AT5F1_HUMAN	ATP5F1	256	28908.9	HUMAN	ATP synthase F(0) complex subunit B1, mitochondrial	10	12	10	10	13	10	14519870	19869500	17331360	17460390	21761010	20890942	1.1266e+07	1.63599e+07	17331360	1.45461e+07	1.94397e+07	1.88729e+07
P24666	PPAC_HUMAN	ACP1	158	18042.7	HUMAN	Low molecular weight phosphotyrosine protein phosphatase	9	7	8	5	7	8	21615086	13543808	11608374	7069857	15126643	14916902	1.67712e+07	1.11515e+07	11608374	5.88984e+06	1.3513e+07	1.34759e+07
P24752	THIL_HUMAN	ACAT1	427	45200	HUMAN	Acetyl-CoA acetyltransferase, mitochondrial	14	15	16	15	14	16	31857856	29675434	23621013	28372040	24922772	26070796	2.47186e+07	2.44338e+07	23621013	2.36365e+07	2.22642e+07	2.35524e+07
P24928	RPB1_HUMAN	POLR2A	1970	217178	HUMAN	DNA-directed RNA polymerase II subunit RPB1	11	11	8	11	11	12	1061412	1685737	1228821	1576611	3749987	2037945	823553	1.38798e+06	1228821	1.31346e+06	3.34996e+06	1.84108e+06
P24941	CDK2_HUMAN	CDK2	298	33929.8	HUMAN	Cyclin-dependent kinase 2	11	10	11	5	10	5	5508957	4770239	3750000	2735719	3658374	2161452	4.27442e+06	3.92766e+06	3750000	2.27911e+06	3.26812e+06	1.95266e+06
P25098	ARBK1_HUMAN	GRK2	689	79574.3	HUMAN	Beta-adrenergic receptor kinase 1	6	8	5	6	6	6	2221136	2499867	1888816	1992191	1773158	1967053	1.72339e+06	2.05831e+06	1888816	1.65968e+06	1.58401e+06	1.77704e+06
P25205	MCM3_HUMAN	MCM3	808	90981.6	HUMAN	DNA replication licensing factor MCM3	38	36	37	32	35	37	61123976	41231560	33482519	48952455	43223853	43895367	4.74263e+07	3.39487e+07	33482519	4.07819e+07	3.8613e+07	3.96551e+07
P25208	NFYB_HUMAN	NFYB	207	22831.5	HUMAN	Nuclear transcription factor Y subunit beta	2	1	1	1	1	1	753249	430945	368525	219665	420499	380265	584449	354826	368525	183001	375643	343531
P25325	THTM_HUMAN	MPST	297	33178.7	HUMAN	3-mercaptopyruvate sulfurtransferase	3	7	7	6	5	4	2891946	4083006	4076059	3962065	3581565	2500484	2.24387e+06	3.36181e+06	4076059	3.30076e+06	3.19951e+06	2.25894e+06
P25398	RS12_HUMAN	RPS12	132	14515.1	HUMAN	40S ribosomal protein S12	10	9	10	10	10	10	73293934	70154716	59722414	67898830	64272488	66407451	5.6869e+07	5.77631e+07	59722414	5.6566e+07	5.74163e+07	5.99925e+07
P25440	BRD2_HUMAN	BRD2	801	88061.5	HUMAN	Bromodomain-containing protein 2	0	1	1	1	1	1	0	56797	34113	53921	36978	46541	0	46764.8	34113	44921.1	33033.4	42045.1
P25490	TYY1_HUMAN	YY1	414	44712.9	HUMAN	Transcriptional repressor protein YY1	3	4	3	2	3	2	941002	848737	2407306	513254	538940	424650	730127	698822	2407306	427588	481449	383629
P25685	DNJB1_HUMAN	DNAJB1	340	38044.4	HUMAN	DnaJ homolog subfamily B member 1	10	10	9	9	11	12	10813506	10357072	8085366	11644175	12331912	10439816	8.39024e+06	8.52767e+06	8085366	9.70067e+06	1.10164e+07	9.43133e+06
P25705	ATPA_HUMAN	ATP5A1	553	59751.1	HUMAN	ATP synthase subunit alpha, mitochondrial	30	30	29	28	33	32	195356840	211546228	151646173	192285492	194177065	193729478	1.51578e+08	1.7418e+08	151646173	1.60191e+08	1.73463e+08	1.75015e+08
P25774	CATS_HUMAN	CTSS	331	37496	HUMAN	Cathepsin S	0	1	2	0	0	1	0	191133	179208	0	0	48611	0	157373	179208	0	0	43915.2
P25786	PSA1_HUMAN	PSMA1	263	29555.9	HUMAN	Proteasome subunit alpha type-1	19	18	19	18	16	14	66729433	60204678	50458102	60200729	58340670	53131635	5.17756e+07	4.95705e+07	50458102	5.01527e+07	5.21173e+07	4.79991e+07
P25787	PSA2_HUMAN	PSMA2	234	25898.8	HUMAN	Proteasome subunit alpha type-2	10	12	10	9	11	11	22864754	20141459	17633760	20513568	21684957	24216216	1.77408e+07	1.65838e+07	17633760	1.70897e+07	1.93717e+07	2.18769e+07
P25788	PSA3_HUMAN	PSMA3	255	28433.5	HUMAN	Proteasome subunit alpha type-3	8	11	11	10	9	11	44315816	40882267	32686668	35612443	32227523	32468572	3.43848e+07	3.36611e+07	32686668	2.96684e+07	2.87897e+07	2.93321e+07
P25789	PSA4_HUMAN	PSMA4	261	29484.1	HUMAN	Proteasome subunit alpha type-4	11	13	11	13	13	13	55238539	59528195	44529737	54424246	52632539	50954016	4.28598e+07	4.90136e+07	44529737	4.53404e+07	4.7018e+07	4.60319e+07
P25791	RBTN2_HUMAN	LMO2	158	18358.5	HUMAN	Rhombotin-2	1	1	2	1	1	1	112644	90288	86555	39614	85231	43113	87400.9	74340.2	86555	33002.1	76139.1	38948.3
P25815	S100P_HUMAN	S100P	95	10400	HUMAN	Protein S100-P	2	1	1	2	2	2	1668110	1084000	616733	2871000	2395666	1624481	1.29429e+06	892530	616733	2.39181e+06	2.14011e+06	1.46756e+06
P26038	MOES_HUMAN	MSN	577	67820.6	HUMAN	Moesin	55	55	54	54	56	57	316712440	278309946	242724408	285315619	266183855	272944438	2.45738e+08	2.29151e+08	242724408	2.37694e+08	2.37789e+08	2.46578e+08
P26196	DDX6_HUMAN	DDX6	483	54417.3	HUMAN	Probable ATP-dependent RNA helicase DDX6	19	17	16	15	18	16	16139897	15832201	13289605	15915511	14039772	12973034	1.2523e+07	1.30357e+07	13289605	1.32591e+07	1.25421e+07	1.17198e+07
P26358	DNMT1_HUMAN	DNMT1	1616	183167	HUMAN	DNA (cytosine-5)-methyltransferase 1	36	36	32	30	33	30	37663753	33546558	23410873	29104295	28662667	25270702	2.92234e+07	2.76211e+07	23410873	2.42466e+07	2.56051e+07	2.28296e+07
P26368	U2AF2_HUMAN	U2AF2	475	53501.5	HUMAN	Splicing factor U2AF 65 kDa subunit	15	13	14	12	13	14	24000465	15980910	15023314	18434658	18109427	17979781	1.8622e+07	1.31582e+07	15023314	1.53578e+07	1.61776e+07	1.62429e+07
P26373	RL13_HUMAN	RPL13	211	24261.7	HUMAN	60S ribosomal protein L13	7	8	8	9	8	8	62680481	61178892	81866418	75432142	87433854	88810067	4.8634e+07	5.03727e+07	81866418	6.28419e+07	7.8107e+07	8.0231e+07
P26374	RAE2_HUMAN	CHML	656	74072.1	HUMAN	Rab proteins geranylgeranyltransferase component A 2	1	1	2	2	1	2	82865	88961	508264	827122	579530	676991	64295.2	73247.6	508264	689069	517709	611594
P26572	MGAT1_HUMAN	MGAT1	445	50878.8	HUMAN	Alpha-1,3-mannosyl-glycoprotein 2-beta-N-acetylglucosaminyltransferase	1	1	1	3	1	2	122597	150315	85644	320167	79438	138792	95123.4	123764	85644	266729	70964.1	125385
P26583	HMGB2_HUMAN	HMGB2	209	24034	HUMAN	High mobility group protein B2	11	10	10	11	11	11	53311536	49073029	43149668	56191661	44011073	45733580	4.13646e+07	4.04051e+07	43149668	4.68128e+07	3.93162e+07	4.13157e+07
P26599	PTBP1_HUMAN	PTBP1	531	57221.8	HUMAN	Polypyrimidine tract-binding protein 1	17	19	20	16	19	16	55971541	58758822	52960173	52156000	58013053	53280441	4.34285e+07	4.83801e+07	52960173	4.34507e+07	5.18246e+07	4.81336e+07
P26639	SYTC_HUMAN	TARS	723	83435.8	HUMAN	Threonine--tRNA ligase, cytoplasmic	39	39	41	36	37	40	111871226	98006350	93073011	99655486	89901466	82159946	8.68013e+07	8.06952e+07	93073011	8.30222e+07	8.03113e+07	7.42233e+07
P26640	SYVC_HUMAN	VARS	1264	140477	HUMAN	Valine--tRNA ligase	49	48	48	46	51	51	116680549	102426503	78898837	101771306	96080976	95155883	9.05328e+07	8.43346e+07	78898837	8.47849e+07	8.58317e+07	8.59638e+07
P26641	EF1G_HUMAN	EEF1G	437	50119.2	HUMAN	Elongation factor 1-gamma	30	33	31	27	30	29	217843828	226859683	162940672	198598549	181726193	192057766	1.69026e+08	1.86789e+08	162940672	1.65451e+08	1.62341e+08	1.73505e+08
P26885	FKBP2_HUMAN	FKBP2	142	15649.4	HUMAN	Peptidyl-prolyl cis-trans isomerase FKBP2	4	4	3	5	5	5	2949712	2947684	1686841	6306931	5342166	4825391	2.28869e+06	2.42703e+06	1686841	5.25425e+06	4.7723e+06	4.35926e+06
P27105	STOM_HUMAN	STOM	288	31731.1	HUMAN	Erythrocyte band 7 integral membrane protein	3	6	6	4	4	3	1087584	1814212	1940754	648575	1610006	1434953	843860	1.49376e+06	1940754	540323	1.43826e+06	1.29634e+06
P27144	KAD4_HUMAN	AK4	223	25268.2	HUMAN	Adenylate kinase 4, mitochondrial	6	5	5	6	5	5	3218611	2592853	2411792	2368061	2968823	3182177	2.49733e+06	2.13487e+06	2411792	1.97281e+06	2.65213e+06	2.87478e+06
P27348	1433T_HUMAN	YWHAQ	245	27764.5	HUMAN	14-3-3 protein theta	20	18	21	18	19	22	59064858	61667880	49734788	69047447	60276466	60021154	4.58286e+07	5.07753e+07	49734788	5.75229e+07	5.38465e+07	5.42231e+07
P27361	MK03_HUMAN	MAPK3	379	43136	HUMAN	Mitogen-activated protein kinase 3	0	2	0	0	2	2	0	2370171	0	0	2220697	2371234	0	1.95152e+06	0	0	1.98381e+06	2.14217e+06
P27448	MARK3_HUMAN	MARK3	753	84489.3	HUMAN	MAP/microtubule affinity-regulating kinase 3	3	3	1	3	3	5	1303403	1300339	62827	1292153	1260751	1116409	1.01131e+06	1.07066e+06	62827	1.07648e+06	1.12626e+06	1.00856e+06
P27449	VATL_HUMAN	ATP6V0C	155	15735.9	HUMAN	V-type proton ATPase 16 kDa proteolipid subunit	1	1	1	1	1	0	2150836	870372	477951	551630	1061000	0	1.66884e+06	716636	477951	459558	947819	0
P27469	G0S2_HUMAN	G0S2	103	11321.4	HUMAN	G0/G1 switch protein 2	1	0	0	0	0	0	135892	0	0	0	0	0	105439	0	0	0	0	0
P27482	CALL3_HUMAN	CALML3	149	16890.9	HUMAN	Calmodulin-like protein 3	1	1	0	0	0	1	31870	26911	0	0	0	38227	24728	22157.6	0	0	0	34534.3
P27540	ARNT_HUMAN	ARNT	789	86637.3	HUMAN	Aryl hydrocarbon receptor nuclear translocator	0	0	0	0	1	1	0	0	0	0	44536	26941	0	0	0	0	39785.2	24338.5
P27635	RL10_HUMAN	RPL10	214	24604.1	HUMAN	60S ribosomal protein L10	12	12	13	12	12	12	65810942	56935542	37676630	45498795	40293734	39029747	5.10629e+07	4.68788e+07	37676630	3.79047e+07	3.59955e+07	3.52595e+07
P27694	RFA1_HUMAN	RPA1	616	68138.8	HUMAN	Replication protein A 70 kDa DNA-binding subunit	22	18	14	16	17	19	15098458	10052727	8835768	9778079	9638485	10733684	1.17149e+07	8.27708e+06	8835768	8.14604e+06	8.61031e+06	9.69681e+06
P27695	APEX1_HUMAN	APEX1	318	35554.8	HUMAN	DNA-(apurinic or apyrimidinic site) lyase	12	12	13	12	13	12	21533451	23980800	16095555	20638061	22010513	21902735	1.67079e+07	1.9745e+07	16095555	1.71934e+07	1.96626e+07	1.97869e+07
P27707	DCK_HUMAN	DCK	260	30518.8	HUMAN	Deoxycytidine kinase	3	4	4	3	5	2	895059	794311	794834	876780	1157240	510291	694479	654010	794834	730438	1.03379e+06	460997
P27708	PYR1_HUMAN	CAD	2225	242986	HUMAN	CAD protein	71	73	68	69	74	69	65215005	62404503	47958671	68244348	61746619	57491270	5.06006e+07	5.13818e+07	47958671	5.68538e+07	5.51599e+07	5.19376e+07
P27797	CALR_HUMAN	CALR	417	48141.9	HUMAN	Calreticulin	27	27	24	24	27	30	125300053	107924274	75765948	77787423	61739462	75369508	9.72208e+07	8.88613e+07	75765948	6.48041e+07	5.51535e+07	6.80888e+07
P27816	MAP4_HUMAN	MAP4	1152	121006	HUMAN	Microtubule-associated protein 4	40	43	40	37	38	38	51535150	52772613	36696164	44767201	39228787	42445380	3.99863e+07	4.34512e+07	36696164	3.72952e+07	3.50441e+07	3.83452e+07
P27824	CALX_HUMAN	CANX	592	67568.9	HUMAN	Calnexin	33	32	36	34	35	36	194274133	188769620	126665286	183645487	141528937	135900519	1.50738e+08	1.55427e+08	126665286	1.52994e+08	1.26432e+08	1.22773e+08
P27986	P85A_HUMAN	PIK3R1	724	83599.1	HUMAN	Phosphatidylinositol 3-kinase regulatory subunit alpha	0	2	1	1	1	1	0	145174	40330	85079	60170	55378	0	119531	40330	70878.6	53751.4	50028.5
P28066	PSA5_HUMAN	PSMA5	241	26411.3	HUMAN	Proteasome subunit alpha type-5	12	12	11	11	11	11	64517539	52342451	46765395	62098308	54570038	55396508	5.00594e+07	4.3097e+07	46765395	5.17336e+07	4.87488e+07	5.00452e+07
P28070	PSB4_HUMAN	PSMB4	264	29204.5	HUMAN	Proteasome subunit beta type-4	9	10	9	10	10	11	21952885	20696229	16114138	19623103	18554280	19591364	1.70333e+07	1.70406e+07	16114138	1.63478e+07	1.6575e+07	1.76988e+07
P28072	PSB6_HUMAN	PSMB6	239	25358	HUMAN	Proteasome subunit beta type-6	9	11	10	7	11	10	22533841	20759995	17298377	23573805	22283951	20047880	1.74841e+07	1.70931e+07	17298377	1.96391e+07	1.99068e+07	1.81113e+07
P28074	PSB5_HUMAN	PSMB5	263	28480.5	HUMAN	Proteasome subunit beta type-5	15	16	16	15	16	18	33487369	33634527	29745163	39864016	33331703	39253195	2.5983e+07	2.76936e+07	29745163	3.32104e+07	2.97761e+07	3.54613e+07
P28161	GSTM2_HUMAN	GSTM2	218	25744.9	HUMAN	Glutathione S-transferase Mu 2	5	3	4	4	4	3	4267946	390680	473144	621614	445561	362181	3.31151e+06	321673	473144	517862	398031	327194
P28288	ABCD3_HUMAN	ABCD3	659	75476.6	HUMAN	ATP-binding cassette sub-family D member 3	7	5	5	3	5	4	2553297	1793872	1434781	860499	1702249	1035205	1.98111e+06	1.47702e+06	1434781	716875	1.52066e+06	935204
P28289	TMOD1_HUMAN	TMOD1	359	40569.5	HUMAN	Tropomodulin-1	1	1	2	0	2	2	278809	214834	268755	0	441507	271217	216329	176887	268755	0	394410	245017
P28290	SSFA2_HUMAN	SSFA2	1259	138387	HUMAN	Sperm-specific antigen 2	1	1	0	0	0	0	620380	673311	0	0	0	0	481355	554382	0	0	0	0
P28331	NDUS1_HUMAN	NDUFS1	727	79468.3	HUMAN	NADH-ubiquinone oxidoreductase 75 kDa subunit, mitochondrial	26	31	28	30	25	29	29102182	30868517	19297391	30207952	24223751	22811849	2.25805e+07	2.54161e+07	19297391	2.5166e+07	2.16397e+07	2.06082e+07
P28340	DPOD1_HUMAN	POLD1	1107	123632	HUMAN	DNA polymerase delta catalytic subunit	23	19	18	21	21	17	22301979	13837731	11345447	9385747	8144709	6897290	1.73042e+07	1.13935e+07	11345447	7.81919e+06	7.27588e+06	6.23101e+06
P28482	MK01_HUMAN	MAPK1	360	41390.1	HUMAN	Mitogen-activated protein kinase 1	18	20	20	22	20	21	53342256	56155869	43624321	57990653	55506005	50434049	4.13884e+07	4.62369e+07	43624321	4.83115e+07	4.9585e+07	4.55621e+07
P28702	RXRB_HUMAN	RXRB	533	56922.4	HUMAN	Retinoic acid receptor RXR-beta	2	3	2	1	2	3	73666	111047	96103	72521	92663	84492	57157.7	91432.4	96103	60416.7	82778.3	76330.1
P28715	ERCC5_HUMAN	ERCC5	1186	133110	HUMAN	DNA repair protein complementing XP-G cells	0	1	0	1	3	0	0	33079	0	148381	61875	0	0	27236.2	0	123615	55274.6	0
P28799	GRN_HUMAN	GRN	593	63545.3	HUMAN	Granulins	2	2	2	0	2	2	255803	146973	97726	0	130021	117688	198478	121013	97726	0	116151	106319
P28838	AMPL_HUMAN	LAP3	519	56166.8	HUMAN	Cytosol aminopeptidase	26	29	27	25	26	29	46691960	45999077	35953086	39139183	39646647	47863864	3.62285e+07	3.78741e+07	35953086	3.26065e+07	3.54174e+07	4.32402e+07
P28908	TNR8_HUMAN	TNFRSF8	595	63747.9	HUMAN	Tumor necrosis factor receptor superfamily member 8	1	1	1	1	1	1	182653	196467	123387	172831	99477	106121	141721	161764	123387	143984	88865.4	95869.7
P29083	T2EA_HUMAN	GTF2E1	439	49452.6	HUMAN	General transcription factor IIE subunit 1	6	6	5	5	3	3	918020	1064284	843908	941288	475465	657240	712295	876296	843908	784179	424745	593751
P29084	T2EB_HUMAN	GTF2E2	291	33044	HUMAN	Transcription initiation factor IIE subunit beta	5	7	5	7	8	4	931025	1488952	708019	1582572	1353581	581633	722386	1.22595e+06	708019	1.31843e+06	1.20919e+06	525447
P29144	TPP2_HUMAN	TPP2	1249	138351	HUMAN	Tripeptidyl-peptidase 2	29	26	30	27	28	29	24490395	21375653	19589202	25532144	23373120	24478685	1.90022e+07	1.76e+07	19589202	2.12706e+07	2.08798e+07	2.2114e+07
P29218	IMPA1_HUMAN	IMPA1	277	30189.1	HUMAN	Inositol monophosphatase 1	8	10	8	9	9	7	7513854	6463379	4897070	9236142	9744546	5583068	5.83003e+06	5.32173e+06	4897070	7.69456e+06	8.70506e+06	5.04374e+06
P29353	SHC1_HUMAN	SHC1	583	62822.7	HUMAN	SHC-transforming protein 1	3	3	2	2	2	3	998521	901399	424519	585895	499969	801414	774756	742182	424519	488104	446635	723997
P29372	3MG_HUMAN	MPG	298	32869	HUMAN	DNA-3-methyladenine glycosylase	3	4	2	4	4	4	913273	1288334	667022	1349297	1216926	1213038	708612	1.06077e+06	667022	1.12409e+06	1.08711e+06	1.09586e+06
P29375	KDM5A_HUMAN	KDM5A	1690	192097	HUMAN	Lysine-specific demethylase 5A	0	0	0	0	0	1	0	0	0	0	0	227150	0	0	0	0	0	205207
P29401	TKT_HUMAN	TKT	623	67878.2	HUMAN	Transketolase	36	40	41	40	40	44	125971940	131923961	103013433	130178769	123290332	120165689	9.77421e+07	1.08622e+08	103013433	1.08451e+08	1.10138e+08	1.08558e+08
P29590	PML_HUMAN	PML	882	97551.5	HUMAN	Protein PML	2	1	2	2	1	2	159157	227182	60182	516297	380608	533010	123490	187054	60182	430123	340007	481521
P29597	TYK2_HUMAN	TYK2	1187	133651	HUMAN	Non-receptor tyrosine-protein kinase TYK2	0	0	1	1	0	0	0	0	64775	73000	0	0	0	0	64775	60815.7	0	0
P29692	EF1D_HUMAN	EEF1D	281	31122.1	HUMAN	Elongation factor 1-delta	18	18	18	15	17	20	104102542	112246497	100027074	114488675	115777362	117906976	8.07735e+07	9.24201e+07	100027074	9.53796e+07	1.03427e+08	1.06517e+08
P29966	MARCS_HUMAN	MARCKS	332	31554.9	HUMAN	Myristoylated alanine-rich C-kinase substrate	5	5	2	5	5	4	708748	621587	81680	618052	493675	320110	549920	511794	81680	514894	441013	289187
P29992	GNA11_HUMAN	GNA11	359	42123.7	HUMAN	Guanine nucleotide-binding protein subunit alpha-11	4	5	3	2	4	3	721036	1396676	545583	1056262	1089593	346022	559454	1.14998e+06	545583	879963	973362	312596
P30038	AL4A1_HUMAN	ALDH4A1	563	61720	HUMAN	Delta-1-pyrroline-5-carboxylate dehydrogenase, mitochondrial	10	11	7	7	9	8	8528634	8151784	5760994	3838083	7833637	6649378	6.6174e+06	6.71191e+06	5760994	3.19748e+06	6.99799e+06	6.00705e+06
P30040	ERP29_HUMAN	ERP29	261	28993.7	HUMAN	Endoplasmic reticulum resident protein 29	13	11	12	11	9	11	41565911	36023140	31025915	34701740	27468774	30326073	3.22511e+07	2.96603e+07	31025915	2.89097e+07	2.45386e+07	2.73966e+07
P30041	PRDX6_HUMAN	PRDX6	224	25035.2	HUMAN	Peroxiredoxin-6	22	22	23	21	24	24	271359775	209625324	197343982	256100834	247868906	228809657	2.10549e+08	1.72599e+08	197343982	2.13356e+08	2.21428e+08	2.06707e+08
P30042	ES1_HUMAN	C21orf33	268	28170.7	HUMAN	ES1 protein homolog, mitochondrial	11	10	9	8	11	11	11968938	10775318	8534628	8500076	11816517	10546752	9.28674e+06	8.87204e+06	8534628	7.08134e+06	1.0556e+07	9.52794e+06
P30043	BLVRB_HUMAN	BLVRB	206	22119.5	HUMAN	Flavin reductase (NADPH)	15	14	14	13	13	14	90441358	72359751	56453692	83782074	68048708	64012062	7.01738e+07	5.95786e+07	56453692	6.97982e+07	6.07897e+07	5.78285e+07
P30044	PRDX5_HUMAN	PRDX5	214	22086.6	HUMAN	Peroxiredoxin-5, mitochondrial	11	11	11	10	9	11	46540836	31748407	29485477	29746131	20322516	25240354	3.61112e+07	2.61406e+07	29485477	2.47813e+07	1.81546e+07	2.28021e+07
P30046	DOPD_HUMAN	DDT	118	12711.9	HUMAN	D-dopachrome decarboxylase	6	5	5	6	6	5	18775987	13767979	11924853	17480870	16764281	13992966	1.45684e+07	1.13361e+07	11924853	1.45632e+07	1.4976e+07	1.26412e+07
P30047	GFRP_HUMAN	GCHFR	84	9698.3	HUMAN	GTP cyclohydrolase 1 feedback regulatory protein	0	0	0	0	1	0	0	0	0	0	94046	0	0	0	0	0	84013.8	0
P30048	PRDX3_HUMAN	PRDX3	256	27692.9	HUMAN	Thioredoxin-dependent peroxide reductase, mitochondrial	6	6	6	6	8	5	26608872	23728462	21951822	31076621	27865207	27928525	2.06459e+07	1.95372e+07	21951822	2.58897e+07	2.48927e+07	2.52306e+07
P30049	ATPD_HUMAN	ATP5D	168	17490.1	HUMAN	ATP synthase subunit delta, mitochondrial	4	5	5	3	5	4	13879212	13385669	11308404	12750857	12695810	10996470	1.07689e+07	1.10213e+07	11308404	1.06226e+07	1.13415e+07	9.93421e+06
P30050	RL12_HUMAN	RPL12	165	17818.7	HUMAN	60S ribosomal protein L12	8	8	8	7	8	8	55955362	57750761	49137505	53915813	57626661	58545702	4.3416e+07	4.75501e+07	49137505	4.49168e+07	5.14794e+07	5.28902e+07
P30084	ECHM_HUMAN	ECHS1	290	31387.7	HUMAN	Enoyl-CoA hydratase, mitochondrial	10	10	10	9	11	12	20297788	19845844	15835878	15118489	19824842	18840356	1.57491e+07	1.63404e+07	15835878	1.25951e+07	1.77101e+07	1.70204e+07
P30085	KCY_HUMAN	CMPK1	196	22222.5	HUMAN	UMP-CMP kinase	10	13	12	12	13	11	34428909	29169780	29133767	33540087	34300856	29776021	2.67135e+07	2.40174e+07	29133767	2.7942e+07	3.06419e+07	2.68997e+07
P30086	PEBP1_HUMAN	PEBP1	187	21057	HUMAN	Phosphatidylethanolamine-binding protein 1	9	10	9	10	9	9	63017012	51977131	41838860	56999241	51440866	50778639	4.88951e+07	4.27963e+07	41838860	4.74856e+07	4.59535e+07	4.58734e+07
P30101	PDIA3_HUMAN	PDIA3	505	56782.9	HUMAN	Protein disulfide-isomerase A3	36	41	41	39	40	40	189881030	167646874	125869943	156494987	148944898	147922150	1.47329e+08	1.38035e+08	125869943	1.30375e+08	1.33056e+08	1.33633e+08
P30153	2AAA_HUMAN	PPP2R1A	589	65309.2	HUMAN	Serine/threonine-protein phosphatase 2A 65 kDa regulatory subunit A alpha isoform	27	29	27	25	28	31	67506934	60128296	51956508	55144585	53478799	55337296	5.23789e+07	4.95077e+07	51956508	4.59405e+07	4.7774e+07	4.99917e+07
P30154	2AAB_HUMAN	PPP2R1B	601	66214.1	HUMAN	Serine/threonine-protein phosphatase 2A 65 kDa regulatory subunit A beta isoform	16	17	15	11	15	13	4998574	4089903	3242083	3132526	3474308	2728975	3.87841e+06	3.36749e+06	3242083	2.60968e+06	3.10369e+06	2.46536e+06
P30260	CDC27_HUMAN	CDC27	824	91868.1	HUMAN	Cell division cycle protein 27 homolog	8	8	8	10	9	12	2245424	1915517	1996804	2227569	2330720	3063963	1.74223e+06	1.57717e+06	1996804	1.85577e+06	2.08209e+06	2.76798e+06
P30291	WEE1_HUMAN	WEE1	646	71598	HUMAN	Wee1-like protein kinase	1	1	1	2	1	0	373129	122625	54101	206358	58662	0	289512	100965	54101	171915	52404.3	0
P30307	MPIP3_HUMAN	CDC25C	473	53365.2	HUMAN	M-phase inducer phosphatase 3	1	1	1	2	2	2	411701	545095	480942	1246403	421118	1007280	319440	448813	480942	1.03837e+06	376196	909977
P30405	PPIF_HUMAN	PPIF	207	22040.4	HUMAN	Peptidyl-prolyl cis-trans isomerase F, mitochondrial	4	5	4	5	5	7	2601495	5337594	6445974	5829421	4910250	8049417	2.01851e+06	4.3948e+06	6445974	4.85644e+06	4.38646e+06	7.27184e+06
P30419	NMT1_HUMAN	NMT1	496	56806.7	HUMAN	Glycylpeptide N-tetradecanoyltransferase 1	16	16	17	18	20	17	12155530	12683434	11810123	15544417	13549223	12207792	9.43152e+06	1.04431e+07	11810123	1.29499e+07	1.21039e+07	1.10285e+07
P30519	HMOX2_HUMAN	HMOX2	316	36033.2	HUMAN	Heme oxygenase 2	10	13	14	11	10	11	6786809	6737990	5416509	6073144	5941066	5853355	5.26591e+06	5.54784e+06	5416509	5.05949e+06	5.30731e+06	5.28792e+06
P30520	PURA2_HUMAN	ADSS	456	50097.8	HUMAN	Adenylosuccinate synthetase isozyme 2	15	12	15	11	11	16	17914227	15255219	13716529	13676257	12837444	13902145	1.38997e+07	1.25606e+07	13716529	1.13936e+07	1.1468e+07	1.25592e+07
P30533	AMRP_HUMAN	LRPAP1	357	41466.3	HUMAN	Alpha-2-macroglobulin receptor-associated protein	2	2	0	0	2	0	388787	344000	0	0	110764	0	301661	283238	0	0	98948.4	0
P30536	TSPO_HUMAN	TSPO	169	18828.1	HUMAN	Translocator protein	1	2	1	1	1	1	270609	293990	268382	196913	305250	217725	209966	242062	268382	164047	272688	196693
P30566	PUR8_HUMAN	ADSL	484	54889.8	HUMAN	Adenylosuccinate lyase	18	20	19	18	16	15	13840263	12417834	10760657	12673571	10975228	11224370	1.07387e+07	1.02244e+07	10760657	1.05582e+07	9.80446e+06	1.01401e+07
P30613	KPYR_HUMAN	PKLR	574	61830.7	HUMAN	Pyruvate kinase PKLR	21	21	22	18	18	21	19613321	18530022	17599750	16882933	15012398	18994557	1.5218e+07	1.5257e+07	17599750	1.4065e+07	1.3411e+07	1.71597e+07
P30622	CLIP1_HUMAN	CLIP1	1438	162248	HUMAN	CAP-Gly domain-containing linker protein 1	10	7	7	9	7	7	1319045	1120386	897783	3003175	2277689	1969531	1.02345e+06	922489	897783	2.50192e+06	2.03472e+06	1.77927e+06
P30626	SORCN_HUMAN	SRI	198	21676.6	HUMAN	Sorcin	11	11	10	9	9	11	21301478	17533209	14858926	14580434	11887011	18459303	1.65279e+07	1.44363e+07	14858926	1.21468e+07	1.0619e+07	1.66761e+07
P30740	ILEU_HUMAN	SERPINB1	379	42742.2	HUMAN	Leukocyte elastase inhibitor	19	17	17	14	12	16	31941276	34203155	27890272	39183644	17982345	20261778	2.47833e+07	2.81618e+07	27890272	3.26436e+07	1.60641e+07	1.83045e+07
P30825	CTR1_HUMAN	SLC7A1	629	67639	HUMAN	High affinity cationic amino acid transporter 1	3	3	4	3	3	3	1387327	1099108	1028944	1334306	938704	1061960	1.07643e+06	904969	1028944	1.1116e+06	838569	959375
P30837	AL1B1_HUMAN	ALDH1B1	517	57206.8	HUMAN	Aldehyde dehydrogenase X, mitochondrial	12	12	11	12	12	11	10193388	9167002	5925912	9164380	7859978	7795017	7.90909e+06	7.54781e+06	5925912	7.63477e+06	7.02152e+06	7.04202e+06
P30876	RPB2_HUMAN	POLR2B	1174	133898	HUMAN	DNA-directed RNA polymerase II subunit RPB2	19	23	18	21	16	19	4878777	5599394	3627660	4710855	3614427	3843050	3.78546e+06	4.61036e+06	3627660	3.92458e+06	3.22886e+06	3.47181e+06
P31040	SDHA_HUMAN	SDHA	664	72692.2	HUMAN	Succinate dehydrogenase [ubiquinone] flavoprotein subunit, mitochondrial	24	24	25	24	24	26	39307893	37049285	30378869	37122262	33688150	33605424	3.04991e+07	3.05052e+07	30378869	3.09263e+07	3.00945e+07	3.03591e+07
P31146	COR1A_HUMAN	CORO1A	461	51026.7	HUMAN	Coronin-1A	7	8	5	6	5	7	1771637	1564726	884485	1250829	996831	1054746	1.37462e+06	1.28834e+06	884485	1.04206e+06	890495	952858
P31150	GDIA_HUMAN	GDI1	447	50583.2	HUMAN	Rab GDP dissociation inhibitor alpha	13	12	12	12	11	12	10207824	10703969	8013250	9428328	7812219	7782924	7.92029e+06	8.8133e+06	8013250	7.85466e+06	6.97886e+06	7.03109e+06
P31153	METK2_HUMAN	MAT2A	395	43661	HUMAN	S-adenosylmethionine synthase isoform type-2	12	13	13	13	12	12	20061025	21169313	16073315	17255662	19884373	18275014	1.55654e+07	1.74301e+07	16073315	1.43756e+07	1.77632e+07	1.65096e+07
P31321	KAP1_HUMAN	PRKAR1B	381	43073.3	HUMAN	cAMP-dependent protein kinase type I-beta regulatory subunit	1	1	0	0	1	1	105910	105932	0	0	72642	59372	82175.9	87220.9	0	0	64893	53636.7
P31323	KAP3_HUMAN	PRKAR2B	418	46302.5	HUMAN	cAMP-dependent protein kinase type II-beta regulatory subunit	13	13	14	9	14	16	7632573	7735062	7772712	6913820	6330945	8284973	5.92214e+06	6.3688e+06	7772712	5.75985e+06	5.6556e+06	7.48465e+06
P31350	RIR2_HUMAN	RRM2	389	44878.1	HUMAN	Ribonucleoside-diphosphate reductase subunit M2	14	14	12	13	14	10	7760231	7332302	4882040	6286763	6229263	4538889	6.02119e+06	6.03718e+06	4882040	5.23745e+06	5.56476e+06	4.10043e+06
P31483	TIA1_HUMAN	TIA1	386	42963.5	HUMAN	Nucleolysin TIA-1 isoform p40	5	3	3	3	4	2	2089293	536215	1060377	1907128	1346464	1014613	1.62109e+06	441502	1060377	1.58881e+06	1.20283e+06	916601
P31641	SC6A6_HUMAN	SLC6A6	620	69830.7	HUMAN	Sodium- and chloride-dependent taurine transporter	1	0	0	1	0	0	71654	0	0	69640	0	0	55596.6	0	0	58016.5	0	0
P31689	DNJA1_HUMAN	DNAJA1	397	44868.6	HUMAN	DnaJ homolog subfamily A member 1	8	10	11	7	9	11	8447392	9955925	7480592	4547424	6822760	8606901	6.55436e+06	8.19738e+06	7480592	3.78842e+06	6.09495e+06	7.77548e+06
P31749	AKT1_HUMAN	AKT1	480	55686.9	HUMAN	RAC-alpha serine/threonine-protein kinase	3	3	3	2	3	2	488059	388398	337761	610470	343520	122401	378687	319794	337761	508578	306875	110577
P31751	AKT2_HUMAN	AKT2	481	55769.3	HUMAN	RAC-beta serine/threonine-protein kinase	4	4	4	5	4	3	652490	803107	904975	1288790	804177	831771	506269	661252	904975	1.07368e+06	718392	751422
P31930	QCR1_HUMAN	UQCRC1	480	52646.3	HUMAN	Cytochrome b-c1 complex subunit 1, mitochondrial	20	18	22	22	22	21	40923704	34730191	29822089	47513522	44679806	42536261	3.17528e+07	2.85957e+07	29822089	3.95831e+07	3.99136e+07	3.84273e+07
P31937	3HIDH_HUMAN	HIBADH	336	35329.2	HUMAN	3-hydroxyisobutyrate dehydrogenase, mitochondrial	6	5	4	4	6	4	3158031	2460151	1800075	2184816	3433398	1948154	2.45033e+06	2.02561e+06	1800075	1.82015e+06	3.06714e+06	1.75996e+06
P31939	PUR9_HUMAN	ATIC	592	64616.4	HUMAN	Bifunctional purine biosynthesis protein PURH	34	35	38	35	35	35	129856096	95852387	93421442	126060896	108431100	93741756	1.00756e+08	7.89217e+07	93421442	1.0502e+08	9.68643e+07	8.46863e+07
P31942	HNRH3_HUMAN	HNRNPH3	346	36926.8	HUMAN	Heterogeneous nuclear ribonucleoprotein H3	7	6	6	5	8	7	2799651	2729839	1838022	2400324	2679774	3870429	2.17226e+06	2.24766e+06	1838022	1.99969e+06	2.39391e+06	3.49655e+06
P31943	HNRH1_HUMAN	HNRNPH1	449	49229.9	HUMAN	Heterogeneous nuclear ribonucleoprotein H	16	16	17	16	16	16	49189476	42851564	36786049	42250687	37850815	40247464	3.81663e+07	3.52826e+07	36786049	3.51987e+07	3.38131e+07	3.63596e+07
P31946	1433B_HUMAN	YWHAB	246	28082.6	HUMAN	14-3-3 protein beta/alpha	12	13	12	11	12	12	56087950	48238480	41775174	49602420	45356641	49169432	4.35188e+07	3.9718e+07	41775174	4.13234e+07	4.05183e+07	4.44197e+07
P31947	1433S_HUMAN	SFN	248	27774.3	HUMAN	14-3-3 protein sigma	2	2	2	1	2	2	14996896	17945742	14994556	23870000	17788887	19552364	1.16361e+07	1.47759e+07	14994556	1.98859e+07	1.58913e+07	1.76636e+07
P31948	STIP1_HUMAN	STIP1	543	62639.8	HUMAN	Stress-induced-phosphoprotein 1	29	34	35	33	37	35	151677695	147307256	121981248	136338545	147921855	138128749	1.17687e+08	1.21288e+08	121981248	1.13583e+08	1.32142e+08	1.24786e+08
P31949	S10AB_HUMAN	S100A11	105	11740.6	HUMAN	Protein S100-A11	4	6	5	6	6	6	21740307	24323167	17325845	13237310	15293324	12236558	1.68684e+07	2.00269e+07	17325845	1.10279e+07	1.36619e+07	1.10545e+07
P31995	FCG2C_HUMAN	FCGR2C	323	35578.5	HUMAN	Low affinity immunoglobulin gamma Fc region receptor II-c	1	0	0	0	0	0	858098	0	0	0	0	0	665801	0	0	0	0	0
P32019	I5P2_HUMAN	INPP5B	993	112853	HUMAN	Type II inositol 1,4,5-trisphosphate 5-phosphatase	4	4	2	4	4	2	310179	673169	137547	967097	274676	83578	240669	554265	137547	805681	245375	75504.4
P32119	PRDX2_HUMAN	PRDX2	198	21892.1	HUMAN	Peroxiredoxin-2	15	15	15	14	12	13	92666939	83363181	78949796	88328947	86923669	79345766	7.19006e+07	6.86385e+07	78949796	7.35861e+07	7.76512e+07	7.1681e+07
P32189	GLPK_HUMAN	GK	559	61245.2	HUMAN	Glycerol kinase	3	4	4	2	4	4	136506	572433	183594	81232	489508	698907	105915	471322	183594	67673.7	437290	631393
P32321	DCTD_HUMAN	DCTD	178	20016.2	HUMAN	Deoxycytidylate deaminase	3	3	2	3	3	3	2001748	1607298	196894	910494	1048734	642690	1.55316e+06	1.3234e+06	196894	758525	936862	580606
P32322	P5CR1_HUMAN	PYCR1	319	33360.9	HUMAN	Pyrroline-5-carboxylate reductase 1, mitochondrial	12	12	11	13	12	11	22853969	16590270	13675446	21651262	15856227	16449339	1.77325e+07	1.36599e+07	13675446	1.80375e+07	1.41648e+07	1.48603e+07
P32519	ELF1_HUMAN	ELF1	619	67498.5	HUMAN	ETS-related transcription factor Elf-1	5	4	4	3	2	3	436002	332150	299709	268396	96102	212762	338295	273481	299709	223599	85850.4	192209
P32780	TF2H1_HUMAN	GTF2H1	548	62032.1	HUMAN	General transcription factor IIH subunit 1	5	6	4	6	4	3	772440	808249	486561	905853	739506	680818	599339	665486	486561	754659	660620	615051
P32856	STX2_HUMAN	STX2	288	33341.3	HUMAN	Syntaxin-2	2	1	1	0	2	2	80033	75946	49449	0	72655	59033	62097.9	62531.4	49449	0	64904.6	53330.4
P32929	CGL_HUMAN	CTH	405	44508.4	HUMAN	Cystathionine gamma-lyase	15	12	14	14	10	11	21136871	11984198	10301547	16794285	9663599	9683149	1.64002e+07	9.86739e+06	10301547	1.39912e+07	8.63275e+06	8.74776e+06
P32969	RL9_HUMAN	RPL9	192	21863.6	HUMAN	60S ribosomal protein L9	10	9	12	9	10	10	29004000	26062004	23008384	41740471	38190485	39277400	2.25043e+07	2.14586e+07	23008384	3.47736e+07	3.41166e+07	3.54832e+07
P33121	ACSL1_HUMAN	ACSL1	698	77944.1	HUMAN	Long-chain-fatty-acid--CoA ligase 1	4	2	2	2	3	1	1335621	283659	257102	324601	414616	89247	1.03631e+06	233555	257102	270422	370387	80625.7
P33176	KINH_HUMAN	KIF5B	963	109686	HUMAN	Kinesin-1 heavy chain	40	36	36	31	32	30	34652957	30104616	19632485	20153706	17893230	18285737	2.68874e+07	2.47871e+07	19632485	1.67899e+07	1.59845e+07	1.65193e+07
P33240	CSTF2_HUMAN	CSTF2	577	60960.1	HUMAN	Cleavage stimulation factor subunit 2	13	12	10	12	12	11	14049788	12434245	8423793	13014254	11321770	10368649	1.09013e+07	1.02379e+07	8423793	1.08421e+07	1.0114e+07	9.36704e+06
P33316	DUT_HUMAN	DUT	252	26563.5	HUMAN	Deoxyuridine 5'-triphosphate nucleotidohydrolase, mitochondrial	9	9	8	7	8	8	34532815	32205176	25909290	32093230	29599860	29858934	2.67941e+07	2.65167e+07	25909290	2.67366e+07	2.64423e+07	2.69746e+07
P33527	MRP1_HUMAN	ABCC1	1531	171593	HUMAN	Multidrug resistance-associated protein 1	3	4	4	4	5	5	405644	293703	280825	454983	826408	562305	314741	241825	280825	379043	738252	507986
P33552	CKS2_HUMAN	CKS2	79	9860.4	HUMAN	Cyclin-dependent kinases regulatory subunit 2	1	1	1	0	1	1	881509	1245269	614470	0	1162000	1109000	683966	1.02531e+06	614470	0	1.03805e+06	1.00187e+06
P33908	MA1A1_HUMAN	MAN1A1	653	72969.2	HUMAN	Mannosyl-oligosaccharide 1,2-alpha-mannosidase IA	0	0	0	0	1	2	0	0	0	0	92736	128241	0	0	0	0	82843.5	115853
P33981	TTK_HUMAN	TTK	857	97073.1	HUMAN	Dual specificity protein kinase TTK	4	6	5	4	5	4	2511507	388311	2192429	295436	342973	410184	1.94869e+06	319722	2192429	246125	306387	370560
P33991	MCM4_HUMAN	MCM4	863	96558.8	HUMAN	DNA replication licensing factor MCM4	38	36	34	35	35	34	64237527	54187483	41764719	49834348	44768328	44111428	4.98421e+07	4.46162e+07	41764719	4.15166e+07	3.99927e+07	3.98503e+07
P33992	MCM5_HUMAN	MCM5	734	82286.3	HUMAN	DNA replication licensing factor MCM5	34	29	29	31	30	31	54357633	42220875	36059037	48760569	44645181	45961457	4.21763e+07	3.47633e+07	36059037	4.0622e+07	3.98827e+07	4.15216e+07
P33993	MCM7_HUMAN	MCM7	719	81308.7	HUMAN	DNA replication licensing factor MCM7	34	35	33	32	32	37	55941362	47362009	37558330	44923578	40907861	41934859	4.34051e+07	3.89963e+07	37558330	3.74255e+07	3.65441e+07	3.7884e+07
P34059	GALNS_HUMAN	GALNS	522	58026.5	HUMAN	N-acetylgalactosamine-6-sulfatase	0	1	0	0	1	1	0	11210000	0	0	1265000	8502000	0	9.22994e+06	0	0	1.13006e+06	7.68071e+06
P34896	GLYC_HUMAN	SHMT1	483	53083.1	HUMAN	Serine hydroxymethyltransferase, cytosolic	9	8	6	8	9	7	3049927	2428633	1546922	2658390	2216887	1840257	2.36645e+06	1.99966e+06	1546922	2.21468e+06	1.9804e+06	1.66249e+06
P34897	GLYM_HUMAN	SHMT2	504	55993.5	HUMAN	Serine hydroxymethyltransferase, mitochondrial	30	29	27	33	31	27	102554839	94048112	73146739	96826086	79492660	76969870	7.95727e+07	7.74361e+07	73146739	8.0665e+07	7.10129e+07	6.95346e+07
P34913	HYES_HUMAN	EPHX2	555	62616.4	HUMAN	Bifunctional epoxide hydrolase 2	14	12	14	14	14	15	6291243	4346645	4495843	4729126	5363852	6493357	4.8814e+06	3.57888e+06	4495843	3.9398e+06	4.79167e+06	5.8661e+06
P34932	HSP74_HUMAN	HSPA4	840	94331.8	HUMAN	Heat shock 70 kDa protein 4	51	50	51	52	54	54	123737651	97063128	95180284	107743597	107064482	102412543	9.60085e+07	7.99186e+07	95180284	8.97603e+07	9.56435e+07	9.25195e+07
P34949	MPI_HUMAN	MPI	423	46656.3	HUMAN	Mannose-6-phosphate isomerase	3	2	3	3	3	5	279492	197291	505806	343027	590874	702722	216859	162443	505806	285773	527843	634839
P35219	CAH8_HUMAN	CA8	290	32973.4	HUMAN	Carbonic anhydrase-related protein	6	7	6	7	6	7	3639649	3952024	2800247	4667215	3452448	6196389	2.82402e+06	3.25397e+06	2800247	3.88822e+06	3.08416e+06	5.59782e+06
P35221	CTNA1_HUMAN	CTNNA1	906	100072	HUMAN	Catenin alpha-1	16	12	12	12	14	14	6396684	8766767	1501249	5629787	4682059	53821439	4.96321e+06	7.21827e+06	1501249	4.69013e+06	4.18261e+06	4.86223e+07
P35226	BMI1_HUMAN	BMI1	326	36949.3	HUMAN	Polycomb complex protein BMI-1	1	1	0	1	1	1	45002	41367	0	65030	93103	26336	34917.2	34060.2	0	54176	83171.4	23791.9
P35232	PHB_HUMAN	PHB	272	29804.3	HUMAN	Prohibitin	18	19	19	19	20	20	112897065	103448810	88661067	102816314	101116633	99321997	8.75972e+07	8.51763e+07	88661067	8.56554e+07	9.03301e+07	8.97275e+07
P35236	PTN7_HUMAN	PTPN7	360	40529.6	HUMAN	Tyrosine-protein phosphatase non-receptor type 7	6	8	7	6	8	8	1977403	3426889	2506883	2503532	2784536	3042328	1.53427e+06	2.82159e+06	2506883	2.08567e+06	2.4875e+06	2.74844e+06
P35237	SPB6_HUMAN	SERPINB6	376	42622.3	HUMAN	Serpin B6	19	19	19	17	20	20	36181133	32118439	27087289	34663528	27061651	31675223	2.80731e+07	2.64453e+07	27087289	2.88779e+07	2.41749e+07	2.86154e+07
P35240	MERL_HUMAN	NF2	595	69690.8	HUMAN	Merlin	2	0	0	0	0	0	20019	0	0	0	0	0	15532.8	0	0	0	0	0
P35241	RADI_HUMAN	RDX	583	68564.5	HUMAN	Radixin	15	12	14	13	12	13	10973696	8741516	7887729	9610593	8478983	8049967	8.51453e+06	7.19748e+06	7887729	8.00651e+06	7.5745e+06	7.27234e+06
P35244	RFA3_HUMAN	RPA3	121	13568.9	HUMAN	Replication protein A 14 kDa subunit	5	5	5	5	5	5	9662360	7374965	7558983	9906556	9292574	9272306	7.49706e+06	6.0723e+06	7558983	8.25307e+06	8.3013e+06	8.3766e+06
P35249	RFC4_HUMAN	RFC4	363	39682.1	HUMAN	Replication factor C subunit 4	14	15	12	14	15	14	13917138	14717667	11128499	14653369	16088150	14985604	1.07984e+07	1.2118e+07	11128499	1.22076e+07	1.4372e+07	1.3538e+07
P35250	RFC2_HUMAN	RFC2	354	39157.6	HUMAN	Replication factor C subunit 2	13	12	11	13	12	12	8577288	7320080	6496773	8505924	7662009	8839155	6.65515e+06	6.02711e+06	6496773	7.08622e+06	6.84467e+06	7.98529e+06
P35251	RFC1_HUMAN	RFC1	1148	128256	HUMAN	Replication factor C subunit 1	7	6	4	5	5	4	1148307	717119	406354	680208	584595	365493	890975	590452	406354	566676	522234	330186
P35268	RL22_HUMAN	RPL22	128	14787.1	HUMAN	60S ribosomal protein L22	5	5	5	6	5	6	39815322	40040863	33512563	46124995	39178922	37499445	3.08928e+07	3.29683e+07	33512563	3.84264e+07	3.49996e+07	3.3877e+07
P35269	T2FA_HUMAN	GTF2F1	517	58240.9	HUMAN	General transcription factor IIF subunit 1	8	9	6	9	9	9	3691450	3710991	1813496	3460350	3416479	3526006	2.86421e+06	3.05551e+06	1813496	2.88279e+06	3.05203e+06	3.18539e+06
P35270	SPRE_HUMAN	SPR	261	28048.7	HUMAN	Sepiapterin reductase	5	3	4	0	3	5	1425942	1116082	994270	0	849679	1850963	1.10639e+06	918945	994270	0	759041	1.67216e+06
P35527	K1C9_HUMAN	KRT9	623	62064.8	HUMAN	Keratin, type I cytoskeletal 9	11	8	14	12	24	20	4626866	1094759	2837228	4105425	19003216	14161981	3.59e+06	901388	2837228	3.4202e+06	1.69761e+07	1.27939e+07
P35573	GDE_HUMAN	AGL	1532	174765	HUMAN	Glycogen debranching enzyme	9	8	9	6	6	4	1649164	1521798	1488441	1349920	810287	631108	1.27959e+06	1.253e+06	1488441	1.12461e+06	723851	570143
P35579	MYH9_HUMAN	MYH9	1960	226534	HUMAN	Myosin-9	86	83	83	86	93	86	128797058	114971809	89538743	121540330	116151323	104382223	9.99341e+07	9.4664e+07	89538743	1.01254e+08	1.03761e+08	9.42989e+07
P35580	MYH10_HUMAN	MYH10	1976	229001	HUMAN	Myosin-10	66	57	57	57	61	64	52696155	39128912	40350865	44426864	43235059	48007814	4.08871e+07	3.22175e+07	40350865	3.70117e+07	3.8623e+07	4.33703e+07
P35606	COPB2_HUMAN	COPB2	906	102488	HUMAN	Coatomer subunit beta'	29	26	28	28	29	29	65964239	47667310	34585466	49680190	51073720	42176865	5.11819e+07	3.92477e+07	34585466	4.13882e+07	4.56255e+07	3.81026e+07
P35609	ACTN2_HUMAN	ACTN2	894	103855	HUMAN	Alpha-actinin-2	1	1	2	1	1	1	7155986	6203024	4504643	388095	4144241	5080197	5.55235e+06	5.10737e+06	4504643	323319	3.70216e+06	4.58945e+06
P35610	SOAT1_HUMAN	SOAT1	550	64735.2	HUMAN	Sterol O-acyltransferase 1	1	1	1	1	2	1	417259	355133	244867	349900	434123	322704	323753	292405	244867	291499	387813	291531
P35611	ADDA_HUMAN	ADD1	737	80955.8	HUMAN	Alpha-adducin	9	13	11	11	12	14	4675740	5257119	4493535	5624815	4529163	6427326	3.62792e+06	4.32854e+06	4493535	4.68599e+06	4.04602e+06	5.80645e+06
P35612	ADDB_HUMAN	ADD2	726	80854.9	HUMAN	Beta-adducin	7	8	8	8	9	9	1579102	2256448	2128589	2028035	1217945	1976348	1.22523e+06	1.85788e+06	2128589	1.68954e+06	1.08802e+06	1.78543e+06
P35613	BASI_HUMAN	BSG	385	42200.7	HUMAN	Basigin	6	7	7	8	6	7	15747363	14872351	12318674	14688056	14008606	14280426	1.22184e+07	1.22454e+07	12318674	1.22365e+07	1.25143e+07	1.29009e+07
P35637	FUS_HUMAN	FUS	526	53426.2	HUMAN	RNA-binding protein FUS	8	8	8	9	9	8	15465616	13271287	21697879	27304577	24522999	26210460	1.19998e+07	1.09271e+07	21697879	2.27472e+07	2.1907e+07	2.36785e+07
P35658	NU214_HUMAN	NUP214	2090	213621	HUMAN	Nuclear pore complex protein Nup214	27	27	27	29	30	28	14112915	14937892	10042282	13386783	12938035	11830680	1.09503e+07	1.22994e+07	10042282	1.11524e+07	1.15579e+07	1.06878e+07
P35659	DEK_HUMAN	DEK	375	42674.6	HUMAN	Protein DEK	14	14	13	13	15	12	15159225	13548782	11648470	15013707	17320310	13271984	1.17621e+07	1.11556e+07	11648470	1.25078e+07	1.54727e+07	1.19899e+07
P35789	ZNF93_HUMAN	ZNF93	620	70971.3	HUMAN	Zinc finger protein 93	0	0	0	0	1	0	0	0	0	0	79920	0	0	0	0	0	71394.6	0
P35813	PPM1A_HUMAN	PPM1A	382	42448.1	HUMAN	Protein phosphatase 1A	2	2	2	2	2	2	1002771	689719	328875	421526	391224	420369	778054	567892	328875	351170	349491	379761
P35908	K22E_HUMAN	KRT2	639	65433.4	HUMAN	Keratin, type II cytoskeletal 2 epidermal	8	7	14	8	12	14	3001293	2156941	5903465	3616046	5500149	11714804	2.32871e+06	1.77595e+06	5903465	3.0125e+06	4.91343e+06	1.05832e+07
P35914	HMGCL_HUMAN	HMGCL	325	34360.5	HUMAN	Hydroxymethylglutaryl-CoA lyase, mitochondrial	6	5	5	5	5	6	4889861	1382562	2797156	1304505	1175637	1360900	3.79406e+06	1.13836e+06	2797156	1.08677e+06	1.05023e+06	1.22944e+06
P35998	PRS7_HUMAN	PSMC2	433	48634.3	HUMAN	26S proteasome regulatory subunit 7	24	26	25	25	28	26	42481916	45538482	36768371	47034954	41045201	38729601	3.29619e+07	3.74949e+07	36768371	3.91844e+07	3.66668e+07	3.49883e+07
P36404	ARL2_HUMAN	ARL2	184	20878.2	HUMAN	ADP-ribosylation factor-like protein 2	4	5	4	4	5	6	2228899	4635970	1892147	2124020	2252726	2833951	1.72941e+06	3.8171e+06	1892147	1.7695e+06	2.01242e+06	2.56019e+06
P36405	ARL3_HUMAN	ARL3	182	20455.7	HUMAN	ADP-ribosylation factor-like protein 3	7	6	5	5	5	4	3919194	3056477	2605567	2366446	1806467	1694153	3.04092e+06	2.5166e+06	2605567	1.97147e+06	1.61376e+06	1.5305e+06
P36406	TRI23_HUMAN	TRIM23	574	64067.2	HUMAN	E3 ubiquitin-protein ligase TRIM23	1	1	1	1	1	1	530772	622120	601857	565265	662298	624248	411828	512233	601857	470918	591648	563946
P36507	MP2K2_HUMAN	MAP2K2	400	44424.5	HUMAN	Dual specificity mitogen-activated protein kinase kinase 2	4	5	7	6	7	5	1541656	2287461	2772321	1879223	2468074	781052	1.19618e+06	1.88342e+06	2772321	1.56557e+06	2.2048e+06	705602
P36542	ATPG_HUMAN	ATP5C1	298	32996.3	HUMAN	ATP synthase subunit gamma, mitochondrial	11	12	12	10	13	13	44583847	34286456	35712091	37204390	36258257	36475882	3.45928e+07	2.82303e+07	35712091	3.09947e+07	3.23905e+07	3.29523e+07
P36543	VATE1_HUMAN	ATP6V1E1	226	26145.5	HUMAN	V-type proton ATPase subunit E 1	7	8	6	6	8	7	9165673	14569477	6101404	7271180	6694996	6471085	7.11168e+06	1.1996e+07	6101404	6.05756e+06	5.98082e+06	5.84598e+06
P36551	HEM6_HUMAN	CPOX	454	50152.4	HUMAN	Oxygen-dependent coproporphyrinogen-III oxidase, mitochondrial	18	19	21	17	14	17	14741744	14907808	17195459	14775247	12905684	13938888	1.14382e+07	1.22746e+07	17195459	1.23091e+07	1.1529e+07	1.25924e+07
P36578	RL4_HUMAN	RPL4	427	47697.7	HUMAN	60S ribosomal protein L4	23	23	22	24	23	23	141836877	149410731	132012819	156566297	153597043	150021211	1.10052e+08	1.2302e+08	132012819	1.30434e+08	1.37212e+08	1.35529e+08
P36639	8ODP_HUMAN	NUDT1	197	22519.8	HUMAN	7,8-dihydro-8-oxoguanine triphosphatase	2	2	4	6	4	3	1066542	722216	2804500	3880757	3173786	1016829	827534	594649	2804500	3.23303e+06	2.83523e+06	918603
P36776	LONM_HUMAN	LONP1	959	106490	HUMAN	Lon protease homolog, mitochondrial	35	31	32	30	33	33	68764870	50839322	42258947	56927129	48779748	45252377	5.33549e+07	4.18594e+07	42258947	4.74255e+07	4.35762e+07	4.0881e+07
P36873	PP1G_HUMAN	PPP1CC	323	36984.1	HUMAN	Serine/threonine-protein phosphatase PP1-gamma catalytic subunit	3	3	3	2	2	2	3003972	2720768	2369436	2588218	2429339	2209595	2.33079e+06	2.24019e+06	2369436	2.15622e+06	2.17019e+06	1.99615e+06
P36897	TGFR1_HUMAN	TGFBR1	503	55960.3	HUMAN	TGF-beta receptor type-1	0	0	1	2	2	0	0	0	73156	237190	172228	0	0	0	73156	197601	153856	0
P36915	GNL1_HUMAN	GNL1	607	68661.4	HUMAN	Guanine nucleotide-binding protein-like 1	12	13	9	10	10	11	5107147	5330770	3587000	5357173	4206059	6327267	3.96265e+06	4.38918e+06	3587000	4.46302e+06	3.75738e+06	5.71605e+06
P36954	RPB9_HUMAN	POLR2I	125	14523.4	HUMAN	DNA-directed RNA polymerase II subunit RPB9	1	1	1	3	2	3	290680	240433	148698	488203	213057	334563	225540	197965	148698	406718	190329	302244
P36957	ODO2_HUMAN	DLST	453	48755.7	HUMAN	Dihydrolipoyllysine-residue succinyltransferase component of 2-oxoglutarate dehydrogenase complex, mitochondrial	7	8	7	8	8	6	12838859	51816150	7690594	44104963	43095017	7740013	9.96172e+06	4.26637e+07	7690594	3.67435e+07	3.84979e+07	6.99233e+06
P36959	GMPR1_HUMAN	GMPR	345	37419.2	HUMAN	GMP reductase 1	10	12	10	11	9	11	3543085	3585709	2331970	3805833	3462386	3319328	2.74909e+06	2.95235e+06	2331970	3.17061e+06	3.09304e+06	2.99868e+06
P36969	GPX4_HUMAN	GPX4	197	22174.9	HUMAN	Phospholipid hydroperoxide glutathione peroxidase, mitochondrial	4	6	4	5	5	4	3749487	4697806	2471479	4333918	3744578	2757758	2.90924e+06	3.86802e+06	2471479	3.61055e+06	3.34513e+06	2.49136e+06
P37108	SRP14_HUMAN	SRP14	136	14570.1	HUMAN	Signal recognition particle 14 kDa protein	6	7	7	6	7	7	23512977	23554019	17101251	20656959	19727703	20584701	1.82438e+07	1.93936e+07	17101251	1.72091e+07	1.76233e+07	1.85962e+07
P37198	NUP62_HUMAN	NUP62	522	53255.4	HUMAN	Nuclear pore glycoprotein p62	5	6	6	6	6	6	3509912	4611489	4142246	4995811	4732585	4603520	2.72335e+06	3.79695e+06	4142246	4.16197e+06	4.22774e+06	4.15882e+06
P37235	HPCL1_HUMAN	HPCAL1	193	22313.4	HUMAN	Hippocalcin-like protein 1	8	6	7	8	7	6	6815055	6302415	5367567	7590575	5851063	5396333	5.28783e+06	5.1892e+06	5367567	6.32365e+06	5.22691e+06	4.87505e+06
P37268	FDFT_HUMAN	FDFT1	417	48115.7	HUMAN	Squalene synthase	11	13	12	13	13	12	7201177	12040433	9200240	8552242	11696186	10104189	5.58742e+06	9.9137e+06	9200240	7.1248e+06	1.04485e+07	9.12813e+06
P37287	PIGA_HUMAN	PIGA	484	54127.1	HUMAN	Phosphatidylinositol N-acetylglucosaminyltransferase subunit A	0	1	0	0	0	0	0	31071	0	0	0	0	0	25582.8	0	0	0	0
P37802	TAGL2_HUMAN	TAGLN2	199	22391.7	HUMAN	Transgelin-2	22	26	26	22	26	27	168433554	170116479	158695352	186375813	178331804	176533953	1.30688e+08	1.40068e+08	158695352	1.55268e+08	1.59308e+08	1.59481e+08
P37837	TALDO_HUMAN	TALDO1	337	37540.5	HUMAN	Transaldolase	21	22	22	22	24	22	162915505	149651498	121234579	218363854	194572705	197630167	1.26407e+08	1.23218e+08	121234579	1.81917e+08	1.73817e+08	1.78539e+08
P37840	SYUA_HUMAN	SNCA	140	14460.3	HUMAN	Alpha-synuclein	0	0	1	0	0	1	0	0	36992	0	0	42496	0	0	36992	0	0	38390.9
P38117	ETFB_HUMAN	ETFB	255	27843.9	HUMAN	Electron transfer flavoprotein subunit beta	14	14	15	16	13	13	57786919	49996335	44267552	59037235	46358576	39254690	4.48371e+07	4.11653e+07	44267552	4.91834e+07	4.14133e+07	3.54627e+07
P38159	RBMX_HUMAN	RBMX	391	42332.2	HUMAN	RNA-binding motif protein, X chromosome	10	9	11	8	9	10	10660501	9704608	8322710	8834054	7212355	7941871	8.27152e+06	7.99045e+06	8322710	7.35958e+06	6.44299e+06	7.17469e+06
P38432	COIL_HUMAN	COIL	576	62608.8	HUMAN	Coilin	5	5	4	2	3	3	702129	659265	361502	75682	436693	339559	544784	542817	361502	63050.1	390109	306758
P38435	VKGC_HUMAN	GGCX	758	87561.6	HUMAN	Vitamin K-dependent gamma-carboxylase	0	1	0	0	2	0	0	29921	0	0	163482	0	0	24636	0	0	146043	0
P38606	VATA_HUMAN	ATP6V1A	617	68304.7	HUMAN	V-type proton ATPase catalytic subunit A	20	19	21	20	27	20	23852147	26016579	18422493	25273378	26498779	20071147	1.8507e+07	2.14212e+07	18422493	2.1055e+07	2.36721e+07	1.81323e+07
P38646	GRP75_HUMAN	HSPA9	679	73681.1	HUMAN	Stress-70 protein, mitochondrial	34	36	38	34	37	38	288740402	250976917	218318150	301732488	262365017	273235136	2.24035e+08	2.06646e+08	218318150	2.51371e+08	2.34378e+08	2.46841e+08
P38919	IF4A3_HUMAN	EIF4A3	411	46871.5	HUMAN	Eukaryotic initiation factor 4A-III	14	17	17	17	16	17	14609568	17609353	14533416	18154648	18670004	18751964	1.13356e+07	1.4499e+07	14533416	1.51245e+07	1.66784e+07	1.69405e+07
P38935	SMBP2_HUMAN	IGHMBP2	993	109150	HUMAN	DNA-binding protein SMUBP-2	0	1	0	0	0	1	0	27840	0	0	0	30875	0	22922.5	0	0	0	27892.5
P39019	RS19_HUMAN	RPS19	145	16060.6	HUMAN	40S ribosomal protein S19	7	6	6	6	6	5	69141481	65839800	60656353	70163000	69517000	69335000	5.36471e+07	5.42103e+07	60656353	5.84522e+07	6.21014e+07	6.26372e+07
P39023	RL3_HUMAN	RPL3	403	46109.3	HUMAN	60S ribosomal protein L3	18	20	19	21	18	18	112216196	118011694	92124555	103967333	94640723	99939068	8.70689e+07	9.71669e+07	92124555	8.66143e+07	8.4545e+07	9.0285e+07
P39210	MPV17_HUMAN	MPV17	176	19733.4	HUMAN	Protein Mpv17	1	3	2	2	2	3	304712	677402	320882	384800	386841	456030	236427	557750	320882	320574	345575	411978
P39656	OST48_HUMAN	DDOST	456	50801.2	HUMAN	Dolichyl-diphosphooligosaccharide--protein glycosyltransferase 48 kDa subunit	11	12	12	11	11	13	25543079	21938507	18620819	20983436	21308356	23860968	1.9819e+07	1.80634e+07	18620819	1.74811e+07	1.90353e+07	2.1556e+07
P39687	AN32A_HUMAN	ANP32A	249	28585.6	HUMAN	Acidic leucine-rich nuclear phosphoprotein 32 family member A	10	12	11	12	12	12	70622922	55482927	46348710	49580609	54412272	61619820	5.47966e+07	4.56828e+07	46348710	4.13052e+07	4.86079e+07	5.56674e+07
P39748	FEN1_HUMAN	FEN1	380	42593.4	HUMAN	Flap endonuclease 1	16	17	15	12	15	15	40390440	32660968	25823417	33276030	32718115	32507758	3.13391e+07	2.6892e+07	25823417	2.7722e+07	2.9228e+07	2.93675e+07
P39880	CUX1_HUMAN	CUX1	1505	164189	HUMAN	Homeobox protein cut-like 1	5	4	3	3	5	3	1558089	933870	230252	5354765	7680729	6413423	1.20893e+06	768918	230252	4.46101e+06	6.8614e+06	5.79389e+06
P40121	CAPG_HUMAN	CAPG	348	38498.9	HUMAN	Macrophage-capping protein	10	9	10	9	10	8	8877899	6892230	4543303	8304899	5421170	4305267	6.88839e+06	5.67484e+06	4543303	6.91874e+06	4.84287e+06	3.88938e+06
P40123	CAP2_HUMAN	CAP2	477	52824.4	HUMAN	Adenylyl cyclase-associated protein 2	0	0	0	0	1	0	0	0	0	0	66383	0	0	0	0	0	59301.7	0
P40222	TXLNA_HUMAN	TXLNA	546	61891.6	HUMAN	Alpha-taxilin	10	8	7	6	5	6	3125078	2698111	2165556	2519371	2577258	2613112	2.42476e+06	2.22154e+06	2165556	2.09887e+06	2.30233e+06	2.36069e+06
P40227	TCPZ_HUMAN	CCT6A	531	58024.7	HUMAN	T-complex protein 1 subunit zeta	32	31	33	34	36	36	200479334	187591584	142955245	193822608	193680610	180468670	1.55553e+08	1.54457e+08	142955245	1.61472e+08	1.7302e+08	1.63035e+08
P40261	NNMT_HUMAN	NNMT	264	29574.3	HUMAN	Nicotinamide N-methyltransferase	1	3	2	1	2	0	59324	198474	97903	71292	132058	0	46029.7	163417	97903	59392.8	117971	0
P40337	VHL_HUMAN	VHL	213	24153	HUMAN	von Hippel-Lindau disease tumor suppressor	1	0	0	0	1	1	35997	0	0	0	32030	31525	27930.2	0	0	0	28613.2	28479.7
P40425	PBX2_HUMAN	PBX2	430	45881.7	HUMAN	Pre-B-cell leukemia transcription factor 2	1	2	3	0	0	3	129163	837628	915436	0	0	2150943	100218	689675	915436	0	0	1.94316e+06
P40429	RL13A_HUMAN	RPL13A	203	23577.4	HUMAN	60S ribosomal protein L13a	12	12	12	12	11	10	48988864	46894642	37694812	62330428	48487083	45703952	3.80106e+07	3.86115e+07	37694812	5.1927e+07	4.33148e+07	4.1289e+07
P40616	ARL1_HUMAN	ARL1	181	20417.7	HUMAN	ADP-ribosylation factor-like protein 1	5	3	6	3	3	3	3096031	2421986	3324796	1500528	2352273	2148373	2.40222e+06	1.99418e+06	3324796	1.25008e+06	2.10135e+06	1.94084e+06
P40692	MLH1_HUMAN	MLH1	756	84601.7	HUMAN	DNA mismatch repair protein Mlh1	3	4	3	4	3	4	469757	547684	375657	462063	425053	416532	364486	450945	375657	384941	379711	376295
P40763	STAT3_HUMAN	STAT3	770	88068.6	HUMAN	Signal transducer and activator of transcription 3	26	26	22	20	23	22	13558099	14413845	11925360	14142909	12217150	11341840	1.05198e+07	1.18679e+07	11925360	1.17823e+07	1.09139e+07	1.02462e+07
P40818	UBP8_HUMAN	USP8	1118	127524	HUMAN	Ubiquitin carboxyl-terminal hydrolase 8	8	5	7	5	5	7	2099828	1064909	1114965	934617	720733	1025418	1.62926e+06	876811	1114965	778622	643850	926363
P40855	PEX19_HUMAN	PEX19	299	32806.8	HUMAN	Peroxisomal biogenesis factor 19	8	6	7	10	8	5	1699559	1413841	1225340	2151391	1671603	808325	1.31869e+06	1.16411e+06	1225340	1.79231e+06	1.49329e+06	730241
P40925	MDHC_HUMAN	MDH1	334	36426.4	HUMAN	Malate dehydrogenase, cytoplasmic	15	15	15	15	14	16	75777302	73992560	60140121	75394418	66645778	66561594	5.87959e+07	6.0923e+07	60140121	6.28105e+07	5.95364e+07	6.01318e+07
P40926	MDHM_HUMAN	MDH2	338	35503.6	HUMAN	Malate dehydrogenase, mitochondrial	20	22	20	22	22	22	339157605	340787981	269578404	297551071	277310667	300463232	2.63154e+08	2.80594e+08	269578404	2.47887e+08	2.47729e+08	2.71439e+08
P40937	RFC5_HUMAN	RFC5	340	38496.9	HUMAN	Replication factor C subunit 5	14	16	16	10	14	12	9178873	9298908	7348345	5424358	7904730	6339081	7.12192e+06	7.65641e+06	7348345	4.51899e+06	7.0615e+06	5.72673e+06
P40938	RFC3_HUMAN	RFC3	356	40556.7	HUMAN	Replication factor C subunit 3	10	10	6	7	7	5	2024726	3269514	1038083	1637938	1951036	1090574	1.57099e+06	2.69201e+06	1038083	1.36455e+06	1.74291e+06	985225
P40939	ECHA_HUMAN	HADHA	763	83000.4	HUMAN	Trifunctional enzyme subunit alpha, mitochondrial	34	34	35	31	34	34	88896054	81133974	60537147	67106913	73166390	68350009	6.89748e+07	6.6803e+07	60537147	5.59062e+07	6.53615e+07	6.17474e+07
P41091	IF2G_HUMAN	EIF2S3	472	51109.9	HUMAN	Eukaryotic translation initiation factor 2 subunit 3	19	16	17	18	18	21	51270043	44797271	36450506	50308623	44368422	43794666	3.97806e+07	3.68846e+07	36450506	4.19117e+07	3.96355e+07	3.95641e+07
P41134	ID1_HUMAN	ID1	155	16132.7	HUMAN	DNA-binding protein inhibitor ID-1	0	0	0	0	1	0	0	0	0	0	18109	0	0	0	0	0	16177.2	0
P41208	CETN2_HUMAN	CETN2	172	19738.6	HUMAN	Centrin-2	2	3	1	2	1	3	885175	1148009	89537	1209291	1169918	1276335	686810	945233	89537	1.00745e+06	1.04512e+06	1.15304e+06
P41214	EIF2D_HUMAN	EIF2D	584	64707	HUMAN	Eukaryotic translation initiation factor 2D	11	12	11	10	11	9	2213900	2706500	1718691	2629896	2319738	1780055	1.71777e+06	2.22844e+06	1718691	2.19095e+06	2.07228e+06	1.6081e+06
P41223	BUD31_HUMAN	BUD31	144	16999.9	HUMAN	Protein BUD31 homolog	5	5	6	6	6	6	5414022	4782212	3897185	5571053	4083289	4799462	4.20076e+06	3.93752e+06	3897185	4.6412e+06	3.64771e+06	4.33583e+06
P41227	NAA10_HUMAN	NAA10	235	26458.7	HUMAN	N-alpha-acetyltransferase 10	10	9	9	10	10	12	11149752	10173675	7518982	11618135	10340105	9682794	8.65113e+06	8.37667e+06	7518982	9.67897e+06	9.23709e+06	8.74744e+06
P41229	KDM5C_HUMAN	KDM5C	1560	175722	HUMAN	Lysine-specific demethylase 5C	2	3	3	0	2	2	292445	211169	254661	0	421298	416512	226909	173870	254661	0	376357	376277
P41236	IPP2_HUMAN	PPP1R2	205	23015.4	HUMAN	Protein phosphatase inhibitor 2	6	6	6	6	5	4	8338654	4904771	4569594	7024671	5384559	4246604	6.46999e+06	4.03843e+06	4569594	5.8522e+06	4.81017e+06	3.83638e+06
P41240	CSK_HUMAN	CSK	450	50704.8	HUMAN	Tyrosine-protein kinase CSK	12	13	13	12	13	16	5215761	5334357	3921469	4973652	5553937	5802537	4.04693e+06	4.39213e+06	3921469	4.14351e+06	4.96148e+06	5.24201e+06
P41250	GARS_HUMAN	GARS	739	83166.3	HUMAN	Glycine--tRNA ligase	34	36	34	32	31	34	82691046	66322736	56693273	80609055	61591769	64628469	6.41603e+07	5.4608e+07	56693273	6.71548e+07	5.50215e+07	5.83854e+07
P41252	SYIC_HUMAN	IARS	1262	144499	HUMAN	Isoleucine--tRNA ligase, cytoplasmic	51	50	50	50	50	51	93101844	75562420	76934313	99958653	89661671	82916135	7.2238e+07	6.22156e+07	76934313	8.32747e+07	8.00971e+07	7.49064e+07
P41440	S19A1_HUMAN	SLC19A1	591	64868.9	HUMAN	Folate transporter 1	3	3	2	0	2	2	8656472	13346356	85957	0	13371345	411438	6.71659e+06	1.09889e+07	85957	0	1.1945e+07	371693
P41567	EIF1_HUMAN	EIF1	113	12732.6	HUMAN	Eukaryotic translation initiation factor 1	5	5	5	5	5	6	22883013	20922154	16217501	16862229	17992797	17822571	1.7755e+07	1.72266e+07	16217501	1.40478e+07	1.60734e+07	1.61009e+07
P41743	KPCI_HUMAN	PRKCI	596	68263	HUMAN	Protein kinase C iota type	7	3	4	4	4	3	1612984	516586	308079	364713	595937	451696	1.25152e+06	425340	308079	303839	532366	408062
P42025	ACTY_HUMAN	ACTR1B	376	42293.8	HUMAN	Beta-centractin	2	3	3	2	2	2	1284374	1244110	1098236	1078705	1038926	887417	996550	1.02436e+06	1098236	898660	928100	801693
P42126	ECI1_HUMAN	ECI1	302	32816.3	HUMAN	Enoyl-CoA delta isomerase 1, mitochondrial	10	9	10	9	8	8	37325392	27511205	18845594	27696579	20319225	19893255	2.89609e+07	2.26518e+07	18845594	2.30738e+07	1.81517e+07	1.79716e+07
P42166	LAP2A_HUMAN	TMPO	694	75492.7	HUMAN	Lamina-associated polypeptide 2, isoform alpha	30	32	33	29	30	28	49991350	50099428	38559212	45461090	42095043	44376670	3.87885e+07	4.12502e+07	38559212	3.78733e+07	3.76046e+07	4.00899e+07
P42167	LAP2B_HUMAN	TMPO	454	50670.6	HUMAN	Lamina-associated polypeptide 2, isoforms beta/gamma	7	9	8	6	6	7	23427304	31191769	24171376	20888690	14923262	17050532	1.81773e+07	2.56823e+07	24171376	1.74022e+07	1.33313e+07	1.54035e+07
P42224	STAT1_HUMAN	STAT1	750	87335.5	HUMAN	Signal transducer and activator of transcription 1-alpha/beta	16	17	16	14	17	16	9559157	8030369	6324808	7434647	7598014	9075700	7.41698e+06	6.61194e+06	6324808	6.19374e+06	6.78751e+06	8.19899e+06
P42226	STAT6_HUMAN	STAT6	847	94135.9	HUMAN	Signal transducer and activator of transcription 6	1	2	1	2	2	2	120109	252534	75333	268685	230645	214329	93193	207928	75333	223839	206041	193625
P42229	STA5A_HUMAN	STAT5A	794	90647.8	HUMAN	Signal transducer and activator of transcription 5A	36	36	35	36	35	41	55816545	47340441	36508052	52365741	46343215	48433582	4.33083e+07	3.89786e+07	36508052	4.36255e+07	4.13996e+07	4.37549e+07
P42285	SK2L2_HUMAN	SKIV2L2	1042	117806	HUMAN	Superkiller viralicidic activity 2-like 2	23	23	24	22	22	22	14952586	14007682	13043681	16480918	14925591	12227911	1.16018e+07	1.15335e+07	13043681	1.37301e+07	1.33334e+07	1.10467e+07
P42330	AK1C3_HUMAN	AKR1C3	323	36853.6	HUMAN	Aldo-keto reductase family 1 member C3	1	0	0	1	2	1	148129	0	0	50247	292247	82955	114934	0	0	41860.4	261072	74941.6
P42331	RHG25_HUMAN	ARHGAP25	645	73435.9	HUMAN	Rho GTPase-activating protein 25	2	2	2	3	3	4	120387	130529	342636	375279	137298	561947	93408.7	107473	342636	312642	122652	507663
P42336	PK3CA_HUMAN	PIK3CA	1068	124285	HUMAN	Phosphatidylinositol 4,5-bisphosphate 3-kinase catalytic subunit alpha isoform	1	1	1	1	0	0	52308	56247	53814	62710	0	0	40586	46311.9	53814	52243.2	0	0
P42338	PK3CB_HUMAN	PIK3CB	1070	122764	HUMAN	Phosphatidylinositol 4,5-bisphosphate 3-kinase catalytic subunit beta isoform	2	3	0	3	3	0	151900	206517	0	175323	157351	0	117860	170039	0	146060	140566	0
P42345	MTOR_HUMAN	MTOR	2549	288894	HUMAN	Serine/threonine-protein kinase mTOR	21	23	19	21	23	17	3623771	3805300	2302743	4501716	3288689	2791208	2.8117e+06	3.13316e+06	2302743	3.75034e+06	2.93787e+06	2.52158e+06
P42356	PI4KA_HUMAN	PI4KA	2102	236833	HUMAN	Phosphatidylinositol 4-kinase alpha	7	8	3	6	7	9	1705803	931084	716798	719124	426781	1113898	1.32354e+06	766624	716798	599096	381255	1.0063e+06
P42566	EPS15_HUMAN	EPS15	896	98656.5	HUMAN	Epidermal growth factor receptor substrate 15	19	20	16	17	16	16	9965978	11695355	7829845	10448938	8089356	8615430	7.73264e+06	9.62957e+06	7829845	8.70493e+06	7.22643e+06	7.78318e+06
P42574	CASP3_HUMAN	CASP3	277	31608.2	HUMAN	Caspase-3	9	10	9	9	9	8	6514856	5404195	4447840	4421262	4823843	4705628	5.0549e+06	4.44964e+06	4447840	3.68332e+06	4.30927e+06	4.25106e+06
P42575	CASP2_HUMAN	CASP2	452	50685.8	HUMAN	Caspase-2	5	4	4	5	2	2	515812	700706	215669	219884	62036	291520	400220	576938	215669	183184	55418.4	263359
P42677	RS27_HUMAN	RPS27	84	9461.2	HUMAN	40S ribosomal protein S27	4	4	4	4	4	5	24676262	25116205	29155722	21273803	20208997	21217060	1.91464e+07	2.06799e+07	29155722	1.7723e+07	1.80532e+07	1.91675e+07
P42684	ABL2_HUMAN	ABL2	1182	128344	HUMAN	Abelson tyrosine-protein kinase 2	0	1	0	0	0	0	0	58999	0	0	0	0	0	48577.8	0	0	0	0
P42694	HELZ_HUMAN	HELZ	1942	218972	HUMAN	Probable helicase with zinc finger domain	1	1	0	0	0	2	18293	670388	0	0	0	114190	14193.6	551975	0	0	0	103159
P42695	CNDD3_HUMAN	NCAPD3	1498	168892	HUMAN	Condensin-2 complex subunit D3	8	5	5	5	5	6	692766	523314	430229	745516	651467	621556	537520	430880	430229	621083	581973	561514
P42696	RBM34_HUMAN	RBM34	430	48565.2	HUMAN	RNA-binding protein 34	2	2	4	1	3	3	17982254	16726532	12603401	16601	15107094	17692426	1.39525e+07	1.37721e+07	12603401	13830.2	1.34956e+07	1.59833e+07
P42704	LPPRC_HUMAN	LRPPRC	1394	157906	HUMAN	Leucine-rich PPR motif-containing protein, mitochondrial	76	76	76	70	76	75	210968557	186250517	166755200	184582853	162257392	153864810	1.63691e+08	1.53353e+08	166755200	1.53774e+08	1.44949e+08	1.39001e+08
P42765	THIM_HUMAN	ACAA2	397	41924.5	HUMAN	3-ketoacyl-CoA thiolase, mitochondrial	6	8	7	4	10	9	6414783	2861133	1601153	1551753	3437631	2544042	4.97725e+06	2.35576e+06	1601153	1.29275e+06	3.07093e+06	2.29829e+06
P42766	RL35_HUMAN	RPL35	123	14551.6	HUMAN	60S ribosomal protein L35	3	3	3	3	3	3	23223000	23214000	17417000	24537000	19726000	18934000	1.80188e+07	1.91136e+07	17417000	2.04416e+07	1.76218e+07	1.7105e+07
P42785	PCP_HUMAN	PRCP	496	55800.3	HUMAN	Lysosomal Pro-X carboxypeptidase	4	5	2	4	3	3	1267117	1173901	498595	1094659	640807	516662	983161	966551	498595	911952	572450	466752
P42898	MTHR_HUMAN	MTHFR	656	74597.2	HUMAN	Methylenetetrahydrofolate reductase	11	8	8	8	9	9	3533900	2178570	1001430	1510713	2126873	1523659	2.74197e+06	1.79376e+06	1001430	1.25856e+06	1.89999e+06	1.37647e+06
P43007	SATT_HUMAN	SLC1A4	532	55723.6	HUMAN	Neutral amino acid transporter A	3	4	4	4	2	3	1571087	1198685	1126415	1506887	696379	1005079	1.21901e+06	986958	1126415	1.25538e+06	622094	907988
P43034	LIS1_HUMAN	PAFAH1B1	410	46638.4	HUMAN	Platelet-activating factor acetylhydrolase IB subunit alpha	14	15	14	15	16	14	24184773	16487391	11842625	18548938	15835164	14461055	1.87651e+07	1.35752e+07	11842625	1.5453e+07	1.4146e+07	1.30641e+07
P43121	MUC18_HUMAN	MCAM	646	71608	HUMAN	Cell surface glycoprotein MUC18	7	11	10	9	12	11	1803854	3775393	3508641	2868934	3328118	3073835	1.39962e+06	3.10853e+06	3508641	2.39009e+06	2.9731e+06	2.7769e+06
P43155	CACP_HUMAN	CRAT	626	70858.3	HUMAN	Carnitine O-acetyltransferase	0	0	0	1	0	0	0	0	0	157855	0	0	0	0	0	131508	0	0
P43243	MATR3_HUMAN	MATR3	847	94624	HUMAN	Matrin-3	22	21	17	15	17	17	13421584	12523757	9270850	13961508	14810833	14586825	1.04139e+07	1.03116e+07	9270850	1.16312e+07	1.32309e+07	1.31777e+07
P43246	MSH2_HUMAN	MSH2	934	104744	HUMAN	DNA mismatch repair protein Msh2	33	34	32	30	34	31	35555790	37437949	26920384	29807613	33053939	28044930	2.75879e+07	3.08252e+07	26920384	2.48325e+07	2.9528e+07	2.53358e+07
P43250	GRK6_HUMAN	GRK6	576	65991.6	HUMAN	G protein-coupled receptor kinase 6	1	2	2	1	1	3	124821	229364	404286	475466	515995	913834	96849.1	188851	404286	396107	460952	825558
P43304	GPDM_HUMAN	GPD2	727	80853.4	HUMAN	Glycerol-3-phosphate dehydrogenase, mitochondrial	12	16	15	15	16	15	6131716	6717168	4760007	6183324	5137973	6032300	4.75762e+06	5.53069e+06	4760007	5.15128e+06	4.58989e+06	5.44958e+06
P43307	SSRA_HUMAN	SSR1	286	32235.6	HUMAN	Translocon-associated protein subunit alpha	4	5	5	4	5	5	13480784	13404621	12314250	16145629	14819212	13555982	1.04598e+07	1.10369e+07	12314250	1.34508e+07	1.32384e+07	1.22465e+07
P43355	MAGA1_HUMAN	MAGEA1	309	34342.4	HUMAN	Melanoma-associated antigen 1	2	3	2	3	3	4	215731	595510	216822	593115	508932	944808	167386	490323	216822	494119	454642	853540
P43358	MAGA4_HUMAN	MAGEA4	317	34899.5	HUMAN	Melanoma-associated antigen 4	0	1	1	1	1	1	0	1839000	1531000	426754	1780000	1714000	0	1.51417e+06	1531000	355525	1.59012e+06	1.54843e+06
P43362	MAGA9_HUMAN	MAGEA9	315	35088.7	HUMAN	Melanoma-associated antigen 9	3	4	3	4	5	7	3373179	5245193	4650171	8484771	9599104	8293921	2.61726e+06	4.31872e+06	4650171	7.06859e+06	8.57513e+06	7.49273e+06
P43366	MAGB1_HUMAN	MAGEB1	347	39037.5	HUMAN	Melanoma-associated antigen B1	7	8	8	9	8	8	10808368	10380578	7662003	10917954	10536590	11160147	8.38625e+06	8.54703e+06	7662003	9.09566e+06	9.41261e+06	1.00821e+07
P43405	KSYK_HUMAN	SYK	635	72066.8	HUMAN	Tyrosine-protein kinase SYK	0	1	1	4	1	1	0	66812	73087	231147	70966	77641	0	55010.8	73087	192567	63395.8	70140.9
P43487	RANG_HUMAN	RANBP1	201	23310.3	HUMAN	Ran-specific GTPase-activating protein	6	8	7	9	7	9	82135626	74231259	94512504	74748014	112270132	135465594	6.37293e+07	6.11196e+07	94512504	6.2272e+07	1.00294e+08	1.2238e+08
P43490	NAMPT_HUMAN	NAMPT	491	55521.6	HUMAN	Nicotinamide phosphoribosyltransferase	23	21	22	19	22	22	49058363	41018448	35067364	44335844	41859891	37608893	3.80646e+07	3.37732e+07	35067364	3.69358e+07	3.73945e+07	3.39759e+07
P43686	PRS6B_HUMAN	PSMC4	418	47366.7	HUMAN	26S proteasome regulatory subunit 6B	25	26	22	28	26	25	48520249	47888641	29775587	45059854	36634505	35040581	3.7647e+07	3.94299e+07	29775587	3.7539e+07	3.27266e+07	3.16557e+07
P43897	EFTS_HUMAN	TSFM	325	35391	HUMAN	Elongation factor Ts, mitochondrial	10	10	10	9	9	11	5009662	5444952	4445279	6490161	5173707	8864236	3.88701e+06	4.48319e+06	4445279	5.4069e+06	4.62181e+06	8.00795e+06
P45877	PPIC_HUMAN	PPIC	212	22763.5	HUMAN	Peptidyl-prolyl cis-trans isomerase C	0	0	0	1	0	0	0	0	0	73176	0	0	0	0	0	60962.3	0	0
P45880	VDAC2_HUMAN	VDAC2	294	31566.8	HUMAN	Voltage-dependent anion-selective channel protein 2	15	16	17	17	16	16	95395774	107745189	94589820	99624066	89430454	93966151	7.40179e+07	8.87138e+07	94589820	8.2996e+07	7.98906e+07	8.4889e+07
P45954	ACDSB_HUMAN	ACADSB	432	47485.8	HUMAN	Short/branched chain specific acyl-CoA dehydrogenase, mitochondrial	1	2	2	2	2	3	206819	265821	208948	242430	254461	753882	160472	218868	208948	201966	227317	681057
P45973	CBX5_HUMAN	CBX5	191	22225.2	HUMAN	Chromobox protein homolog 5	2	2	2	1	2	2	749097	436600	467734	380294	405962	519035	581227	359482	467734	316820	362657	468896
P45974	UBP5_HUMAN	USP5	858	95787.1	HUMAN	Ubiquitin carboxyl-terminal hydrolase 5	31	30	30	31	29	31	22260362	22726192	16633312	24056006	18256594	20944916	1.72719e+07	1.8712e+07	16633312	2.00409e+07	1.63091e+07	1.89216e+07
P45983	MK08_HUMAN	MAPK8	427	48296	HUMAN	Mitogen-activated protein kinase 8	3	2	2	3	2	2	488779	328198	220149	646056	503795	507936	379245	270227	220149	538224	450053	458869
P45984	MK09_HUMAN	MAPK9	424	48139.5	HUMAN	Mitogen-activated protein kinase 9	3	2	2	4	2	1	290340	111642	1832254	266555	115864	218094	225276	91922.3	1832254	222065	103504	197026
P45985	MP2K4_HUMAN	MAP2K4	399	44288.1	HUMAN	Dual specificity mitogen-activated protein kinase kinase 4	1	1	1	1	1	1	121594	112757	66788	134573	127573	102990	94345.2	92840.4	66788	112112	113964	93041.2
P46013	KI67_HUMAN	MKI67	3256	358697	HUMAN	Proliferation marker protein Ki-67	2	3	1	2	2	3	173923	405670	245044	304654	279552	415816	134947	334015	245044	253805	249731	375648
P46019	KPB2_HUMAN	PHKA2	1235	138409	HUMAN	Phosphorylase b kinase regulatory subunit alpha, liver isoform	1	0	0	0	0	0	156828	0	0	0	0	0	121683	0	0	0	0	0
P46060	RAGP1_HUMAN	RANGAP1	587	63542.5	HUMAN	Ran GTPase-activating protein 1	20	19	20	16	16	15	15334461	15230648	12863089	12500117	10958931	9982710	1.18981e+07	1.25404e+07	12863089	1.04137e+07	9.7899e+06	9.01838e+06
P46063	RECQ1_HUMAN	RECQL	649	73458	HUMAN	ATP-dependent DNA helicase Q1	16	16	16	15	14	15	9700413	8237503	7670038	8533163	8439756	7581904	7.52658e+06	6.78249e+06	7670038	7.10891e+06	7.53946e+06	6.84949e+06
P46087	NOP2_HUMAN	NOP2	812	89302.5	HUMAN	Probable 28S rRNA (cytosine(4447)-C(5))-methyltransferase	2	4	2	3	5	3	1063097	476813	262844	446871	836590	484283	824861	392592	262844	372285	747348	437501
P46108	CRK_HUMAN	CRK	304	33831	HUMAN	Adapter molecule crk	4	5	4	2	4	4	2131171	1854704	1205332	874456	1177633	1078222	1.65358e+06	1.5271e+06	1205332	728502	1.05201e+06	974066
P46109	CRKL_HUMAN	CRKL	303	33777.3	HUMAN	Crk-like protein	15	16	16	15	17	18	60547753	58101379	46875877	55403992	56287265	58126251	4.69792e+07	4.78388e+07	46875877	4.61566e+07	5.02829e+07	5.25113e+07
P46199	IF2M_HUMAN	MTIF2	727	81318.1	HUMAN	Translation initiation factor IF-2, mitochondrial	8	6	7	6	6	9	3010981	2099230	1624695	2692326	2111338	2957964	2.33623e+06	1.72844e+06	1624695	2.24296e+06	1.88611e+06	2.67222e+06
P46379	BAG6_HUMAN	BAG6	1132	119410	HUMAN	Large proline-rich protein BAG6	18	18	19	17	21	18	10900371	11383247	8969578	11058052	12281107	10818103	8.45764e+06	9.37259e+06	8969578	9.21237e+06	1.0971e+07	9.77308e+06
P46459	NSF_HUMAN	NSF	744	82595.1	HUMAN	Vesicle-fusing ATPase	13	20	18	18	21	21	10363702	14135398	11678952	16319624	14517626	12696747	8.04123e+06	1.16386e+07	11678952	1.35957e+07	1.2969e+07	1.14702e+07
P46734	MP2K3_HUMAN	MAP2K3	347	39318.8	HUMAN	Dual specificity mitogen-activated protein kinase kinase 3	0	1	1	0	0	0	0	41883	36925	0	0	0	0	34485.1	36925	0	0	0
P46736	BRCC3_HUMAN	BRCC3	316	36072.2	HUMAN	Lys-63-specific deubiquitinase BRCC36	1	2	2	3	1	2	281828	358120	398017	1616337	239476	1150516	218671	294864	398017	1.34656e+06	213930	1.03938e+06
P46776	RL27A_HUMAN	RPL27A	148	16561.5	HUMAN	60S ribosomal protein L27a	5	4	5	4	4	4	58757000	52721000	47494000	58401000	56738000	52077000	4.55898e+07	4.34087e+07	47494000	4.86534e+07	5.06855e+07	4.70464e+07
P46777	RL5_HUMAN	RPL5	297	34362.9	HUMAN	60S ribosomal protein L5	15	19	16	16	16	19	87744046	98546553	77008870	90076862	82284579	89497533	6.80809e+07	8.114e+07	77008870	7.50423e+07	7.3507e+07	8.08521e+07
P46778	RL21_HUMAN	RPL21	160	18565	HUMAN	60S ribosomal protein L21	5	5	5	5	6	6	36913841	39067122	31942100	33671790	32756687	35019489	2.86416e+07	3.21666e+07	31942100	2.80517e+07	2.92624e+07	3.16366e+07
P46779	RL28_HUMAN	RPL28	137	15747.6	HUMAN	60S ribosomal protein L28	8	7	7	5	5	9	31552775	28752172	21415670	17676314	16347654	24549541	2.44819e+07	2.36736e+07	21415670	1.4726e+07	1.46038e+07	2.21781e+07
P46781	RS9_HUMAN	RPS9	194	22591.6	HUMAN	40S ribosomal protein S9	15	14	15	13	14	13	140684912	158261767	120148012	131049661	108783035	127279535	1.09158e+08	1.30308e+08	120148012	1.09176e+08	9.71787e+07	1.14984e+08
P46782	RS5_HUMAN	RPS5	204	22876.6	HUMAN	40S ribosomal protein S5	15	17	18	16	15	16	53980700	54848561	40337447	48293852	44374506	46786568	4.18838e+07	4.51605e+07	40337447	4.02332e+07	3.96409e+07	4.2267e+07
P46783	RS10_HUMAN	RPS10	165	18897.9	HUMAN	40S ribosomal protein S10	10	8	8	6	8	9	61947717	44582933	35925175	43250017	45937149	41325080	4.80655e+07	3.67081e+07	35925175	3.60312e+07	4.10369e+07	3.73331e+07
P46821	MAP1B_HUMAN	MAP1B	2468	270637	HUMAN	Microtubule-associated protein 1B	46	41	40	44	43	41	20981063	13851085	10167637	22173730	15597845	18985282	1.62793e+07	1.14045e+07	10167637	1.84728e+07	1.3934e+07	1.71513e+07
P46926	GNPI1_HUMAN	GNPDA1	289	32668.8	HUMAN	Glucosamine-6-phosphate isomerase 1	11	11	10	6	6	6	10559027	20138776	14226443	5144765	6288511	5284680	8.19279e+06	1.65816e+07	14226443	4.28606e+06	5.61769e+06	4.77418e+06
P46934	NEDD4_HUMAN	NEDD4	1319	149116	HUMAN	E3 ubiquitin-protein ligase NEDD4	9	5	6	5	5	6	2148955	1088137	1124048	1263067	950147	1451260	1.66738e+06	895936	1124048	1.05225e+06	848791	1.31107e+06
P46940	IQGA1_HUMAN	IQGAP1	1657	189254	HUMAN	Ras GTPase-activating-like protein IQGAP1	63	63	63	61	60	62	65375389	58468502	46214070	58138347	50907821	51792874	5.0725e+07	4.8141e+07	46214070	4.84346e+07	4.54773e+07	4.67897e+07
P46976	GLYG_HUMAN	GYG1	350	39384.1	HUMAN	Glycogenin-1	1	1	1	1	1	1	148705	117362	83532	126753	111744	118433	115381	96632	83532	105597	99823.8	106992
P46977	STT3A_HUMAN	STT3A	705	80530.4	HUMAN	Dolichyl-diphosphooligosaccharide--protein glycosyltransferase subunit STT3A	13	14	12	15	15	13	11396363	10556267	9183407	12812776	12455225	11697557	8.84248e+06	8.69168e+06	9183407	1.06742e+07	1.11266e+07	1.05676e+07
P47224	MSS4_HUMAN	RABIF	123	13838.9	HUMAN	Guanine nucleotide exchange factor MSS4	1	1	2	1	2	3	107054	64873	132145	76915	159898	134584	83063.6	53414.3	132145	64077.3	142841	121583
P47736	RPGP1_HUMAN	RAP1GAP	663	73362	HUMAN	Rap1 GTPase-activating protein 1	0	1	0	1	1	1	0	63752	0	53534	108123	123212	0	52491.3	0	44598.7	96589.1	111310
P47755	CAZA2_HUMAN	CAPZA2	286	32949.4	HUMAN	F-actin-capping protein subunit alpha-2	8	7	8	7	7	7	5697734	4382414	4351302	4885345	4305644	4404976	4.42089e+06	3.60834e+06	4351302	4.06994e+06	3.84634e+06	3.97946e+06
P47756	CAPZB_HUMAN	CAPZB	277	31350.8	HUMAN	F-actin-capping protein subunit beta	14	14	14	14	13	13	42274118	45243935	32947470	47823002	40100926	40242128	3.28006e+07	3.72524e+07	32947470	3.9841e+07	3.58232e+07	3.63547e+07
P47813	IF1AX_HUMAN	EIF1AX	144	16460.5	HUMAN	Eukaryotic translation initiation factor 1A, X-chromosomal	4	5	5	4	6	6	9871432	10185884	12536829	10290673	16374953	9554122	7.65928e+06	8.38672e+06	12536829	8.57308e+06	1.46282e+07	8.63119e+06
P47897	SYQ_HUMAN	QARS	775	87799.5	HUMAN	Glutamine--tRNA ligase	32	35	28	33	32	34	40616135	31935861	24214258	35496806	33035937	36338904	3.15142e+07	2.62949e+07	24214258	2.95721e+07	2.95119e+07	3.28286e+07
P47914	RL29_HUMAN	RPL29	159	17752.2	HUMAN	60S ribosomal protein L29	2	2	2	2	2	2	16267000	16407000	9986000	14664000	12529000	13589000	1.26216e+07	1.3509e+07	9986000	1.22165e+07	1.11925e+07	1.22763e+07
P47985	UCRI_HUMAN	UQCRFS1	274	29668.2	HUMAN	Cytochrome b-c1 complex subunit Rieske, mitochondrial	11	9	10	11	11	11	17119268	13888095	13129043	15207944	16199440	16310700	1.32829e+07	1.1435e+07	13129043	1.26696e+07	1.44714e+07	1.47351e+07
P48029	SC6A8_HUMAN	SLC6A8	635	70523.5	HUMAN	Sodium- and chloride-dependent creatine transporter 1	0	0	0	1	0	0	0	0	0	124111	0	0	0	0	0	103396	0	0
P48047	ATPO_HUMAN	ATP5O	213	23277.5	HUMAN	ATP synthase subunit O, mitochondrial	8	8	8	8	8	8	34735075	31959000	25883000	33725000	29202000	29472000	2.69511e+07	2.6314e+07	25883000	2.8096e+07	2.60869e+07	2.6625e+07
P48059	LIMS1_HUMAN	LIMS1	325	37251.8	HUMAN	LIM and senescent cell antigen-like-containing domain protein 1	4	4	6	1	4	4	2370597	1368749	2294049	93233	973154	357370	1.83935e+06	1.12698e+06	2294049	77671.7	869344	322848
P48147	PPCE_HUMAN	PREP	710	80700.2	HUMAN	Prolyl endopeptidase	24	24	23	25	24	23	12959595	12037439	8758052	13231855	12623963	12571953	1.00554e+07	9.91123e+06	8758052	1.10234e+07	1.12773e+07	1.13575e+07
P48163	MAOX_HUMAN	ME1	572	64150.2	HUMAN	NADP-dependent malic enzyme	4	7	8	5	6	6	852712	1448891	1384386	1110585	1116037	1129284	661622	1.19297e+06	1384386	925219	996985	1.0202e+06
P48200	IREB2_HUMAN	IREB2	963	105045	HUMAN	Iron-responsive element-binding protein 2	3	5	4	4	6	3	554570	859276	395750	554037	695116	288317	430293	707500	395750	461564	620965	260466
P48357	LEPR_HUMAN	LEPR	1165	132495	HUMAN	Leptin receptor	0	0	0	1	0	0	0	0	0	30209	0	0	0	0	0	25166.9	0	0
P48380	RFX3_HUMAN	RFX3	749	83530.6	HUMAN	Transcription factor RFX3	0	0	0	1	0	0	0	0	0	58981	0	0	0	0	0	49136.6	0	0
P48382	RFX5_HUMAN	RFX5	616	65323.5	HUMAN	DNA-binding protein RFX5	1	1	0	0	0	0	7863	24915	0	0	0	0	6100.93	20514.2	0	0	0	0
P48426	PI42A_HUMAN	PIP4K2A	406	46225	HUMAN	Phosphatidylinositol 5-phosphate 4-kinase type-2 alpha	8	7	8	7	8	7	4761949	3832482	3515028	4621189	4228896	3716508	3.69481e+06	3.15554e+06	3515028	3.84988e+06	3.77778e+06	3.35749e+06
P48444	COPD_HUMAN	ARCN1	511	57210.9	HUMAN	Coatomer subunit delta	27	23	26	24	23	25	25745269	21598742	21705928	24669593	20446003	21522687	1.99758e+07	1.77837e+07	21705928	2.0552e+07	1.8265e+07	1.94436e+07
P48449	ERG7_HUMAN	LSS	732	83309.5	HUMAN	Lanosterol synthase	7	15	10	12	12	14	3071951	7717416	3166853	6905024	3242553	4172973	2.38354e+06	6.35427e+06	3166853	5.75252e+06	2.89666e+06	3.76986e+06
P48506	GSH1_HUMAN	GCLC	637	72766.4	HUMAN	Glutamate--cysteine ligase catalytic subunit	1	2	1	1	1	2	478096	665124	57160	178986	376585	502241	370956	547641	57160	149112	336413	453725
P48507	GSH0_HUMAN	GCLM	274	30727.3	HUMAN	Glutamate--cysteine ligase regulatory subunit	8	8	6	5	5	6	7281121	7295348	6253652	3605938	3557739	3984335	5.64945e+06	6.00675e+06	6253652	3.00408e+06	3.17822e+06	3.59945e+06
P48553	TPC10_HUMAN	TRAPPC10	1259	142190	HUMAN	Trafficking protein particle complex subunit 10	1	0	0	0	0	0	489553	0	0	0	0	0	379846	0	0	0	0	0
P48556	PSMD8_HUMAN	PSMD8	350	39612.2	HUMAN	26S proteasome non-ATPase regulatory subunit 8	8	13	13	9	11	12	14650111	25596952	22345436	24273783	17878805	20092361	1.13671e+07	2.10757e+07	22345436	2.02223e+07	1.59716e+07	1.81514e+07
P48634	PRC2A_HUMAN	PRRC2A	2157	228865	HUMAN	Protein PRRC2A	24	22	22	26	23	24	10835611	7278721	5773910	8626112	7334219	7988705	8.40739e+06	5.99306e+06	5773910	7.18634e+06	6.55185e+06	7.217e+06
P48637	GSHB_HUMAN	GSS	474	52385.3	HUMAN	Glutathione synthetase	19	20	22	18	15	15	19480145	17090807	17725921	17537621	13644178	13323351	1.51147e+07	1.4072e+07	17725921	1.46105e+07	1.21887e+07	1.20363e+07
P48643	TCPE_HUMAN	CCT5	541	59671.6	HUMAN	T-complex protein 1 subunit epsilon	44	48	44	46	49	49	224140417	228171808	175125418	224450448	224534597	219080882	1.73911e+08	1.87869e+08	175125418	1.86988e+08	2.00583e+08	1.97918e+08
P48723	HSP13_HUMAN	HSPA13	471	51927.9	HUMAN	Heat shock 70 kDa protein 13	1	0	1	0	0	0	167121	0	88341	0	0	0	129670	0	88341	0	0	0
P48729	KC1A_HUMAN	CSNK1A1	337	38915.2	HUMAN	Casein kinase I isoform alpha	10	10	8	8	8	8	4252667	5853772	3002880	3237117	3676312	3317119	3.29966e+06	4.8198e+06	3002880	2.69682e+06	3.28415e+06	2.99669e+06
P48735	IDHP_HUMAN	IDH2	452	50909.7	HUMAN	Isocitrate dehydrogenase [NADP], mitochondrial	17	15	15	15	15	12	23331807	19422155	15403455	20115169	15181694	13938017	1.81032e+07	1.59916e+07	15403455	1.67578e+07	1.35622e+07	1.25916e+07
P48736	PK3CG_HUMAN	PIK3CG	1102	126455	HUMAN	Phosphatidylinositol 4,5-bisphosphate 3-kinase catalytic subunit gamma isoform	0	3	1	2	0	0	0	292947	75329	190288	0	0	0	241203	75329	158527	0	0
P48739	PIPNB_HUMAN	PITPNB	271	31540.3	HUMAN	Phosphatidylinositol transfer protein beta isoform	14	15	12	15	14	13	11223929	11166002	7340896	12336063	10623088	9350205	8.70869e+06	9.19372e+06	7340896	1.02771e+07	9.48988e+06	8.44698e+06
P48960	CD97_HUMAN	CD97	835	91870.2	HUMAN	CD97 antigen	1	0	0	1	4	1	35277	0	0	46972	1003893	162930	27371.5	0	0	39132	896804	147191
P49005	DPOD2_HUMAN	POLD2	469	51289.9	HUMAN	DNA polymerase delta subunit 2	8	8	6	5	6	6	2278839	1782457	1122109	1775142	1724290	1175273	1.76816e+06	1.46762e+06	1122109	1.47886e+06	1.54035e+06	1.06174e+06
P49006	MRP_HUMAN	MARCKSL1	195	19528.9	HUMAN	MARCKS-related protein	4	5	5	5	4	5	11168483	8669894	8614870	8542956	5767293	10140384	8.66567e+06	7.13851e+06	8614870	7.11707e+06	5.15207e+06	9.16082e+06
P49023	PAXI_HUMAN	PXN	591	64505.9	HUMAN	Paxillin	8	8	6	7	10	7	3545480	1290503	1335622	1773001	2298550	1836887	2.75095e+06	1.06256e+06	1335622	1.47707e+06	2.05336e+06	1.65944e+06
P49069	CAMLG_HUMAN	CAMLG	296	32952.8	HUMAN	Calcium signal-modulating cyclophilin ligand	1	1	0	0	0	1	7051	11515	0	0	0	40518	5470.9	9481.07	0	0	0	36604
P49137	MAPK2_HUMAN	MAPKAPK2	400	45568.2	HUMAN	MAP kinase-activated protein kinase 2	3	3	2	0	2	3	476105	942550	319332	0	1235164	1213435	369412	776065	319332	0	1.1034e+06	1.09622e+06
P49189	AL9A1_HUMAN	ALDH9A1	494	53802.4	HUMAN	4-trimethylaminobutyraldehyde dehydrogenase	10	10	9	10	11	11	6696407	7196656	4826200	6686525	7289376	7936244	5.19577e+06	5.92549e+06	4826200	5.57049e+06	6.51179e+06	7.1696e+06
P49207	RL34_HUMAN	RPL34	117	13293.1	HUMAN	60S ribosomal protein L34	6	6	8	6	6	6	34462749	37060712	27576473	35694633	32422542	30378080	2.67398e+07	3.05146e+07	27576473	2.97369e+07	2.89639e+07	2.74436e+07
P49247	RPIA_HUMAN	RPIA	311	33269.2	HUMAN	Ribose-5-phosphate isomerase	8	8	8	8	10	8	6314383	5954450	5373540	6923182	7454223	5235710	4.89935e+06	4.9027e+06	5373540	5.76765e+06	6.65905e+06	4.72994e+06
P49257	LMAN1_HUMAN	LMAN1	510	57549.4	HUMAN	Protein ERGIC-53	12	11	12	11	16	13	15267089	15172739	14247301	18728183	17820323	11509435	1.18458e+07	1.24927e+07	14247301	1.56023e+07	1.59194e+07	1.03976e+07
P49321	NASP_HUMAN	NASP	788	85238.4	HUMAN	Nuclear autoantigenic sperm protein	35	36	36	34	34	36	88027515	71550014	58952740	76038274	70762265	65679177	6.83009e+07	5.89119e+07	58952740	6.33469e+07	6.32138e+07	5.93346e+07
P49327	FAS_HUMAN	FASN	2511	273429	HUMAN	Fatty acid synthase	119	126	126	111	122	121	286192320	316042770	280906955	253338435	284700061	293234978	2.22058e+08	2.60219e+08	280906955	2.11054e+08	2.5433e+08	2.64909e+08
P49336	CDK8_HUMAN	CDK8	464	53284.2	HUMAN	Cyclin-dependent kinase 8	0	0	0	0	1	1	0	0	0	0	11862	13373	0	0	0	0	10596.6	12081.2
P49354	FNTA_HUMAN	FNTA	379	44409	HUMAN	Protein farnesyltransferase/geranylgeranyltransferase type-1 subunit alpha	6	8	10	8	6	9	1838006	2228570	3166109	2509210	1877195	3052322	1.42612e+06	1.83493e+06	3166109	2.0904e+06	1.67695e+06	2.75747e+06
P49356	FNTB_HUMAN	FNTB	437	48774.1	HUMAN	Protein farnesyltransferase subunit beta	2	2	1	2	1	1	363403	259911	122309	277123	137879	156507	281966	214002	122309	230869	123171	141388
P49366	DHYS_HUMAN	DHPS	369	40971	HUMAN	Deoxyhypusine synthase	5	8	7	7	8	8	1533358	2306622	1892425	1220974	1595324	1685557	1.18974e+06	1.8992e+06	1892425	1.01718e+06	1.42514e+06	1.52273e+06
P49368	TCPG_HUMAN	CCT3	545	60534.5	HUMAN	T-complex protein 1 subunit gamma	35	38	37	37	39	38	236795215	220536735	183620906	227701199	196317831	193706713	1.8373e+08	1.81583e+08	183620906	1.89696e+08	1.75376e+08	1.74995e+08
P49406	RM19_HUMAN	MRPL19	292	33535.3	HUMAN	39S ribosomal protein L19, mitochondrial	8	9	8	9	8	9	4791790	4376170	4063274	4916227	3893439	4029108	3.71797e+06	3.60319e+06	4063274	4.09567e+06	3.47811e+06	3.6399e+06
P49407	ARRB1_HUMAN	ARRB1	418	47066.1	HUMAN	Beta-arrestin-1	9	9	7	4	7	6	2401091	2332698	1752531	986494	1823227	1235778	1.86301e+06	1.92067e+06	1752531	821840	1.62874e+06	1.1164e+06
P49411	EFTU_HUMAN	TUFM	452	49542	HUMAN	Elongation factor Tu, mitochondrial	27	30	31	30	32	32	155629966	122923254	121030502	156787636	144524682	140563874	1.20754e+08	1.01211e+08	121030502	1.30619e+08	1.29108e+08	1.26985e+08
P49427	UB2R1_HUMAN	CDC34	236	26737	HUMAN	Ubiquitin-conjugating enzyme E2 R1	1	1	1	1	1	2	498889	446898	325307	324036	280670	413515	387090	367961	325307	269952	250730	373569
P49441	INPP_HUMAN	INPP1	399	43998.4	HUMAN	Inositol polyphosphate 1-phosphatase	2	1	1	0	0	1	279657	227921	250682	0	0	59286	216987	187663	250682	0	0	53559
P49448	DHE4_HUMAN	GLUD2	558	61434.5	HUMAN	Glutamate dehydrogenase 2, mitochondrial	1	2	1	1	1	1	143349	255535	106732	166646	146074	132827	111225	210399	106732	138831	130492	119996
P49454	CENPF_HUMAN	CENPF	3210	367768	HUMAN	Centromere protein F	2	2	4	3	1	0	122587	117537	164938	120945	22734	0	95115.7	96776.1	164938	100758	20308.9	0
P49458	SRP09_HUMAN	SRP9	86	10111.8	HUMAN	Signal recognition particle 9 kDa protein	3	4	5	4	3	3	17318000	18791052	17086459	20049247	16175000	17063000	1.34371e+07	1.54719e+07	17086459	1.67029e+07	1.44496e+07	1.54147e+07
P49459	UBE2A_HUMAN	UBE2A	152	17315.6	HUMAN	Ubiquitin-conjugating enzyme E2 A	2	2	2	2	2	2	1614675	1450600	1322572	1300427	1243611	1300229	1.25283e+06	1.19438e+06	1322572	1.08338e+06	1.11095e+06	1.17463e+06
P49585	PCY1A_HUMAN	PCYT1A	367	41731.4	HUMAN	Choline-phosphate cytidylyltransferase A	4	7	5	6	9	8	1017114	1675031	752396	2762059	2225347	2064106	789182	1.37917e+06	752396	2.30105e+06	1.98796e+06	1.86471e+06
P49588	SYAC_HUMAN	AARS	968	106811	HUMAN	Alanine--tRNA ligase, cytoplasmic	50	47	49	48	49	52	140989562	115526441	98200132	114358249	112709269	112501738	1.09394e+08	9.51207e+07	98200132	9.52709e+07	1.00686e+08	1.01634e+08
P49589	SYCC_HUMAN	CARS	748	85474.1	HUMAN	Cysteine--tRNA ligase, cytoplasmic	24	23	22	25	25	23	27121468	20334783	15988250	31756384	21461172	18461628	2.10436e+07	1.6743e+07	15988250	2.6456e+07	1.91718e+07	1.66782e+07
P49590	SYHM_HUMAN	HARS2	506	56888.9	HUMAN	Probable histidine--tRNA ligase, mitochondrial	4	2	1	3	0	1	254207	128024	41078	106016	0	95582	197240	105411	41078	88321.1	0	86348.8
P49591	SYSC_HUMAN	SARS	514	58777.8	HUMAN	Serine--tRNA ligase, cytoplasmic	24	22	23	26	25	25	75360333	53445430	49696484	68798867	58225486	57578137	5.84723e+07	4.40052e+07	49696484	5.73158e+07	5.20144e+07	5.20161e+07
P49593	PPM1F_HUMAN	PPM1F	454	49831.2	HUMAN	Protein phosphatase 1F	18	20	19	15	17	18	21081533	18094234	14755670	13258075	14391030	13888363	1.63572e+07	1.48982e+07	14755670	1.10452e+07	1.28559e+07	1.25467e+07
P49642	PRI1_HUMAN	PRIM1	420	49902.5	HUMAN	DNA primase small subunit	10	9	9	8	8	12	3911565	3997340	2839079	3500932	2960391	3731471	3.035e+06	3.29128e+06	2839079	2.9166e+06	2.64459e+06	3.37101e+06
P49643	PRI2_HUMAN	PRIM2	509	58806.5	HUMAN	DNA primase large subunit	8	9	8	8	10	11	2728346	2952130	1932258	4175265	2852307	2712988	2.11693e+06	2.43069e+06	1932258	3.47838e+06	2.54804e+06	2.45091e+06
P49674	KC1E_HUMAN	CSNK1E	416	47315.5	HUMAN	Casein kinase I isoform epsilon	0	1	1	2	0	0	0	292145	182313	310966	0	0	0	240543	182313	259063	0	0
P49711	CTCF_HUMAN	CTCF	727	82786.2	HUMAN	Transcriptional repressor CTCF	2	2	1	2	1	1	2041134	441655	2196000	2328256	151768	154971	1.58372e+06	363644	2196000	1.93965e+06	135578	140001
P49720	PSB3_HUMAN	PSMB3	205	22949.1	HUMAN	Proteasome subunit beta type-3	12	11	12	10	11	11	27740412	23557313	22152608	22539492	23845451	24725588	2.15239e+07	1.93963e+07	22152608	1.87775e+07	2.13018e+07	2.23371e+07
P49721	PSB2_HUMAN	PSMB2	201	22836.5	HUMAN	Proteasome subunit beta type-2	10	10	10	12	9	11	19880506	19259755	20566954	26194528	22926889	22939432	1.54254e+07	1.58578e+07	20566954	2.18224e+07	2.04812e+07	2.07235e+07
P49736	MCM2_HUMAN	MCM2	904	101897	HUMAN	DNA replication licensing factor MCM2	32	35	33	34	34	35	57063418	54686728	50324871	59872810	52385890	51249009	4.42757e+07	4.50272e+07	50324871	4.98796e+07	4.67977e+07	4.62984e+07
P49748	ACADV_HUMAN	ACADVL	655	70390.7	HUMAN	Very long-chain specific acyl-CoA dehydrogenase, mitochondrial	22	22	25	27	25	26	36586535	32708294	24452131	29727495	26679846	29949635	2.83876e+07	2.69309e+07	24452131	2.47657e+07	2.38338e+07	2.70565e+07
P49750	YLPM1_HUMAN	YLPM1	1951	219987	HUMAN	YLP motif-containing protein 1	1	1	1	3	1	1	217631	47521	67399	401125	182836	66838	168861	39127.2	67399	334174	163332	60381.5
P49754	VPS41_HUMAN	VPS41	854	98567	HUMAN	Vacuolar protein sorting-associated protein 41 homolog	0	2	1	1	2	2	0	164699	27013	38433	57519	95568	0	135608	27013	32018.2	51383.2	86336.1
P49755	TMEDA_HUMAN	TMED10	219	24976.2	HUMAN	Transmembrane emp24 domain-containing protein 10	6	6	5	5	5	5	8238835	8505059	7303997	9255767	8527933	6735558	6.39254e+06	7.00279e+06	7303997	7.7109e+06	7.61823e+06	6.0849e+06
P49756	RBM25_HUMAN	RBM25	843	100186	HUMAN	RNA-binding protein 25	9	7	4	8	5	6	2005575	1864927	550533	1414932	759680	1615014	1.55613e+06	1.53552e+06	550533	1.17877e+06	678642	1.459e+06
P49757	NUMB_HUMAN	NUMB	651	70804.4	HUMAN	Protein numb homolog	3	3	3	4	4	2	663705	819369	521111	903119	843313	634184	514971	674641	521111	752381	753354	572922
P49761	CLK3_HUMAN	CLK3	638	73515.6	HUMAN	Dual specificity protein kinase CLK3	1	1	0	0	0	1	92117	185484	0	0	0	90007	71473.9	152721	0	0	0	81312.3
P49768	PSN1_HUMAN	PSEN1	467	52668.3	HUMAN	Presenilin-1	1	1	0	1	1	0	53666	57420	0	51386	40257	0	41639.6	47277.7	0	42809.3	35962.6	0
P49770	EI2BB_HUMAN	EIF2B2	351	38990	HUMAN	Translation initiation factor eIF-2B subunit beta	6	8	6	5	8	7	2761771	2979297	1294266	2720614	2917083	2765450	2.14287e+06	2.45305e+06	1294266	2.26652e+06	2.60591e+06	2.49831e+06
P49773	HINT1_HUMAN	HINT1	126	13802	HUMAN	Histidine triad nucleotide-binding protein 1	8	8	8	8	9	8	40724693	41123256	31979413	42574683	37043099	32238665	3.15984e+07	3.38595e+07	31979413	3.54686e+07	3.30916e+07	2.91244e+07
P49790	NU153_HUMAN	NUP153	1475	153940	HUMAN	Nuclear pore complex protein Nup153	14	13	15	13	17	17	4102777	3894903	3237912	3035097	4333767	4998773	3.18336e+06	3.20693e+06	3237912	2.52851e+06	3.87147e+06	4.51589e+06
P49792	RBP2_HUMAN	RANBP2	3224	358202	HUMAN	E3 SUMO-protein ligase RanBP2	37	40	44	37	52	48	13728222	15642812	14387844	21013633	25331085	21708176	1.06518e+07	1.28798e+07	14387844	1.75063e+07	2.26289e+07	1.96112e+07
P49821	NDUV1_HUMAN	NDUFV1	464	50817.5	HUMAN	NADH dehydrogenase [ubiquinone] flavoprotein 1, mitochondrial	11	10	11	12	12	12	13361325	11704943	7649126	10923227	10290853	11398663	1.03671e+07	9.63746e+06	7649126	9.10005e+06	9.19309e+06	1.02976e+07
P49840	GSK3A_HUMAN	GSK3A	483	50981.2	HUMAN	Glycogen synthase kinase-3 alpha	8	7	9	5	7	9	2622716	2013088	1624953	1808223	1390936	2561649	2.03497e+06	1.65751e+06	1624953	1.50642e+06	1.24256e+06	2.31419e+06
P49841	GSK3B_HUMAN	GSK3B	420	46744.7	HUMAN	Glycogen synthase kinase-3 beta	2	2	1	1	1	2	247815	450959	65314	101049	86847	617253	192281	371305	65314	84183.1	77582.7	557626
P49848	TAF6_HUMAN	TAF6	677	72669.1	HUMAN	Transcription initiation factor TFIID subunit 6	2	3	1	1	3	0	125811	189885	58460	98529	276622	0	97617.2	156345	58460	82083.7	247114	0
P49902	5NTC_HUMAN	NT5C2	561	64970.4	HUMAN	Cytosolic purine 5'-nucleotidase	4	6	3	5	7	9	660858	759702	403176	1048905	1131334	1327961	512762	625514	403176	873834	1.01065e+06	1.19968e+06
P49903	SPS1_HUMAN	SEPHS1	392	42911	HUMAN	Selenide, water dikinase 1	8	10	9	11	10	11	6087074	6416352	5059948	6534891	5111282	6680820	4.72298e+06	5.28301e+06	5059948	5.44416e+06	4.56604e+06	6.03545e+06
P49914	MTHFS_HUMAN	MTHFS	203	23255.9	HUMAN	5-formyltetrahydrofolate cyclo-ligase	2	3	3	3	4	4	1682126	2347626	1830636	1140606	2802353	2952783	1.30517e+06	1.93296e+06	1830636	950230	2.50342e+06	2.66754e+06
P49915	GUAA_HUMAN	GMPS	693	76716.1	HUMAN	GMP synthase [glutamine-hydrolyzing]	33	35	33	27	32	29	83744006	83628226	68759236	59832014	62694602	55634878	6.49773e+07	6.88567e+07	68759236	4.98456e+07	5.60067e+07	5.02606e+07
P49916	DNLI3_HUMAN	LIG3	1009	112908	HUMAN	DNA ligase 3	9	8	8	10	10	8	2147308	1268596	2008344	2919927	3050515	2658169	1.6661e+06	1.04452e+06	2008344	2.43257e+06	2.72511e+06	2.40139e+06
P49918	CDN1C_HUMAN	CDKN1C	316	32177.7	HUMAN	Cyclin-dependent kinase inhibitor 1C	1	1	1	0	0	0	29753	23871	61848	0	0	0	23085.5	19654.6	61848	0	0	0
P49959	MRE11_HUMAN	MRE11	708	80593.9	HUMAN	Double-strand break repair protein MRE11	16	21	18	17	19	16	8659774	9160611	5252583	7348638	7247436	5072725	6.71915e+06	7.54255e+06	5252583	6.12209e+06	6.47432e+06	4.5827e+06
P50148	GNAQ_HUMAN	GNAQ	359	42142.5	HUMAN	Guanine nucleotide-binding protein G(q) subunit alpha	0	0	0	1	1	1	0	0	0	70707	66375	75139	0	0	0	58905.4	59294.5	67880.6
P50213	IDH3A_HUMAN	IDH3A	366	39592.1	HUMAN	Isocitrate dehydrogenase [NAD] subunit alpha, mitochondrial	11	11	9	12	10	11	18854256	17629197	12145335	18588346	15815255	16690763	1.46291e+07	1.45153e+07	12145335	1.54858e+07	1.41282e+07	1.50784e+07
P50225	ST1A1_HUMAN	SULT1A1	295	34165.7	HUMAN	Sulfotransferase 1A1	6	4	4	5	4	5	6244764	1389766	1400402	1890422	1589159	2416067	4.84533e+06	1.14429e+06	1400402	1.5749e+06	1.41964e+06	2.18268e+06
P50336	PPOX_HUMAN	PPOX	477	50765.7	HUMAN	Protoporphyrinogen oxidase	8	7	7	6	7	6	3049902	2212011	1819464	2411228	1900514	1608581	2.36643e+06	1.8213e+06	1819464	2.00877e+06	1.69778e+06	1.45319e+06
P50395	GDIB_HUMAN	GDI2	445	50663.7	HUMAN	Rab GDP dissociation inhibitor beta	37	36	34	34	33	33	176453004	159555542	120550798	154789308	154753094	126681656	1.36911e+08	1.31373e+08	120550798	1.28954e+08	1.38245e+08	1.14444e+08
P50402	EMD_HUMAN	EMD	254	28994.1	HUMAN	Emerin	13	10	10	11	13	13	10150453	9255959	6301139	11568863	9608744	9308344	7.87577e+06	7.62105e+06	6301139	9.63793e+06	8.58374e+06	8.40916e+06
P50416	CPT1A_HUMAN	CPT1A	773	88368.4	HUMAN	Carnitine O-palmitoyltransferase 1, liver isoform	13	11	13	11	11	10	3700306	2597292	2663297	3052541	2178022	2231605	2.87108e+06	2.13852e+06	2663297	2.54305e+06	1.94568e+06	2.01603e+06
P50452	SPB8_HUMAN	SERPINB8	374	42767.3	HUMAN	Serpin B8	2	2	2	2	2	2	6053175	6028000	4610089	4984244	4961238	4727981	4.69668e+06	4.96326e+06	4610089	4.15233e+06	4.432e+06	4.27126e+06
P50453	SPB9_HUMAN	SERPINB9	376	42404	HUMAN	Serpin B9	18	18	19	21	21	18	37588242	35009311	30645428	38581380	40874221	32373296	2.91648e+07	2.88255e+07	30645428	3.21418e+07	3.6514e+07	2.9246e+07
P50454	SERPH_HUMAN	SERPINH1	418	46440.9	HUMAN	Serpin H1	20	20	22	16	18	19	67485034	57131658	51195920	55645251	52531992	53026251	5.23619e+07	4.70403e+07	51195920	4.63576e+07	4.69282e+07	4.79039e+07
P50479	PDLI4_HUMAN	PDLIM4	330	35398.3	HUMAN	PDZ and LIM domain protein 4	4	2	2	1	3	3	1838850	1051346	951312	368026	853923	423418	1.42677e+06	865644	951312	306599	762832	382516
P50502	F10A1_HUMAN	ST13	369	41332.1	HUMAN	Hsc70-interacting protein	13	13	11	11	12	14	57552989	49620114	36121831	45713934	50665131	38614799	4.46556e+07	4.08556e+07	36121831	3.80839e+07	4.52605e+07	3.48846e+07
P50542	PEX5_HUMAN	PEX5	639	70865.3	HUMAN	Peroxisomal targeting signal 1 receptor	2	2	0	0	0	1	175481	222617	0	0	0	57018	136156	183296	0	0	0	51510.1
P50548	ERF_HUMAN	ERF	548	58703.5	HUMAN	ETS domain-containing transcription factor ERF	2	1	0	0	0	0	39155	107694	0	0	0	0	30380.5	88671.7	0	0	0	0
P50552	VASP_HUMAN	VASP	380	39830.1	HUMAN	Vasodilator-stimulated phosphoprotein	15	16	17	20	20	19	26593500	27023353	24295792	31449413	28895787	27686680	2.0634e+07	2.22501e+07	24295792	2.62003e+07	2.58134e+07	2.50121e+07
P50570	DYN2_HUMAN	DNM2	870	98065.1	HUMAN	Dynamin-2	28	27	29	31	29	32	33791780	27230451	21043147	26117269	26043748	22598437	2.62192e+07	2.24207e+07	21043147	2.17581e+07	2.32656e+07	2.04154e+07
P50579	MAP2_HUMAN	METAP2	478	52892	HUMAN	Methionine aminopeptidase 2	11	12	11	11	14	13	5598241	5929963	5251035	4789578	6316597	4686409	4.34369e+06	4.88254e+06	5251035	3.99016e+06	5.64278e+06	4.2337e+06
P50583	AP4A_HUMAN	NUDT2	147	16829.4	HUMAN	Bis(5'-nucleosyl)-tetraphosphatase [asymmetrical]	0	1	1	3	3	4	0	425790	318633	1069722	1141338	1110002	0	350581	318633	891177	1.01959e+06	1.00278e+06
P50613	CDK7_HUMAN	CDK7	346	39038.7	HUMAN	Cyclin-dependent kinase 7	1	4	4	4	3	2	94586	994754	649508	1203552	481147	348876	73389.6	819048	649508	1.00267e+06	429821	315175
P50747	BPL1_HUMAN	HLCS	726	80760.7	HUMAN	Biotin--protein ligase	2	1	1	0	1	0	640825	223143	159541	0	514608	0	497218	183729	159541	0	459713	0
P50748	KNTC1_HUMAN	KNTC1	2209	250751	HUMAN	Kinetochore-associated protein 1	7	6	5	8	7	9	1173050	893487	568941	810808	728320	1011116	910174	735668	568941	675478	650627	913442
P50750	CDK9_HUMAN	CDK9	372	42777.9	HUMAN	Cyclin-dependent kinase 9	6	7	8	7	6	6	5129578	4812152	3470710	3795393	4877492	3643620	3.98006e+06	3.96217e+06	3470710	3.16191e+06	4.35719e+06	3.29165e+06
P50851	LRBA_HUMAN	LRBA	2863	319111	HUMAN	Lipopolysaccharide-responsive and beige-like anchor protein	34	29	35	32	37	32	10908391	12214685	11337294	13583319	12919618	12132998	8.46386e+06	1.00572e+07	11337294	1.13162e+07	1.15414e+07	1.0961e+07
P50897	PPT1_HUMAN	PPT1	306	34193.8	HUMAN	Palmitoyl-protein thioesterase 1	8	8	7	7	6	7	6368043	5529466	4628372	5262751	3180085	5059778	4.94099e+06	4.55278e+06	4628372	4.38436e+06	2.84085e+06	4.571e+06
P50914	RL14_HUMAN	RPL14	215	23432.1	HUMAN	60S ribosomal protein L14	7	7	6	7	7	6	87504482	57636963	45917020	52220366	53399340	25820776	6.7895e+07	4.74564e+07	45917020	4.35044e+07	4.7703e+07	2.33265e+07
P50990	TCPQ_HUMAN	CCT8	548	59621.1	HUMAN	T-complex protein 1 subunit theta	51	48	52	45	49	47	314543069	285018174	238572239	309753806	270384987	265411098	2.44055e+08	2.34675e+08	238572239	2.58053e+08	2.41542e+08	2.39772e+08
P50991	TCPD_HUMAN	CCT4	539	57924.8	HUMAN	T-complex protein 1 subunit delta	36	37	37	34	36	38	220985121	199431384	170989959	192664088	180235240	194213856	1.71463e+08	1.64205e+08	170989959	1.60507e+08	1.61009e+08	1.75453e+08
P50995	ANX11_HUMAN	ANXA11	505	54390.2	HUMAN	Annexin A11	18	16	18	15	16	18	42337116	31726271	29241716	32698609	29656231	33483039	3.28495e+07	2.61224e+07	29241716	2.72409e+07	2.64927e+07	3.02486e+07
P51003	PAPOA_HUMAN	PAPOLA	745	82843.3	HUMAN	Poly(A) polymerase alpha	10	11	10	8	8	9	6028773	5716096	4426395	1560545	4162269	1694043	4.67775e+06	4.70645e+06	4426395	1.30008e+06	3.71826e+06	1.5304e+06
P51114	FXR1_HUMAN	FXR1	621	69721.4	HUMAN	Fragile X mental retardation syndrome-related protein 1	7	10	9	5	8	7	4761037	5415897	3634493	1494795	4486342	2907632	3.69411e+06	4.45927e+06	3634493	1.2453e+06	4.00777e+06	2.62676e+06
P51116	FXR2_HUMAN	FXR2	673	74223.9	HUMAN	Fragile X mental retardation syndrome-related protein 2	3	3	2	3	2	2	282426	201676	158930	246409	209976	279583	219135	166053	158930	205281	187577	252575
P51148	RAB5C_HUMAN	RAB5C	216	23482.8	HUMAN	Ras-related protein Rab-5C	10	11	11	10	11	11	19444906	22400922	18995794	19042234	19057194	19153400	1.50874e+07	1.84442e+07	18995794	1.58639e+07	1.70243e+07	1.73032e+07
P51149	RAB7A_HUMAN	RAB7A	207	23490	HUMAN	Ras-related protein Rab-7a	15	14	14	15	14	15	45319154	37296809	33525260	41841955	38086530	37413034	3.51633e+07	3.0709e+07	33525260	3.48582e+07	3.40237e+07	3.37989e+07
P51151	RAB9A_HUMAN	RAB9A	201	22837.8	HUMAN	Ras-related protein Rab-9A	1	1	1	2	3	2	190576	150814	119791	534630	3155524	269901	147869	124175	119791	445396	2.81891e+06	243829
P51153	RAB13_HUMAN	RAB13	203	22774.3	HUMAN	Ras-related protein Rab-13	4	2	4	1	3	3	2302661	960449	1973243	691045	1138621	775917	1.78664e+06	790802	1973243	575704	1.01716e+06	700963
P51159	RB27A_HUMAN	RAB27A	221	24868.3	HUMAN	Ras-related protein Rab-27A	6	7	8	6	6	6	15719365	13010751	12778233	15626307	11426451	11241010	1.21967e+07	1.07126e+07	12778233	1.30182e+07	1.02075e+07	1.01551e+07
P51178	PLCD1_HUMAN	PLCD1	756	85665.7	HUMAN	1-phosphatidylinositol 4,5-bisphosphate phosphodiesterase delta-1	4	7	7	6	6	7	2836793	21297068	3550085	3887292	3823860	4217836	2.20108e+06	1.75353e+07	3550085	3.23847e+06	3.41595e+06	3.81039e+06
P51397	DAP1_HUMAN	DAP	102	11164.7	HUMAN	Death-associated protein 1	1	1	1	1	1	1	913552	744395	832936	1694704	1508282	640140	708828	612910	832936	1.41184e+06	1.34739e+06	578303
P51398	RT29_HUMAN	DAP3	398	45566.8	HUMAN	28S ribosomal protein S29, mitochondrial	11	13	12	13	12	12	7643668	7650484	5670154	7915431	7304625	7169991	5.93075e+06	6.29916e+06	5670154	6.59428e+06	6.52541e+06	6.47737e+06
P51452	DUS3_HUMAN	DUSP3	185	20478.5	HUMAN	Dual specificity protein phosphatase 3	1	3	1	2	1	0	310078	1494995	214996	957358	680250	0	240591	1.23093e+06	214996	797567	607685	0
P51530	DNA2_HUMAN	DNA2	1060	120416	HUMAN	DNA replication ATP-dependent helicase/nuclease DNA2	2	0	0	0	0	0	940045	0	0	0	0	0	729384	0	0	0	0	0
P51531	SMCA2_HUMAN	SMARCA2	1590	181281	HUMAN	Probable global transcription activator SNF2L2	1	1	1	2	1	1	106633	155269	95649	140459	192609	41918	82736.9	127843	95649	117015	172063	37868.7
P51532	SMCA4_HUMAN	SMARCA4	1647	184647	HUMAN	Transcription activator BRG1	24	24	23	22	28	27	12134220	17846394	11828439	17857143	16302824	14693620	9.41498e+06	1.46941e+07	11828439	1.48766e+07	1.45637e+07	1.32742e+07
P51553	IDH3G_HUMAN	IDH3G	393	42794.7	HUMAN	Isocitrate dehydrogenase [NAD] subunit gamma, mitochondrial	7	7	6	7	5	7	3689638	3286069	2851935	3579113	3146803	3156457	2.8628e+06	2.70564e+06	2851935	2.98173e+06	2.81112e+06	2.85154e+06
P51570	GALK1_HUMAN	GALK1	392	42272.6	HUMAN	Galactokinase	11	11	8	8	8	9	5466892	3448654	2512027	4164224	3059855	3074687	4.24178e+06	2.83951e+06	2512027	3.46918e+06	2.73345e+06	2.77767e+06
P51571	SSRD_HUMAN	SSR4	173	18998.8	HUMAN	Translocon-associated protein subunit delta	6	4	6	4	5	5	11059367	9031445	8492359	9026979	9349532	8426010	8.581e+06	7.43619e+06	8492359	7.5203e+06	8.35218e+06	7.61206e+06
P51572	BAP31_HUMAN	BCAP31	246	27991.8	HUMAN	B-cell receptor-associated protein 31	8	10	9	12	10	10	14073876	38452009	15944283	28788403	41199906	45671453	1.092e+07	3.16601e+07	15944283	2.39834e+07	3.6805e+07	4.12596e+07
P51580	TPMT_HUMAN	TPMT	245	28180.6	HUMAN	Thiopurine S-methyltransferase	11	11	12	11	11	11	11158489	9814053	8530838	9351242	8957368	8550635	8.65791e+06	8.08057e+06	8530838	7.79044e+06	8.00185e+06	7.72464e+06
P51606	RENBP_HUMAN	RENBP	427	48831.4	HUMAN	N-acylglucosamine 2-epimerase	2	3	1	2	1	1	434276	761057	219377	638749	305782	208123	336956	626629	219377	532137	273163	188018
P51608	MECP2_HUMAN	MECP2	486	52441.1	HUMAN	Methyl-CpG-binding protein 2	0	1	0	2	2	2	0	99872	0	113279	146492	236295	0	82231.3	0	94371.8	130865	213469
P51610	HCFC1_HUMAN	HCFC1	2035	208734	HUMAN	Host cell factor 1	35	31	30	29	31	29	27119906	24157727	19494040	23334816	17507477	17383232	2.10424e+07	1.98907e+07	19494040	1.944e+07	1.56399e+07	1.5704e+07
P51617	IRAK1_HUMAN	IRAK1	712	76537.4	HUMAN	Interleukin-1 receptor-associated kinase 1	1	2	2	1	2	2	118676	171595	72301	52001	180220	228047	92081.1	141286	72301	43321.6	160995	206018
P51649	SSDH_HUMAN	ALDH5A1	535	57215.3	HUMAN	Succinate-semialdehyde dehydrogenase, mitochondrial	11	7	7	8	10	10	4753611	2313502	2087832	2987885	2815833	2782418	3.68834e+06	1.90486e+06	2087832	2.48918e+06	2.51546e+06	2.51364e+06
P51659	DHB4_HUMAN	HSD17B4	736	79687	HUMAN	Peroxisomal multifunctional enzyme type 2	16	15	22	20	17	18	11035653	10506481	12422419	13120626	10722589	10726802	8.5626e+06	8.65069e+06	12422419	1.09307e+07	9.57877e+06	9.69059e+06
P51665	PSMD7_HUMAN	PSMD7	324	37025.7	HUMAN	26S proteasome non-ATPase regulatory subunit 7	13	15	14	13	14	15	21042213	22718124	17698326	19434342	22045756	23769370	1.63267e+07	1.87054e+07	17698326	1.61906e+07	1.96941e+07	2.14733e+07
P51668	UB2D1_HUMAN	UBE2D1	147	16602.2	HUMAN	Ubiquitin-conjugating enzyme E2 D1	1	0	1	1	0	1	85062	0	131314	99220	0	115249	65999.9	0	131314	82659.4	0	104116
P51687	SUOX_HUMAN	SUOX	545	60283.5	HUMAN	Sulfite oxidase, mitochondrial	2	3	1	1	1	3	718525	166175	69184	678660	535705	683294	557506	136823	69184	565386	478559	617288
P51692	STA5B_HUMAN	STAT5B	787	89866.6	HUMAN	Signal transducer and activator of transcription 5B	7	6	9	10	8	7	4636591	3314335	3392370	4669594	3057742	3194772	3.59755e+06	2.72891e+06	3392370	3.8902e+06	2.73156e+06	2.88616e+06
P51784	UBP11_HUMAN	USP11	963	109818	HUMAN	Ubiquitin carboxyl-terminal hydrolase 11	5	5	6	3	5	3	752904	596972	829291	380600	434345	397080	584181	491527	829291	317075	388012	358722
P51790	CLCN3_HUMAN	CLCN3	818	90967.1	HUMAN	H(+)/Cl(-) exchange transporter 3	3	0	2	4	1	2	693362	0	353842	1211351	43906	65137	537982	0	353842	1.00917e+06	39222.4	58844.8
P51797	CLCN6_HUMAN	CLCN6	869	97289.6	HUMAN	Chloride transport protein 6	1	0	0	0	0	0	10440	0	0	0	0	0	8100.43	0	0	0	0	0
P51798	CLCN7_HUMAN	CLCN7	805	88679.9	HUMAN	H(+)/Cl(-) exchange transporter 7	4	4	2	5	2	2	2137255	2219252	792883	1750379	459432	523052	1.6583e+06	1.82726e+06	792883	1.45823e+06	410423	472525
P51809	VAMP7_HUMAN	VAMP7	220	24935.3	HUMAN	Vesicle-associated membrane protein 7	10	9	9	7	9	9	5328866	4411216	4117946	4934493	5090881	4765862	4.13469e+06	3.63205e+06	4117946	4.11089e+06	4.54782e+06	4.30548e+06
P51812	KS6A3_HUMAN	RPS6KA3	740	83736.7	HUMAN	Ribosomal protein S6 kinase alpha-3	19	18	18	14	20	16	14356111	11341593	10426736	12000095	15884814	9726232	1.1139e+07	9.33829e+06	10426736	9.99718e+06	1.41903e+07	8.78668e+06
P51828	ADCY7_HUMAN	ADCY7	1080	120310	HUMAN	Adenylate cyclase type 7	0	0	1	0	0	0	0	0	9796	0	0	0	0	0	9796	0	0	0
P51858	HDGF_HUMAN	HDGF	240	26788.5	HUMAN	Hepatoma-derived growth factor	18	18	15	16	16	18	50958805	40207363	32976564	45679615	41979993	47283687	3.95391e+07	3.31054e+07	32976564	3.80553e+07	3.75018e+07	4.27161e+07
P51946	CCNH_HUMAN	CCNH	323	37643.8	HUMAN	Cyclin-H	4	4	3	2	2	2	1727330	1785808	1329415	2426732	1153041	1220222	1.34024e+06	1.47038e+06	1329415	2.02169e+06	1.03004e+06	1.10235e+06
P51948	MAT1_HUMAN	MNAT1	309	35823.3	HUMAN	CDK-activating kinase assembly factor MAT1	2	2	1	3	1	2	219480	177491	68750	284059	67776	214261	170295	146140	68750	236647	60546.1	193563
P51965	UB2E1_HUMAN	UBE2E1	193	21404.4	HUMAN	Ubiquitin-conjugating enzyme E2 E1	2	2	2	2	2	2	644583	524382	426657	794831	362535	414422	500134	431759	426657	662167	323862	374389
P51970	NDUA8_HUMAN	NDUFA8	172	20105.2	HUMAN	NADH dehydrogenase [ubiquinone] 1 alpha subcomplex subunit 8	6	7	5	6	5	2	8199607	7520812	5348662	6042054	5410528	1861687	6.3621e+06	6.19239e+06	5348662	5.03359e+06	4.83337e+06	1.68185e+06
P51991	ROA3_HUMAN	HNRNPA3	378	39595.3	HUMAN	Heterogeneous nuclear ribonucleoprotein A3	11	13	11	11	10	10	18759821	18698386	14096840	15699300	13213210	12858081	1.45558e+07	1.53956e+07	14096840	1.3079e+07	1.18037e+07	1.1616e+07
P52209	6PGD_HUMAN	PGD	483	53140.5	HUMAN	6-phosphogluconate dehydrogenase, decarboxylating	33	34	33	24	26	29	154501436	150814395	125267251	129113838	118397817	123914839	1.19878e+08	1.24176e+08	125267251	1.07564e+08	1.05768e+08	1.11945e+08
P52272	HNRPM_HUMAN	HNRNPM	730	77516.4	HUMAN	Heterogeneous nuclear ribonucleoprotein M	31	37	31	35	37	38	84831508	86064505	52767419	89751801	85976822	73321394	6.58211e+07	7.08627e+07	52767419	7.47715e+07	7.68054e+07	6.62386e+07
P52292	IMA1_HUMAN	KPNA2	529	57862.4	HUMAN	Importin subunit alpha-1	19	19	19	18	19	19	26706502	26451676	22568159	23460811	24111677	23764308	2.07217e+07	2.17794e+07	22568159	1.9545e+07	2.15396e+07	2.14687e+07
P52294	IMA5_HUMAN	KPNA1	538	60222.3	HUMAN	Importin subunit alpha-5	6	5	6	4	5	4	1636677	1233944	1217497	1177113	897056	921258	1.2699e+06	1.01599e+06	1217497	980643	801364	832265
P52298	NCBP2_HUMAN	NCBP2	156	18001.3	HUMAN	Nuclear cap-binding protein subunit 2	2	3	3	3	3	2	2047290	2204556	1894312	2352855	2332281	2058988	1.5885e+06	1.81516e+06	1894312	1.96014e+06	2.08349e+06	1.86009e+06
P52306	GDS1_HUMAN	RAP1GDS1	607	66317.5	HUMAN	Rap1 GTPase-GDP dissociation stimulator 1	9	10	8	7	9	7	2864189	2854837	2172008	3527224	2458165	2798763	2.22233e+06	2.35058e+06	2172008	2.9385e+06	2.19594e+06	2.5284e+06
P52434	RPAB3_HUMAN	POLR2H	150	17143.5	HUMAN	DNA-directed RNA polymerases I, II, and III subunit RPABC3	3	5	5	4	4	3	2666717	3757595	2818430	7427587	5212146	4383180	2.06912e+06	3.09388e+06	2818430	6.18786e+06	4.65615e+06	3.95977e+06
P52565	GDIR1_HUMAN	ARHGDIA	204	23207.3	HUMAN	Rho GDP-dissociation inhibitor 1	9	11	11	8	8	10	31154807	29104097	21977729	29723154	29289031	31683901	2.41731e+07	2.39634e+07	21977729	2.47621e+07	2.61647e+07	2.86232e+07
P52566	GDIR2_HUMAN	ARHGDIB	201	22988.2	HUMAN	Rho GDP-dissociation inhibitor 2	6	5	6	3	5	5	6929645	6116823	3611986	2972008	4224941	4678047	5.37674e+06	5.03639e+06	3611986	2.47596e+06	3.77425e+06	4.22615e+06
P52594	AGFG1_HUMAN	AGFG1	562	58260.6	HUMAN	Arf-GAP domain and FG repeat-containing protein 1	4	6	5	6	5	7	5643715	6054748	4854192	6246385	5723086	4553513	4.37898e+06	4.98528e+06	4854192	5.20381e+06	5.11258e+06	4.11364e+06
P52597	HNRPF_HUMAN	HNRNPF	415	45672.3	HUMAN	Heterogeneous nuclear ribonucleoprotein F	17	16	17	17	19	17	47851671	44275112	35865710	42827422	46855378	43114788	3.71283e+07	3.64547e+07	35865710	3.56792e+07	4.18571e+07	3.89499e+07
P52630	STAT2_HUMAN	STAT2	851	97917.1	HUMAN	Signal transducer and activator of transcription 2	5	3	6	7	7	6	1505032	455723	780586	1378496	1208530	844771	1.16776e+06	375227	780586	1.14841e+06	1.07961e+06	763166
P52655	TF2AA_HUMAN	GTF2A1	376	41514.2	HUMAN	Transcription initiation factor IIA subunit 1	2	2	2	2	1	1	2224413	1699914	1481256	1681227	1057000	965235	1.72593e+06	1.39965e+06	1481256	1.40062e+06	944246	871993
P52657	T2AG_HUMAN	GTF2A2	109	12457.2	HUMAN	Transcription initiation factor IIA subunit 2	2	3	2	2	3	3	974221	1118112	792809	856185	867970	911947	755902	920617	792809	713281	775380	823853
P52701	MSH6_HUMAN	MSH6	1360	152787	HUMAN	DNA mismatch repair protein Msh6	35	39	38	34	40	36	24933712	25697995	19689181	20018375	21765815	18747385	1.93462e+07	2.11589e+07	19689181	1.66771e+07	1.9444e+07	1.69364e+07
P52732	KIF11_HUMAN	KIF11	1056	119160	HUMAN	Kinesin-like protein KIF11	16	18	15	16	16	12	4909691	5335278	4077837	5344776	4401679	3701978	3.80945e+06	4.39289e+06	4077837	4.45269e+06	3.93214e+06	3.34437e+06
P52739	ZN131_HUMAN	ZNF131	623	71422.6	HUMAN	Zinc finger protein 131	0	0	0	0	0	1	0	0	0	0	0	10734	0	0	0	0	0	9697.1
P52747	ZN143_HUMAN	ZNF143	638	68896.8	HUMAN	Zinc finger protein 143	1	2	2	2	0	1	27063	131059	102906	6880746	0	68696	20998.3	107910	102906	5.73229e+06	0	62060
P52756	RBM5_HUMAN	RBM5	815	92154.6	HUMAN	RNA-binding protein 5	1	1	1	0	1	0	35266	87029	123237	0	61325	0	27363	71656.8	123237	0	54783.2	0
P52758	RIDA_HUMAN	RIDA	137	14493.8	HUMAN	2-iminobutanoate/2-iminopropanoate deaminase	4	2	4	2	3	2	6311420	980005	1681187	779699	785862	907074	4.89705e+06	806904	1681187	649561	702031	819451
P52788	SPSY_HUMAN	SMS	366	41268.6	HUMAN	Spermine synthase	17	15	17	15	18	17	19435992	16400161	16610984	19493770	17516326	17606839	1.50805e+07	1.35034e+07	16610984	1.62401e+07	1.56478e+07	1.5906e+07
P52789	HXK2_HUMAN	HK2	917	102381	HUMAN	Hexokinase-2	23	26	29	24	27	25	32004733	38005118	32415420	31359040	32674871	31848302	2.48326e+07	3.12922e+07	32415420	2.6125e+07	2.91893e+07	2.87718e+07
P52815	RM12_HUMAN	MRPL12	198	21348.4	HUMAN	39S ribosomal protein L12, mitochondrial	5	5	5	4	5	5	9087311	11203589	9887182	10265506	10363111	7879388	7.05088e+06	9.22467e+06	9887182	8.55211e+06	9.25764e+06	7.11824e+06
P52888	THOP1_HUMAN	THOP1	689	78840.5	HUMAN	Thimet oligopeptidase	11	13	11	13	12	13	11189114	11543030	7202418	12210172	9081622	9953553	8.68167e+06	9.50415e+06	7202418	1.01722e+07	8.11285e+06	8.99204e+06
P52895	AK1C2_HUMAN	AKR1C2	323	36735.6	HUMAN	Aldo-keto reductase family 1 member C2	2	2	1	1	1	1	776054	666548	322958	484551	293025	449684	602143	548814	322958	403676	261767	406245
P52907	CAZA1_HUMAN	CAPZA1	286	32923	HUMAN	F-actin-capping protein subunit alpha-1	12	11	11	11	11	11	28753427	24998723	21226146	27923738	25820614	25713137	2.23099e+07	2.05831e+07	21226146	2.3263e+07	2.30662e+07	2.32293e+07
P52948	NUP98_HUMAN	NUP98	1817	197581	HUMAN	Nuclear pore complex protein Nup98-Nup96	8	7	10	8	12	12	926262	15519236	11117707	3002924	14099340	1850025	718690	1.2778e+07	11117707	2.50171e+06	1.25953e+07	1.67131e+06
P53004	BIEA_HUMAN	BLVRA	296	33428.8	HUMAN	Biliverdin reductase A	13	12	11	13	12	13	18970583	14650692	11117070	17988846	15839659	16180549	1.47193e+07	1.20629e+07	11117070	1.49864e+07	1.415e+07	1.46175e+07
P53007	TXTP_HUMAN	SLC25A1	311	34013	HUMAN	Tricarboxylate transport protein, mitochondrial	12	14	14	10	11	14	37531619	30279862	30972923	29038318	26726094	31830984	2.91209e+07	2.49314e+07	30972923	2.41916e+07	2.38751e+07	2.87561e+07
P53041	PPP5_HUMAN	PPP5C	499	56879.2	HUMAN	Serine/threonine-protein phosphatase 5	12	11	13	14	13	13	9290902	8477721	7880977	9700753	23843832	8276098	7.20884e+06	6.98028e+06	7880977	8.08162e+06	2.13003e+07	7.47663e+06
P53350	PLK1_HUMAN	PLK1	603	68255.4	HUMAN	Serine/threonine-protein kinase PLK1	7	6	6	4	6	6	1516399	1043304	822379	399212	767106	808844	1.17658e+06	859022	822379	332580	685276	730710
P53365	ARFP2_HUMAN	ARFIP2	341	37856	HUMAN	Arfaptin-2	3	3	2	3	2	3	1011078	1009603	739408	1332920	823451	827603	784499	831274	739408	1.11044e+06	735610	747657
P53367	ARFP1_HUMAN	ARFIP1	373	41738.6	HUMAN	Arfaptin-1	4	6	5	5	5	7	1520098	2210017	1408859	1656166	2320824	2603447	1.17945e+06	1.81966e+06	1408859	1.37974e+06	2.07325e+06	2.35195e+06
P53384	NUBP1_HUMAN	NUBP1	320	34534.8	HUMAN	Cytosolic Fe-S cluster assembly factor NUBP1	6	5	5	5	5	5	3176347	2391376	1910274	3064644	2586237	2169997	2.46454e+06	1.96898e+06	1910274	2.55313e+06	2.31035e+06	1.96038e+06
P53396	ACLY_HUMAN	ACLY	1101	120840	HUMAN	ATP-citrate synthase	55	53	53	51	55	53	141560875	128646114	105381096	122225809	122172114	118019732	1.09838e+08	1.05923e+08	105381096	1.01825e+08	1.0914e+08	1.06619e+08
P53582	MAP11_HUMAN	METAP1	386	43215.6	HUMAN	Methionine aminopeptidase 1	3	4	3	4	4	4	902178	1233569	519387	1534525	1258328	1306487	700003	1.01568e+06	519387	1.2784e+06	1.1241e+06	1.18028e+06
P53597	SUCA_HUMAN	SUCLG1	346	36250.1	HUMAN	Succinate--CoA ligase [ADP/GDP-forming] subunit alpha, mitochondrial	6	6	6	6	5	8	7273766	6467714	5340554	6551226	6428935	6747021	5.64374e+06	5.3253e+06	5340554	5.45777e+06	5.74314e+06	6.09526e+06
P53602	MVD1_HUMAN	MVD	400	43405	HUMAN	Diphosphomevalonate decarboxylase	10	9	10	11	12	10	8966615	8486508	7670663	8654148	7750300	6823162	6.95723e+06	6.98751e+06	7670663	7.2097e+06	6.92355e+06	6.16405e+06
P53609	PGTB1_HUMAN	PGGT1B	377	42368.7	HUMAN	Geranylgeranyl transferase type-1 subunit beta	3	2	3	1	1	1	580561	753605	700577	310329	380030	315650	450459	620494	700577	258533	339491	285158
P53611	PGTB2_HUMAN	RABGGTB	331	36924.7	HUMAN	Geranylgeranyl transferase type-2 subunit beta	2	2	3	2	2	2	548783	526273	1941250	484226	511414	426606	425803	433316	1941250	403405	456860	385396
P53618	COPB_HUMAN	COPB1	953	107143	HUMAN	Coatomer subunit beta	22	23	27	27	26	27	21318232	23065074	17753100	23535257	19673370	22564772	1.65409e+07	1.8991e+07	17753100	1.9607e+07	1.75747e+07	2.0385e+07
P53621	COPA_HUMAN	COPA	1224	138347	HUMAN	Coatomer subunit alpha	48	46	44	46	47	41	45935061	43744689	38192660	44467376	40051411	37169524	3.56412e+07	3.60179e+07	38192660	3.70454e+07	3.5779e+07	3.3579e+07
P53634	CATC_HUMAN	CTSC	463	51854.3	HUMAN	Dipeptidyl peptidase 1	10	12	11	11	12	11	13807478	11452726	10063946	12674646	12455358	11557611	1.07133e+07	9.4298e+06	10063946	1.05591e+07	1.11267e+07	1.04411e+07
P53667	LIMK1_HUMAN	LIMK1	647	72585.7	HUMAN	LIM domain kinase 1	0	0	1	0	0	0	0	0	37523	0	0	0	0	0	37523	0	0	0
P53671	LIMK2_HUMAN	LIMK2	638	72232.7	HUMAN	LIM domain kinase 2	0	1	0	0	0	0	0	11294	0	0	0	0	0	9299.11	0	0	0	0
P53675	CLH2_HUMAN	CLTCL1	1640	187032	HUMAN	Clathrin heavy chain 2	0	2	0	0	0	0	0	598269	0	0	0	0	0	492595	0	0	0	0
P53680	AP2S1_HUMAN	AP2S1	142	17017.9	HUMAN	AP-2 complex subunit sigma	5	5	4	4	5	4	4020817	3864166	3366752	3658040	3540534	3316246	3.11977e+06	3.18163e+06	3366752	3.04748e+06	3.16285e+06	2.9959e+06
P53701	CCHL_HUMAN	HCCS	268	30601.9	HUMAN	Cytochrome c-type heme lyase	12	14	12	12	14	12	8701467	8332893	7142017	7527490	7477281	5860565	6.7515e+06	6.86103e+06	7142017	6.27109e+06	6.67965e+06	5.29443e+06
P53794	SC5A3_HUMAN	SLC5A3	718	79694.7	HUMAN	Sodium/myo-inositol cotransporter	1	1	1	1	2	1	122363	144447	105184	139042	2912508	134965	94941.9	118933	105184	115835	2.60182e+06	121927
P53801	PTTG_HUMAN	PTTG1IP	180	20324	HUMAN	Pituitary tumor-transforming gene 1 protein-interacting protein	1	2	2	2	1	3	786289	920188	557613	893776	505202	812627	610084	757652	557613	744598	451310	734127
P53985	MOT1_HUMAN	SLC16A1	500	53944.7	HUMAN	Monocarboxylate transporter 1	6	6	6	6	5	6	6449157	5663403	3158305	3788972	4913504	4794133	5.00392e+06	4.66306e+06	3158305	3.15656e+06	4.38936e+06	4.33102e+06
P53990	IST1_HUMAN	IST1	364	39750.9	HUMAN	IST1 homolog	5	6	6	6	7	7	2936291	3191614	3536888	4970536	3646996	3762861	2.27828e+06	2.62787e+06	3536888	4.14091e+06	3.25796e+06	3.39937e+06
P53992	SC24C_HUMAN	SEC24C	1094	118326	HUMAN	Protein transport protein Sec24C	22	21	22	23	22	22	18875904	15488913	16868360	22340669	20373005	17326709	1.46459e+07	1.27531e+07	16868360	1.86118e+07	1.81997e+07	1.5653e+07
P53999	TCP4_HUMAN	SUB1	127	14395.5	HUMAN	Activated RNA polymerase II transcriptional coactivator p15	11	11	10	12	9	11	34013173	22757626	30331020	38176144	35222898	53092578	2.63909e+07	1.87379e+07	30331020	3.18042e+07	3.14655e+07	4.79638e+07
P54098	DPOG1_HUMAN	POLG	1239	139563	HUMAN	DNA polymerase subunit gamma-1	0	2	0	2	3	1	0	65129	0	263312	100986	33260	0	53625.1	0	219363	90213.4	30047.1
P54105	ICLN_HUMAN	CLNS1A	237	26215.5	HUMAN	Methylosome subunit pICln	7	7	6	7	7	7	10171051	9554384	7162814	6444163	7894480	7996499	7.89175e+06	7.86676e+06	7162814	5.36858e+06	7.05235e+06	7.22404e+06
P54132	BLM_HUMAN	BLM	1417	159002	HUMAN	Bloom syndrome protein	3	4	3	2	5	4	1643508	1419906	1003672	1189311	1695523	1368187	1.2752e+06	1.1691e+06	1003672	990805	1.51466e+06	1.23602e+06
P54136	SYRC_HUMAN	RARS	660	75379.7	HUMAN	Arginine--tRNA ligase, cytoplasmic	35	32	34	30	35	33	73418451	55267219	52320621	56267078	61044082	51621601	5.69656e+07	4.55052e+07	52320621	4.68756e+07	5.45323e+07	4.6635e+07
P54198	HIRA_HUMAN	HIRA	1017	111836	HUMAN	Protein HIRA	2	1	1	3	4	3	98949	20809	18442	1421156	1476219	1309340	76774.9	17133.4	18442	1.18395e+06	1.31875e+06	1.18286e+06
P54252	ATX3_HUMAN	ATXN3	364	41781.2	HUMAN	Ataxin-3	1	1	2	0	1	0	214401	659450	444082	0	384951	0	166354	542969	444082	0	343887	0
P54277	PMS1_HUMAN	PMS1	932	105831	HUMAN	PMS1 protein homolog 1	1	1	1	1	1	0	87096	66333	71369	81960	60787	0	67578.1	54616.4	71369	68280.2	54302.6	0
P54278	PMS2_HUMAN	PMS2	862	95797.5	HUMAN	Mismatch repair endonuclease PMS2	2	3	1	0	2	0	103890	104610	51907	0	676361	0	80608.6	86132.4	51907	0	604211	0
P54577	SYYC_HUMAN	YARS	528	59144	HUMAN	Tyrosine--tRNA ligase, cytoplasmic	35	35	34	37	37	34	165547374	124534133	106833514	173259217	129845355	122955102	1.28449e+08	1.02537e+08	106833514	1.44341e+08	1.15994e+08	1.11078e+08
P54578	UBP14_HUMAN	USP14	494	56069.6	HUMAN	Ubiquitin carboxyl-terminal hydrolase 14	27	29	28	25	26	25	63964215	61442970	48338482	58224760	53912139	51109817	4.96301e+07	5.05901e+07	48338482	4.85066e+07	4.81611e+07	4.61726e+07
P54619	AAKG1_HUMAN	PRKAG1	331	37579.7	HUMAN	5'-AMP-activated protein kinase subunit gamma-1	8	9	8	7	8	8	4420410	4068760	3485241	3448953	3045076	3490134	3.42981e+06	3.35008e+06	3485241	2.87329e+06	2.72025e+06	3.15299e+06
P54652	HSP72_HUMAN	HSPA2	639	70021.5	HUMAN	Heat shock-related 70 kDa protein 2	1	1	1	2	0	2	118665	1422000	91336	407382	0	574554	92072.6	1.17083e+06	91336	339387	0	519052
P54687	BCAT1_HUMAN	BCAT1	386	42966.5	HUMAN	Branched-chain-amino-acid aminotransferase, cytosolic	10	10	10	6	7	7	16250269	15691529	13237512	8520343	7494657	5656320	1.26086e+07	1.29199e+07	13237512	7.09823e+06	6.69517e+06	5.10992e+06
P54709	AT1B3_HUMAN	ATP1B3	279	31512.9	HUMAN	Sodium/potassium-transporting ATPase subunit beta-3	5	6	6	7	7	8	8399590	9629275	10382803	10573584	10387760	9202036	6.51727e+06	7.92843e+06	10382803	8.80877e+06	9.27966e+06	8.31312e+06
P54725	RD23A_HUMAN	RAD23A	363	39609.5	HUMAN	UV excision repair protein RAD23 homolog A	8	10	7	8	7	7	6652227	7217992	5263144	7151684	5117594	5492780	5.16149e+06	5.94306e+06	5263144	5.95801e+06	4.57168e+06	4.96218e+06
P54727	RD23B_HUMAN	RAD23B	409	43171.5	HUMAN	UV excision repair protein RAD23 homolog B	13	15	13	14	15	17	25822642	24977103	22308550	24262970	24176945	27810414	2.00359e+07	2.05653e+07	22308550	2.02133e+07	2.15979e+07	2.51239e+07
P54760	EPHB4_HUMAN	EPHB4	987	108271	HUMAN	Ephrin type-B receptor 4	2	2	2	2	1	1	950628	580978	617127	376529	331220	243962	737596	478358	617127	313683	295888	220395
P54802	ANAG_HUMAN	NAGLU	743	82266.4	HUMAN	Alpha-N-acetylglucosaminidase	2	2	1	1	1	0	49233	54599	21727	111909	25906	0	38200.1	44955	21727	93230.5	23142.5	0
P54819	KAD2_HUMAN	AK2	239	26478	HUMAN	Adenylate kinase 2, mitochondrial	22	21	21	21	21	17	88041406	77190364	69805615	79913587	78378646	72121647	6.83116e+07	6.3556e+07	69805615	6.65754e+07	7.00177e+07	6.51547e+07
P54886	P5CS_HUMAN	ALDH18A1	795	87303.1	HUMAN	Delta-1-pyrroline-5-carboxylate synthase	22	22	20	19	21	20	17480079	14932146	11832838	14420080	14423730	14692677	1.35629e+07	1.22946e+07	11832838	1.20133e+07	1.28851e+07	1.32734e+07
P54920	SNAA_HUMAN	NAPA	295	33233	HUMAN	Alpha-soluble NSF attachment protein	17	14	15	14	15	15	28701465	25506072	21231157	21797315	25662883	21999500	2.22696e+07	2.10009e+07	21231157	1.81592e+07	2.29253e+07	1.98744e+07
P55008	AIF1_HUMAN	AIF1	147	16703.5	HUMAN	Allograft inflammatory factor 1	1	0	1	0	0	0	126736	0	120827	0	0	0	98334.9	0	120827	0	0	0
P55010	IF5_HUMAN	EIF5	431	49223.2	HUMAN	Eukaryotic translation initiation factor 5	13	14	16	12	13	16	33886688	35364888	28800494	31446109	27836570	31763100	2.62928e+07	2.91183e+07	28800494	2.61975e+07	2.48671e+07	2.86948e+07
P55011	S12A2_HUMAN	SLC12A2	1212	131448	HUMAN	Solute carrier family 12 member 2	4	4	3	2	2	2	454314	344967	258902	215535	231958	276766	352504	284034	258902	179560	207214	250030
P55036	PSMD4_HUMAN	PSMD4	377	40737	HUMAN	26S proteasome non-ATPase regulatory subunit 4	11	11	10	11	11	11	20327769	14717061	14858422	16866385	16614926	16969436	1.57724e+07	1.21175e+07	14858422	1.40512e+07	1.48425e+07	1.53302e+07
P55039	DRG2_HUMAN	DRG2	364	40746.8	HUMAN	Developmentally-regulated GTP-binding protein 2	3	3	4	5	3	3	1082037	1391782	1269971	2862131	1183093	803410	839556	1.14595e+06	1269971	2.38442e+06	1.05689e+06	725801
P55060	XPO2_HUMAN	CSE1L	971	110418	HUMAN	Exportin-2	37	42	40	42	40	39	72880548	74557651	55938566	78541308	68887523	63079786	5.65483e+07	6.13883e+07	55938566	6.54321e+07	6.1539e+07	5.69863e+07
P55061	BI1_HUMAN	TMBIM6	237	26538	HUMAN	Bax inhibitor 1	1	1	1	1	1	1	315610	171414	196784	345346	275620	267123	244883	141137	196784	287705	246219	241319
P55072	TERA_HUMAN	VCP	806	89322.6	HUMAN	Transitional endoplasmic reticulum ATPase	57	56	59	54	63	64	228982261	239625643	185376011	196836918	226721529	208864786	1.77668e+08	1.973e+08	185376011	1.63983e+08	2.02536e+08	1.88688e+08
P55081	MFAP1_HUMAN	MFAP1	439	51958.9	HUMAN	Microfibrillar-associated protein 1	5	4	5	4	4	4	369700	667501	329476	489026	474699	506933	286852	549598	329476	407404	424061	457963
P55082	MFAP3_HUMAN	MFAP3	362	40165.7	HUMAN	Microfibril-associated glycoprotein 3	0	0	0	0	1	0	0	0	0	0	182346	0	0	0	0	0	162894	0
P55084	ECHB_HUMAN	HADHB	474	51294.9	HUMAN	Trifunctional enzyme subunit beta, mitochondrial	17	21	19	21	21	19	40931809	39433890	30167702	37430568	37092743	36854282	3.17591e+07	3.24686e+07	30167702	3.11831e+07	3.31359e+07	3.32942e+07
P55145	MANF_HUMAN	MANF	182	20700.3	HUMAN	Mesencephalic astrocyte-derived neurotrophic factor	3	2	4	3	4	5	2021673	1327589	1833437	2545699	2509939	2820897	1.56862e+06	1.09309e+06	1833437	2.1208e+06	2.24219e+06	2.5484e+06
P55196	AFAD_HUMAN	AFDN	1824	206806	HUMAN	Afadin	26	23	21	21	21	23	9844900	9934858	6835704	8074934	6103587	5709036	7.63869e+06	8.18003e+06	6835704	6.72716e+06	5.45249e+06	5.15754e+06
P55199	ELL_HUMAN	ELL	621	68265.3	HUMAN	RNA polymerase II elongation factor ELL	2	1	1	1	3	4	40818	59271	14477	20336	110224	257640	31670.8	48801.8	14477	16941.8	98466	232752
P55209	NP1L1_HUMAN	NAP1L1	391	45374.5	HUMAN	Nucleosome assembly protein 1-like 1	12	12	12	11	12	12	49961629	47645054	42982916	36339356	47122943	47715863	3.87654e+07	3.92294e+07	42982916	3.0274e+07	4.20962e+07	4.31065e+07
P55211	CASP9_HUMAN	CASP9	416	46281.2	HUMAN	Caspase-9	3	3	3	2	3	3	289394	271551	258794	120459	267821	188191	224542	223586	258794	100353	239252	170012
P55212	CASP6_HUMAN	CASP6	293	33310.3	HUMAN	Caspase-6	6	8	7	8	8	8	2219350	2437771	2218878	2913661	2466927	2684832	1.722e+06	2.00718e+06	2218878	2.42735e+06	2.20377e+06	2.42548e+06
P55263	ADK_HUMAN	ADK	362	40545.8	HUMAN	Adenosine kinase	15	15	17	12	12	13	25524345	19910597	19077039	20985936	16632389	18234801	1.98044e+07	1.63937e+07	19077039	1.74832e+07	1.48581e+07	1.64733e+07
P55265	DSRAD_HUMAN	ADAR	1226	136068	HUMAN	Double-stranded RNA-specific adenosine deaminase	1	0	1	1	2	4	92172	0	282899	147221	442576	526762	71516.6	0	282899	122649	395365	475877
P55735	SEC13_HUMAN	SEC13	322	35540.8	HUMAN	Protein SEC13 homolog	8	8	9	9	10	12	8171368	8173800	6634787	8116559	6832387	6126449	6.34019e+06	6.73004e+06	6634787	6.76184e+06	6.10355e+06	5.53463e+06
P55769	NH2L1_HUMAN	SNU13	128	14173.7	HUMAN	NHP2-like protein 1	4	5	3	6	5	5	3606116	4485259	2015411	4738511	3375638	3843221	2.798e+06	3.69301e+06	2015411	3.94762e+06	3.01555e+06	3.47197e+06
P55786	PSA_HUMAN	NPEPPS	919	103277	HUMAN	Puromycin-sensitive aminopeptidase	29	31	28	28	25	27	31907425	29282640	22571227	28879675	22281638	25406250	2.47571e+07	2.41104e+07	22571227	2.40594e+07	1.99048e+07	2.2952e+07
P55789	ALR_HUMAN	GFER	205	23449.4	HUMAN	FAD-linked sulfhydryl oxidase ALR	1	1	1	1	0	1	196303	85422	150714	189898	0	91851	152312	70333.7	150714	158202	0	82978.2
P55795	HNRH2_HUMAN	HNRNPH2	449	49264	HUMAN	Heterogeneous nuclear ribonucleoprotein H2	5	4	4	2	4	4	2299877	1638088	1107668	560698	970290	849496	1.78448e+06	1.34875e+06	1107668	467113	866786	767435
P55809	SCOT1_HUMAN	OXCT1	520	56158.1	HUMAN	Succinyl-CoA:3-ketoacid coenzyme A transferase 1, mitochondrial	16	16	16	13	15	16	14155992	11032751	9348549	11071502	10614745	10258512	1.09837e+07	9.084e+06	9348549	9.22358e+06	9.48243e+06	9.26754e+06
P55822	SH3BG_HUMAN	SH3BGR	239	26085.8	HUMAN	SH3 domain-binding glutamic acid-rich protein	3	3	2	2	2	1	895047	3353206	133195	456991	314049	186541	694470	2.76092e+06	133195	380716	280548	168521
P55854	SUMO3_HUMAN	SUMO3	103	11637.1	HUMAN	Small ubiquitin-related modifier 3	0	0	1	0	1	1	0	0	52822	0	72125	92361	0	0	52822	0	64431.2	83438.9
P55884	EIF3B_HUMAN	EIF3B	814	92482.4	HUMAN	Eukaryotic translation initiation factor 3 subunit B	33	36	31	33	35	37	58797734	66353967	46831490	55135613	56048231	55115119	4.56214e+07	5.46337e+07	46831490	4.5933e+07	5.00694e+07	4.9791e+07
P55957	BID_HUMAN	BID	195	21994.9	HUMAN	BH3-interacting domain death agonist	7	6	6	7	6	6	5671519	4553653	3767133	5130952	4024113	4396040	4.40055e+06	3.74933e+06	3767133	4.27455e+06	3.59485e+06	3.97138e+06
P56134	ATPK_HUMAN	ATP5J2	94	10918	HUMAN	ATP synthase subunit f, mitochondrial	3	3	3	3	3	4	11188000	9622000	8774000	10478000	9974000	9627841	8.68081e+06	7.92244e+06	8774000	8.72914e+06	8.91004e+06	8.69779e+06
P56182	RRP1_HUMAN	RRP1	461	52839.7	HUMAN	Ribosomal RNA processing protein 1 homolog A	3	2	4	5	5	5	470822	440629	416427	1251813	703568	1274863	365312	362799	416427	1.04288e+06	628516	1.15171e+06
P56192	SYMC_HUMAN	MARS	900	101117	HUMAN	Methionine--tRNA ligase, cytoplasmic	39	34	32	36	32	35	63673949	43278019	38889395	53446381	45853169	50428101	4.94048e+07	3.56337e+07	38889395	4.45257e+07	4.09618e+07	4.55568e+07
P56211	ARP19_HUMAN	ARPP19	112	12323.1	HUMAN	cAMP-regulated phosphoprotein 19	1	2	1	2	1	1	713966	851706	430390	792927	504952	559760	553969	701267	430390	660581	451087	505687
P56270	MAZ_HUMAN	MAZ	477	48608.1	HUMAN	Myc-associated zinc finger protein	2	1	1	1	0	1	186052	148429	119317	3024	0	15534	144358	122212	119317	2519.27	0	14033.4
P56277	CMC4_HUMAN	CMC4	68	7747	HUMAN	Cx9C motif-containing protein 4	1	1	0	1	0	0	92784	104970	0	100739	0	0	71991.4	86428.8	0	83924.8	0	0
P56282	DPOE2_HUMAN	POLE2	527	59537.7	HUMAN	DNA polymerase epsilon subunit 2	1	1	2	1	3	1	121153	97565	146576	123647	306117	146493	94003	80331.8	146576	103009	273462	132342
P56377	AP1S2_HUMAN	AP1S2	157	18614.9	HUMAN	AP-1 complex subunit sigma-2	1	2	2	1	1	1	235339	426022	383043	402000	87018	85363	182600	350772	383043	334903	77735.5	77116.9
P56378	68MP_HUMAN	MP68	58	6662.1	HUMAN	6.8 kDa mitochondrial proteolipid	1	1	1	1	1	1	607035	535954	459570	874592	892470	856521	471001	441287	459570	728616	797267	773781
P56381	ATP5E_HUMAN	ATP5E	51	5779.8	HUMAN	ATP synthase subunit epsilon, mitochondrial	1	1	4	2	2	4	4091000	4082000	3650707	4633775	5355380	5373072	3.17422e+06	3.36098e+06	3650707	3.86036e+06	4.7841e+06	4.85403e+06
P56385	ATP5I_HUMAN	ATP5I	69	7933.3	HUMAN	ATP synthase subunit e, mitochondrial	3	4	4	4	5	5	6697000	5928442	5271441	6404820	10429595	10459722	5.19623e+06	4.88128e+06	5271441	5.3358e+06	9.31703e+06	9.44931e+06
P56524	HDAC4_HUMAN	HDAC4	1084	119041	HUMAN	Histone deacetylase 4	1	1	0	1	0	0	16514	47414	0	15812	0	0	12813.3	39039.1	0	13172.8	0	0
P56537	IF6_HUMAN	EIF6	245	26599.3	HUMAN	Eukaryotic translation initiation factor 6	10	11	11	9	10	11	19871880	18932599	15098271	18202851	17418533	16400525	1.54187e+07	1.55885e+07	15098271	1.51646e+07	1.55604e+07	1.48162e+07
P56556	NDUA6_HUMAN	NDUFA6	154	17871	HUMAN	NADH dehydrogenase [ubiquinone] 1 alpha subcomplex subunit 6	4	3	3	5	5	3	4942111	5273704	4741430	6492328	6723879	2560875	3.8346e+06	4.34219e+06	4741430	5.40871e+06	6.00662e+06	2.31349e+06
P56557	TM50B_HUMAN	TMEM50B	158	17936	HUMAN	Transmembrane protein 50B	1	1	1	1	1	1	95209	106163	75707	113094	89342	79702	73873	87411.1	75707	94217.7	79811.6	72002.8
P56589	PEX3_HUMAN	PEX3	373	42140.2	HUMAN	Peroxisomal biogenesis factor 3	4	1	3	1	1	2	1929173	363554	1323311	338968	94257	1561771	1.49685e+06	299338	1323311	282392	84202.3	1.4109e+06
P56645	PER3_HUMAN	PER3	1201	131889	HUMAN	Period circadian protein homolog 3	1	3	2	2	3	3	366926	418149	194392	346536	391638	394369	284699	344290	194392	288696	349861	356273
P56937	DHB7_HUMAN	HSD17B7	341	38206.5	HUMAN	3-keto-steroid reductase	2	1	1	0	2	1	265881	60399	71152	0	412296	56664	206298	49730.5	71152	0	368315	51190.3
P56962	STX17_HUMAN	STX17	302	33403.8	HUMAN	Syntaxin-17	2	0	2	0	0	0	465551	0	318037	0	0	0	361223	0	318037	0	0	0
P57076	CU059_HUMAN	C21orf59	290	33224.5	HUMAN	UPF0769 protein C21orf59	7	5	5	6	6	6	4537933	3362984	2141814	3013902	2708580	2482659	3.521e+06	2.76897e+06	2141814	2.51086e+06	2.41965e+06	2.24283e+06
P57081	WDR4_HUMAN	WDR4	412	45490.1	HUMAN	tRNA (guanine-N(7)-)-methyltransferase non-catalytic subunit WDR4	9	7	8	7	8	8	4778766	3025855	2759592	3298238	2945508	2933690	3.70786e+06	2.49139e+06	2759592	2.74774e+06	2.6313e+06	2.6503e+06
P57086	SCND1_HUMAN	SCAND1	179	19081.8	HUMAN	SCAN domain-containing protein 1	0	1	1	0	0	1	0	47013	14596	0	0	10687	0	38709	14596	0	0	9654.64
P57088	TMM33_HUMAN	TMEM33	247	27978.4	HUMAN	Transmembrane protein 33	7	6	6	4	6	4	3686659	3248460	4169546	3114221	4203380	2185121	2.86049e+06	2.67467e+06	4169546	2.59443e+06	3.75499e+06	1.97404e+06
P57678	GEMI4_HUMAN	GEMIN4	1058	120038	HUMAN	Gem-associated protein 4	6	8	9	9	11	7	1129273	1450168	1543823	2386209	2421999	1148297	876207	1.19402e+06	1543823	1.98793e+06	2.16364e+06	1.03737e+06
P57721	PCBP3_HUMAN	PCBP3	371	39465.6	HUMAN	Poly(rC)-binding protein 3	2	2	1	1	1	2	3446000	3927000	1320000	1457000	1307000	2961000	2.67376e+06	3.23336e+06	1320000	1.21381e+06	1.16758e+06	2.67497e+06
P57737	CORO7_HUMAN	CORO7	925	100606	HUMAN	Coronin-7	14	13	12	15	16	14	5733987	2981730	2459665	6369951	4397511	2893001	4.44902e+06	2.45506e+06	2459665	5.30675e+06	3.92841e+06	2.61354e+06
P57740	NU107_HUMAN	NUP107	925	106375	HUMAN	Nuclear pore complex protein Nup107	4	5	4	4	4	7	720463	803591	507801	557703	686424	862623	559010	661650	507801	464618	613201	779294
P57772	SELB_HUMAN	EEFSEC	596	65305.3	HUMAN	Selenocysteine-specific elongation factor	3	2	2	2	5	3	645843	166461	310824	618760	983173	699221	501112	137059	310824	515484	878294	631676
P58004	SESN2_HUMAN	SESN2	480	54494.2	HUMAN	Sestrin-2	8	6	7	7	10	8	3282131	1922744	1891914	2784873	2351645	2176837	2.54662e+06	1.58312e+06	1891914	2.32006e+06	2.10079e+06	1.96655e+06
P58107	EPIPL_HUMAN	EPPK1	5090	555625	HUMAN	Epiplakin	8	5	4	6	4	2	1676532	1117412	279995	641534	606699	209646	1.30083e+06	920040	279995	534457	541980	189394
P58335	ANTR2_HUMAN	ANTXR2	489	53666.6	HUMAN	Anthrax toxin receptor 2	1	0	0	1	1	1	223009	0	0	188713	194297	239123	173033	0	0	157215	173571	216024
P58511	SI11A_HUMAN	SMIM11A	58	6886.3	HUMAN	Small integral membrane protein 11A	0	0	0	0	1	0	0	0	0	0	99890	0	0	0	0	0	89234.4	0
P58546	MTPN_HUMAN	MTPN	118	12894.9	HUMAN	Myotrophin	6	6	6	7	6	7	26660921	24763644	21457016	31958575	22944887	25161475	2.06863e+07	2.03896e+07	21457016	2.66244e+07	2.04973e+07	2.27309e+07
P59190	RAB15_HUMAN	RAB15	212	24390.8	HUMAN	Ras-related protein Rab-15	1	0	0	0	0	0	19320000	0	0	0	0	0	1.49905e+07	0	0	0	0	0
P59998	ARPC4_HUMAN	ARPC4	168	19667.2	HUMAN	Actin-related protein 2/3 complex subunit 4	8	7	7	5	6	6	15255465	15314104	12638617	12266786	10795196	8102337	1.18368e+07	1.26091e+07	12638617	1.02194e+07	9.64363e+06	7.31965e+06
P60006	APC15_HUMAN	ANAPC15	121	14281	HUMAN	Anaphase-promoting complex subunit 15	1	1	1	0	1	1	254556	220222	199440	0	168872	186041	197511	181324	199440	0	150858	168069
P60033	CD81_HUMAN	CD81	236	25809.7	HUMAN	CD81 antigen	0	0	0	2	2	1	0	0	0	364101	436093	71890	0	0	0	303330	389573	64945.4
P60059	SC61G_HUMAN	SEC61G	68	7741.4	HUMAN	Protein transport protein Sec61 subunit gamma	2	1	1	1	1	1	2516717	2160000	1803000	2124000	2082000	2026000	1.95273e+06	1.77847e+06	1803000	1.76949e+06	1.85991e+06	1.83029e+06
P60174	TPIS_HUMAN	TPI1	286	30791.3	HUMAN	Triosephosphate isomerase	16	16	15	15	14	16	250754009	237422248	182739365	231223398	208009285	190481606	1.94561e+08	1.95486e+08	182739365	1.9263e+08	1.8582e+08	1.72081e+08
P60228	EIF3E_HUMAN	EIF3E	445	52221.3	HUMAN	Eukaryotic translation initiation factor 3 subunit E	21	19	19	17	19	19	25224369	21083835	19348402	20289188	18008470	18522151	1.95717e+07	1.73597e+07	19348402	1.69028e+07	1.60874e+07	1.67329e+07
P60468	SC61B_HUMAN	SEC61B	96	9974.5	HUMAN	Protein transport protein Sec61 subunit beta	3	4	3	4	4	3	6090000	5441642	4820000	3894453	5181036	5119000	4.72525e+06	4.48047e+06	4820000	3.24444e+06	4.62836e+06	4.62451e+06
P60510	PP4C_HUMAN	PPP4C	307	35080.2	HUMAN	Serine/threonine-protein phosphatase 4 catalytic subunit	7	7	10	9	6	6	2907061	2828615	2842279	3739383	2439925	2440385	2.2556e+06	2.32899e+06	2842279	3.11525e+06	2.17965e+06	2.20464e+06
P60520	GBRL2_HUMAN	GABARAPL2	117	13667	HUMAN	Gamma-aminobutyric acid receptor-associated protein-like 2	5	6	5	5	5	5	8098000	6541032	4898206	6008421	6019242	6143220	6.28327e+06	5.38567e+06	4898206	5.00557e+06	5.37715e+06	5.54979e+06
P60602	ROMO1_HUMAN	ROMO1	79	8183	HUMAN	Reactive oxygen species modulator 1	1	1	1	1	1	1	1364300	1261208	920007	1156676	1188042	1088766	1.05857e+06	1.03844e+06	920007	963617	1.06131e+06	983591
P60604	UB2G2_HUMAN	UBE2G2	165	18566.5	HUMAN	Ubiquitin-conjugating enzyme E2 G2	2	3	2	1	3	4	1455346	1996837	889047	259403	898325	1476619	1.12921e+06	1.64413e+06	889047	216107	802497	1.33398e+06
P60660	MYL6_HUMAN	MYL6	151	16930.2	HUMAN	Myosin light polypeptide 6	7	7	8	7	7	7	23572000	20475000	15438217	21039000	17749000	16977989	1.82896e+07	1.68584e+07	15438217	1.75274e+07	1.58556e+07	1.53379e+07
P60709	ACTB_HUMAN	ACTB	375	41737.1	HUMAN	Actin, cytoplasmic 1	1	1	1	1	1	1	3313000	525151	472879	935340	1113000	1188000	2.57057e+06	432392	472879	779224	994272	1.07324e+06
P60763	RAC3_HUMAN	RAC3	192	21379.1	HUMAN	Ras-related C3 botulinum toxin substrate 3	1	0	0	1	1	0	80296	0	0	232704	70115	0	62301.9	0	0	193864	62635.6	0
P60842	IF4A1_HUMAN	EIF4A1	406	46154.4	HUMAN	Eukaryotic initiation factor 4A-I	33	34	36	33	33	35	246963810	263513082	206975640	246182707	228450221	224240786	1.9162e+08	2.16968e+08	206975640	2.05093e+08	2.04081e+08	2.02579e+08
P60866	RS20_HUMAN	RPS20	119	13372.8	HUMAN	40S ribosomal protein S20	6	5	4	5	5	5	64746361	57579830	44817397	57429429	51941616	52245421	5.02369e+07	4.74093e+07	44817397	4.7844e+07	4.64008e+07	4.71985e+07
P60891	PRPS1_HUMAN	PRPS1	318	34834.6	HUMAN	Ribose-phosphate pyrophosphokinase 1	14	16	14	12	13	16	33035653	24955049	18954043	24771593	22464351	21913789	2.56325e+07	2.05472e+07	18954043	2.0637e+07	2.0068e+07	1.97969e+07
P60900	PSA6_HUMAN	PSMA6	246	27399.7	HUMAN	Proteasome subunit alpha type-6	12	12	11	11	10	10	58352290	50173447	45461651	55912667	37878789	47285577	4.52757e+07	4.13112e+07	45461651	4.65804e+07	3.38381e+07	4.27178e+07
P60953	CDC42_HUMAN	CDC42	191	21258.8	HUMAN	Cell division control protein 42 homolog	9	9	8	6	7	8	18735137	21030899	16040269	13484897	17962904	18757883	1.45367e+07	1.73161e+07	16040269	1.12342e+07	1.60467e+07	1.69459e+07
P60981	DEST_HUMAN	DSTN	165	18505.9	HUMAN	Destrin	6	6	4	4	6	5	6755952	6239411	3556043	4313902	6049607	5915240	5.24197e+06	5.13733e+06	3556043	3.59388e+06	5.40427e+06	5.34383e+06
P60983	GMFB_HUMAN	GMFB	142	16713.3	HUMAN	Glia maturation factor beta	3	1	1	1	2	2	650897	398768	315789	796913	790068	1076743	505033	328332	315789	663902	705788	972730
P61006	RAB8A_HUMAN	RAB8A	207	23668.4	HUMAN	Ras-related protein Rab-8A	5	3	3	2	3	3	6447141	4920755	4351386	2204835	4396988	6337831	5.00236e+06	4.05159e+06	4351386	1.83683e+06	3.92794e+06	5.7256e+06
P61009	SPCS3_HUMAN	SPCS3	180	20313.6	HUMAN	Signal peptidase complex subunit 3	2	1	2	2	2	3	4302000	3318000	3616051	3396184	3631152	4558722	3.33794e+06	2.73193e+06	3616051	2.82933e+06	3.2438e+06	4.11835e+06
P61011	SRP54_HUMAN	SRP54	504	55705.3	HUMAN	Signal recognition particle 54 kDa protein	19	16	16	14	17	16	12552304	10812551	16156278	10295555	10910289	9255058	9.73938e+06	8.9027e+06	16156278	8.57714e+06	9.74645e+06	8.36102e+06
P61018	RAB4B_HUMAN	RAB4B	213	23586.9	HUMAN	Ras-related protein Rab-4B	1	1	0	0	0	0	34743	466552	0	0	0	0	26957.2	384144	0	0	0	0
P61019	RAB2A_HUMAN	RAB2A	212	23545.8	HUMAN	Ras-related protein Rab-2A	13	12	12	12	11	14	16001629	13352011	10454113	13536005	11291376	11822318	1.24157e+07	1.09936e+07	10454113	1.12767e+07	1.00869e+07	1.06803e+07
P61020	RAB5B_HUMAN	RAB5B	215	23707	HUMAN	Ras-related protein Rab-5B	4	5	6	5	3	4	1144522	1090664	1313520	1228119	1978546	2808671	888039	898017	1313520	1.02314e+06	1.76749e+06	2.53735e+06
P61024	CKS1_HUMAN	CKS1B	79	9660.3	HUMAN	Cyclin-dependent kinases regulatory subunit 1	4	4	4	4	4	3	4184339	3678955	2705716	3470163	3307164	2207542	3.24664e+06	3.02913e+06	2705716	2.89096e+06	2.95438e+06	1.99429e+06
P61026	RAB10_HUMAN	RAB10	200	22541.1	HUMAN	Ras-related protein Rab-10	9	8	9	7	8	9	19308444	17463201	16460185	12797163	12495794	11997336	1.49815e+07	1.43786e+07	16460185	1.06612e+07	1.11628e+07	1.08384e+07
P61077	UB2D3_HUMAN	UBE2D3	147	16687.3	HUMAN	Ubiquitin-conjugating enzyme E2 D3	2	3	2	2	2	3	11371414	11738163	9065400	10701365	8917511	8736548	8.82312e+06	9.66482e+06	9065400	8.91522e+06	7.96625e+06	7.8926e+06
P61081	UBC12_HUMAN	UBE2M	183	20900.2	HUMAN	NEDD8-conjugating enzyme Ubc12	9	9	8	7	7	7	18963423	17020147	11427946	10881430	12511258	11866419	1.47138e+07	1.40138e+07	11427946	9.06523e+06	1.11766e+07	1.07201e+07
P61086	UBE2K_HUMAN	UBE2K	200	22406.8	HUMAN	Ubiquitin-conjugating enzyme E2 K	11	10	12	10	11	10	27355636	24970935	19247428	23662026	24986235	21905534	2.12253e+07	2.05602e+07	19247428	1.97126e+07	2.23209e+07	1.97895e+07
P61088	UBE2N_HUMAN	UBE2N	152	17138	HUMAN	Ubiquitin-conjugating enzyme E2 N	8	8	8	8	8	8	47962461	42241093	33065946	40836004	40360775	37135420	3.72142e+07	3.47799e+07	33065946	3.40201e+07	3.60553e+07	3.35481e+07
P61106	RAB14_HUMAN	RAB14	215	23897.2	HUMAN	Ras-related protein Rab-14	13	11	13	11	12	14	37687866	26828151	25523581	28011171	26390332	29652850	2.92421e+07	2.20894e+07	25523581	2.33359e+07	2.35752e+07	2.67884e+07
P61158	ARP3_HUMAN	ACTR3	418	47371.6	HUMAN	Actin-related protein 3	15	15	12	16	15	15	16795372	15558392	10852672	14328252	18964791	14255288	1.30316e+07	1.28103e+07	10852672	1.19368e+07	1.69417e+07	1.28782e+07
P61160	ARP2_HUMAN	ACTR2	394	44761.2	HUMAN	Actin-related protein 2	10	10	9	10	8	9	17330039	15576282	9799202	14727000	11299369	12029161	1.34464e+07	1.2825e+07	9799202	1.22689e+07	1.0094e+07	1.08671e+07
P61163	ACTZ_HUMAN	ACTR1A	376	42614.1	HUMAN	Alpha-centractin	14	14	15	14	13	14	13861683	12882811	11513580	12679929	10675449	10302179	1.07553e+07	1.06073e+07	11513580	1.05635e+07	9.53666e+06	9.30699e+06
P61165	TM258_HUMAN	TMEM258	79	9079	HUMAN	Transmembrane protein 258	1	1	1	1	1	1	987878	924484	776501	1593000	1094000	1272000	766498	761190	776501	1.32712e+06	977299	1.14912e+06
P61201	CSN2_HUMAN	COPS2	443	51597.1	HUMAN	COP9 signalosome complex subunit 2	14	13	12	10	10	9	8324650	8339125	6010781	6973244	6485398	5538877	6.45913e+06	6.86616e+06	6010781	5.80935e+06	5.79358e+06	5.00382e+06
P61204	ARF3_HUMAN	ARF3	181	20600.9	HUMAN	ADP-ribosylation factor 3	1	1	1	1	1	1	48777	82420	99067	65977	94748	117932	37846.2	67861.9	99067	54964.9	84640.9	106540
P61218	RPAB2_HUMAN	POLR2F	127	14478.2	HUMAN	DNA-directed RNA polymerases I, II, and III subunit RPABC2	1	2	1	0	1	1	59939	403850	74289	0	82850	76473	46506.9	332517	74289	0	74012.1	69085.7
P61221	ABCE1_HUMAN	ABCE1	599	67315	HUMAN	ATP-binding cassette sub-family E member 1	24	24	22	25	22	22	50437635	39845453	31733050	49124481	44274906	44373069	3.91347e+07	3.28074e+07	31733050	4.09252e+07	3.95519e+07	4.00866e+07
P61224	RAP1B_HUMAN	RAP1B	184	20825	HUMAN	Ras-related protein Rap-1b	3	3	5	2	3	5	4649391	4886991	4761559	4300412	4361411	5686132	3.60748e+06	4.02379e+06	4761559	3.58264e+06	3.89616e+06	5.13685e+06
P61225	RAP2B_HUMAN	RAP2B	183	20504.5	HUMAN	Ras-related protein Rap-2b	2	2	2	2	3	4	1025998	975859	974469	1070829	1240656	1709094	796075	803490	974469	892099	1.10831e+06	1.544e+06
P61247	RS3A_HUMAN	RPS3A	264	29945.2	HUMAN	40S ribosomal protein S3a	24	24	23	24	23	27	196090042	189813786	151756625	170776725	161593634	177700880	1.52147e+08	1.56286e+08	151756625	1.42273e+08	1.44356e+08	1.60535e+08
P61254	RL26_HUMAN	RPL26	145	17258.4	HUMAN	60S ribosomal protein L26	7	7	5	7	8	7	58183994	54185520	43824198	59830458	60120317	55156978	4.51452e+07	4.46146e+07	43824198	4.98443e+07	5.37071e+07	4.98288e+07
P61289	PSME3_HUMAN	PSME3	254	29506.3	HUMAN	Proteasome activator complex subunit 3	14	11	11	12	13	14	45933634	39023694	26906207	41603280	40701264	39334006	3.56401e+07	3.21308e+07	26906207	3.46594e+07	3.63595e+07	3.55343e+07
P61313	RL15_HUMAN	RPL15	204	24146.3	HUMAN	60S ribosomal protein L15	12	12	12	13	11	12	69874197	74683641	60891350	73033772	69482511	68034480	5.42156e+07	6.1492e+07	60891350	6.08438e+07	6.20706e+07	6.14624e+07
P61326	MGN_HUMAN	MAGOH	146	17163.8	HUMAN	Protein mago nashi homolog	1	1	1	1	0	1	1502000	1222000	1070000	1253000	0	1245000	1.16541e+06	1.00615e+06	1070000	1.04386e+06	0	1.12473e+06
P61353	RL27_HUMAN	RPL27	136	15797.9	HUMAN	60S ribosomal protein L27	8	7	6	7	7	7	71304098	72658903	57261936	81421166	73402274	70377521	5.53251e+07	5.98249e+07	57261936	6.78313e+07	6.55722e+07	6.35791e+07
P61421	VA0D1_HUMAN	ATP6V0D1	351	40329.5	HUMAN	V-type proton ATPase subunit d 1	10	7	10	7	9	8	5562863	4442213	4759024	3997368	4319724	3998443	4.31625e+06	3.65757e+06	4759024	3.33017e+06	3.85892e+06	3.61219e+06
P61457	PHS_HUMAN	PCBD1	104	11999.7	HUMAN	Pterin-4-alpha-carbinolamine dehydratase	3	3	3	3	2	3	3558622	3363689	2762883	4904000	2551000	2650960	2.76115e+06	2.76955e+06	2762883	4.08548e+06	2.27888e+06	2.39488e+06
P61513	RL37A_HUMAN	RPL37A	92	10275.4	HUMAN	60S ribosomal protein L37a	4	4	4	4	5	4	11879631	17912329	12756558	16137677	13844155	10785831	9.21745e+06	1.47484e+07	12756558	1.34442e+07	1.23673e+07	9.74392e+06
P61586	RHOA_HUMAN	RHOA	193	21768.3	HUMAN	Transforming protein RhoA	12	12	12	12	12	12	38579101	36627576	32053919	37478890	36772912	38129065	2.99337e+07	3.01579e+07	32053919	3.12234e+07	3.28502e+07	3.44458e+07
P61599	NAA20_HUMAN	NAA20	178	20368.3	HUMAN	N-alpha-acetyltransferase 20	1	1	1	0	2	2	83401	93411	286188	0	422659	647067	64711.1	76911.5	286188	0	377572	584560
P61601	NCALD_HUMAN	NCALD	193	22245.4	HUMAN	Neurocalcin-delta	1	1	1	1	0	0	32256	342561	193290	259977	0	0	25027.5	282053	193290	216585	0	0
P61604	CH10_HUMAN	HSPE1	102	10931.8	HUMAN	10 kDa heat shock protein, mitochondrial	9	8	9	8	9	9	223798247	173917921	187274645	244502574	216844246	217394723	1.73646e+08	1.43198e+08	187274645	2.03693e+08	1.93713e+08	1.96394e+08
P61619	S61A1_HUMAN	SEC61A1	476	52265.2	HUMAN	Protein transport protein Sec61 subunit alpha isoform 1	8	7	7	9	7	7	15529248	6343664	4449906	8470602	5736498	5036427	1.20492e+07	5.22316e+06	4449906	7.05679e+06	5.12456e+06	4.54991e+06
P61758	PFD3_HUMAN	VBP1	197	22658.2	HUMAN	Prefoldin subunit 3	10	9	11	8	9	9	22869321	20397355	18321841	17818885	18370208	16129875	1.77444e+07	1.67945e+07	18321841	1.48448e+07	1.64106e+07	1.45717e+07
P61764	STXB1_HUMAN	STXBP1	594	67569.3	HUMAN	Syntaxin-binding protein 1	3	5	5	6	5	5	401346	676433	697080	984909	679487	685138	311406	556953	697080	820520	607004	618954
P61769	B2MG_HUMAN	B2M	119	13714.7	HUMAN	Beta-2-microglobulin	3	3	3	2	3	2	5692710	6227381	5063395	654263	5691093	677905	4.41699e+06	5.12742e+06	5063395	545061	5.084e+06	612419
P61803	DAD1_HUMAN	DAD1	113	12496.8	HUMAN	Dolichyl-diphosphooligosaccharide--protein glycosyltransferase subunit DAD1	2	2	2	2	3	2	5212000	4587161	3875786	4869119	4724818	3839904	4.04401e+06	3.77692e+06	3875786	4.05642e+06	4.2208e+06	3.46897e+06
P61916	NPC2_HUMAN	NPC2	151	16570.4	HUMAN	Epididymal secretory protein E1	5	4	5	5	4	5	3247327	2058892	3006028	2946942	2129173	2864766	2.51961e+06	1.69522e+06	3006028	2.45507e+06	1.90205e+06	2.58803e+06
P61923	COPZ1_HUMAN	COPZ1	177	20198.4	HUMAN	Coatomer subunit zeta-1	5	5	5	4	5	5	7322310	6301754	5421994	7868358	7147173	7015883	5.68141e+06	5.18866e+06	5421994	6.55507e+06	6.38476e+06	6.33815e+06
P61956	SUMO2_HUMAN	SUMO2	95	10871.3	HUMAN	Small ubiquitin-related modifier 2	2	2	2	2	2	2	20312990	21269045	16467827	20011540	18307393	17470418	1.57609e+07	1.75122e+07	16467827	1.66715e+07	1.63545e+07	1.57828e+07
P61960	UFM1_HUMAN	UFM1	85	9117.7	HUMAN	Ubiquitin-fold modifier 1	4	3	3	3	3	4	4812655	3875154	3596256	4403881	2016032	3423933	3.73416e+06	3.19067e+06	3596256	3.66884e+06	1.80097e+06	3.09318e+06
P61962	DCAF7_HUMAN	DCAF7	342	38926.5	HUMAN	DDB1- and CUL4-associated factor 7	3	4	4	2	4	4	1450438	1635741	1791459	849907	1261556	1238590	1.1254e+06	1.34682e+06	1791459	708051	1.12698e+06	1.11894e+06
P61964	WDR5_HUMAN	WDR5	334	36588.8	HUMAN	WD repeat-containing protein 5	7	7	5	6	7	8	3826522	3359784	2125483	3257789	3742306	3556573	2.96901e+06	2.76634e+06	2125483	2.71404e+06	3.3431e+06	3.21301e+06
P61966	AP1S1_HUMAN	AP1S1	158	18733.2	HUMAN	AP-1 complex subunit sigma-1A	3	2	3	2	2	2	1320701	848188	1168465	1057876	979562	934787	1.02474e+06	698370	1168465	881308	875068	844487
P61970	NTF2_HUMAN	NUTF2	127	14478.6	HUMAN	Nuclear transport factor 2	6	5	6	6	6	6	19093178	11785557	14007277	17927496	18050602	18438635	1.48145e+07	9.70384e+06	14007277	1.49353e+07	1.61251e+07	1.66575e+07
P61978	HNRPK_HUMAN	HNRNPK	463	50976.7	HUMAN	Heterogeneous nuclear ribonucleoprotein K	24	28	28	26	27	28	185951566	166937928	146334694	175606600	129116145	146792481	1.4428e+08	1.37451e+08	146334694	1.46296e+08	1.15343e+08	1.32612e+08
P61981	1433G_HUMAN	YWHAG	247	28302.8	HUMAN	14-3-3 protein gamma	11	10	10	10	11	10	67693528	54299668	50973168	57187461	50132804	57164951	5.25236e+07	4.47086e+07	50973168	4.76424e+07	4.47849e+07	5.16428e+07
P62070	RRAS2_HUMAN	RRAS2	204	23399.8	HUMAN	Ras-related protein R-Ras2	2	2	3	4	4	3	1342457	385204	499102	735157	639682	592665	1.04162e+06	317164	499102	612453	571445	535414
P62072	TIM10_HUMAN	TIMM10	90	10333.1	HUMAN	Mitochondrial import inner membrane translocase subunit Tim10	1	3	2	3	3	3	1278028	3503981	1984593	3396181	3014501	3145434	991626	2.88506e+06	1984593	2.82933e+06	2.69293e+06	2.84159e+06
P62081	RS7_HUMAN	RPS7	194	22127	HUMAN	40S ribosomal protein S7	8	8	10	9	10	8	81674144	81089137	69324967	85348704	84281402	77341830	6.33713e+07	6.67661e+07	69324967	7.11033e+07	7.52908e+07	6.98706e+07
P62136	PP1A_HUMAN	PPP1CA	330	37512.4	HUMAN	Serine/threonine-protein phosphatase PP1-alpha catalytic subunit	20	19	19	17	20	19	30550828	29271544	26717485	32842957	30300175	25478506	2.37045e+07	2.41012e+07	26717485	2.73612e+07	2.70679e+07	2.30173e+07
P62140	PP1B_HUMAN	PPP1CB	327	37187.2	HUMAN	Serine/threonine-protein phosphatase PP1-beta catalytic subunit	4	5	6	6	6	4	3157626	1869189	2029249	3101425	2596174	2437292	2.45001e+06	1.53903e+06	2029249	2.58377e+06	2.31923e+06	2.20185e+06
P62166	NCS1_HUMAN	NCS1	190	21878.9	HUMAN	Neuronal calcium sensor 1	1	0	0	1	0	0	45697	0	0	46319	0	0	35456.5	0	0	38588	0	0
P62191	PRS4_HUMAN	PSMC1	440	49184.9	HUMAN	26S proteasome regulatory subunit 4	21	22	23	21	23	18	46360199	42007873	30532814	41987483	35644036	28807159	3.5971e+07	3.45879e+07	30532814	3.49794e+07	3.18418e+07	2.60244e+07
P62195	PRS8_HUMAN	PSMC5	406	45626.4	HUMAN	26S proteasome regulatory subunit 8	22	22	19	21	22	24	47746462	41919583	34193067	41398299	38357307	36862826	3.70466e+07	3.45152e+07	34193067	3.44886e+07	3.42656e+07	3.33019e+07
P62241	RS8_HUMAN	RPS8	208	24205.4	HUMAN	40S ribosomal protein S8	14	14	13	14	14	14	140706163	135574724	106200330	132136259	129217873	129064836	1.09174e+08	1.11628e+08	106200330	1.10082e+08	1.15434e+08	1.16597e+08
P62244	RS15A_HUMAN	RPS15A	130	14839.6	HUMAN	40S ribosomal protein S15a	10	12	11	12	11	12	100815097	94301898	76224897	101093030	90734626	89272059	7.82228e+07	7.76451e+07	76224897	8.42198e+07	8.10556e+07	8.06484e+07
P62249	RS16_HUMAN	RPS16	146	16445.5	HUMAN	40S ribosomal protein S16	9	9	9	10	9	9	134145065	112166877	107040114	147447476	135428608	126257396	1.04084e+08	9.23545e+07	107040114	1.22837e+08	1.20982e+08	1.14061e+08
P62253	UB2G1_HUMAN	UBE2G1	170	19509.4	HUMAN	Ubiquitin-conjugating enzyme E2 G1	4	4	5	5	6	5	2672507	2257871	2799555	2436842	2262255	2232161	2.07361e+06	1.85906e+06	2799555	2.03011e+06	2.02093e+06	2.01653e+06
P62256	UBE2H_HUMAN	UBE2H	183	20655.3	HUMAN	Ubiquitin-conjugating enzyme E2 H	3	1	1	2	2	2	1469587	202993	192075	552036	553910	500542	1.14026e+06	167138	192075	459897	494822	452190
P62258	1433E_HUMAN	YWHAE	255	29174.2	HUMAN	14-3-3 protein epsilon	24	25	25	24	27	25	261529213	221364302	182329724	251177538	209262801	197914259	2.02921e+08	1.82264e+08	182329724	2.09254e+08	1.8694e+08	1.78796e+08
P62263	RS14_HUMAN	RPS14	151	16272.9	HUMAN	40S ribosomal protein S14	5	7	6	5	6	7	48897578	50340210	37333263	41849327	43610609	40767474	3.79398e+07	4.14485e+07	37333263	3.48643e+07	3.89585e+07	3.68293e+07
P62266	RS23_HUMAN	RPS23	143	15807.7	HUMAN	40S ribosomal protein S23	6	7	6	6	8	7	28928174	29496881	21332154	25274852	24369014	22297635	2.24455e+07	2.42868e+07	21332154	2.10563e+07	2.17695e+07	2.01437e+07
P62269	RS18_HUMAN	RPS18	152	17718.8	HUMAN	40S ribosomal protein S18	11	10	11	10	13	10	121892876	107023000	93620802	123031136	133439203	103788762	9.45771e+07	8.81192e+07	93620802	1.02496e+08	1.19205e+08	9.37628e+07
P62273	RS29_HUMAN	RPS29	56	6676.8	HUMAN	40S ribosomal protein S29	2	2	2	2	2	2	11763941	11668170	9019729	13649460	11934358	12446198	9.12768e+06	9.60719e+06	9019729	1.13713e+07	1.06613e+07	1.12439e+07
P62277	RS13_HUMAN	RPS13	151	17222.4	HUMAN	40S ribosomal protein S13	8	8	9	6	8	8	61213953	41092345	46601688	53340000	39109912	56200770	4.74961e+07	3.38341e+07	46601688	4.44371e+07	3.49379e+07	5.07718e+07
P62280	RS11_HUMAN	RPS11	158	18430.9	HUMAN	40S ribosomal protein S11	12	14	14	15	14	15	99964860	97454026	80771487	90799997	89386644	94644619	7.75631e+07	8.02404e+07	80771487	7.56447e+07	7.98514e+07	8.5502e+07
P62304	RUXE_HUMAN	SNRPE	92	10803.7	HUMAN	Small nuclear ribonucleoprotein E	3	4	5	4	5	5	11283000	11414516	10827457	10584331	11692711	13027071	8.75452e+06	9.39834e+06	10827457	8.81772e+06	1.04454e+07	1.17687e+07
P62306	RUXF_HUMAN	SNRPF	86	9725.3	HUMAN	Small nuclear ribonucleoprotein F	4	3	3	3	3	3	1190788	473369	1177942	429264	402232	458968	923937	389756	1177942	357616	359324	414632
P62308	RUXG_HUMAN	SNRPG	76	8496.2	HUMAN	Small nuclear ribonucleoprotein G	3	3	4	2	2	4	7074105	9559040	7421173	8515000	7684000	7757125	5.48882e+06	7.8706e+06	7421173	7.09378e+06	6.86432e+06	7.00779e+06
P62310	LSM3_HUMAN	LSM3	102	11845.5	HUMAN	U6 snRNA-associated Sm-like protein LSm3	2	3	4	4	4	4	6094562	6826550	5988962	8439185	8343080	8352917	4.72879e+06	5.62076e+06	5988962	7.03062e+06	7.45309e+06	7.54603e+06
P62312	LSM6_HUMAN	LSM6	80	9127.7	HUMAN	U6 snRNA-associated Sm-like protein LSm6	2	2	2	2	3	2	4171595	1456019	1296148	2070107	2497331	1768466	3.23676e+06	1.19884e+06	1296148	1.72459e+06	2.23093e+06	1.59763e+06
P62314	SMD1_HUMAN	SNRPD1	119	13281.7	HUMAN	Small nuclear ribonucleoprotein Sm D1	3	2	2	2	2	2	18462610	18266883	15238721	16147049	7444827	16333543	1.43252e+07	1.50403e+07	15238721	1.3452e+07	6.65066e+06	1.47557e+07
P62316	SMD2_HUMAN	SNRPD2	118	13527	HUMAN	Small nuclear ribonucleoprotein Sm D2	8	9	8	9	8	9	34917385	33981264	33402848	37706747	30368219	35220357	2.70925e+07	2.79791e+07	33402848	3.14132e+07	2.71287e+07	3.18181e+07
P62318	SMD3_HUMAN	SNRPD3	126	13916.4	HUMAN	Small nuclear ribonucleoprotein Sm D3	4	5	4	4	5	5	21308691	18338281	13770031	20277160	17344513	18848237	1.65335e+07	1.50991e+07	13770031	1.68927e+07	1.54943e+07	1.70275e+07
P62328	TYB4_HUMAN	TMSB4X	44	5052.7	HUMAN	Thymosin beta-4	3	3	3	3	3	3	65605543	51794609	48049134	62149069	62275543	65989214	5.09036e+07	4.2646e+07	48049134	5.17759e+07	5.56324e+07	5.96147e+07
P62330	ARF6_HUMAN	ARF6	175	20082.3	HUMAN	ADP-ribosylation factor 6	6	4	5	6	4	4	2376848	1719331	1967359	1740192	1169417	1331833	1.8442e+06	1.41564e+06	1967359	1.44974e+06	1.04467e+06	1.20318e+06
P62333	PRS10_HUMAN	PSMC6	389	44173.4	HUMAN	26S proteasome regulatory subunit 10B	18	20	19	19	19	17	39641878	37109858	31233176	33502195	33920065	32402415	3.07583e+07	3.0555e+07	31233176	2.79104e+07	3.03017e+07	2.92723e+07
P62341	SELT_HUMAN	SELENOT	195	22324.4	HUMAN	Thioredoxin reductase-like selenoprotein T	1	0	0	0	0	0	152882	0	0	0	0	0	118622	0	0	0	0	0
P62380	TBPL1_HUMAN	TBPL1	186	20886.7	HUMAN	TATA box-binding protein-like protein 1	3	3	3	4	3	3	1154533	933176	783963	1669241	739889	879814	895806	768346	783963	1.39063e+06	660962	794824
P62424	RL7A_HUMAN	RPL7A	266	29995.9	HUMAN	60S ribosomal protein L7a	20	21	18	20	20	19	108016617	105937186	77511812	111894775	101284020	96710852	8.38105e+07	8.72252e+07	77511812	9.32186e+07	9.04797e+07	8.73686e+07
P62487	RPB7_HUMAN	POLR2G	172	19294.5	HUMAN	DNA-directed RNA polymerase II subunit RPB7	4	3	2	4	3	4	1309211	717532	480631	1113902	1039762	1189738	1.01582e+06	590792	480631	927983	928847	1.07481e+06
P62495	ERF1_HUMAN	ETF1	437	49031.3	HUMAN	Eukaryotic peptide chain release factor subunit 1	19	18	21	19	19	22	56354169	49089342	45033673	52835107	44688907	52775630	4.37254e+07	4.04185e+07	45033673	4.40165e+07	3.99218e+07	4.76775e+07
P62633	CNBP_HUMAN	CNBP	177	19462.9	HUMAN	Cellular nucleic acid-binding protein	6	6	7	5	6	6	7323654	6342224	6867539	7714138	6844047	5884307	5.68245e+06	5.22198e+06	6867539	6.42659e+06	6.11397e+06	5.31588e+06
P62699	YPEL5_HUMAN	YPEL5	121	13841.8	HUMAN	Protein yippee-like 5	5	5	4	2	3	5	1773348	1385613	1167204	1072844	881304	1282466	1.37595e+06	1.14087e+06	1167204	893778	787292	1.15858e+06
P62701	RS4X_HUMAN	RPS4X	263	29598	HUMAN	40S ribosomal protein S4, X isoform	18	18	20	19	19	21	162457419	176386308	131184241	168880395	157010762	168307409	1.26051e+08	1.45231e+08	131184241	1.40693e+08	1.40262e+08	1.52049e+08
P62714	PP2AB_HUMAN	PPP2CB	309	35575.4	HUMAN	Serine/threonine-protein phosphatase 2A catalytic subunit beta isoform	13	13	13	12	16	14	22728412	20830012	17005613	23015762	30448500	30585732	1.76351e+07	1.71507e+07	17005613	1.91742e+07	2.72004e+07	2.76312e+07
P62745	RHOB_HUMAN	RHOB	196	22123.6	HUMAN	Rho-related GTP-binding protein RhoB	1	1	1	1	1	1	40834	71254	66778	43119	122632	138597	31683.2	58668.2	66778	35922.1	109550	125209
P62750	RL23A_HUMAN	RPL23A	156	17695.2	HUMAN	60S ribosomal protein L23a	7	7	8	8	8	8	67164918	64146000	50619135	69313821	61542441	61817178	5.21135e+07	5.28157e+07	50619135	5.77448e+07	5.49775e+07	5.58456e+07
P62753	RS6_HUMAN	RPS6	249	28680.9	HUMAN	40S ribosomal protein S6	9	10	10	10	9	11	79045590	69909061	58878880	70749224	65826637	68188551	6.13318e+07	5.75608e+07	58878880	5.89406e+07	5.88047e+07	6.16015e+07
P62805	H4_HUMAN	HIST1H4A	103	11367.4	HUMAN	Histone H4	7	6	7	6	6	7	38335791	34291617	31033605	39799039	32623683	42861797	2.97449e+07	2.82346e+07	31033605	3.31563e+07	2.91436e+07	3.87214e+07
P62820	RAB1A_HUMAN	RAB1A	205	22678	HUMAN	Ras-related protein Rab-1A	6	6	5	5	4	5	4983810	4350299	2934372	4076696	3180969	3065104	3.86696e+06	3.58189e+06	2934372	3.39626e+06	2.84164e+06	2.76902e+06
P62826	RAN_HUMAN	RAN	216	24423.3	HUMAN	GTP-binding nuclear protein Ran	17	19	18	18	18	18	235453796	222715427	185898522	242006196	218910114	212676435	1.82689e+08	1.83377e+08	185898522	2.01613e+08	1.95558e+08	1.92132e+08
P62829	RL23_HUMAN	RPL23	140	14865.6	HUMAN	60S ribosomal protein L23	8	6	7	8	7	7	56690560	56212721	44838860	57384194	49204735	47197303	4.39864e+07	4.62837e+07	44838860	4.78063e+07	4.39559e+07	4.2638e+07
P62834	RAP1A_HUMAN	RAP1A	184	20987.4	HUMAN	Ras-related protein Rap-1A	10	11	12	12	10	11	23339587	28628400	23744708	26775526	27046663	25968941	1.81093e+07	2.35717e+07	23744708	2.23065e+07	2.41615e+07	2.34603e+07
P62841	RS15_HUMAN	RPS15	145	17040.3	HUMAN	40S ribosomal protein S15	4	5	3	5	5	6	16885053	16060320	11013100	12112846	4297196	4451100	1.31012e+07	1.32235e+07	11013100	1.00911e+07	3.8388e+06	4.02112e+06
P62847	RS24_HUMAN	RPS24	133	15423.3	HUMAN	40S ribosomal protein S24	6	6	6	7	7	7	48685554	44187637	37399720	46531005	44904429	42559882	3.77753e+07	3.63826e+07	37399720	3.87646e+07	4.01143e+07	3.84486e+07
P62851	RS25_HUMAN	RPS25	125	13742.2	HUMAN	40S ribosomal protein S25	3	3	4	3	4	3	62320000	66110000	54256574	69620000	66056937	57410000	4.83543e+07	5.44328e+07	54256574	5.79999e+07	5.90104e+07	5.18642e+07
P62854	RS26_HUMAN	RPS26	115	13015.5	HUMAN	40S ribosomal protein S26	4	5	4	5	4	5	35430764	36366650	26477982	30800716	26375082	30691002	2.74909e+07	2.99431e+07	26477982	2.56598e+07	2.35616e+07	2.77263e+07
P62857	RS28_HUMAN	RPS28	69	7841.1	HUMAN	40S ribosomal protein S28	4	4	5	4	5	4	44775995	49086153	37043855	45690146	41915523	38842207	3.47419e+07	4.04159e+07	37043855	3.80641e+07	3.74442e+07	3.50901e+07
P62861	RS30_HUMAN	FAU	59	6647.9	HUMAN	40S ribosomal protein S30	3	3	3	3	3	3	22445259	22771943	16927000	25227589	18443000	19397000	1.74154e+07	1.87497e+07	16927000	2.10169e+07	1.64756e+07	1.75233e+07
P62873	GBB1_HUMAN	GNB1	340	37377.3	HUMAN	Guanine nucleotide-binding protein G(I)/G(S)/G(T) subunit beta-1	6	3	6	6	7	6	2796016	552019	1948634	2605508	2744014	2376761	2.16944e+06	454514	1948634	2.17063e+06	2.4513e+06	2.14717e+06
P62875	RPAB5_HUMAN	POLR2L	67	7645.2	HUMAN	DNA-directed RNA polymerases I, II, and III subunit RPABC5	4	4	4	2	4	4	2488187	2312635	1681739	2004997	1984833	2063152	1.93059e+06	1.90415e+06	1681739	1.67035e+06	1.7731e+06	1.86385e+06
P62877	RBX1_HUMAN	RBX1	108	12274.1	HUMAN	E3 ubiquitin-protein ligase RBX1	4	6	5	7	6	3	10792988	11257839	7702958	11364757	1788285	1613143	8.37432e+06	9.26933e+06	7702958	9.46789e+06	1.59752e+06	1.45731e+06
P62879	GBB2_HUMAN	GNB2	340	37331.4	HUMAN	Guanine nucleotide-binding protein G(I)/G(S)/G(T) subunit beta-2	9	11	11	9	9	10	10839327	11128280	9282619	8067063	7523547	7738363	8.41027e+06	9.16266e+06	9282619	6.7206e+06	6.72098e+06	6.99084e+06
P62888	RL30_HUMAN	RPL30	115	12784.2	HUMAN	60S ribosomal protein L30	6	8	8	7	7	7	28969107	34375165	26970420	37227413	27564059	33520259	2.24772e+07	2.83034e+07	26970420	3.10139e+07	2.46237e+07	3.02822e+07
P62891	RL39_HUMAN	RPL39	51	6406.7	HUMAN	60S ribosomal protein L39	1	2	2	2	2	2	13090000	12793817	14551831	17122268	16241599	14918447	1.01566e+07	1.0534e+07	14551831	1.42644e+07	1.4509e+07	1.34773e+07
P62899	RL31_HUMAN	RPL31	125	14463	HUMAN	60S ribosomal protein L31	6	5	4	5	5	6	69892404	68927633	20033687	79952000	68807871	60660226	5.42298e+07	5.67527e+07	20033687	6.66074e+07	6.14679e+07	5.48005e+07
P62906	RL10A_HUMAN	RPL10A	217	24831.5	HUMAN	60S ribosomal protein L10a	10	10	10	11	12	10	88441609	89692765	57172058	75708240	67366304	65101671	6.86222e+07	7.38501e+07	57172058	6.30719e+07	6.01801e+07	5.88129e+07
P62910	RL32_HUMAN	RPL32	135	15859.9	HUMAN	60S ribosomal protein L32	6	7	5	6	6	7	28591066	27887932	20034394	25875014	28414918	21566144	2.21839e+07	2.2962e+07	20034394	2.15563e+07	2.53838e+07	1.94829e+07
P62913	RL11_HUMAN	RPL11	178	20252.6	HUMAN	60S ribosomal protein L11	8	7	10	8	8	8	40267657	23086422	38165561	37674134	39083593	39646353	3.12438e+07	1.90086e+07	38165561	3.1386e+07	3.49144e+07	3.58165e+07
P62917	RL8_HUMAN	RPL8	257	28024.9	HUMAN	60S ribosomal protein L8	9	10	13	12	11	13	44144060	40966650	35139418	45225777	42368723	41859142	3.42515e+07	3.37306e+07	35139418	3.76772e+07	3.78491e+07	3.78156e+07
P62937	PPIA_HUMAN	PPIA	165	18012.7	HUMAN	Peptidyl-prolyl cis-trans isomerase A	19	20	18	17	19	20	646267763	513704155	640693155	827997635	660864648	696891120	5.01441e+08	4.22967e+08	640693155	6.89798e+08	5.90368e+08	6.29572e+08
P62942	FKB1A_HUMAN	FKBP1A	108	11950.8	HUMAN	Peptidyl-prolyl cis-trans isomerase FKBP1A	4	4	4	4	4	4	18390935	17606800	14115987	16921445	15511192	15910808	1.42696e+07	1.44969e+07	14115987	1.40971e+07	1.38566e+07	1.43738e+07
P62979	RS27A_HUMAN	RPS27A	156	17965.1	HUMAN	Ubiquitin-40S ribosomal protein S27a	11	11	12	12	12	12	250121817	219024453	201262227	228493359	224917160	220670527	1.9407e+08	1.80338e+08	201262227	1.90356e+08	2.00924e+08	1.99354e+08
P62987	RL40_HUMAN	UBA52	128	14728.5	HUMAN	Ubiquitin-60S ribosomal protein L40	0	1	0	0	1	0	0	9073	0	0	5732	0	0	7470.41	0	0	5120.55	0
P62993	GRB2_HUMAN	GRB2	217	25206.6	HUMAN	Growth factor receptor-bound protein 2	11	15	13	12	13	11	15302599	18872919	14848213	16718088	16021882	14499953	1.18733e+07	1.55393e+07	14848213	1.39277e+07	1.43128e+07	1.30993e+07
P62995	TRA2B_HUMAN	TRA2B	288	33665.9	HUMAN	Transformer-2 protein homolog beta	4	5	3	3	4	4	951826	1433379	668907	1095044	912193	1404717	738525	1.1802e+06	668907	912272	814886	1.26902e+06
P63000	RAC1_HUMAN	RAC1	192	21450.3	HUMAN	Ras-related C3 botulinum toxin substrate 1	8	7	7	6	8	9	27034161	21575739	15994304	20467050	19739659	18237000	2.09759e+07	1.77648e+07	15994304	1.70509e+07	1.7634e+07	1.64753e+07
[truncated: 3,718 more rows]

## Sheet: 4178 filtered hits
Supplemental Table S7																			normalized values from master list
4178 filtered hits with ≥2 peptides in ≥2 replicates in either OPP-treated condition (+/- MLN128)							DMSO, OPP			MLN128, OPP			DMSO, OPP			MLN128, OPP			DMSO, OPP			MLN128, OPP			number ratios			log2 values						assigned
3898 present in all six OPP-treated samples w/ ≥1 pep							# unique peptides			# unique peptides			Protein intensity			Protein intensity			Protein intensity			Protein intensity			MLN128-OPP	MLN128-OPP	MLN128-OPP	MLN128-OPP	MLN128-OPP	MLN128-OPP				MLN128-OPP	(*) 3898
																									to	to	to	to	to	to				to	for
							# peps	# peps	# peps	# peps	# peps	# peps	Intensity	Intensity	Intensity	Intensity	Intensity	Intensity	Intensity	Intensity	Intensity	Intensity	Intensity	Intensity	DMSO-OPP	DMSO-OPP	DMSO-OPP	DMSO-OPP	DMSO-OPP	DMSO-OPP	Log2			DMSO-OPP	volcano
Acc #	UniProt ID	Gene	Protein Length	Protein MW	Species	Protein Name	rep 1	rep 2	rep 3	rep 1	rep 2	rep 3	rep 1	rep 2	rep 3	rep 1	rep 2	rep 3	rep 1	rep 2	rep 3	rep 1	rep 2	rep 3	rep 1	rep2	rep3	rep 1	rep2	rep3	AVG	p-values	-log10(p-val)	FC TREND	plot
Q15004	PAF15_HUMAN	PCLAF	111	11986.6	HUMAN	PCNA-associated factor	4	2	3	1	1	1	1473271	909046	964792	42044	58140	60753	1.14312e+06	748479	964792	35026.5	51938	54884.3	0.0306413	0.0693914	0.0568871	-5.02838	-3.8491	-4.13575	-4.33774	0.0066347	2.17818	DOWN	*
Q8N0X7	SPART_HUMAN	SPART	666	72833.6	HUMAN	Spartin	6	5	4	3	3	1	4287918	2197675	1614019	222410	266197	62976	3.32701e+06	1.80949e+06	1614019	185288	237801	56892.5	0.055692	0.131418	0.035249	-4.16639	-2.92776	-4.82627	-3.97347	0.0190547	1.72	DOWN	*
Q9Y5U8	MPC1_HUMAN	MPC1	109	12347.6	HUMAN	Mitochondrial pyruvate carrier 1	3	3	3	2	1	2	4189518	582620	592303	191308	68029	142757	3.25066e+06	479710	592303	159377	60772.1	128967	0.0490291	0.126685	0.217738	-4.35022	-2.98068	-2.19934	-3.17675	0.0369952	1.43185	DOWN	*
Q9BRZ2	TRI56_HUMAN	TRIM56	755	81488.4	HUMAN	E3 ubiquitin-protein ligase TRIM56	4	3	3	2	2	2	503294	883176	317696	82375	63126	73036	390508	727178	317696	68625.9	56392.1	65980.7	0.175735	0.0775493	0.207685	-2.50852	-3.68874	-2.26753	-2.8216	0.023374	1.63127	DOWN	*
P07947	YES_HUMAN	YES1	543	60801.8	HUMAN	Tyrosine-protein kinase Yes	2	2	1	1	1	2	838055	337659	456136	102511	25133	143062	650250	278017	456136	85401.1	22452	129242	0.131336	0.0807575	0.283341	-2.92867	-3.63026	-1.81939	-2.79277	0.0338311	1.47068	DOWN	*
Q16385	SSX2_HUMAN	SSX2	188	21620.5	HUMAN	Protein SSX2	2	3	1	2	1	1	348081	470238	190519	60496	34140	44030	270077	387178	190519	50398.7	30498.2	39776.7	0.186609	0.0787703	0.208781	-2.42191	-3.6662	-2.25994	-2.78269	0.0245502	1.60994	DOWN	*
Q14155	ARHG7_HUMAN	ARHGEF7	803	90012.8	HUMAN	Rho guanine nucleotide exchange factor 7	3	6	4	5	3	3	3017525	4999545	4027546	883195	428132	523694	2.34131e+06	4.11646e+06	4027546	735783	382462	473105	0.314261	0.0929103	0.117467	-1.66996	-3.42802	-3.08967	-2.72922	0.0368031	1.43412	DOWN	*
Q99442	SEC62_HUMAN	SEC62	399	45862.2	HUMAN	Translocation protein SEC62	1	3	3	2	3	1	1340000	1924520	244522	319221	261756	34446	1.03971e+06	1.58459e+06	244522	265940	233834	31118.5	0.255783	0.147568	0.127263	-1.96701	-2.76055	-2.97412	-2.56723	0.0139452	1.85558	DOWN	*
Q05397	FAK1_HUMAN	PTK2	1052	119234	HUMAN	Focal adhesion kinase 1	5	6	3	4	5	7	6375957	5316143	3728850	771782	912655	871333	4.94713e+06	4.37714e+06	3728850	642965	815299	787162	0.129967	0.186263	0.211101	-2.94378	-2.42459	-2.244	-2.53745	0.0067633	2.16984	DOWN	*
Q14108	SCRB2_HUMAN	SCARB2	478	54290.6	HUMAN	Lysosome membrane protein 2	2	4	3	2	1	1	488677	665897	311456	115070	74321	70589	379166	548278	311456	95863.9	66392.9	63770.1	0.252828	0.121094	0.204748	-1.98377	-3.04581	-2.28808	-2.43922	0.0163478	1.78654	DOWN	*
Q96JC1	VPS39_HUMAN	VPS39	886	101810	HUMAN	Vam6/Vps39-like protein	4	5	4	3	2	1	497659	425353	214772	122229	81041	27720	386135	350222	214772	101828	72396.1	25042.3	0.263711	0.206715	0.116599	-1.92297	-2.27429	-3.10037	-2.43254	0.0199667	1.69969	DOWN	*
Q9H6E5	STPAP_HUMAN	TUT1	874	93847.7	HUMAN	Speckle targeted PIP5K1A-regulated poly(A) polymerase	5	5	5	1	2	2	665419	537333	496479	63216	139676	122055	516301	442422	496479	52664.7	124776	110264	0.102004	0.28203	0.222093	-3.2933	-1.82608	-2.17076	-2.43005	0.0316564	1.49954	DOWN	*
Q9NR33	DPOE4_HUMAN	POLE4	117	12208.9	HUMAN	DNA polymerase epsilon subunit 4	2	3	2	2	1	2	5341000	4106729	2529700	832382	737504	827528	4.1441e+06	3.38135e+06	2529700	693451	658832	747589	0.167334	0.194843	0.295525	-2.57919	-2.35962	-1.75865	-2.23249	0.0118541	1.92613	DOWN	*
Q9BWW4	SSBP3_HUMAN	SSBP3	388	40421.6	HUMAN	Single-stranded DNA-binding protein 3	4	3	4	2	2	3	1835514	1481358	1469179	254934	263802	611500	1.42418e+06	1.2197e+06	1469179	212383	235661	552429	0.149127	0.193212	0.376012	-2.74539	-2.37174	-1.41115	-2.17609	0.0317682	1.49801	DOWN	*
Q9ULZ3	ASC_HUMAN	PYCARD	195	21627	HUMAN	Apoptosis-associated speck-like protein containing a CARD	5	6	4	3	3	5	3486382	3634815	1982831	625732	484951	911101	2.7051e+06	2.99279e+06	1982831	521292	433219	823089	0.192707	0.144755	0.415108	-2.37552	-2.78832	-1.26844	-2.14409	0.0419864	1.37689	DOWN	*
O95905	ECD_HUMAN	ECD	644	72758.7	HUMAN	Protein ecdysoneless homolog	5	4	4	3	4	3	1141071	1726039	1296885	285913	322365	356444	885361	1.42116e+06	1296885	238192	287977	322012	0.269034	0.202635	0.248296	-1.89414	-2.30305	-2.00987	-2.06902	0.00344137	2.46327	DOWN	*
Q86V21	AACS_HUMAN	AACS	672	75144.9	HUMAN	Acetoacetyl-CoA synthetase	1	2	2	1	1	1	204873	217442	183944	67276	43637	38933	158962	179035	183944	56047.1	38982.1	35172.1	0.352582	0.217735	0.191211	-1.50397	-2.19936	-2.38676	-2.03003	0.0170523	1.76822	DOWN	*
Q7KZN9	COX15_HUMAN	COX15	410	46030.6	HUMAN	Cytochrome c oxidase assembly protein COX15 homolog	3	2	2	2	1	1	583373	127549	549470	222092	30611	105030	452641	105020	549470	185023	27345.6	94884.1	0.408763	0.260386	0.172683	-1.29066	-1.94128	-2.5338	-1.92191	0.0331645	1.47933	DOWN	*
P01033	TIMP1_HUMAN	TIMP1	207	23171.1	HUMAN	Metalloproteinase inhibitor 1	2	3	3	1	2	2	1186921	1823625	1682783	204323	642317	487903	920936	1.50151e+06	1682783	170220	573799	440772	0.184833	0.382147	0.26193	-2.4357	-1.3878	-1.93275	-1.91875	0.023978	1.62019	DOWN	*
Q9NW68	BSDC1_HUMAN	BSDC1	430	47163.6	HUMAN	BSD domain-containing protein 1	5	2	3	2	2	3	2500020	1918796	1703605	617643	315392	754625	1.93977e+06	1.57987e+06	1703605	514553	281748	681728	0.265265	0.178336	0.400168	-1.9145	-2.48733	-1.32132	-1.90772	0.0297519	1.52649	DOWN	*
Q9NUP9	LIN7C_HUMAN	LIN7C	197	21834.2	HUMAN	Protein lin-7 homolog C	3	3	3	1	1	1	893401	659249	677647	242734	189257	179235	693193	542804	677647	202220	169068	161921	0.291722	0.311472	0.238946	-1.77733	-1.68283	-2.06524	-1.8418	0.00387627	2.41159	DOWN	*
Q13526	PIN1_HUMAN	PIN1	163	18243.4	HUMAN	Peptidyl-prolyl cis-trans isomerase NIMA-interacting 1	3	2	2	1	1	1	1934489	1658322	1336734	537526	461950	398869	1.50098e+06	1.36541e+06	1336734	447809	412672	360338	0.298345	0.302234	0.269566	-1.74495	-1.72626	-1.89129	-1.7875	0.000850858	3.07014	DOWN	*
Q7Z6E9	RBBP6_HUMAN	RBBP6	1792	201566	HUMAN	E3 ubiquitin-protein ligase RBBP6	4	3	3	2	2	1	245483	274730	151353	71637	72774	49857	190471	226204	151353	59680.2	65010.9	45040.8	0.313329	0.2874	0.297588	-1.67425	-1.79887	-1.74861	-1.74058	0.000432227	3.36429	DOWN	*
Q5TFE4	NT5D1_HUMAN	NT5DC1	455	51845.4	HUMAN	5'-nucleotidase domain-containing protein 1	9	9	11	8	9	10	6516761	4884736	4838056	1323736	1361762	2413094	5.05638e+06	4.02193e+06	4838056	1.10279e+06	1.2165e+06	2.17999e+06	0.2181	0.302466	0.450592	-2.19694	-1.72515	-1.15011	-1.69073	0.0305873	1.51446	DOWN	*
P68366	TBA4A_HUMAN	TUBA4A	448	49924.9	HUMAN	Tubulin alpha-4A chain	5	5	5	3	3	3	9456775	9580542	7604674	3809175	1703145	3035412	7.33755e+06	7.8883e+06	7604674	3.17339e+06	1.52146e+06	2.74219e+06	0.432487	0.192876	0.360593	-1.20927	-2.37425	-1.47156	-1.68503	0.0411576	1.38555	DOWN	*
Q96TC7	RMD3_HUMAN	RMDN3	470	52118.7	HUMAN	Regulator of microtubule dynamics protein 3	4	5	10	5	3	5	3210999	2928432	3414276	1407932	677190	1012487	2.49143e+06	2.41117e+06	3414276	1.17294e+06	604952	914681	0.470789	0.250895	0.267899	-1.08685	-1.99484	-1.90024	-1.66064	0.028822	1.54028	DOWN	*
Q9BVM2	DPCD_HUMAN	DPCD	203	23240	HUMAN	Protein DPCD	2	2	2	1	1	1	617860	498059	674865	302946	118821	177010	479400	410085	674865	252382	106146	159911	0.526454	0.258839	0.236952	-0.925621	-1.94988	-2.07733	-1.65094	0.0454531	1.34244	DOWN	*
Q9BTY7	HGH1_HUMAN	HGH1	390	42129.6	HUMAN	Protein HGH1 homolog	12	13	12	13	12	13	48641669	29490186	37124149	19010308	7634927	11256903	3.77412e+07	2.42812e+07	37124149	1.58373e+07	6.82048e+06	1.01695e+07	0.419629	0.280895	0.273932	-1.25281	-1.8319	-1.86811	-1.65094	0.0142674	1.84565	DOWN	*
Q92508	PIEZ1_HUMAN	PIEZO1	2521	286792	HUMAN	Piezo-type mechanosensitive ion channel component 1	4	4	4	1	1	1	645019	490281	401219	203050	136823	150328	500473	403681	401219	169159	122228	135806	0.337999	0.302782	0.338484	-1.56491	-1.72365	-1.56284	-1.61713	0.00108298	2.96538	DOWN	*
Q9NPA8	ENY2_HUMAN	ENY2	101	11528.7	HUMAN	Transcription and mRNA export factor ENY2	3	2	2	1	1	1	5741903	3098786	2451000	1081000	1064000	1275185	4.45516e+06	2.55144e+06	2451000	900572	950499	1.152e+06	0.202141	0.372535	0.470013	-2.30656	-1.42455	-1.08923	-1.60678	0.0474449	1.32381	DOWN	*
Q8TCJ2	STT3B_HUMAN	STT3B	826	93675.1	HUMAN	Dolichyl-diphosphooligosaccharide--protein glycosyltransferase subunit STT3B	6	5	8	6	5	6	11552974	10596133	9584808	3464827	3015382	3864211	8.96399e+06	8.72451e+06	9584808	2.88652e+06	2.69372e+06	3.49093e+06	0.322013	0.308753	0.364215	-1.63481	-1.69547	-1.45714	-1.59581	0.00200211	2.69851	DOWN	*
Q16763	UBE2S_HUMAN	UBE2S	222	23845.5	HUMAN	Ubiquitin-conjugating enzyme E2 S	4	5	6	1	2	2	2268045	1967987	1730665	550618	686055	726534	1.75978e+06	1.62038e+06	1730665	458715	612871	656351	0.260666	0.378228	0.379248	-1.93973	-1.40267	-1.39879	-1.5804	0.0126793	1.89691	DOWN	*
O95299	NDUAA_HUMAN	NDUFA10	355	40751	HUMAN	NADH dehydrogenase [ubiquinone] 1 alpha subcomplex subunit 10, mitochondrial	9	11	11	8	8	6	17431993	16074098	12447392	8216756	4681277	3535657	1.35255e+07	1.32349e+07	12447392	6.84531e+06	4.18191e+06	3.19411e+06	0.506103	0.315976	0.256609	-0.982498	-1.66211	-1.96236	-1.53566	0.0338261	1.47075	DOWN	*
Q13464	ROCK1_HUMAN	ROCK1	1354	158176	HUMAN	Rho-associated protein kinase 1	5	4	5	2	3	4	677778	895063	687349	245498	376962	201144	525890	736965	687349	204522	336750	181714	0.388907	0.456941	0.264369	-1.3625	-1.12992	-1.91938	-1.4706	0.02444	1.6119	DOWN	*
P11498	PYC_HUMAN	PC	1178	129635	HUMAN	Pyruvate carboxylase, mitochondrial	15	12	13	5	9	11	4579640	3675175	4123343	1073908	1601669	1950085	3.55336e+06	3.02602e+06	4123343	894664	1.43081e+06	1.76171e+06	0.25178	0.472837	0.427252	-1.98977	-1.08059	-1.22684	-1.4324	0.0366085	1.43642	DOWN	*
Q9UL25	RAB21_HUMAN	RAB21	225	24347.8	HUMAN	Ras-related protein Rab-21	7	7	7	7	5	7	13913999	11724655	9011388	5003791	3334183	4610262	1.07959e+07	9.65369e+06	9011388	4.16862e+06	2.97851e+06	4.16491e+06	0.386129	0.308536	0.462183	-1.37285	-1.69649	-1.11346	-1.39427	0.014317	1.84415	DOWN	*
Q9Y3D3	RT16_HUMAN	MRPS16	137	15345	HUMAN	28S ribosomal protein S16, mitochondrial	5	4	5	4	3	3	7552998	4849784	4334351	3444055	1566493	1616597	5.8604e+06	3.99315e+06	4334351	2.86921e+06	1.39939e+06	1.46043e+06	0.489594	0.350447	0.336944	-1.03034	-1.51273	-1.56942	-1.37083	0.0152115	1.81783	DOWN	*
P46926	GNPI1_HUMAN	GNPDA1	289	32668.8	HUMAN	Glucosamine-6-phosphate isomerase 1	11	11	10	6	6	6	10559027	20138776	14226443	5144765	6288511	5284680	8.19279e+06	1.65816e+07	14226443	4.28606e+06	5.61769e+06	4.77418e+06	0.523151	0.338791	0.335585	-0.934701	-1.56153	-1.57525	-1.35716	0.023386	1.63104	DOWN	*
Q86Y82	STX12_HUMAN	STX12	276	31642.2	HUMAN	Syntaxin-12	8	8	7	7	6	6	4470064	3593567	2803436	1569867	1133491	1485486	3.46834e+06	2.95882e+06	2803436	1.30784e+06	1.01258e+06	1.34199e+06	0.377081	0.342223	0.478694	-1.40705	-1.54699	-1.06282	-1.33896	0.0113468	1.94513	DOWN	*
O75844	FACE1_HUMAN	ZMPSTE24	475	54813.4	HUMAN	CAAX prenyl protease 1 homolog	11	11	13	10	12	10	20258660	20269971	12504296	7377525	7414634	6774906	1.57188e+07	1.66896e+07	12504296	6.14616e+06	6.62369e+06	6.12045e+06	0.391008	0.396875	0.489468	-1.35473	-1.33325	-1.03071	-1.23956	0.00704676	2.15201	DOWN	*
Q9H019	MFR1L_HUMAN	MTFR1L	292	31957.7	HUMAN	Mitochondrial fission regulator 1-like	4	2	2	3	1	1	1037635	370417	217674	360800	150510	115444	805105	304989	217674	300580	134455	104292	0.373342	0.44085	0.479121	-1.42143	-1.18164	-1.06154	-1.22154	0.00741682	2.12978	DOWN	*
Q13043	STK4_HUMAN	STK4	487	55630.7	HUMAN	Serine/threonine-protein kinase 4	5	5	5	4	3	5	2365940	1671578	1341334	817740	577000	891112	1.83574e+06	1.37632e+06	1341334	681253	515449	805031	0.371105	0.374512	0.600172	-1.4301	-1.41692	-0.736553	-1.19452	0.0348475	1.45783	DOWN	*
Q9UBB6	NCDN_HUMAN	NCDN	729	78865	HUMAN	Neurochondrin	7	5	5	4	4	5	1919730	1541124	1437140	769515	689455	703274	1.48953e+06	1.26891e+06	1437140	641077	615908	635338	0.43039	0.485383	0.442085	-1.21628	-1.0428	-1.1776	-1.14556	0.00210003	2.67777	DOWN	*
P54760	EPHB4_HUMAN	EPHB4	987	108271	HUMAN	Ephrin type-B receptor 4	2	2	2	2	1	1	950628	580978	617127	376529	331220	243962	737596	478358	617127	313683	295888	220395	0.425278	0.618548	0.357131	-1.23352	-0.693042	-1.48547	-1.13735	0.0397403	1.40077	DOWN	*
Q15642	CIP4_HUMAN	TRIP10	601	68352.8	HUMAN	Cdc42-interacting protein 4	11	8	11	5	6	7	3949578	2207187	2128289	1379127	1318408	982441	3.06449e+06	1.81733e+06	2128289	1.14894e+06	1.17777e+06	887537	0.37492	0.648078	0.417019	-1.41534	-0.625761	-1.26181	-1.10097	0.0449704	1.34707	DOWN	*
Q6GQQ9	OTU7B_HUMAN	OTUD7B	843	92526.7	HUMAN	OTU domain-containing protein 7B	4	5	6	1	2	4	307512	444743	353195	125850	186030	205350	238600	366187	353195	104845	166185	185513	0.439416	0.453827	0.525243	-1.18634	-1.13979	-0.928943	-1.08502	0.00528436	2.27701	DOWN	*
P11182	ODB2_HUMAN	DBT	482	53487.5	HUMAN	Lipoamide acyltransferase component of branched-chain alpha-keto acid dehydrogenase complex, mitochondrial	5	5	6	4	4	3	874745	736464	810496	306052	432646	407501	678718	606380	810496	254969	386494	368136	0.375663	0.637379	0.454211	-1.41249	-0.649777	-1.13856	-1.06694	0.0410395	1.3868	DOWN	*
[truncated: 4,131 more rows]

## Sheet: whole-nascent hits correlation
Supplemental Table S7																			normalized values from master list																	NASCENT proteome from Supplemental Table S5
[truncated: 4,183 more rows]
