# Supplementary material for: Capture, Release, and Identification of Newly Synthesized Proteins for Improved Profiling of Functional Translatomes
Source: Mol Cell Proteomics. 2023 Jan 13;22(3):100497. doi: 10.1016/j.mcpro.2023.100497 (PMC9971285; doi:10.1016/j.mcpro.2023.100497)
Supplement: Supplemental Table S8 [file mmc8.xlsx]

## Sheet: List of Supplemental Tables
List of Supplemental Tables
Name	Description
Supplemental Table S1	Proteins identified in the trial experiments comparing two cleavable linkers.
	Each trial experiment is a separate sheet in the Excel file.
Supplemental Table S2	Quantified proteins in the study comparing OPP-ID with OPP-IDCL.
	This table includes the comparison with proteins from the CRAPome.
Supplemental Table S3	Quantified proteins in the limit of detection experiment.
	This table includes protein abundance values (ppm) obtained from the PaxDb4.2 file for K562 cells.
Supplemental Table S4	Proteins and peptides identified in Protein Prospector searches for C-terminally modified peptides.
	A pair of samples from K562 cells treated with either PBS or OPP was used for this experiment.
Supplemental Table S5	Quantified proteins from K562 cells treated with either DMSO or the mTOR inhibitor MLN128 prior to OPP treatment.
	All identified proteins, filtered hits, significantly downregulated and upregulated proteins, and the full sets of downregulated and upregulated proteins used in the GO analyses are listed in this table.
Supplemental Table S6	Proteins involved in GO biological processes that were significantly downregulated upon mTOR inhibition.
	This table includes comparisons with filtered hits from our earlier publication (Forester, et al., PNAS 115, 2353-2358, 2018).
Supplemental Table S7	Quantified proteins from the whole cellular proteomes of K562 cells treated with either DMSO or the mTOR inhibitor MLN128 prior to OPP treatment.
	This table includes a correlation of filtered hits from the whole proteome and the nascent proteome samples.

## Sheet: MS-Viewer links
List of Supplemental Tables and links for viewing the associated annotated MS/MS spectra
	Annotated spectra	Annotated spectra
Name	MS-Viewer Key	URL
Supplemental Table S1	cjowcmrcxg	https://msviewer.ucsf.edu/prospector/cgi-bin/mssearch.cgi?report_title=MS-Viewer&search_key=cjowcmrcxg&search_name=msviewer
Supplemental Table S2	yzuojpxbcp	https://msviewer.ucsf.edu/prospector/cgi-bin/mssearch.cgi?report_title=MS-Viewer&search_key=yzuojpxbcp&search_name=msviewer
Supplemental Table S3	xzzvpsepta	https://msviewer.ucsf.edu/prospector/cgi-bin/mssearch.cgi?report_title=MS-Viewer&search_key=xzzvpsepta&search_name=msviewer
Supplemental Table S4	okdi86revo	https://msviewer.ucsf.edu/prospector/cgi-bin/mssearch.cgi?report_title=MS-Viewer&search_key=okdi86revo&search_name=msviewer
Supplemental Table S5	3g5zedkcxi	https://msviewer.ucsf.edu/prospector/cgi-bin/mssearch.cgi?report_title=MS-Viewer&search_key=3g5zedkcxi&search_name=msviewer
Supplemental Table S6	3g5zedkcxi	https://msviewer.ucsf.edu/prospector/cgi-bin/mssearch.cgi?report_title=MS-Viewer&search_key=3g5zedkcxi&search_name=msviewer
Supplemental Table S7	dr5u12bwyd	https://sargent.ucsf.edu/prospector/cgi-bin/mssearch.cgi?report_title=MS-Viewer&search_key=dr5u12bwyd&search_name=msviewer

## Sheet: Key to raw data files
KEY to the 58 raw data files associated with the experiments
Table	Related Figure(s)	Replicate	Sample description	Treatment	Xcalibur raw file name
Supplemental Table S1	Fig. 2	Trial 1	Diazo biotin-azide	PBS	Z20190402-02.raw
Supplemental Table S1	Fig. 2	Trial 1	Diazo biotin-azide	OPP	Z20190402-03.raw
Supplemental Table S1	Fig. 2	Trial 2	Diazo biotin-azide	PBS	Z20191017-08.raw
Supplemental Table S1	Fig. 2	Trial 2	Diazo biotin-azide	OPP	Z20191017-09.raw
Supplemental Table S1	Fig. 2	Trial 1	Dde biotin-azide	PBS	Z20191122-25.raw
Supplemental Table S1	Fig. 2	Trial 1	Dde biotin-azide	OPP	Z20191122-26.raw
Supplemental Table S1	Fig. 2	Trial 2	Dde biotin-azide	PBS	Z20191017-21.raw
Supplemental Table S1	Fig. 2	Trial 2	Dde biotin-azide	OPP	Z20191017-22.raw
Supplemental Table S2	Fig. 3, Fig. 4, Fig. S3, Fig. S4	Rep 1	Dde biotin-azide	PBS	Z20191209-03.raw
Supplemental Table S2	Fig. 3, Fig. 4, Fig. S3, Fig. S4	Rep 2	Dde biotin-azide	PBS	Z20191209-04.raw
Supplemental Table S2	Fig. 3, Fig. 4, Fig. S3, Fig. S4	Rep 3	Dde biotin-azide	PBS	Z20191209-05.raw
Supplemental Table S2	Fig. 3, Fig. 4, Fig. S3, Fig. S4	Rep 1	Dde biotin-azide	OPP	Z20191209-07.raw
Supplemental Table S2	Fig. 3, Fig. 4, Fig. S3, Fig. S4	Rep 2	Dde biotin-azide	OPP	Z20191209-08.raw
Supplemental Table S2	Fig. 3, Fig. 4, Fig. S3, Fig. S4	Rep 3	Dde biotin-azide	OPP	Z20191209-09.raw
Supplemental Table S2	Fig. 3, Fig. 4, Fig. S3, Fig. S4	Rep 1	OPP-ID	PBS	Z20191209-11.raw
Supplemental Table S2	Fig. 3, Fig. 4, Fig. S3, Fig. S4	Rep 2	OPP-ID	PBS	Z20191209-12.raw
Supplemental Table S2	Fig. 3, Fig. 4, Fig. S3, Fig. S4	Rep 3	OPP-ID	PBS	Z20191209-13.raw
Supplemental Table S2	Fig. 3, Fig. 4, Fig. S3, Fig. S4	Rep 1	OPP-ID	OPP	Z20191209-15.raw
Supplemental Table S2	Fig. 3, Fig. 4, Fig. S3, Fig. S4	Rep 2	OPP-ID	OPP	Z20191209-16.raw
Supplemental Table S2	Fig. 3, Fig. 4, Fig. S3, Fig. S4	Rep 3	OPP-ID	OPP	Z20191209-17.raw
Supplemental Table S3	Fig. 5, Fig. S5, Fig. S6, Fig. S7	Rep 1	100 µg protein input	PBS	Z20200612-21.raw
Supplemental Table S3	Fig. 5, Fig. S5, Fig. S6, Fig. S7	Rep 2	100 µg protein input	PBS	Z20200612-22.raw
Supplemental Table S3	Fig. 5, Fig. S5, Fig. S6, Fig. S7	Rep 3	100 µg protein input	PBS	Z20200612-23.raw
Supplemental Table S3	Fig. 5, Fig. S5, Fig. S6, Fig. S7	Rep 1	100 µg protein input	OPP	Z20200612-25.raw
Supplemental Table S3	Fig. 5, Fig. S5, Fig. S6, Fig. S7	Rep 2	100 µg protein input	OPP	Z20200612-26.raw
Supplemental Table S3	Fig. 5, Fig. S5, Fig. S6, Fig. S7	Rep 3	100 µg protein input	OPP	Z20200612-27.raw
Supplemental Table S3	Fig. 5, Fig. S5, Fig. S6, Fig. S7	Rep 1	250 µg protein input	PBS	Z20200612-29.raw
Supplemental Table S3	Fig. 5, Fig. S5, Fig. S6, Fig. S7	Rep 2	250 µg protein input	PBS	Z20200612-30.raw
Supplemental Table S3	Fig. 5, Fig. S5, Fig. S6, Fig. S7	Rep 3	250 µg protein input	PBS	Z20200612-31.raw
Supplemental Table S3	Fig. 5, Fig. S5, Fig. S6, Fig. S7	Rep 1	250 µg protein input	OPP	Z20200612-36.raw
Supplemental Table S3	Fig. 5, Fig. S5, Fig. S6, Fig. S7	Rep 2	250 µg protein input	OPP	Z20200612-61.raw
Supplemental Table S3	Fig. 5, Fig. S5, Fig. S6, Fig. S7	Rep 3	250 µg protein input	OPP	Z20200612-38.raw
Supplemental Table S3	Fig. 5, Fig. S5, Fig. S6, Fig. S7	Rep 1	500 µg protein input	PBS	Z20200612-59.raw
Supplemental Table S3	Fig. 5, Fig. S5, Fig. S6, Fig. S7	Rep 2	500 µg protein input	PBS	Z20200612-42.raw
Supplemental Table S3	Fig. 5, Fig. S5, Fig. S6, Fig. S7	Rep 3	500 µg protein input	PBS	Z20200612-43.raw
Supplemental Table S3	Fig. 5, Fig. S5, Fig. S6, Fig. S7	Rep 1	500 µg protein input	OPP	Z20200612-45.raw
Supplemental Table S3	Fig. 5, Fig. S5, Fig. S6, Fig. S7	Rep 2	500 µg protein input	OPP	Z20200612-46.raw
Supplemental Table S3	Fig. 5, Fig. S5, Fig. S6, Fig. S7	Rep 3	500 µg protein input	OPP	Z20200612-47.raw
Supplemental Table S4	Fig. S8		Dde biotin-azide	PBS	Z20201005-09.raw
Supplemental Table S4	Fig. 6, Fig. S8		Dde biotin-azide	OPP	Z20201005-10.raw
Supplemental Table S5	Fig. 7	Rep 1	DMSO, PBS	PBS	Z20201005-23.raw
Supplemental Table S5	Fig. 7	Rep 2	DMSO, PBS	PBS	Z20201005-27.raw
Supplemental Table S5	Fig. 7	Rep 3	DMSO, PBS	PBS	Z20201005-33.raw
Supplemental Table S5	Fig. 7	Rep 1	MLN128, PBS	PBS	Z20201005-24.raw
Supplemental Table S5	Fig. 7	Rep 2	MLN128, PBS	PBS	Z20201005-28.raw
Supplemental Table S5	Fig. 7	Rep 3	MLN128, PBS	PBS	Z20201005-34.raw
Supplemental Table S5	Fig. 7, Fig. 8, Fig. S9, Fig. S10, Fig. S11, Fig. S12	Rep 1	DMSO, OPP	OPP	Z20201005-05.raw
Supplemental Table S5	Fig. 7, Fig. 8, Fig. S9, Fig. S10, Fig. S11, Fig. S12	Rep 2	DMSO, OPP	OPP	Z20201005-31.raw
Supplemental Table S5	Fig. 7, Fig. 8, Fig. S9, Fig. S10, Fig. S11, Fig. S12	Rep 3	DMSO, OPP	OPP	Z20201005-37.raw
Supplemental Table S5	Fig. 7, Fig. 8, Fig. S9, Fig. S10, Fig. S11, Fig. S12	Rep 1	MLN128, OPP	OPP	Z20201005-52.raw
Supplemental Table S5	Fig. 7, Fig. 8, Fig. S9, Fig. S10, Fig. S11, Fig. S12	Rep 2	MLN128, OPP	OPP	Z20201005-29.raw
Supplemental Table S5	Fig. 7, Fig. 8, Fig. S9, Fig. S10, Fig. S11, Fig. S12	Rep 3	MLN128, OPP	OPP	Z20201005-35.raw
Supplemental Table S6	Fig. 8, Fig. S10				same raw files as Supplemental Table S5
Supplemental Table S7	Fig. 9C-D, Fig. S13	Rep 1	DMSO, OPP	OPP	Z20220909-11.raw
Supplemental Table S7	Fig. 9C-D, Fig. S13	Rep 2	DMSO, OPP	OPP	Z20220909-12.raw
Supplemental Table S7	Fig. 9C-D, Fig. S13	Rep 3	DMSO, OPP	OPP	Z20220909-13.raw
Supplemental Table S7	Fig. 9C-D, Fig. S13	Rep 1	MLN128, OPP	OPP	Z20220909-15.raw
Supplemental Table S7	Fig. 9C-D, Fig. S13	Rep 2	MLN128, OPP	OPP	Z20220909-16.raw
Supplemental Table S7	Fig. 9C-D, Fig. S13	Rep 3	MLN128, OPP	OPP	Z20220909-17.raw
